# Supplementary material for: Putative RNA Ligase RtcB Affects the Switch between T6SS and T3SS in Pseudomonas aeruginosa
Source: Int J Mol Sci. 2021 Nov 22;22(22):12561. doi: 10.3390/ijms222212561 (PMC8619066; doi:10.3390/ijms222212561)
Supplement: Supplementary file 1 [file ijms-22-12561-s001.zip]

Archive with 6 entries (6 files):
- Table 1. PAO1- rtcB whole genome transcriptome.xlsx
- Table 2. retS- rtcBretS whole genome transcriptome.xlsx
- Table 3. PAO1- rtcB significantly DEGs.xlsx
- Table 4. retS- rtcBretS significantly DEGs.xlsx
- Table 5. PAO1- rtcB significantly DEGs with Log2FC cut-off.xlsx
- Table 6. retS- rtcBretS significantly DEGs with Log2FC cut-off.xlsx
