# Supplementary material for: Putative RNA Ligase RtcB Affects the Switch between T6SS and T3SS in Pseudomonas aeruginosa
Source: Int J Mol Sci. 2021 Nov 22;22(22):12561. doi: 10.3390/ijms222212561 (PMC8619066; doi:10.3390/ijms222212561)
Supplement: Supplementary file 1 [file ijms-22-12561-s001.zip › Table 1. PAO1- rtcB whole genome transcriptome.xlsx]

## Sheet: PAO-vs-RtcB.genes.annot
id	PAO_count	RtcB_count	PAO_fpkm	RtcB_fpkm	log2(FC)	Pvalue	FDR	significant	Symbol	Description	KEGG_A_class	KEGG_B_class	Pathway	K_ID	GO Component	GO Function	GO Process
PA0001	3597	2706.33	262.76	285.05	0.117469	0.400144	0.660802	no	cyoC	chromosomal replication initiation protein [Pseudomonas aeruginosa]	Environmental Information Processing	Signal transduction	ko02020//Two-component system	K02313	GO:0044464//cell part;GO:0044424//intracellular part;GO:0005622//intracellular;GO:0005623//cell	GO:0001882//nucleoside binding;GO:0032549//ribonucleoside binding;GO:0032550//purine ribonucleoside binding;GO:0003677//DNA binding;GO:1901363//heterocyclic compound binding;GO:0097367//carbohydrate derivative binding;GO:0003676//nucleic acid binding;GO:0005488//binding;GO:0036094//small molecule binding;GO:0043565//sequence-specific DNA binding;GO:0097159//organic cyclic compound binding;GO:0001…	GO:0031323//regulation of cellular metabolic process;GO:0051171//regulation of nitrogen compound metabolic process;GO:0060255//regulation of macromolecule metabolic process;GO:0065007//biological regulation;GO:0051052//regulation of DNA metabolic process;GO:0050794//regulation of cellular process;GO:0050789//regulation of biological process;GO:0019222//regulation of metabolic process;GO:0019219//…
PA0002	7284.67	4659	742.81	674.23	-0.139752	0.341764	0.612443	no	dnaN	DNA polymerase III subunit beta [Pseudomonas aeruginosa PAO1] [Pseudomonas aeruginosa]	Genetic Information Processing;Metabolism	Nucleotide metabolism;Global and Overview;Replication and repair	ko01100//Metabolic pathways;ko00230//Purine metabolism;ko00240//Pyrimidine metabolism;ko03440//Homologous recombination;ko03430//Mismatch repair;ko03030//DNA replication	K02338	GO:0061695//transferase complex, transferring phosphorus-containing groups;GO:1990234//transferase complex;GO:0005623//cell;GO:0005622//intracellular;GO:0043234//protein complex;GO:1902494//catalytic complex;GO:0044464//cell part;GO:0032991//macromolecular complex;GO:0042575//DNA polymerase complex;GO:0044424//intracellular part	GO:0016772//transferase activity, transferring phosphorus-containing groups;GO:0004518//nuclease activity;GO:0016740//transferase activity;GO:0016787//hydrolase activity;GO:0016788//hydrolase activity, acting on ester bonds;GO:0003824//catalytic activity;GO:0034061//DNA polymerase activity;GO:0016779//nucleotidyltransferase activity;GO:0004527//exonuclease activity	GO:0046483//heterocycle metabolic process;GO:0006259//DNA metabolic process;GO:0044238//primary metabolic process;GO:0044260//cellular macromolecule metabolic process;GO:0022616//DNA strand elongation;GO:0090304//nucleic acid metabolic process;GO:0008152//metabolic process;GO:0043170//macromolecule metabolic process;GO:1901360//organic cyclic compound metabolic process;GO:0006139//nucleobase-cont…
PA0003	1203	778.667	121.61	118.837	-0.0332818	0.839433	0.944851	no	recF	DNA replication and repair protein RecF [Pseudomonas aeruginosa PAO1] [Pseudomonas aeruginosa]	Genetic Information Processing	Replication and repair	ko03440//Homologous recombination	K03629	GO:0005623//cell;GO:0005622//intracellular;GO:0044464//cell part;GO:0044424//intracellular part	GO:0001883//purine nucleoside binding;GO:0036094//small molecule binding;GO:0097159//organic cyclic compound binding;GO:0003677//DNA binding;GO:0001882//nucleoside binding;GO:0032549//ribonucleoside binding;GO:0003676//nucleic acid binding;GO:0043566//structure-specific DNA binding;GO:0005488//binding;GO:1901363//heterocyclic compound binding;GO:0097367//carbohydrate derivative binding;GO:0032550…	GO:0090304//nucleic acid metabolic process;GO:0008152//metabolic process;GO:0009628//response to abiotic stimulus;GO:1901360//organic cyclic compound metabolic process;GO:0018130//heterocycle biosynthetic process;GO:0050896//response to stimulus;GO:0044271//cellular nitrogen compound biosynthetic process;GO:0006807//nitrogen compound metabolic process;GO:0009059//macromolecule biosynthetic proces…
PA0004	9549.33	5109.33	442.68	341.263	-0.375379	0.0054495	0.0336103	no	gyrB	DNA gyrase subunit B [Pseudomonas aeruginosa PAO1] [Pseudomonas aeruginosa]	-	-	-	-	GO:0044424//intracellular part;GO:0005623//cell;GO:0043226//organelle;GO:0043228//non-membrane-bounded organelle;GO:0043232//intracellular non-membrane-bounded organelle;GO:0044464//cell part;GO:0043229//intracellular organelle;GO:0005622//intracellular	GO:0003676//nucleic acid binding;GO:0017111//nucleoside-triphosphatase activity;GO:0016853//isomerase activity;GO:0005488//binding;GO:0097159//organic cyclic compound binding;GO:0016462//pyrophosphatase activity;GO:0016817//hydrolase activity, acting on acid anhydrides;GO:0043167//ion binding;GO:0097367//carbohydrate derivative binding;GO:1901363//heterocyclic compound binding;GO:0001882//nucleos…	GO:0044260//cellular macromolecule metabolic process;GO:1901360//organic cyclic compound metabolic process;GO:0044238//primary metabolic process;GO:0044237//cellular metabolic process;GO:0006260//DNA replication;GO:0009987//cellular process;GO:0006807//nitrogen compound metabolic process;GO:0034641//cellular nitrogen compound metabolic process;GO:0043170//macromolecule metabolic process;GO:003464…
PA0005	216.333	178.333	31.24	37.2867	0.255265	0.21187	0.459367	no	LPAT1	lysophosphatidic acid acyltransferase [Pseudomonas aeruginosa PAO1] [Pseudomonas aeruginosa]	Metabolism	Global and Overview;Lipid metabolism	ko01100//Metabolic pathways;ko01110//Biosynthesis of secondary metabolites;ko00564//Glycerophospholipid metabolism;ko00561//Glycerolipid metabolism	K00655	-	GO:0003824//catalytic activity;GO:0016747//transferase activity, transferring acyl groups other than amino-acyl groups;GO:0071617//lysophospholipid acyltransferase activity;GO:0016746//transferase activity, transferring acyl groups;GO:0016740//transferase activity	GO:0044699//single-organism process;GO:0071704//organic substance metabolic process;GO:0006629//lipid metabolic process;GO:0044710//single-organism metabolic process;GO:0044238//primary metabolic process;GO:0044237//cellular metabolic process;GO:0009987//cellular process;GO:0006793//phosphorus metabolic process;GO:0019637//organophosphate metabolic process;GO:0006796//phosphate-containing compoun…
PA0006	37.6667	35.3333	7.83667	11.8	0.590475	0.162701	0.390046	no	gmhB	D-glycero-beta-D-manno-heptose-1,7-bisphosphate 7-phosphatase [Pseudomonas aeruginosa PAO1] [Pseudomonas aeruginosa]	Metabolism	Global and Overview;Glycan biosynthesis and metabolism	ko01100//Metabolic pathways;ko00540//Lipopolysaccharide biosynthesis	K03273	-	-	-
PA0007	805.667	984.667	52.7933	97.14	0.87971	1.44e-07	3.19e-06	no	NGR_a03230	Uncharacterised protein [Pseudomonas aeruginosa]	-	-	-	-	-	-	-
PA0008	2406.67	1551.33	130.863	122.1	-0.0999977	0.480298	0.726856	no	glyS	glycyl-tRNA synthetase beta subunit [Pseudomonas sp. P179]	Genetic Information Processing	Translation	ko00970//Aminoacyl-tRNA biosynthesis	K01879	GO:0044464//cell part;GO:0005623//cell;GO:0044424//intracellular part;GO:0005622//intracellular	GO:0036094//small molecule binding;GO:0032549//ribonucleoside binding;GO:0016876//ligase activity, forming aminoacyl-tRNA and related compounds;GO:0003824//catalytic activity;GO:0097159//organic cyclic compound binding;GO:0016874//ligase activity;GO:0016875//ligase activity, forming carbon-oxygen bonds;GO:0001883//purine nucleoside binding;GO:1901363//heterocyclic compound binding;GO:0005488//bin…	GO:0043043//peptide biosynthetic process;GO:0019538//protein metabolic process;GO:0044237//cellular metabolic process;GO:0071704//organic substance metabolic process;GO:0046483//heterocycle metabolic process;GO:0044271//cellular nitrogen compound biosynthetic process;GO:1901566//organonitrogen compound biosynthetic process;GO:0044710//single-organism metabolic process;GO:0006139//nucleobase-conta…
PA0009	920	628	109.823	105.737	-0.0547089	0.775771	0.915483	no	glyQ	glycyl-tRNA synthetase [Pseudomonas aeruginosa RP73] [Pseudomonas aeruginosa]	Genetic Information Processing	Translation	ko00970//Aminoacyl-tRNA biosynthesis	K01878	GO:0044424//intracellular part;GO:0005622//intracellular;GO:0044464//cell part;GO:0005623//cell	GO:0003824//catalytic activity;GO:0016874//ligase activity;GO:0016875//ligase activity, forming carbon-oxygen bonds;GO:0016876//ligase activity, forming aminoacyl-tRNA and related compounds;GO:0032549//ribonucleoside binding;GO:0036094//small molecule binding;GO:1901363//heterocyclic compound binding;GO:0005488//binding;GO:0004812//aminoacyl-tRNA ligase activity;GO:0001882//nucleoside binding;GO:…	GO:0006082//organic acid metabolic process;GO:0034645//cellular macromolecule biosynthetic process;GO:0006725//cellular aromatic compound metabolic process;GO:0043603//cellular amide metabolic process;GO:0016070//RNA metabolic process;GO:0071704//organic substance metabolic process;GO:0006418//tRNA aminoacylation for protein translation;GO:0046483//heterocycle metabolic process;GO:0044271//cellul…
PA0010	148.333	91	29.87	27.01	-0.145204	0.542972	0.771823	no	tag	DNA-3-methyladenine glycosidase I [Pseudomonas aeruginosa PAO1] [Pseudomonas aeruginosa]	Genetic Information Processing	Replication and repair	ko03410//Base excision repair	K01246	-	GO:0003905//alkylbase DNA N-glycosylase activity;GO:0019104//DNA N-glycosylase activity;GO:0016799//hydrolase activity, hydrolyzing N-glycosyl compounds;GO:0043733//DNA-3-methylbase glycosylase activity;GO:0003824//catalytic activity;GO:0016787//hydrolase activity;GO:0016798//hydrolase activity, acting on glycosyl bonds	GO:0006974//cellular response to DNA damage stimulus;GO:0034641//cellular nitrogen compound metabolic process;GO:0050896//response to stimulus;GO:0071704//organic substance metabolic process;GO:0043412//macromolecule modification;GO:1901360//organic cyclic compound metabolic process;GO:0090304//nucleic acid metabolic process;GO:0006139//nucleobase-containing compound metabolic process;GO:0006725/…
PA0011	381.333	238.333	48.2033	45.9933	-0.0677082	0.740709	0.892262	no	lpxL	lipid A biosynthesis lauroyl acyltransferase [Pseudomonas aeruginosa MH27] [Pseudomonas aeruginosa]	Metabolism	Global and Overview;Glycan biosynthesis and metabolism	ko01100//Metabolic pathways;ko00540//Lipopolysaccharide biosynthesis	K02517	GO:0044425//membrane part;GO:0016020//membrane;GO:0031224//intrinsic component of membrane	GO:0003824//catalytic activity;GO:0016740//transferase activity	GO:0050896//response to stimulus;GO:0009266//response to temperature stimulus;GO:0009628//response to abiotic stimulus;GO:0046677//response to antibiotic;GO:0042221//response to chemical;GO:0006970//response to osmotic stress;GO:0006950//response to stress;GO:0009636//response to toxic substance;GO:0009408//response to heat
PA0012	77	67.3333	32.2733	39.66	0.297342	0.303838	0.571319	no	-	pilus assembly protein PilZ [Pseudomonas aeruginosa VRFPA03] [Pseudomonas aeruginosa]	-	-	-	-	-	-	-
PA0013	17.6667	11	3.19667	2.96667	-0.107725	0.928942	0.984172	no	yhhQ	membrane protein [Pseudomonas aeruginosa VRFPA08] [Pseudomonas aeruginosa]	-	-	-	-	-	-	-
PA0014	17.3333	16.3333	6.88	9.32	0.437921	0.45125	0.705687	no	-	Uncharacterised protein [Enterobacter cloacae]	-	-	-	-	-	-	-
PA0015	82	59.6667	28.87	32.1067	0.153302	0.626813	0.825402	no	PA0015	TPR repeat-containing protein [Pseudomonas sp. 2_1_26]	-	-	-	-	-	-	-
PA0016	816.333	625.667	66.6933	75.6567	0.181925	0.251977	0.5089	no	trkA	potassium transporter inner membrane associated protein [Pseudomonas aeruginosa PAO1] [Pseudomonas aeruginosa]	-	-	-	-	-	GO:0022891//substrate-specific transmembrane transporter activity;GO:0005215//transporter activity;GO:0022857//transmembrane transporter activity;GO:0008324//cation transmembrane transporter activity;GO:0046873//metal ion transmembrane transporter activity;GO:0022890//inorganic cation transmembrane transporter activity;GO:0015075//ion transmembrane transporter activity;GO:0022892//substrate-speci…	GO:1902578//single-organism localization;GO:0009987//cellular process;GO:0034220//ion transmembrane transport;GO:0051179//localization;GO:0044763//single-organism cellular process;GO:0044765//single-organism transport;GO:0044699//single-organism process;GO:0055085//transmembrane transport;GO:0006810//transport;GO:0030001//metal ion transport;GO:0051234//establishment of localization;GO:0006812//c…
PA0017	289.667	155	24.67	20.13	-0.293411	0.16898	0.399034	no	rsmB	Ribosomal RNA small subunit methyltransferase B [Pseudomonas aeruginosa PAO1] [Pseudomonas aeruginosa]	-	-	-	-	-	-	-
PA0018	256.667	159.333	30.64	29.3767	-0.0607456	0.786459	0.920462	no	fmt	methionyl-tRNA formyltransferase [Pseudomonas aeruginosa]	Metabolism;Genetic Information Processing	Translation;Metabolism of cofactors and vitamins	ko00970//Aminoacyl-tRNA biosynthesis;ko00670//One carbon pool by folate	K00604	-	-	-
PA0019	1339.33	689.667	299.257	231.52	-0.370247	0.034326	0.135668	no	def	peptide deformylase [Pseudomonas aeruginosa PAO1] [Pseudomonas aeruginosa]	-	-	-	-	-	GO:0016787//hydrolase activity;GO:0043169//cation binding;GO:0016810//hydrolase activity, acting on carbon-nitrogen (but not peptide) bonds;GO:0043167//ion binding;GO:0016811//hydrolase activity, acting on carbon-nitrogen (but not peptide) bonds, in linear amides;GO:0003824//catalytic activity;GO:0005488//binding	GO:0010467//gene expression;GO:0043170//macromolecule metabolic process;GO:0071704//organic substance metabolic process;GO:0008152//metabolic process
PA0020	871.333	692.667	95.2133	113.947	0.259123	0.123786	0.324165	no	-	peptidoglycan-binding protein [Pseudomonas aeruginosa]	-	-	-	-	-	-	-
PA0021	22.3333	5.33333	2.27	0.87	-1.3836	0.0270984	0.113994	no	smf	DNA processing protein DprA [Pseudomonas aeruginosa]	-	-	-	-	-	-	-
PA0022	219	147	44.0767	43.8367	-0.00787702	0.969897	1	no	tsaC	threonylcarbamoyl-AMP synthase [Pseudomonas aeruginosa PAO1] [Pseudomonas aeruginosa]	-	-	-	-	-	-	-
PA0023	2110	1216	239.993	208.123	-0.205556	0.188043	0.428787	no	qor	oxygen-dependent quinone oxidoreductase [Pseudomonas aeruginosa PAO1] [Pseudomonas aeruginosa]	-	-	-	-	-	GO:0043169//cation binding;GO:0046872//metal ion binding;GO:0046914//transition metal ion binding;GO:0005488//binding;GO:0043167//ion binding;GO:0003824//catalytic activity	GO:0044710//single-organism metabolic process;GO:0044699//single-organism process;GO:0008152//metabolic process
PA0024	342.667	213.333	41.95	37.6	-0.157938	0.410383	0.671723	no	hemF	coproporphyrinogen III oxidase [Pseudomonas aeruginosa]	Metabolism	Metabolism of cofactors and vitamins;Global and Overview	ko01100//Metabolic pathways;ko01110//Biosynthesis of secondary metabolites;ko00860//Porphyrin and chlorophyll metabolism	K00228	GO:0005623//cell;GO:0005622//intracellular;GO:0044464//cell part;GO:0044424//intracellular part	GO:0003824//catalytic activity;GO:0043169//cation binding;GO:0016634//oxidoreductase activity, acting on the CH-CH group of donors, oxygen as acceptor;GO:0046983//protein dimerization activity;GO:0016627//oxidoreductase activity, acting on the CH-CH group of donors;GO:0005488//binding;GO:0043167//ion binding;GO:0005515//protein binding;GO:0016491//oxidoreductase activity	GO:0006725//cellular aromatic compound metabolic process;GO:0009987//cellular process;GO:0033014//tetrapyrrole biosynthetic process;GO:0046483//heterocycle metabolic process;GO:0044710//single-organism metabolic process;GO:0008152//metabolic process;GO:0051188//cofactor biosynthetic process;GO:0018130//heterocycle biosynthetic process;GO:0044237//cellular metabolic process;GO:0034641//cellular ni…
PA0025	200.333	108.667	26.8567	21.7633	-0.303381	0.243096	0.499265	no	aroE	shikimate dehydrogenase [Pseudomonas aeruginosa PAO1] [Pseudomonas aeruginosa]	Metabolism	Amino acid metabolism;Global and Overview	ko01100//Metabolic pathways;ko01110//Biosynthesis of secondary metabolites;ko01130//Biosynthesis of antibiotics;ko01230//Biosynthesis of amino acids;ko00400//Phenylalanine, tyrosine and tryptophan biosynthesis	K00014	-	GO:0005488//binding;GO:0016491//oxidoreductase activity;GO:0016614//oxidoreductase activity, acting on CH-OH group of donors;GO:0036094//small molecule binding;GO:0003824//catalytic activity;GO:0016616//oxidoreductase activity, acting on the CH-OH group of donors, NAD or NADP as acceptor;GO:1901363//heterocyclic compound binding;GO:0097159//organic cyclic compound binding;GO:1901265//nucleoside p…	GO:0009072//aromatic amino acid family metabolic process;GO:1901566//organonitrogen compound biosynthetic process;GO:1902221//erythrose 4-phosphate/phosphoenolpyruvate family amino acid metabolic process;GO:1901576//organic substance biosynthetic process;GO:0006558//L-phenylalanine metabolic process;GO:0044106//cellular amine metabolic process;GO:0046483//heterocycle metabolic process;GO:0042430/…
PA0026	1096.33	526.667	125.683	85.47	-0.556303	0.00107747	0.00934083	no	-	phospholipase C [Pseudomonas aeruginosa PAO1] [Pseudomonas aeruginosa]	-	-	-	-	-	GO:0004620//phospholipase activity;GO:0016787//hydrolase activity;GO:0016298//lipase activity;GO:0016788//hydrolase activity, acting on ester bonds;GO:0003824//catalytic activity	GO:0050896//response to stimulus;GO:0042221//response to chemical
PA0027	541.333	206.333	46.7067	27.0833	-0.786223	0.000135034	0.00158643	no	-	PPIC-type PPIASE domain protein [Pseudomonas aeruginosa PAO581] [Pseudomonas aeruginosa]	-	-	-	-	-	GO:0003824//catalytic activity	-
PA0028	69.3333	20.3333	12.9733	5.94667	-1.1254	0.00441042	0.0286944	yes	-	Uncharacterised protein [Enterobacter cloacae]	-	-	-	-	-	-	-
PA0029	21	16.6667	1.56	1.84333	0.240771	0.668594	0.851765	no	SULTR3;5	sulfate transporter [Pseudomonas aeruginosa]	-	-	-	-	-	-	-
PA0030	119.333	75	14.24	13.5267	-0.0741428	0.789205	0.922316	no	opuAC	glycine/betaine ABC transporter substrate-binding protein [Pseudomonas aeruginosa]	Environmental Information Processing	Membrane transport	ko02010//ABC transporters	K02002	-	-	-
PA0031	89	65	6.60667	6.97	0.0772361	0.786021	0.920143	no	betC	choline-sulfatase [Pseudomonas aeruginosa]	-	-	-	-	-	-	-
PA0032	70	55.3333	8.34	10.0367	0.267161	0.427055	0.68629	no	gcvA	transcriptional regulator [Pseudomonas aeruginosa]	-	-	-	-	-	GO:0001071//nucleic acid binding transcription factor activity	GO:0044249//cellular biosynthetic process;GO:0034645//cellular macromolecule biosynthetic process;GO:0010468//regulation of gene expression;GO:0065007//biological regulation;GO:0060255//regulation of macromolecule metabolic process;GO:0071704//organic substance metabolic process;GO:0019222//regulation of metabolic process;GO:0009987//cellular process;GO:1901576//organic substance biosynthetic pro…
PA0032a	105	66	31.22	29.2133	-0.0958436	0.713898	0.877063	no	-	Aromatic ring-cleaving dioxygenase [Pseudomonas aeruginosa PA1R] [Pseudomonas aeruginosa]	-	-	-	-	-	-	-
PA0033	13	10.6667	3.86667	4.82667	0.319937	0.6822	0.859996	no	-	histidine phosphotransfer domain-containing protein [Pseudomonas aeruginosa M8A.1] [Pseudomonas aeruginosa]	-	-	-	-	-	-	-
PA0034	29	18.6667	5.06667	5.39667	0.0910317	0.935011	0.98743	no	fimZ	two-component response regulator [Pseudomonas aeruginosa PAO1] [Pseudomonas aeruginosa]	Environmental Information Processing	Signal transduction	ko02020//Two-component system	K07690	-	GO:1901363//heterocyclic compound binding;GO:0097159//organic cyclic compound binding;GO:0005488//binding;GO:0001071//nucleic acid binding transcription factor activity;GO:0003676//nucleic acid binding	GO:0010468//regulation of gene expression;GO:0044260//cellular macromolecule metabolic process;GO:0071704//organic substance metabolic process;GO:0060255//regulation of macromolecule metabolic process;GO:0009987//cellular process;GO:0034645//cellular macromolecule biosynthetic process;GO:0050789//regulation of biological process;GO:0044237//cellular metabolic process;GO:0009058//biosynthetic proc…
PA0035	612	338	85.5067	70.39	-0.280666	0.130496	0.335726	no	trpA	tryptophan synthase subunit alpha [Pseudomonas aeruginosa PAO1] [Pseudomonas aeruginosa]	Metabolism	Global and Overview;Amino acid metabolism	ko01100//Metabolic pathways;ko01110//Biosynthesis of secondary metabolites;ko01130//Biosynthesis of antibiotics;ko01230//Biosynthesis of amino acids;ko00260//Glycine, serine and threonine metabolism;ko00400//Phenylalanine, tyrosine and tryptophan biosynthesis	K01695	-	GO:0016836//hydro-lyase activity;GO:0016835//carbon-oxygen lyase activity;GO:0003824//catalytic activity;GO:0016829//lyase activity	GO:1901360//organic cyclic compound metabolic process;GO:0044237//cellular metabolic process;GO:0006520//cellular amino acid metabolic process;GO:0044106//cellular amine metabolic process;GO:0009072//aromatic amino acid family metabolic process;GO:0009308//amine metabolic process;GO:0044238//primary metabolic process;GO:0008652//cellular amino acid biosynthetic process;GO:0019752//carboxylic acid…
PA0036	941	571.667	86.8633	75.5467	-0.201379	0.252787	0.509516	no	trpB	tryptophan synthase subunit beta [Pseudomonas aeruginosa PAO1] [Pseudomonas aeruginosa]	Metabolism	Global and Overview;Amino acid metabolism	ko01100//Metabolic pathways;ko01110//Biosynthesis of secondary metabolites;ko01130//Biosynthesis of antibiotics;ko01230//Biosynthesis of amino acids;ko00260//Glycine, serine and threonine metabolism;ko00400//Phenylalanine, tyrosine and tryptophan biosynthesis	K01696	-	GO:0016836//hydro-lyase activity;GO:0016835//carbon-oxygen lyase activity;GO:0003824//catalytic activity;GO:0016829//lyase activity	GO:1901605//alpha-amino acid metabolic process;GO:1901360//organic cyclic compound metabolic process;GO:0046483//heterocycle metabolic process;GO:0006576//cellular biogenic amine metabolic process;GO:0006725//cellular aromatic compound metabolic process;GO:0044249//cellular biosynthetic process;GO:0071704//organic substance metabolic process;GO:0042430//indole-containing compound metabolic proces…
PA0037	101.333	38	12.6567	6.95	-0.864813	0.00942768	0.0523399	no	trpI	HTH-type transcriptional regulator TrpI [Pseudomonas aeruginosa PAO1] [Pseudomonas aeruginosa]	-	-	-	-	-	GO:0005488//binding;GO:1901363//heterocyclic compound binding;GO:0097159//organic cyclic compound binding;GO:0001071//nucleic acid binding transcription factor activity;GO:0003676//nucleic acid binding	GO:1901576//organic substance biosynthetic process;GO:0019222//regulation of metabolic process;GO:0044710//single-organism metabolic process;GO:0006082//organic acid metabolic process;GO:0034645//cellular macromolecule biosynthetic process;GO:0071704//organic substance metabolic process;GO:0008652//cellular amino acid biosynthetic process;GO:0043436//oxoacid metabolic process;GO:0019752//carboxyl…
PA0038	239.667	264.667	126.633	197.263	0.639466	0.0137507	0.0702321	no	Hhal_0546	flavin and coenzyme A sequestration protein dodecin [Pseudomonas aeruginosa RP73] [Pseudomonas aeruginosa]	-	-	-	-	-	-	-
PA0039	1494.67	1640.33	745.067	1200.42	0.688094	1.81e-05	0.000268273	no	-	Protein of uncharacterised function (DUF1161) [Pseudomonas aeruginosa]	-	-	-	-	-	-	-
PA0040	50.3133	87.08	3.29	9.07667	1.46407	9.43e-05	0.00114724	yes	cdiB	hemolysin activation/secretion protein [Pseudomonas aeruginosa PAK] [Pseudomonas aeruginosa]	-	-	-	-	-	-	-
PA0041	209.827	268.467	2.23	4.24333	0.928154	2.98e-06	5.16e-05	no	cdiA	hemagglutinin [Pseudomonas aeruginosa]	-	-	-	-	-	-	-
PA0041a	32	34.6667	5.07	8.14	0.683043	0.0898763	0.262436	no	-	transposase [Pseudomonas aeruginosa PAO1] [Pseudomonas aeruginosa]	-	-	-	-	-	-	-
PA0042	141.667	122.667	39.9833	52.55	0.394292	0.104781	0.292504	no	-	Uncharacterised protein [Acinetobacter baumannii]	-	-	-	-	-	-	-
PA0043	106.333	39.3333	8.6	4.34333	-0.985534	0.00392875	0.0262405	no	aq_1828	mgtC family protein [Pseudomonas aeruginosa c7447m] [Pseudomonas aeruginosa]	-	-	-	-	-	-	-
PA0044	1900.33	493.667	154.43	61.2133	-1.33504	4.13e-14	1.98e-12	yes	aexT	exoenzyme T [Pseudomonas aeruginosa PAO1] [Pseudomonas aeruginosa]	-	-	-	-	-	-	GO:0043087//regulation of GTPase activity;GO:0051704//multi-organism process;GO:0051336//regulation of hydrolase activity;GO:0050789//regulation of biological process;GO:0019222//regulation of metabolic process;GO:0065007//biological regulation;GO:0050790//regulation of catalytic activity;GO:0065009//regulation of molecular function
PA0045	50.3333	36.3333	8.35	7.95	-0.0708213	0.933979	0.986902	no	-	curli production assembly protein CsgG [Pseudomonas aeruginosa]	-	-	-	-	-	-	-
PA0046	19	9.66667	5.80333	4.34667	-0.416972	0.481827	0.72798	no	-	DUF4810 domain-containing protein [Pseudomonas aeruginosa]	-	-	-	-	-	-	-
PA0047	11	12.3333	2.43667	3.71333	0.607806	0.33754	0.608185	no	-	lipoprotein [Pseudomonas aeruginosa]	-	-	-	-	-	-	-
PA0048	14	17.6667	3.96333	7.18	0.85727	0.129673	0.334692	no	-	transcriptional regulator [Pseudomonas aeruginosa PAO1] [Pseudomonas aeruginosa]	-	-	-	-	-	GO:0005488//binding;GO:0097159//organic cyclic compound binding;GO:0003677//DNA binding;GO:1901363//heterocyclic compound binding;GO:0003676//nucleic acid binding	-
PA0049	490	584.667	33.2833	57.69	0.793521	1.41e-06	2.63e-05	no	PA0049	Uncharacterised protein [Enterobacter cloacae]	-	-	-	-	-	-	-
PA0050	7.66667	8.33333	5.84	10.89	0.898964	0.270849	0.533463	no	-	Uncharacterised protein [Enterobacter cloacae]	-	-	-	-	-	-	-
PA0051	290.667	85.3333	18.0233	7.46333	-1.27197	1.52e-08	3.97e-07	yes	asnO	phenazine-modifying protein [Pseudomonas aeruginosa PAO1] [Pseudomonas aeruginosa]	Metabolism	Amino acid metabolism;Global and Overview	ko01100//Metabolic pathways;ko01110//Biosynthesis of secondary metabolites;ko00250//Alanine, aspartate and glutamate metabolism	K01953	-	GO:0001882//nucleoside binding;GO:0036094//small molecule binding;GO:0001883//purine nucleoside binding;GO:0032549//ribonucleoside binding;GO:0016879//ligase activity, forming carbon-nitrogen bonds;GO:0097367//carbohydrate derivative binding;GO:0003824//catalytic activity;GO:0005488//binding;GO:0016874//ligase activity;GO:0097159//organic cyclic compound binding;GO:1901363//heterocyclic compound …	GO:0046394//carboxylic acid biosynthetic process;GO:0006807//nitrogen compound metabolic process;GO:0044699//single-organism process;GO:1901564//organonitrogen compound metabolic process;GO:0044237//cellular metabolic process;GO:1901566//organonitrogen compound biosynthetic process;GO:0043603//cellular amide metabolic process;GO:0071704//organic substance metabolic process;GO:0044271//cellular ni…
PA0052	324.333	324.333	84.6767	123.25	0.541551	0.00709817	0.0414333	no	-	cupin domain protein [Pseudomonas aeruginosa c7447m] [Pseudomonas aeruginosa]	-	-	-	-	-	-	-
PA0054	36	34	7.52667	10.33	0.456757	0.222188	0.472533	no	kptA	RNA 2'-phosphotransferase-like protein [Pseudomonas aeruginosa PAO1] [Pseudomonas aeruginosa]	-	-	-	-	-	-	-
PA0055	804	489.333	178.11	156.263	-0.188789	0.274933	0.538139	no	-	Uncharacterised protein [Acinetobacter baumannii]	-	-	-	-	-	-	-
PA0056	21.6667	13.6667	2.69333	2.51	-0.101705	0.882219	0.963167	no	HI_1364	transcriptional regulator [Pseudomonas aeruginosa PAO1] [Pseudomonas aeruginosa]	-	-	-	-	-	GO:0001071//nucleic acid binding transcription factor activity	GO:0034645//cellular macromolecule biosynthetic process;GO:0008152//metabolic process;GO:0044237//cellular metabolic process;GO:0060255//regulation of macromolecule metabolic process;GO:0044249//cellular biosynthetic process;GO:0010468//regulation of gene expression;GO:0009058//biosynthetic process;GO:0071704//organic substance metabolic process;GO:0043170//macromolecule metabolic process;GO:0009…
PA0057	38.6667	39	4.94	7.22333	0.548154	0.173577	0.405663	no	-	MBL fold metallo-hydrolase [Pseudomonas aeruginosa]	-	-	-	-	-	-	-
PA0058	43.6667	24.3333	6.94333	5.50667	-0.334449	0.402771	0.664154	no	-	DsbA family protein [Pseudomonas aeruginosa]	-	-	-	-	-	-	-
PA0059	2065.33	1287	504.13	469.433	-0.102876	0.471898	0.721214	no	osmC	osmotically inducible protein OsmC [Pseudomonas aeruginosa]	-	-	-	-	-	-	-
PA0060	142.333	105.667	68.4967	79.04	0.206549	0.479408	0.726823	no	-	protein YnfD [Enterobacter cloacae]	-	-	-	-	-	-	-
PA0061	57	35.6667	14.1867	14.7533	0.0565053	0.939844	0.989586	no	-	lipoprotein [Pseudomonas aeruginosa C0324C] [Pseudomonas aeruginosa]	-	-	-	-	-	-	-
PA0062	124	63	32.5333	25.8233	-0.333243	0.249187	0.505931	no	-	lipoprotein [Pseudomonas aeruginosa CF77] [Pseudomonas aeruginosa]	-	-	-	-	-	-	-
PA0063	164.667	79	16.4067	11.22	-0.548209	0.059122	0.200086	no	-	aminopeptidase [Pseudomonas aeruginosa PA21_ST175] [Pseudomonas aeruginosa]	-	-	-	-	-	-	-
PA0064	168.667	95	19.2867	15.8133	-0.286462	0.241011	0.496405	no	-	Uncharacterised protein [Pseudomonas aeruginosa]	-	-	-	-	-	-	-
PA0065	203.667	142	34.58	35.3667	0.0324524	0.900889	0.969826	no	PA0065	5'-nucleotidase [Pseudomonas aeruginosa]	Metabolism	Carbohydrate metabolism;Global and Overview	ko01100//Metabolic pathways;ko01110//Biosynthesis of secondary metabolites;ko01130//Biosynthesis of antibiotics;ko00630//Glyoxylate and dicarboxylate metabolism	K01091	-	-	-
PA0066	228	160.333	46.74	50.3433	0.107143	0.658539	0.844761	no	yrdA	anhydrase [Pseudomonas aeruginosa VRFPA03] [Pseudomonas aeruginosa]	-	-	-	-	-	-	-
PA0067	4352.33	2566.33	238.583	206.75	-0.206606	0.108289	0.297461	no	prlC	oligopeptidase A [Pseudomonas aeruginosa PAO1] [Pseudomonas aeruginosa]	-	-	-	-	-	GO:0016787//hydrolase activity;GO:0008233//peptidase activity;GO:0070011//peptidase activity, acting on L-amino acid peptides;GO:0003824//catalytic activity	GO:0008152//metabolic process;GO:0044238//primary metabolic process;GO:0019538//protein metabolic process;GO:0071704//organic substance metabolic process;GO:0043170//macromolecule metabolic process
PA0068	331.667	166	133.323	97.34	-0.453825	0.0278217	0.116157	no	yheV	DNA-binding protein [Pseudomonas aeruginosa]	-	-	-	-	-	-	-
PA0069	32.6667	25.3333	3.55333	4.45	0.324632	0.568305	0.789497	no	Mb2609c	radical SAM protein [Pseudomonas aeruginosa]	-	-	-	-	-	-	-
PA0070	283.333	648	35.1967	114.697	1.70431	1.27e-21	1.1e-19	yes	-	Autotransporter adhesin [Pseudomonas aeruginosa 18A] [Pseudomonas aeruginosa]	-	-	-	-	-	-	-
PA0071	260.333	165	17.6333	16.0467	-0.136032	0.61375	0.816325	no	-	type VI secretion protein [Pseudomonas aeruginosa WC55] [Pseudomonas aeruginosa]	-	-	-	-	-	-	-
PA0072	4.66667	3	0.443333	0.42	-0.0780025	1	1	no	-	ABC transporter permease [Pseudomonas aeruginosa]	-	-	-	-	-	-	-
PA0073	10.3333	2	1.7	0.453333	-1.90689	0.0318453	0.128421	no	lolD2	ABC transporter ATP-binding protein [Pseudomonas aeruginosa]	-	-	-	-	-	-	-
PA0074( ppka)	56	79	2.04	4.57667	1.16573	0.00253504	0.0186093	yes	pknB	serine/threonine protein kinase [Pseudomonas aeruginosa]	Environmental Information Processing	Membrane transport	ko03070//Bacterial secretion system	K11912	-	-	-
PA0075	6	5.66667	0.856667	1.16333	0.441459	0.699802	0.869199	no	prpC	serine/threonine phosphatase [Pseudomonas aeruginosa PAO1] [Pseudomonas aeruginosa]	Environmental Information Processing	Membrane transport	ko03070//Bacterial secretion system	K11915	-	GO:0016787//hydrolase activity;GO:0004721//phosphoprotein phosphatase activity;GO:0016788//hydrolase activity, acting on ester bonds;GO:0003824//catalytic activity;GO:0042578//phosphoric ester hydrolase activity;GO:0016791//phosphatase activity	GO:0044237//cellular metabolic process;GO:0008152//metabolic process;GO:0051223//regulation of protein transport;GO:0032879//regulation of localization;GO:0050794//regulation of cellular process;GO:0051046//regulation of secretion;GO:0050708//regulation of protein secretion;GO:0065007//biological regulation;GO:0006796//phosphate-containing compound metabolic process;GO:0009987//cellular process;G…
PA0076	8.33333	10	1.39333	2.13333	0.614569	0.375906	0.641159	no	-	type VI secretion system protein ImpM [Pseudomonas aeruginosa MPAO1/P1] [Pseudomonas aeruginosa]	-	-	-	-	-	-	-
PA0077	64	96	2.16667	4.86667	1.16746	8.39e-05	0.00105004	yes	-	type VI secretion protein IcmF [Pseudomonas aeruginosa]	Environmental Information Processing	Membrane transport	ko03070//Bacterial secretion system	K11891	-	-	-
PA0078	30	44	2.61333	5.16333	0.982412	0.0238731	0.103649	no	motB	DotU family type IV/VI secretion system protein [Pseudomonas aeruginosa str. Stone 130] [Pseudomonas aeruginosa]	Environmental Information Processing	Membrane transport	ko03070//Bacterial secretion system	K11892	-	-	-
PA0079	43.3333	95	3.58333	12.0333	1.74766	1.88e-08	4.76e-07	yes	-	type VI secretion protein [Pseudomonas sp. 2_1_26]	-	-	-	-	-	-	-
PA0080	12.3333	37.3333	2.95333	13.6433	2.20778	3.44e-07	7.11e-06	yes	-	lipoprotein [Pseudomonas aeruginosa B136-33] [Pseudomonas aeruginosa]	Environmental Information Processing	Membrane transport	ko03070//Bacterial secretion system	K11906	-	-	-
PA0081 fha1	224.667	188.333	16.9433	20.5	0.274906	0.167116	0.396504	no	-	phosphopeptide-binding protein [Pseudomonas aeruginosa]	Environmental Information Processing	Membrane transport	ko03070//Bacterial secretion system	K11913	-	-	-
PA0082	37.6667	66.3333	4.13667	10.9067	1.39867	5.95e-05	0.00078412	yes	-	ImpA family type VI secretion-associated protein [Pseudomonas aeruginosa BWHPSA008] [Pseudomonas aeruginosa]	-	-	-	-	-	-	-
PA0083	38.3333	185.333	8.41333	57.1767	2.76468	1.02e-23	1.05e-21	yes	-	type VI secretion protein [Pseudomonas sp. 2_1_26]	-	-	-	-	-	-	-
PA0084	251.667	798.667	18.9533	88.25	2.21914	1.55e-36	3.18e-34	yes	-	EvpB/family type VI secretion protein [Pseudomonas aeruginosa PA14] [Pseudomonas aeruginosa]	-	-	-	-	-	-	-
PA0085	111.667	346	25.96	117.627	2.17985	2.88e-22	2.81e-20	yes	hcp1	protein secretion apparatus assembly protein [Pseudomonas aeruginosa PAO1] [Pseudomonas aeruginosa]	Environmental Information Processing	Membrane transport	ko03070//Bacterial secretion system	K11903	-	-	-
PA0086	66	66	8.82667	14.0233	0.667889	0.109351	0.299048	no	-	virulence protein SciE type [Pseudomonas aeruginosa]	-	-	-	-	-	-	-
PA0087	2.33333	7	0.493333	2.28	2.2084	0.00711728	0.0415013	yes	-	type VI secretion system lysozyme [Pseudomonas aeruginosa]	-	-	-	-	-	-	-
PA0088	16.3333	23.3333	0.98	2.22333	1.18187	0.0183998	0.0870934	no	-	type VI secretion system protein ImpG [Pseudomonas aeruginosa MPAO1/P1] [Pseudomonas aeruginosa]	-	-	-	-	-	-	-
PA0089	11	18.6667	1.23	2.85667	1.21567	0.0303073	0.124258	no	-	type VI secretion protein [Pseudomonas aeruginosa]	-	-	-	-	-	-	-
PA0090	129	214.333	5.35	12.7733	1.25552	3.52e-09	9.97e-08	yes	clpV1	secretion protein ClpV1 [Pseudomonas aeruginosa PAO1] [Pseudomonas aeruginosa]	Environmental Information Processing	Membrane transport	ko03070//Bacterial secretion system	K11907	GO:0044464//cell part;GO:0005623//cell;GO:0005622//intracellular;GO:0044424//intracellular part	GO:1901363//heterocyclic compound binding;GO:0032550//purine ribonucleoside binding;GO:0005488//binding;GO:0036094//small molecule binding;GO:0001882//nucleoside binding;GO:0097159//organic cyclic compound binding;GO:0097367//carbohydrate derivative binding;GO:0001883//purine nucleoside binding;GO:0032549//ribonucleoside binding	-
PA0091	31.54	77.2767	1.84667	7.1	1.9429	6.5e-07	1.28e-05	yes	-	type VI secretion system protein VgrG [Pseudomonas aeruginosa]	Environmental Information Processing	Membrane transport	ko03070//Bacterial secretion system	K11904	-	-	-
PA0092	60	50.6667	23.3633	29.5633	0.339563	0.274251	0.537571	no	-	Phosphoglycerate dehydrogenase [Pseudomonas aeruginosa SCV20265] [Pseudomonas aeruginosa]	-	-	-	-	-	-	-
PA0093	98.6667	91.3333	8.37333	11.81	0.496135	0.0748604	0.231497	no	rhsB	PAAR motif family protein [Pseudomonas aeruginosa PAO581] [Pseudomonas aeruginosa]	-	-	-	-	-	-	-
PA0094	144	85.3333	37.7733	33.0067	-0.194611	0.527841	0.762931	no	-	Uncharacterized conserved protein [Pseudomonas aeruginosa]	-	-	-	-	-	-	-
PA0095	441.617	452.02	22.1767	34.7633	0.648524	0.00114349	0.009791	no	-	Rhs element Vgr family protein [Pseudomonas aeruginosa PAO581] [Pseudomonas aeruginosa]	Environmental Information Processing	Membrane transport	ko03070//Bacterial secretion system	K11904	-	-	-
PA0096	15.3333	20.3333	3.88667	7.41	0.93094	0.110641	0.299771	no	-	Mll2356 protein [Pseudomonas aeruginosa 18A] [Pseudomonas aeruginosa]	-	-	-	-	-	-	-
PA0097	36.3333	60.6667	3.30667	8.57667	1.37504	7.34e-05	0.000942245	yes	-	Uncharacterised protein [Acinetobacter baumannii]	-	-	-	-	-	-	-
PA0098	9.33333	19.6667	1.04667	3.24333	1.63168	0.00641593	0.0379695	yes	-	3-oxoacyl-ACP synthase [Pseudomonas aeruginosa PAO1] [Pseudomonas aeruginosa]	Metabolism	Lipid metabolism;Global and Overview;Metabolism of cofactors and vitamins	ko01100//Metabolic pathways;ko01212//Fatty acid metabolism;ko00061//Fatty acid biosynthesis;ko00780//Biotin metabolism	K00647	-	-	-
PA0099	27	31.6667	2.58	4.82333	0.902659	0.0433483	0.160377	no	-	GHH signature containing HNH/Endo VII supernuclease toxin 2 family protein [Pseudomonas aeruginosa PAO581] [Pseudomonas aeruginosa]	-	-	-	-	-	-	-
PA0100	143.667	107	17.72	18.84	0.0884204	0.704965	0.871691	no	-	Beta-propeller repeat TECPR [Variovorax paradoxus S110] [Variovorax paradoxus]	-	-	-	-	-	-	-
PA0101	73.6667	58.6667	6.61667	8.2	0.309519	0.371697	0.637657	no	-	HEAT repeat-containing protein [Pseudomonas aeruginosa]	-	-	-	-	-	-	-
PA0102	1345	889.667	207.377	200.537	-0.0483875	0.739495	0.891985	no	cynT	carbonic anhydrase [Pseudomonas aeruginosa]	Metabolism	Energy metabolism	ko00910//Nitrogen metabolism	K01673	-	-	-
PA0103	83.6667	62.6667	5.93667	6.55667	0.143309	0.622894	0.821605	no	bicA	sulfate transporter [Pseudomonas aeruginosa]	-	-	-	-	-	-	-
PA0103a	424.333	482.333	74.8667	122.63	0.711917	4.74e-05	0.000649223	no	-	Uncharacterised protein [Pseudomonas aeruginosa]	-	-	-	-	-	-	-
PA0105	4321.67	2612.33	428.93	399.627	-0.102089	0.559475	0.783479	no	ctaC	cytochrome C oxidase subunit II [Pseudomonas aeruginosa PAO1] [Pseudomonas aeruginosa]	Metabolism	Energy metabolism;Global and Overview	ko01100//Metabolic pathways;ko00190//Oxidative phosphorylation	K02275	GO:0031224//intrinsic component of membrane;GO:0044425//membrane part;GO:0016020//membrane	GO:1901363//heterocyclic compound binding;GO:0003824//catalytic activity;GO:0046914//transition metal ion binding;GO:0046872//metal ion binding;GO:0005488//binding;GO:0097159//organic cyclic compound binding;GO:0043169//cation binding;GO:0046906//tetrapyrrole binding;GO:0043167//ion binding	GO:0006091//generation of precursor metabolites and energy;GO:0015672//monovalent inorganic cation transport;GO:0008152//metabolic process;GO:0006812//cation transport;GO:0006818//hydrogen transport;GO:0006810//transport;GO:0044710//single-organism metabolic process;GO:0009987//cellular process;GO:0051179//localization;GO:0044765//single-organism transport;GO:0044237//cellular metabolic process;G…
PA0106	5686.33	2572	402.71	258.763	-0.638108	1.61e-05	0.000241392	no	ctaD	cytochrome C oxidase subunit I [Pseudomonas aeruginosa PAO1] [Pseudomonas aeruginosa]	Metabolism	Global and Overview;Energy metabolism	ko01100//Metabolic pathways;ko00190//Oxidative phosphorylation	K02274	GO:0016020//membrane;GO:0044425//membrane part;GO:0031224//intrinsic component of membrane	GO:0043169//cation binding;GO:0097159//organic cyclic compound binding;GO:0003824//catalytic activity;GO:0046872//metal ion binding;GO:0043167//ion binding;GO:1901363//heterocyclic compound binding;GO:0046914//transition metal ion binding;GO:0046906//tetrapyrrole binding;GO:0005488//binding	GO:0044765//single-organism transport;GO:0044710//single-organism metabolic process;GO:0006818//hydrogen transport;GO:0015992//proton transport;GO:0006812//cation transport;GO:0006810//transport;GO:0006091//generation of precursor metabolites and energy;GO:1902578//single-organism localization;GO:0051234//establishment of localization;GO:0044699//single-organism process;GO:0055114//oxidation-redu…
PA0107	1104.67	504.667	223.293	145.987	-0.613104	0.000376441	0.00385245	no	ctaG	cytochrome C oxidase assembly protein [Pseudomonas aeruginosa PAO1] [Pseudomonas aeruginosa]	Metabolism	Global and Overview;Energy metabolism	ko01100//Metabolic pathways;ko00190//Oxidative phosphorylation	K02258	-	-	-
PA0108	2337.33	728.667	296.823	135.11	-1.13547	5.41e-16	2.98e-14	yes	ctaE	cytochrome c oxidase, subunit III [Pseudomonas sp. HMSC05H02]	Metabolism	Energy metabolism;Global and Overview	ko01100//Metabolic pathways;ko00190//Oxidative phosphorylation	K02276	GO:0031224//intrinsic component of membrane;GO:0016020//membrane;GO:0044425//membrane part	GO:0003824//catalytic activity;GO:0016491//oxidoreductase activity	GO:0009987//cellular process;GO:0055114//oxidation-reduction process;GO:0006812//cation transport;GO:0006091//generation of precursor metabolites and energy;GO:0044237//cellular metabolic process;GO:0015980//energy derivation by oxidation of organic compounds;GO:0006811//ion transport;GO:0044765//single-organism transport;GO:0008152//metabolic process;GO:0006818//hydrogen transport;GO:0044763//si…
PA0109	5	9	2.69333	6.67667	1.30974	0.0715633	0.224296	no	-	permeases of the major facilitator superfamily [Pseudomonas aeruginosa RB] [Pseudomonas aeruginosa]	-	-	-	-	-	-	-
PA0110	631	174.333	88.8633	36.6	-1.27974	1.91e-11	7.48e-10	yes	SHY1	SURF1 family protein [Pseudomonas aeruginosa PAO1-VE2] [Pseudomonas aeruginosa]	-	-	-	-	-	-	-
PA0111	467.333	160	90.3467	47.3967	-0.930686	1.23e-05	0.000189896	no	-	probable transmembrane protein [Pseudomonas aeruginosa RB] [Pseudomonas aeruginosa]	-	-	-	-	-	-	-
PA0112	222.667	132.667	23.67	21.18	-0.160357	0.508701	0.749133	no	ctaA	cytochrome B561 [Pseudomonas aeruginosa WC55] [Pseudomonas aeruginosa]	Environmental Information Processing;Metabolism	Global and Overview;Energy metabolism;Signal transduction;Metabolism of cofactors and vitamins	ko01100//Metabolic pathways;ko01110//Biosynthesis of secondary metabolites;ko02020//Two-component system;ko00190//Oxidative phosphorylation;ko00860//Porphyrin and chlorophyll metabolism	K02259	-	-	-
PA0113	548.333	298	67.89	52.4867	-0.371248	0.0368091	0.143341	no	cyoE1	protoheme IX farnesyltransferase [Pseudomonas aeruginosa PAO1] [Pseudomonas aeruginosa]	Metabolism	Metabolism of cofactors and vitamins;Global and Overview;Energy metabolism	ko01100//Metabolic pathways;ko01110//Biosynthesis of secondary metabolites;ko00190//Oxidative phosphorylation;ko00860//Porphyrin and chlorophyll metabolism	K02301	-	-	-
PA0114	628.333	454.667	111.67	123.777	0.148498	0.49582	0.739471	no	RC0895	cytochrome c oxidase assembly protein SenC [Pseudomonas aeruginosa PAO1] [Pseudomonas aeruginosa]	-	-	-	-	-	-	-
PA0115	40.6667	37.3333	10.2567	14.3833	0.487836	0.219125	0.469059	no	elaA	acyltransferase [Pseudomonas aeruginosa]	-	-	-	-	-	-	-
PA0116	107	76.6667	25.2133	27.5667	0.128738	0.674545	0.85581	no	Mb3122	HxlR family transcriptional regulator [Pseudomonas aeruginosa]	-	-	-	-	-	-	-
PA0117	27	27.6667	4.15667	6.4	0.622645	0.121706	0.319925	no	budC	short-chain dehydrogenase [Pseudomonas aeruginosa]	-	-	-	-	-	-	-
PA0118	55.6667	45	10.79	13.57	0.330726	0.424181	0.684032	no	nsaD	2-hydroxychromene-2-carboxylate isomerase [Pseudomonas aeruginosa]	-	-	-	-	-	-	-
PA0119	63.3333	56.6667	5.36333	6.84	0.350866	0.293763	0.559421	no	dctA1	C4-dicarboxylate transporter 1 [Pseudomonas aeruginosa]	Environmental Information Processing	Signal transduction	ko02020//Two-component system	K11103	-	-	-
PA0120	286	201.333	46.6133	50.9867	0.129377	0.603164	0.810197	no	nanR	transcriptional regulator [Pseudomonas aeruginosa PAO1] [Pseudomonas aeruginosa]	-	-	-	-	-	GO:0001071//nucleic acid binding transcription factor activity	GO:1901576//organic substance biosynthetic process;GO:0065007//biological regulation;GO:0008152//metabolic process;GO:0071704//organic substance metabolic process;GO:0050789//regulation of biological process;GO:0044237//cellular metabolic process;GO:0019222//regulation of metabolic process;GO:0044249//cellular biosynthetic process;GO:0044260//cellular macromolecule metabolic process;GO:0043170//m…
PA0121	307.333	218.667	46.23	49.4933	0.0984048	0.660165	0.846052	no	-	bacterial regulatory s, gntR family protein [Pseudomonas aeruginosa PAO581] [Pseudomonas aeruginosa]	-	-	-	-	-	GO:0001071//nucleic acid binding transcription factor activity	GO:0065007//biological regulation;GO:0044260//cellular macromolecule metabolic process;GO:0044237//cellular metabolic process;GO:0009987//cellular process;GO:0019222//regulation of metabolic process;GO:0050789//regulation of biological process;GO:0009058//biosynthetic process;GO:0010468//regulation of gene expression;GO:0044249//cellular biosynthetic process;GO:0008152//metabolic process;GO:00602…
PA0122	25554	25847.7	6996.12	10753.2	0.62014	0.000201682	0.00222812	no	AFUA_3G00590	Aegerolysin [Pseudomonas sp. HMSC05H02]	-	-	-	-	-	-	-
PA0123	149.333	86	18.6367	15.5033	-0.265565	0.30508	0.572219	no	aaeR	transcriptional regulator [Pseudomonas aeruginosa PAO1] [Pseudomonas aeruginosa]	-	-	-	-	-	GO:0001071//nucleic acid binding transcription factor activity	GO:0034645//cellular macromolecule biosynthetic process;GO:0009059//macromolecule biosynthetic process;GO:0044249//cellular biosynthetic process;GO:0060255//regulation of macromolecule metabolic process;GO:0044237//cellular metabolic process;GO:0043170//macromolecule metabolic process;GO:0071704//organic substance metabolic process;GO:0008152//metabolic process;GO:0019222//regulation of metabolic…
PA0124	103	76.6667	41.6	43.52	0.065095	0.816647	0.934537	no	-	plasmid stabilization protein [Pseudomonas aeruginosa]	-	-	-	-	-	-	-
PA0125	12	10	5.96	7.41	0.314161	0.68754	0.863012	no	NGR_a02810	Ribbon-helix-helix protein, CopG family [Pseudomonas sp. HMSC05H02]	-	-	-	-	-	-	-
PA0126	71	89.6667	12.67	23.6967	0.903268	0.000635338	0.0060455	no	-	Uncharacterised protein [Pseudomonas aeruginosa]	-	-	-	-	-	-	-
PA0127	295.667	214.333	66.55	69.0833	0.053899	0.787382	0.920766	no	-	lipoprotein [Pseudomonas aeruginosa BWHPSA001] [Pseudomonas aeruginosa]	-	-	-	-	-	-	-
PA0128	47.6667	30.6667	15.5867	14.8033	-0.0743904	0.857116	0.951647	no	phnA	alkylphosphonate utilization protein [Pseudomonas aeruginosa]	-	-	-	-	-	-	-
PA0129	127.667	78.6667	10.05	8.74667	-0.20039	0.467431	0.717837	no	bauD	gamma-aminobutyrate permease [Pseudomonas aeruginosa PAO1] [Pseudomonas aeruginosa]	-	-	-	-	-	-	-
PA0130	719.333	506.333	53.8133	56.7833	0.0775039	0.667063	0.850866	no	mmsA	3-oxopropanoate dehydrogenase [Pseudomonas aeruginosa PAO1] [Pseudomonas aeruginosa]	Metabolism	Amino acid metabolism;Metabolism of other amino acids;Global and Overview;Carbohydrate metabolism	ko01100//Metabolic pathways;ko01200//Carbon metabolism;ko00280//Valine, leucine and isoleucine degradation;ko00640//Propanoate metabolism;ko00410//beta-Alanine metabolism;ko00562//Inositol phosphate metabolism	K00140	-	-	-
PA0131	53.6667	37	21.2233	21.77	0.0366901	0.949045	0.993691	no	bauB	beta-alanine degradation protein BauB [Pseudomonas aeruginosa PAO1] [Pseudomonas aeruginosa]	-	-	-	-	-	-	-
PA0132	349	259.667	29.3433	32.0567	0.127592	0.501639	0.744156	no	bauA	omega amino acid--pyruvate aminotransferase [Pseudomonas aeruginosa]	Metabolism	Carbohydrate metabolism;Global and Overview;Metabolism of other amino acids;Amino acid metabolism	ko01100//Metabolic pathways;ko00280//Valine, leucine and isoleucine degradation;ko00640//Propanoate metabolism;ko00410//beta-Alanine metabolism	K00822	-	-	-
PA0133	103.667	76	12.99	13.8233	0.0897041	0.768327	0.910089	no	bauR	HTH-type transcriptional activator BauR [Pseudomonas aeruginosa PAO1] [Pseudomonas aeruginosa]	-	-	-	-	-	-	-
PA0134	300.333	187.667	24.77	22.1033	-0.16433	0.420454	0.680694	no	guaD	guanine deaminase [Pseudomonas aeruginosa]	Metabolism	Nucleotide metabolism;Global and Overview	ko01100//Metabolic pathways;ko00230//Purine metabolism	K01487	-	-	-
PA0135	0	0	0.001	0.001	0	1	1	notest	-	MULTISPECIES: hypothetical protein [Pseudomonas]	-	-	-	-	-	-	-
PA0136	43.6667	25.6667	2.97	2.92333	-0.0228486	0.951753	0.993966	no	yufO	ABC transporter ATP-binding protein [Pseudomonas aeruginosa]	-	-	-	-	-	-	-
PA0137	5.66667	6.33333	0.54	0.866667	0.682518	0.413845	0.675202	no	tsgB13	ABC transporter permease [Pseudomonas aeruginosa PAO1] [Pseudomonas aeruginosa]	-	-	-	-	GO:0016020//membrane;GO:0044425//membrane part;GO:0031224//intrinsic component of membrane	-	GO:0051234//establishment of localization;GO:0051179//localization
PA0138	14.6667	9.66667	1.74	1.74	0	1	1	no	yufQ	ABC transporter permease [Pseudomonas aeruginosa]	-	-	-	-	-	-	-
PA0139	64403.7	20600.7	12815	5942.22	-1.10876	6.84e-18	4.42e-16	yes	ahpC	alkyl hydroperoxide reductase [Pseudomonas aeruginosa PAO1] [Pseudomonas aeruginosa]	-	-	-	-	-	GO:0016209//antioxidant activity;GO:0003824//catalytic activity	GO:0008152//metabolic process;GO:0044710//single-organism metabolic process;GO:0044699//single-organism process
PA0140	5579	420	398.753	43.5433	-3.19497	1.18e-101	6.55e-99	yes	ahpF	alkyl hydroperoxide reductase [Pseudomonas aeruginosa PAO1] [Pseudomonas aeruginosa]	-	-	-	-	-	GO:0016651//oxidoreductase activity, acting on NAD(P)H;GO:1901265//nucleoside phosphate binding;GO:0015036//disulfide oxidoreductase activity;GO:0005488//binding;GO:0036094//small molecule binding;GO:0016668//oxidoreductase activity, acting on a sulfur group of donors, NAD(P) as acceptor;GO:1901363//heterocyclic compound binding;GO:0000166//nucleotide binding;GO:0097159//organic cyclic compound b…	GO:0044763//single-organism cellular process;GO:0008152//metabolic process;GO:0044710//single-organism metabolic process;GO:0009987//cellular process;GO:0019725//cellular homeostasis;GO:0065007//biological regulation;GO:0042592//homeostatic process;GO:0044699//single-organism process;GO:0065008//regulation of biological quality
PA0141	2891.67	1061.33	361.513	195.137	-0.889564	1.44e-10	4.96e-09	no	-	polyphosphate kinase 2 [Pseudomonas aeruginosa]	-	-	-	-	-	-	-
PA0142	405.667	311.333	33.9233	38.1267	0.168522	0.348174	0.618939	no	PA0142	8-oxoguanine deaminase [Pseudomonas aeruginosa]	-	-	-	-	-	-	-
PA0143	701.667	705.667	74.7733	111.057	0.5707	0.00034215	0.00356054	no	rihA	nonspecific ribonucleoside hydrolase [Pseudomonas aeruginosa]	Metabolism	Global and Overview;Nucleotide metabolism;Metabolism of cofactors and vitamins	ko01100//Metabolic pathways;ko00230//Purine metabolism;ko00760//Nicotinate and nicotinamide metabolism	K01239	-	-	-
PA0144	83	85.3333	14.5367	22.0067	0.598244	0.0272396	0.114419	no	SPCC191.05c	nucleoside 2-deoxyribosyltransferase family protein [Pseudomonas aeruginosa PAO581] [Pseudomonas aeruginosa]	-	-	-	-	-	GO:0016799//hydrolase activity, hydrolyzing N-glycosyl compounds;GO:0016763//transferase activity, transferring pentosyl groups;GO:0016798//hydrolase activity, acting on glycosyl bonds;GO:0016757//transferase activity, transferring glycosyl groups;GO:0016787//hydrolase activity;GO:0003824//catalytic activity;GO:0016740//transferase activity	-
PA0145	135.333	76	28.9633	24.1633	-0.261408	0.302941	0.570078	no	SPCC191.05c	nucleoside 2-deoxyribosyltransferase family protein [Pseudomonas aeruginosa c7447m] [Pseudomonas aeruginosa]	-	-	-	-	-	GO:0003824//catalytic activity;GO:0016799//hydrolase activity, hydrolyzing N-glycosyl compounds;GO:0016757//transferase activity, transferring glycosyl groups;GO:0016740//transferase activity;GO:0016763//transferase activity, transferring pentosyl groups;GO:0016787//hydrolase activity;GO:0016798//hydrolase activity, acting on glycosyl bonds	-
PA0146	50	29.6667	4.98667	4.68333	-0.09054	0.829693	0.940172	no	BAB2_0673	BMP family ABC transporter substrate-binding protein [Pseudomonas aeruginosa]	-	-	-	-	-	-	-
PA0147	289	205.333	33.6733	34.6133	0.0397213	0.846331	0.949155	no	At3g50210	oxidoreductase [Pseudomonas aeruginosa PAO1] [Pseudomonas aeruginosa]	-	-	-	-	-	GO:0016705//oxidoreductase activity, acting on paired donors, with incorporation or reduction of molecular oxygen;GO:0043169//cation binding;GO:0003824//catalytic activity;GO:0043167//ion binding;GO:0005488//binding;GO:0016491//oxidoreductase activity	GO:0044699//single-organism process;GO:0044710//single-organism metabolic process;GO:0008152//metabolic process
PA0148	343	308	40.61	55.2333	0.443704	0.033083	0.131786	no	PA0148	adenosine deaminase [Pseudomonas aeruginosa PAO1] [Pseudomonas aeruginosa]	Metabolism	Global and Overview;Nucleotide metabolism	ko01100//Metabolic pathways;ko00230//Purine metabolism	K01488	-	GO:0046872//metal ion binding;GO:0043167//ion binding;GO:0046914//transition metal ion binding;GO:0016787//hydrolase activity;GO:0005488//binding;GO:0016814//hydrolase activity, acting on carbon-nitrogen (but not peptide) bonds, in cyclic amidines;GO:0016810//hydrolase activity, acting on carbon-nitrogen (but not peptide) bonds;GO:0043169//cation binding;GO:0003824//catalytic activity	GO:0044699//single-organism process;GO:0006145//purine nucleobase catabolic process;GO:0046483//heterocycle metabolic process;GO:0071704//organic substance metabolic process;GO:0006139//nucleobase-containing compound metabolic process;GO:1901564//organonitrogen compound metabolic process;GO:0034641//cellular nitrogen compound metabolic process;GO:0043101//purine-containing compound salvage;GO:000…
PA0149	98.3333	33.3333	20.1467	11.4467	-0.815614	0.0478263	0.171909	no	sigK	ECF subfamily sigma-70 factor [Pseudomonas aeruginosa PAO1] [Pseudomonas aeruginosa]	-	-	-	-	-	GO:0000990//transcription factor activity, core RNA polymerase binding;GO:0000996//core DNA-dependent RNA polymerase binding promoter specificity activity;GO:0001071//nucleic acid binding transcription factor activity;GO:0000988//transcription factor activity, protein binding	GO:1901360//organic cyclic compound metabolic process;GO:0016070//RNA metabolic process;GO:0034654//nucleobase-containing compound biosynthetic process;GO:0006139//nucleobase-containing compound metabolic process;GO:0071704//organic substance metabolic process;GO:0044238//primary metabolic process;GO:0044260//cellular macromolecule metabolic process;GO:0009058//biosynthetic process;GO:0046483//he…
PA0150	59	15.3333	6.71	2.68	-1.32408	0.0072558	0.0420509	yes	-	transmembrane sensor [Pseudomonas aeruginosa PAO1] [Pseudomonas aeruginosa]	-	-	-	-	-	-	-
PA0151	45	32	2.08333	2.21333	0.0873271	0.847544	0.94994	no	pupB	TonB-dependent siderophore receptor [Pseudomonas aeruginosa]	-	-	-	-	-	-	-
PA0152	87.3333	64.6667	11.77	13.24	0.169789	0.585397	0.799079	no	pcaQ	transcriptional regulator PcaQ [Pseudomonas aeruginosa MPAO1/P1] [Pseudomonas aeruginosa]	-	-	-	-	-	-	-
PA0153	109.333	116.667	17.2767	27.23	0.656372	0.00965574	0.053284	no	pcaH	protocatechuate 3,4-dioxygenase subunit beta [Pseudomonas aeruginosa PAO1] [Pseudomonas aeruginosa]	Metabolism	Xenobiotics biodegradation and metabolism;Global and Overview	ko01100//Metabolic pathways;ko01120//Microbial metabolism in diverse environments;ko00362//Benzoate degradation;ko01220//Degradation of aromatic compounds	K00449	-	GO:0016491//oxidoreductase activity;GO:0043169//cation binding;GO:0005488//binding;GO:0046914//transition metal ion binding;GO:0051213//dioxygenase activity;GO:0005506//iron ion binding;GO:0046872//metal ion binding;GO:0016702//oxidoreductase activity, acting on single donors with incorporation of molecular oxygen, incorporation of two atoms of oxygen;GO:0043167//ion binding;GO:0003824//catalytic…	GO:1901575//organic substance catabolic process;GO:0019439//aromatic compound catabolic process;GO:0071704//organic substance metabolic process;GO:0044237//cellular metabolic process;GO:0044248//cellular catabolic process;GO:0009712//catechol-containing compound metabolic process;GO:1901616//organic hydroxy compound catabolic process;GO:0019336//phenol-containing compound catabolic process;GO:190…
PA0154	208.667	164	38.4933	42.0733	0.128298	0.594348	0.804185	no	pcaG	protocatechuate 3,4-dioxygenase subunit alpha [Pseudomonas aeruginosa PAO1] [Pseudomonas aeruginosa]	Metabolism	Xenobiotics biodegradation and metabolism;Global and Overview	ko01100//Metabolic pathways;ko01120//Microbial metabolism in diverse environments;ko00362//Benzoate degradation;ko01220//Degradation of aromatic compounds	K00448	-	GO:0016491//oxidoreductase activity;GO:0043167//ion binding;GO:0043169//cation binding;GO:0051213//dioxygenase activity;GO:0003824//catalytic activity;GO:0016702//oxidoreductase activity, acting on single donors with incorporation of molecular oxygen, incorporation of two atoms of oxygen;GO:0046914//transition metal ion binding;GO:0046872//metal ion binding;GO:0005488//binding;GO:0016701//oxidore…	GO:0044237//cellular metabolic process;GO:0008152//metabolic process;GO:0009987//cellular process;GO:0044710//single-organism metabolic process;GO:0006725//cellular aromatic compound metabolic process;GO:0044699//single-organism process
PA0155	228.333	141	30.1833	28.5933	-0.0780733	0.737168	0.890338	no	pcaR	transcriptional regulator PcaR [Pseudomonas aeruginosa PAO1] [Pseudomonas aeruginosa]	-	-	-	-	-	-	GO:0009987//cellular process;GO:0060255//regulation of macromolecule metabolic process;GO:0031326//regulation of cellular biosynthetic process;GO:2001141//regulation of RNA biosynthetic process;GO:0051252//regulation of RNA metabolic process;GO:0010468//regulation of gene expression;GO:0018958//phenol-containing compound metabolic process;GO:0080090//regulation of primary metabolic process;GO:005…
PA0156	1130	957.333	109.483	145.893	0.414203	0.0627834	0.206736	no	mdtA	resistance-nodulation-cell division (RND) efflux membrane fusion protein [Pseudomonas aeruginosa]	-	-	-	-	-	-	-
PA0157	653.333	530	68.1933	82.7533	0.279187	0.11304	0.304637	no	mdtA	resistance-nodulation-cell division (RND) efflux membrane fusion protein [Pseudomonas aeruginosa PAO1] [Pseudomonas aeruginosa]	-	-	-	-	-	-	GO:0044699//single-organism process;GO:0009987//cellular process;GO:0044763//single-organism cellular process
PA0158	783	768.667	28.9033	43.4633	0.588563	0.00238171	0.0176704	no	swrC	resistance-nodulation-cell division (RND) efflux transporter [Pseudomonas aeruginosa]	-	-	-	-	-	-	GO:0044763//single-organism cellular process;GO:0009987//cellular process;GO:0051234//establishment of localization;GO:0044699//single-organism process;GO:0051179//localization
PA0159	294	215.667	35.31	39.13	0.148198	0.48962	0.735357	no	HI_1364	transcriptional regulator [Pseudomonas aeruginosa]	-	-	-	-	-	-	-
PA0160	6	3.33333	3.7	2.57667	-0.522019	0.669973	0.852345	no	-	hypothetical secreted protein [Pseudomonas knackmussii B13] [Pseudomonas knackmussii]	-	-	-	-	-	-	-
PA0162	81	49	6.73667	6.24	-0.110489	0.710517	0.87527	no	oprD	histidine porin OpdC [Pseudomonas aeruginosa PAO1] [Pseudomonas aeruginosa]	-	-	-	-	GO:0044425//membrane part;GO:0031224//intrinsic component of membrane;GO:0016020//membrane	GO:0015267//channel activity;GO:0022857//transmembrane transporter activity;GO:0022829//wide pore channel activity;GO:0022803//passive transmembrane transporter activity;GO:0005215//transporter activity	GO:0009987//cellular process;GO:0044763//single-organism cellular process;GO:0044699//single-organism process
PA0163	232	183.667	32.4667	36.73	0.178	0.388861	0.652445	no	yeaM	transcriptional regulator [Pseudomonas aeruginosa]	-	-	-	-	-	-	-
PA0164	130.333	95.6667	9.11333	10.2167	0.164874	0.553641	0.780265	no	acyI	gamma-glutamyltranspeptidase [Pseudomonas aeruginosa]	Metabolism	Metabolism of other amino acids;Global and Overview	ko01100//Metabolic pathways;ko00480//Glutathione metabolism;ko00460//Cyanoamino acid metabolism;ko00430//Taurine and hypotaurine metabolism	K00681	-	-	-
PA0165	26.6667	30	3.53	6.28667	0.832627	0.057597	0.196601	no	ompK	membrane protein [Pseudomonas aeruginosa WC55] [Pseudomonas aeruginosa]	-	-	-	-	-	-	-
PA0166	0.333333	2	0.0233333	0.193333	3.05063	0.183635	0.422551	no	xanP	xanthine permease XanP [Pseudomonas aeruginosa]	-	-	-	-	-	GO:0015205//nucleobase transmembrane transporter activity;GO:0022891//substrate-specific transmembrane transporter activity;GO:0022857//transmembrane transporter activity;GO:0022892//substrate-specific transporter activity;GO:0005215//transporter activity	GO:1902578//single-organism localization;GO:0051234//establishment of localization;GO:0044765//single-organism transport;GO:0006810//transport;GO:0051179//localization;GO:0015851//nucleobase transport;GO:0044699//single-organism process;GO:0071705//nitrogen compound transport;GO:0009987//cellular process;GO:0044763//single-organism cellular process;GO:0071702//organic substance transport
PA0167	329.667	210.333	55.3667	51.5567	-0.102859	0.599326	0.807149	no	rutR	transcriptional regulator [Pseudomonas aeruginosa PAO1] [Pseudomonas aeruginosa]	-	-	-	-	-	-	GO:0031326//regulation of cellular biosynthetic process;GO:0010468//regulation of gene expression;GO:0050794//regulation of cellular process;GO:2001141//regulation of RNA biosynthetic process;GO:0009889//regulation of biosynthetic process;GO:0031323//regulation of cellular metabolic process;GO:2000112//regulation of cellular macromolecule biosynthetic process;GO:0006355//regulation of transcripti…
PA0168	30	15.6667	5.71667	4.65	-0.297943	0.540682	0.7706	no	-	thymidylate synthase [Pseudomonas aeruginosa]	-	-	-	-	-	-	-
PA0169	21.6667	40	3.59	9.58333	1.41654	0.00112323	0.00966222	yes	pleD	GGDEF domain-containing protein [Pseudomonas aeruginosa]	-	-	-	-	-	-	-
PA0170	11.6667	18.3333	3.58333	7.83667	1.12894	0.0367089	0.143052	no	PA14_02130	Fe-S oxidoreductase [Pseudomonas aeruginosa RB] [Pseudomonas aeruginosa]	-	-	-	-	-	-	-
PA0171	7.33333	25.6667	1.64667	7.57333	2.20138	0.000143176	0.00167149	yes	-	PA0171-like protein [Pseudomonas aeruginosa]	-	-	-	-	-	-	-
PA0172	32	60.6667	1.81	5.51667	1.60781	7.78e-05	0.000991127	yes	resE	histidine kinase [Pseudomonas aeruginosa]	-	-	-	-	-	-	-
PA0173	75.6667	92.6667	8.15667	13.9533	0.774558	0.0039235	0.0262369	no	cheB2	chemotaxis response regulator protein-glutamate methylesterase [Pseudomonas aeruginosa PAO1] [Pseudomonas aeruginosa]	Cellular Processes;Environmental Information Processing	Cell motility;Signal transduction	ko02020//Two-component system;ko02030//Bacterial chemotaxis	K03412	-	-	-
PA0174	52	72.6667	9.99667	19.36	0.95356	0.00314923	0.0220684	no	cheD	chemotaxis protein CheD [Pseudomonas aeruginosa]	Cellular Processes	Cell motility	ko02030//Bacterial chemotaxis	K03411	-	-	-
PA0175	1456	1526.67	196.317	295	0.587532	6.16e-05	0.00080935	no	cheR2	chemotaxis protein methyltransferase [Pseudomonas aeruginosa PAO1] [Pseudomonas aeruginosa]	Environmental Information Processing;Cellular Processes	Signal transduction;Cell motility	ko02020//Two-component system;ko02030//Bacterial chemotaxis	K00575	-	-	-
PA0176	10663	9053	583.91	738.063	0.337999	0.0114373	0.0610537	no	tcp	aerotaxis transducer Aer2 [Pseudomonas aeruginosa PAO1] [Pseudomonas aeruginosa]	Cellular Processes;Environmental Information Processing	Signal transduction;Cell motility	ko02020//Two-component system;ko02030//Bacterial chemotaxis	K03406	GO:0031224//intrinsic component of membrane;GO:0016020//membrane;GO:0044425//membrane part	GO:0043167//ion binding;GO:0005488//binding;GO:0043169//cation binding	GO:0006935//chemotaxis;GO:0042221//response to chemical;GO:0050794//regulation of cellular process;GO:0065007//biological regulation;GO:0040011//locomotion;GO:0042330//taxis;GO:0050896//response to stimulus;GO:0009454//aerotaxis;GO:0050789//regulation of biological process;GO:0009605//response to external stimulus;GO:0009453//energy taxis
PA0177	965.667	977.333	222.85	329.09	0.562409	0.000127002	0.00150479	no	cheW	purine-binding chemotaxis protein [Pseudomonas aeruginosa PAO1] [Pseudomonas aeruginosa]	Environmental Information Processing;Cellular Processes	Cell motility;Signal transduction	ko02020//Two-component system;ko02030//Bacterial chemotaxis	K03408	GO:0005623//cell;GO:0044464//cell part	-	GO:0050896//response to stimulus;GO:0065007//biological regulation;GO:0042221//response to chemical;GO:0050789//regulation of biological process;GO:0050794//regulation of cellular process
PA0178	2565.67	2582	151.537	221.617	0.548399	6.82e-05	0.000880822	no	cheA	chemotaxis protein CheA [Pseudomonas aeruginosa]	Environmental Information Processing;Cellular Processes	Cell motility;Signal transduction	ko02020//Two-component system;ko02030//Bacterial chemotaxis	K03407	-	-	-
PA0179	3816	3342.33	1172.03	1563.65	0.415915	0.0134962	0.0693785	no	cheY	two-component response regulator [Pseudomonas aeruginosa PAO1] [Pseudomonas aeruginosa]	Cellular Processes;Environmental Information Processing	Signal transduction;Cell motility	ko02020//Two-component system;ko02030//Bacterial chemotaxis	K03413	-	-	-
PA0180	1780.33	2146.33	171.123	306.293	0.839877	6.28e-09	1.75e-07	no	mpcT	trichloroethylene chemotactic transducer CttP [Pseudomonas aeruginosa PAO1] [Pseudomonas aeruginosa]	Environmental Information Processing;Cellular Processes	Cell motility;Signal transduction	ko02020//Two-component system;ko02030//Bacterial chemotaxis	K03406	-	-	GO:0065007//biological regulation;GO:0042221//response to chemical;GO:0050789//regulation of biological process;GO:0050896//response to stimulus;GO:0050794//regulation of cellular process
PA0181	284.667	141.333	34.8367	24.8633	-0.486587	0.0214835	0.0960885	no	ltrA	transcriptional regulator [Pseudomonas aeruginosa PAO1] [Pseudomonas aeruginosa]	-	-	-	-	-	GO:0001071//nucleic acid binding transcription factor activity	GO:0044249//cellular biosynthetic process;GO:0044237//cellular metabolic process;GO:0009058//biosynthetic process;GO:0060255//regulation of macromolecule metabolic process;GO:0044260//cellular macromolecule metabolic process;GO:0019222//regulation of metabolic process;GO:1901576//organic substance biosynthetic process;GO:0034645//cellular macromolecule biosynthetic process;GO:0050789//regulation …
PA0182	119	63	17.7	13.1367	-0.43015	0.130848	0.336319	no	bdcA	oxidoreductase [Pseudomonas sp. YS-1p]	Metabolism	Lipid metabolism;Global and Overview;Metabolism of cofactors and vitamins	ko01100//Metabolic pathways;ko01212//Fatty acid metabolism;ko00061//Fatty acid biosynthesis;ko00780//Biotin metabolism;ko01040//Biosynthesis of unsaturated fatty acids	K00059	-	-	-
PA0183	81	75	5.61	8.09333	0.528733	0.0840942	0.251596	no	atsA	arylsulfatase [Pseudomonas aeruginosa PAO1] [Pseudomonas aeruginosa]	Metabolism	Lipid metabolism	ko00600//Sphingolipid metabolism	K01130	GO:0005622//intracellular;GO:0044464//cell part;GO:0005623//cell;GO:0044424//intracellular part	GO:0043167//ion binding;GO:0016787//hydrolase activity;GO:0008484//sulfuric ester hydrolase activity;GO:0003824//catalytic activity;GO:0042578//phosphoric ester hydrolase activity;GO:0016788//hydrolase activity, acting on ester bonds;GO:0005488//binding;GO:0043169//cation binding	-
PA0184	36.3333	28	4.89667	5.69	0.216629	0.59195	0.802862	no	MJ0412	ABC transporter ATP-binding protein [Pseudomonas aeruginosa PAO1] [Pseudomonas aeruginosa]	Environmental Information Processing;Metabolism	Energy metabolism;Membrane transport	ko02010//ABC transporters;ko00920//Sulfur metabolism	K15555	-	GO:0016817//hydrolase activity, acting on acid anhydrides;GO:0032550//purine ribonucleoside binding;GO:0036094//small molecule binding;GO:0016818//hydrolase activity, acting on acid anhydrides, in phosphorus-containing anhydrides;GO:0097159//organic cyclic compound binding;GO:0001883//purine nucleoside binding;GO:0017111//nucleoside-triphosphatase activity;GO:0016787//hydrolase activity;GO:009736…	-
PA0185	20.6667	13.3333	1.41667	1.27667	-0.150118	0.846567	0.949228	no	BAB2_1148	ABC transporter permease [Pseudomonas aeruginosa]	Environmental Information Processing;Metabolism	Membrane transport;Energy metabolism	ko02010//ABC transporters;ko00920//Sulfur metabolism	K15554	-	-	-
PA0186	18	22.3333	1.84333	3.38333	0.876128	0.0531067	0.185867	no	-	ABC transporter [Pseudomonas aeruginosa PAO1] [Pseudomonas aeruginosa]	Metabolism;Environmental Information Processing	Membrane transport;Energy metabolism	ko02010//ABC transporters;ko00920//Sulfur metabolism	K15553	-	-	-
PA0187	1450.67	523	200.583	101.86	-0.977614	1.25e-08	3.32e-07	no	mll1440	csiD family protein [Pseudomonas aeruginosa PAO581] [Pseudomonas aeruginosa]	-	-	-	-	-	-	GO:0044699//single-organism process;GO:0044710//single-organism metabolic process;GO:0008152//metabolic process
PA0188	575.333	249.333	73.3267	46.5533	-0.655453	0.000220407	0.00241102	no	MJ1031	membrane transport family protein [Pseudomonas aeruginosa PAO581] [Pseudomonas aeruginosa]	-	-	-	-	-	-	GO:0044699//single-organism process;GO:0009987//cellular process;GO:0044763//single-organism cellular process
PA0189	9.33333	4.66667	0.76	0.48	-0.662965	0.52257	0.758402	no	oprD	porin [Pseudomonas aeruginosa]	-	-	-	-	-	-	-
PA0190	59.6667	62	9.08333	14.17	0.641546	0.028659	0.118938	no	phoC	acid phosphatase [Pseudomonas aeruginosa PAO1] [Pseudomonas aeruginosa]	-	-	-	-	GO:0042597//periplasmic space;GO:0044464//cell part;GO:0005623//cell	GO:0016788//hydrolase activity, acting on ester bonds;GO:0003824//catalytic activity;GO:0016787//hydrolase activity;GO:0016791//phosphatase activity;GO:0042578//phosphoric ester hydrolase activity	GO:0006793//phosphorus metabolic process;GO:0008152//metabolic process;GO:0044237//cellular metabolic process;GO:0006796//phosphate-containing compound metabolic process;GO:0009987//cellular process
PA0191	26	33	3.16	5.81333	0.879441	0.0202719	0.092832	no	sdsB	transcriptional regulator [Pseudomonas aeruginosa PAO1] [Pseudomonas aeruginosa]	-	-	-	-	-	GO:0001071//nucleic acid binding transcription factor activity	GO:0044260//cellular macromolecule metabolic process;GO:0008152//metabolic process;GO:0060255//regulation of macromolecule metabolic process;GO:0010468//regulation of gene expression;GO:0044249//cellular biosynthetic process;GO:0044237//cellular metabolic process;GO:0050789//regulation of biological process;GO:0019222//regulation of metabolic process;GO:1901576//organic substance biosynthetic pro…
PA0192	13.3333	9	0.65	0.666667	0.0365259	1	1	no	fyuA	TonB-dependent receptor [Pseudomonas aeruginosa]	-	-	-	-	-	-	-
PA0193	49.3333	40.6667	5.98333	6.98333	0.222966	0.544871	0.773397	no	atsK	taurine dioxygenase [Pseudomonas aeruginosa]	Metabolism	Energy metabolism;Metabolism of other amino acids	ko00920//Sulfur metabolism;ko00430//Taurine and hypotaurine metabolism	K03119	-	-	-
PA0194	46.3333	35.3333	5.73667	6.39	0.155603	0.69364	0.865998	no	tfdA	taurine dioxygenase [Pseudomonas aeruginosa MPAO1/P2] [Pseudomonas aeruginosa]	-	-	-	-	-	-	-
PA0195	1414.67	844.667	141.29	125.287	-0.173426	0.247988	0.504456	no	pntAA	NAD(P) transhydrogenase subunit alpha [Pseudomonas aeruginosa PAO1] [Pseudomonas aeruginosa]	Metabolism	Metabolism of cofactors and vitamins;Global and Overview	ko01100//Metabolic pathways;ko00760//Nicotinate and nicotinamide metabolism	K00324	-	GO:0003824//catalytic activity;GO:0008746//NAD(P)+ transhydrogenase activity;GO:0016652//oxidoreductase activity, acting on NAD(P)H, NAD(P) as acceptor;GO:0016491//oxidoreductase activity;GO:0016651//oxidoreductase activity, acting on NAD(P)H	GO:0044710//single-organism metabolic process;GO:0008152//metabolic process;GO:0044699//single-organism process
PA0195.1	18.3333	15.6667	6.62	7.42	0.164588	0.749901	0.897329	no	pntAB	pyridine nucleotide transhydrogenase, beta subunit [Pseudomonas aeruginosa NCMG1179] [Pseudomonas aeruginosa]	Metabolism	Metabolism of cofactors and vitamins;Global and Overview	ko01100//Metabolic pathways;ko00760//Nicotinate and nicotinamide metabolism	K00324	-	-	-
PA0196	279.333	131	21.8767	14.6967	-0.573904	0.00650929	0.0383993	no	pntB	pyridine nucleotide transhydrogenase subunit beta [Pseudomonas aeruginosa PAO1] [Pseudomonas aeruginosa]	Metabolism	Global and Overview;Metabolism of cofactors and vitamins	ko01100//Metabolic pathways;ko00760//Nicotinate and nicotinamide metabolism	K00325	GO:0016020//membrane;GO:0031224//intrinsic component of membrane;GO:0044425//membrane part	GO:1901265//nucleoside phosphate binding;GO:0016491//oxidoreductase activity;GO:0008746//NAD(P)+ transhydrogenase activity;GO:0016652//oxidoreductase activity, acting on NAD(P)H, NAD(P) as acceptor;GO:0036094//small molecule binding;GO:1901363//heterocyclic compound binding;GO:0005488//binding;GO:0000166//nucleotide binding;GO:0097159//organic cyclic compound binding;GO:0016651//oxidoreductase ac…	GO:0044699//single-organism process;GO:0008152//metabolic process;GO:0044710//single-organism metabolic process
PA0197	9	18.6667	1.18333	3.96	1.74264	0.00552987	0.0339338	yes	tonB2	transporter TonB [Pseudomonas aeruginosa PAO1] [Pseudomonas aeruginosa]	-	-	-	-	GO:0042597//periplasmic space;GO:0044464//cell part;GO:0016020//membrane;GO:0031224//intrinsic component of membrane;GO:0005623//cell;GO:0044425//membrane part	GO:0046915//transition metal ion transmembrane transporter activity;GO:0022890//inorganic cation transmembrane transporter activity;GO:0008324//cation transmembrane transporter activity;GO:0022857//transmembrane transporter activity;GO:0005215//transporter activity;GO:0046873//metal ion transmembrane transporter activity;GO:0060089//molecular transducer activity;GO:0015075//ion transmembrane tran…	GO:0044765//single-organism transport;GO:0051234//establishment of localization;GO:0051641//cellular localization;GO:0051179//localization;GO:0051649//establishment of localization in cell;GO:1901678//iron coordination entity transport;GO:0033036//macromolecule localization;GO:0008104//protein localization;GO:0015891//siderophore transport;GO:0015688//iron chelate transport;GO:1902578//single-org…
PA0198	32	69.6667	5.21667	16.4933	1.66068	6.59e-06	0.000106707	yes	exbB	transporter ExbB [Pseudomonas aeruginosa PAO1] [Pseudomonas aeruginosa]	-	-	-	-	GO:0044425//membrane part;GO:0031224//intrinsic component of membrane;GO:0016020//membrane	GO:0022892//substrate-specific transporter activity;GO:0005215//transporter activity	GO:0008104//protein localization;GO:0033036//macromolecule localization;GO:0051179//localization
PA0199	27.3333	41.3333	7.46	17.2867	1.21241	0.00150709	0.0121728	yes	exbD	biopolymer transport protein ExbD [Pseudomonas aeruginosa PAO1] [Pseudomonas aeruginosa]	-	-	-	-	-	-	-
PA0200	138.667	72.6667	73.21	62.3433	-0.231805	0.472864	0.721699	no	-	DUF3079 domain-containing protein [Pseudomonas aeruginosa]	-	-	-	-	-	-	-
PA0201	107	150.333	20.3133	42.1767	1.05402	6.03e-06	9.95e-05	yes	-	alpha/beta hydrolase [Pseudomonas aeruginosa]	-	-	-	-	-	-	-
PA0202	21.6667	17.6667	1.71333	1.81333	0.0818383	0.881031	0.963	no	gatA	amidase [Pseudomonas aeruginosa PAO1] [Pseudomonas aeruginosa]	Metabolism	Amino acid metabolism;Xenobiotics biodegradation and metabolism;Global and Overview	ko01120//Microbial metabolism in diverse environments;ko00330//Arginine and proline metabolism;ko00380//Tryptophan metabolism;ko00360//Phenylalanine metabolism;ko00627//Aminobenzoate degradation;ko00643//Styrene degradation	K01426	-	GO:0016874//ligase activity;GO:0003824//catalytic activity;GO:0016879//ligase activity, forming carbon-nitrogen bonds	-
PA0203	146.667	93.3333	15.47	14.9533	-0.0490061	0.863181	0.954762	no	spuE	ABC transporter [Pseudomonas aeruginosa PAO1] [Pseudomonas aeruginosa]	Environmental Information Processing	Membrane transport	ko02010//ABC transporters	K11069	GO:0044464//cell part;GO:0005623//cell	GO:0005488//binding	-
PA0204	20.6667	9.66667	2.87	1.88	-0.610318	0.31832	0.585618	no	potC	ABC transporter permease [Pseudomonas aeruginosa PAO1] [Pseudomonas aeruginosa]	Environmental Information Processing	Membrane transport	ko02010//ABC transporters	K11070	GO:0016020//membrane;GO:0044425//membrane part;GO:0031224//intrinsic component of membrane	-	-
PA0205	15.3333	11	1.77333	1.81333	0.0321804	1	1	no	potB	ABC transporter permease [Pseudomonas aeruginosa PAO1] [Pseudomonas aeruginosa]	Environmental Information Processing	Membrane transport	ko02010//ABC transporters	K11071	GO:0031224//intrinsic component of membrane;GO:0044425//membrane part;GO:0016020//membrane	-	-
PA0206	46	46.6667	4.64	6.74667	0.54005	0.230195	0.483204	no	potA1	spermidine/putrescine ABC transporter ATP-binding protein [Pseudomonas aeruginosa PAO1] [Pseudomonas aeruginosa]	Environmental Information Processing	Membrane transport	ko02010//ABC transporters	K11072	-	-	-
PA0207	284.333	131.333	35.85	24.2933	-0.561413	0.00947534	0.0524447	no	gcvA	transcriptional regulator [Pseudomonas aeruginosa PAO1] [Pseudomonas aeruginosa]	-	-	-	-	-	GO:0001071//nucleic acid binding transcription factor activity	GO:0034645//cellular macromolecule biosynthetic process;GO:0008152//metabolic process;GO:0019222//regulation of metabolic process;GO:0060255//regulation of macromolecule metabolic process;GO:0044237//cellular metabolic process;GO:0010468//regulation of gene expression;GO:0044260//cellular macromolecule metabolic process;GO:1901576//organic substance biosynthetic process;GO:0009059//macromolecule …
PA0208	3089	1583.67	208.637	156.107	-0.418461	0.00167438	0.013246	no	madA	malonate decarboxylase subunit alpha [Pseudomonas aeruginosa PAO1] [Pseudomonas aeruginosa]	-	-	-	-	-	GO:0003824//catalytic activity;GO:0016782//transferase activity, transferring sulfur-containing groups;GO:0016740//transferase activity	-
PA0209	565.333	261	72.4467	49.3533	-0.553772	0.00200076	0.0151889	no	mdcB	triphosphoribosyl-dephospho-CoA synthase [Pseudomonas aeruginosa]	-	-	-	-	-	-	-
PA0210	52.6667	36	19.7767	21.4333	0.116057	0.831207	0.94075	no	mdcC	malonate decarboxylase acyl carrier protein [Pseudomonas aeruginosa PAO1] [Pseudomonas aeruginosa]	-	-	-	-	GO:0005622//intracellular;GO:0044464//cell part;GO:0044424//intracellular part;GO:0005623//cell	-	GO:0044699//single-organism process;GO:0019752//carboxylic acid metabolic process;GO:0006629//lipid metabolic process;GO:0044710//single-organism metabolic process;GO:0006631//fatty acid metabolic process;GO:0044238//primary metabolic process;GO:0032787//monocarboxylic acid metabolic process;GO:0044281//small molecule metabolic process;GO:0043436//oxoacid metabolic process;GO:0071704//organic sub…
PA0211	776	413.333	100.5	80.9433	-0.312211	0.0784199	0.2399	no	madC	malonate decarboxylase subunit beta [Pseudomonas aeruginosa PAO1] [Pseudomonas aeruginosa]	-	-	-	-	-	GO:0003824//catalytic activity	-
PA0212	470	234.667	64.8933	47.1767	-0.459997	0.0181669	0.0861377	no	madD	malonate decarboxylase subunit gamma [Pseudomonas aeruginosa PAO1] [Pseudomonas aeruginosa]	-	-	-	-	-	-	-
PA0213	180	87	29.3667	19.62	-0.581854	0.057404	0.196425	no	mdcG	malonate decarboxylase holo-ACP synthase [Pseudomonas aeruginosa]	-	-	-	-	-	-	-
PA0214	301.667	139.667	36.4333	26.28	-0.471294	0.137805	0.350153	no	fabD	acyl transferase [Pseudomonas aeruginosa PAO1] [Pseudomonas aeruginosa]	-	-	-	-	-	GO:0003824//catalytic activity;GO:0016747//transferase activity, transferring acyl groups other than amino-acyl groups;GO:0004312//fatty acid synthase activity;GO:0016746//transferase activity, transferring acyl groups;GO:0016740//transferase activity	-
PA0215	158.333	103	43.7033	39.4467	-0.14784	0.636066	0.832458	no	-	malonate transporter MadL [Pseudomonas aeruginosa PAO1] [Pseudomonas aeruginosa]	-	-	-	-	-	-	-
PA0216	184.333	167.333	26.7767	36.4567	0.445206	0.0385302	0.147139	no	-	malonate transporter MadM [Pseudomonas aeruginosa PAO1] [Pseudomonas aeruginosa]	-	-	-	-	-	GO:0005215//transporter activity;GO:0022804//active transmembrane transporter activity;GO:0022891//substrate-specific transmembrane transporter activity;GO:0015075//ion transmembrane transporter activity;GO:0022857//transmembrane transporter activity;GO:0008324//cation transmembrane transporter activity;GO:0015294//solute:cation symporter activity;GO:0015293//symporter activity;GO:0015291//second…	GO:0044765//single-organism transport;GO:1902578//single-organism localization;GO:0006810//transport;GO:0044699//single-organism process;GO:0006811//ion transport;GO:0051234//establishment of localization;GO:0006812//cation transport;GO:0051179//localization
PA0217	114.667	89	14.02	15.63	0.156831	0.530621	0.765253	no	mauR	transcriptional regulator [Pseudomonas aeruginosa PAO1] [Pseudomonas aeruginosa]	-	-	-	-	-	GO:0001071//nucleic acid binding transcription factor activity	GO:0008152//metabolic process;GO:0071704//organic substance metabolic process;GO:0009058//biosynthetic process;GO:1901576//organic substance biosynthetic process;GO:0050789//regulation of biological process;GO:0044237//cellular metabolic process;GO:0060255//regulation of macromolecule metabolic process;GO:0034645//cellular macromolecule biosynthetic process;GO:0009987//cellular process;GO:0044260…
PA0218	254.667	172.333	31.02	31.7667	0.034315	0.89508	0.966719	no	yvbU	transcriptional regulator [Pseudomonas aeruginosa PAO1] [Pseudomonas aeruginosa]	-	-	-	-	-	GO:0001071//nucleic acid binding transcription factor activity	GO:0071704//organic substance metabolic process;GO:0034645//cellular macromolecule biosynthetic process;GO:0043170//macromolecule metabolic process;GO:0008152//metabolic process;GO:1901576//organic substance biosynthetic process;GO:0019222//regulation of metabolic process;GO:0009987//cellular process;GO:0044249//cellular biosynthetic process;GO:0009058//biosynthetic process;GO:0009059//macromolec…
PA0219	52.6667	30.6667	3.94333	3.45667	-0.190034	0.583388	0.798494	no	puuC	aldehyde dehydrogenase [Pseudomonas aeruginosa PAO1] [Pseudomonas aeruginosa]	Metabolism	Global and Overview;Amino acid metabolism	ko01100//Metabolic pathways;ko00330//Arginine and proline metabolism	K09472	-	GO:0016491//oxidoreductase activity;GO:0016903//oxidoreductase activity, acting on the aldehyde or oxo group of donors;GO:0003824//catalytic activity	GO:0008152//metabolic process;GO:0044699//single-organism process;GO:0044710//single-organism metabolic process
PA0220	33	31.3333	2.59333	3.46667	0.418741	0.304308	0.571684	no	yhdG	amino acid APC family transporter [Pseudomonas aeruginosa PAO1] [Pseudomonas aeruginosa]	-	-	-	-	GO:0031224//intrinsic component of membrane;GO:0044425//membrane part;GO:0016020//membrane	GO:0022891//substrate-specific transmembrane transporter activity;GO:0008514//organic anion transmembrane transporter activity;GO:0005342//organic acid transmembrane transporter activity;GO:0046943//carboxylic acid transmembrane transporter activity;GO:0005215//transporter activity;GO:0008509//anion transmembrane transporter activity;GO:0022892//substrate-specific transporter activity;GO:0015075/…	-
PA0221	140.667	117.667	11.56	13.55	0.229151	0.330717	0.600964	no	doeD	aminotransferase [Pseudomonas aeruginosa PAO1] [Pseudomonas aeruginosa]	-	-	-	-	-	GO:0043167//ion binding;GO:0016769//transferase activity, transferring nitrogenous groups;GO:0016740//transferase activity;GO:0005488//binding;GO:0003824//catalytic activity;GO:0043168//anion binding	-
PA0222	22.3333	21.3333	2.34667	3.35667	0.516416	0.246445	0.503431	no	-	ABC transporter, periplasmic spermidine putrescine-binding protein PotD [Pseudomonas aeruginosa PA1R] [Pseudomonas aeruginosa]	-	-	-	-	-	-	-
PA0223	22.6667	29.6667	2.72667	5.82667	1.09553	0.0371821	0.144087	no	dapA	dihydrodipicolinate synthetase [Pseudomonas aeruginosa PAO1] [Pseudomonas aeruginosa]	Metabolism	Biosynthesis of other secondary metabolites;Amino acid metabolism;Global and Overview	ko01100//Metabolic pathways;ko01110//Biosynthesis of secondary metabolites;ko01120//Microbial metabolism in diverse environments;ko01130//Biosynthesis of antibiotics;ko01230//Biosynthesis of amino acids;ko00300//Lysine biosynthesis;ko00261//Monobactam biosynthesis	K01714	-	GO:0005488//binding;GO:0003824//catalytic activity;GO:0043167//ion binding;GO:0043169//cation binding	-
PA0224	31.3333	30.6667	4.58	6.56333	0.519081	0.188518	0.429583	no	mug14	class II aldolase/adducin domain-containing protein [Pseudomonas aeruginosa PAO1] [Pseudomonas aeruginosa]	Metabolism	Global and Overview;Carbohydrate metabolism	ko01120//Microbial metabolism in diverse environments;ko00051//Fructose and mannose metabolism	K01628	-	-	-
PA0225	191	116	39.5267	33.9133	-0.220974	0.364496	0.631911	no	sutR	transcriptional regulator [Pseudomonas aeruginosa PAO1] [Pseudomonas aeruginosa]	-	-	-	-	-	GO:0003676//nucleic acid binding;GO:0005488//binding;GO:1901363//heterocyclic compound binding;GO:0097159//organic cyclic compound binding;GO:0003677//DNA binding	-
PA0226	47.6667	34.3333	6.34667	6.41	0.0143253	0.973538	1	no	catI	CoA transferase subunit A [Pseudomonas aeruginosa PAO1] [Pseudomonas aeruginosa]	Metabolism	Xenobiotics biodegradation and metabolism;Carbohydrate metabolism;Global and Overview	ko01120//Microbial metabolism in diverse environments;ko00650//Butanoate metabolism;ko00643//Styrene degradation	K01039	-	GO:0003824//catalytic activity;GO:0016740//transferase activity;GO:0016782//transferase activity, transferring sulfur-containing groups	-
PA0227	58.6667	52.6667	8.32667	10.7467	0.368078	0.275413	0.53814	no	catJ	CoA transferase subunit B [Pseudomonas aeruginosa PAO1] [Pseudomonas aeruginosa]	Metabolism	Carbohydrate metabolism;Global and Overview;Xenobiotics biodegradation and metabolism	ko01120//Microbial metabolism in diverse environments;ko00650//Butanoate metabolism;ko00643//Styrene degradation	K01040	-	GO:0016782//transferase activity, transferring sulfur-containing groups;GO:0016740//transferase activity;GO:0003824//catalytic activity	-
PA0228	173.667	146	15.9	20.52	0.368004	0.132315	0.338993	no	pcaF	beta-ketoadipyl CoA thiolase [Pseudomonas aeruginosa PAO1] [Pseudomonas aeruginosa]	Metabolism	Xenobiotics biodegradation and metabolism;Global and Overview	ko01120//Microbial metabolism in diverse environments;ko00362//Benzoate degradation	K07823	-	GO:0016746//transferase activity, transferring acyl groups;GO:0016747//transferase activity, transferring acyl groups other than amino-acyl groups;GO:0003824//catalytic activity;GO:0016740//transferase activity	GO:0044237//cellular metabolic process;GO:0019439//aromatic compound catabolic process;GO:1901616//organic hydroxy compound catabolic process;GO:0018958//phenol-containing compound metabolic process;GO:0071704//organic substance metabolic process;GO:0044248//cellular catabolic process;GO:0009056//catabolic process;GO:0008152//metabolic process;GO:1901615//organic hydroxy compound metabolic proces…
PA0229	111	120	9.75333	15.3967	0.658651	0.0156494	0.0768731	no	kgtP	dicarboxylic acid transporter PcaT [Pseudomonas aeruginosa PAO1] [Pseudomonas aeruginosa]	-	-	-	-	GO:0016020//membrane;GO:0044425//membrane part;GO:0031224//intrinsic component of membrane	GO:0005215//transporter activity	GO:0051179//localization;GO:0044763//single-organism cellular process;GO:0044699//single-organism process;GO:0009987//cellular process;GO:0051234//establishment of localization
PA0230	285	145.667	23.19	18.62	-0.31665	0.214506	0.462377	no	pcaB	3-carboxy-cis,cis-muconate cycloisomerase [Pseudomonas aeruginosa PAO1] [Pseudomonas aeruginosa]	Metabolism	Global and Overview;Xenobiotics biodegradation and metabolism	ko01100//Metabolic pathways;ko01120//Microbial metabolism in diverse environments;ko00362//Benzoate degradation;ko01220//Degradation of aromatic compounds	K01857	GO:0044424//intracellular part;GO:0005622//intracellular;GO:0044464//cell part;GO:0005623//cell	GO:0003824//catalytic activity;GO:0016872//intramolecular lyase activity;GO:0016853//isomerase activity	GO:0006725//cellular aromatic compound metabolic process;GO:0071704//organic substance metabolic process;GO:0009987//cellular process;GO:1901360//organic cyclic compound metabolic process;GO:1901361//organic cyclic compound catabolic process;GO:0008152//metabolic process;GO:1901615//organic hydroxy compound metabolic process;GO:1901616//organic hydroxy compound catabolic process;GO:0009712//catec…
PA0231	168.333	110	23.86	23.3033	-0.0340577	0.887762	0.965975	no	catD	beta-ketoadipate enol-lactone hydrolase [Pseudomonas aeruginosa PAO1] [Pseudomonas aeruginosa]	Metabolism	Xenobiotics biodegradation and metabolism;Global and Overview	ko01100//Metabolic pathways;ko01120//Microbial metabolism in diverse environments;ko00362//Benzoate degradation;ko01220//Degradation of aromatic compounds	K01055	-	GO:0003824//catalytic activity;GO:0052689//carboxylic ester hydrolase activity;GO:0016788//hydrolase activity, acting on ester bonds;GO:0016787//hydrolase activity	GO:0009056//catabolic process;GO:0008152//metabolic process;GO:0044237//cellular metabolic process;GO:0009987//cellular process;GO:0044248//cellular catabolic process;GO:0006725//cellular aromatic compound metabolic process;GO:0019439//aromatic compound catabolic process
PA0232	71.3333	55	19.88	22.8133	0.19856	0.530693	0.765253	no	pcaC	4-carboxymuconolactone decarboxylase [Pseudomonas aeruginosa]	Metabolism	Global and Overview;Xenobiotics biodegradation and metabolism	ko01100//Metabolic pathways;ko01120//Microbial metabolism in diverse environments;ko00362//Benzoate degradation;ko01220//Degradation of aromatic compounds	K01607	-	-	-
PA0233	182.333	102.333	21.4933	16.9267	-0.344591	0.209568	0.455636	no	cynR	LysR family transcriptional regulator [Pseudomonas aeruginosa]	-	-	-	-	-	GO:0001071//nucleic acid binding transcription factor activity	GO:0044237//cellular metabolic process;GO:0009059//macromolecule biosynthetic process;GO:0034645//cellular macromolecule biosynthetic process;GO:0050789//regulation of biological process;GO:0060255//regulation of macromolecule metabolic process;GO:0043170//macromolecule metabolic process;GO:0065007//biological regulation;GO:0044260//cellular macromolecule metabolic process;GO:0009058//biosyntheti…
PA0234	20.3333	22.3333	2.75	4.35333	0.662689	0.124057	0.324367	no	-	nucleoside-binding protein [Pseudomonas aeruginosa]	-	-	-	-	-	-	-
PA0235	24.3333	20.3333	2.01667	2.44667	0.278845	0.516068	0.754682	no	pcaK	4-hydroxybenzoate transporter PcaK [Pseudomonas aeruginosa PAO1] [Pseudomonas aeruginosa]	-	-	-	-	GO:0031224//intrinsic component of membrane;GO:0016020//membrane;GO:0044425//membrane part	-	GO:0044699//single-organism process;GO:0042221//response to chemical;GO:0044763//single-organism cellular process;GO:0051179//localization;GO:0009987//cellular process;GO:0050896//response to stimulus;GO:0051234//establishment of localization
PA0236	150	151.333	21.3867	32.2433	0.592289	0.0124781	0.0653541	no	pcaR	transcriptional regulator [Pseudomonas aeruginosa PAO1] [Pseudomonas aeruginosa]	-	-	-	-	-	-	GO:0009058//biosynthetic process;GO:0009987//cellular process;GO:0034645//cellular macromolecule biosynthetic process;GO:0019222//regulation of metabolic process;GO:0009059//macromolecule biosynthetic process;GO:0043170//macromolecule metabolic process;GO:0071704//organic substance metabolic process;GO:0008152//metabolic process;GO:0044237//cellular metabolic process;GO:0044260//cellular macromol…
PA0237	7	4	0.756667	0.663333	-0.189924	0.903528	0.970411	no	MMP0352	oxidoreductase [Pseudomonas aeruginosa M10] [Pseudomonas aeruginosa]	-	-	-	-	-	-	-
PA0238	15.3333	8	2.13	1.76667	-0.269824	0.651615	0.841525	no	iolI	xylose isomerase [Pseudomonas aeruginosa RP73] [Pseudomonas aeruginosa]	-	-	-	-	-	-	-
PA0239	21	15.3333	2.72667	3.01333	0.144222	0.823596	0.93756	no	-	membrane protein [Pseudomonas aeruginosa]	-	-	-	-	-	-	-
PA0240	2	5	0.183333	0.78	2.08901	0.0485867	0.173967	no	galP	porin [Pseudomonas aeruginosa PAO1] [Pseudomonas aeruginosa]	-	-	-	-	GO:0031224//intrinsic component of membrane;GO:0016020//membrane;GO:0044425//membrane part	GO:0005215//transporter activity;GO:0022803//passive transmembrane transporter activity;GO:0022857//transmembrane transporter activity;GO:0022829//wide pore channel activity;GO:0015267//channel activity	GO:0044763//single-organism cellular process;GO:0009987//cellular process;GO:0044699//single-organism process
PA0241	21.3333	14.6667	1.85333	1.63	-0.18525	0.856311	0.951485	no	exuT	major facilitator superfamily transporter [Pseudomonas aeruginosa PAO1] [Pseudomonas aeruginosa]	-	-	-	-	-	-	GO:0044699//single-organism process;GO:0044763//single-organism cellular process;GO:0009987//cellular process
PA0242	83.3333	52.3333	4.92667	4.53667	-0.118979	0.69517	0.867129	no	vllY	4-hydroxyphenylpyruvate dioxygenase [Pseudomonas sp. HMSC064G05]	Metabolism	Metabolism of cofactors and vitamins;Global and Overview;Amino acid metabolism	ko01100//Metabolic pathways;ko00350//Tyrosine metabolism;ko00360//Phenylalanine metabolism;ko00130//Ubiquinone and other terpenoid-quinone biosynthesis	K00457	-	-	-
PA0243	168	104	28.4	25.8467	-0.135913	0.540445	0.77046	no	nicS	transcriptional regulator [Pseudomonas aeruginosa PAO1] [Pseudomonas aeruginosa]	-	-	-	-	-	-	GO:0008152//metabolic process;GO:0065007//biological regulation;GO:0044260//cellular macromolecule metabolic process;GO:1901576//organic substance biosynthetic process;GO:0044237//cellular metabolic process;GO:0009058//biosynthetic process;GO:0034645//cellular macromolecule biosynthetic process;GO:0019222//regulation of metabolic process;GO:0010468//regulation of gene expression;GO:0060255//regul…
PA0244	10	6	1.28667	1.12	-0.20014	0.838581	0.944438	no	aroE	shikimate 5-dehydrogenase [Pseudomonas aeruginosa PAO1] [Pseudomonas aeruginosa]	Metabolism	Amino acid metabolism;Global and Overview	ko01100//Metabolic pathways;ko01110//Biosynthesis of secondary metabolites;ko01130//Biosynthesis of antibiotics;ko01230//Biosynthesis of amino acids;ko00400//Phenylalanine, tyrosine and tryptophan biosynthesis	K00014	-	-	-
PA0245	13.6667	8	3.50667	2.99333	-0.228347	0.738826	0.891568	no	aroQ2	3-dehydroquinate dehydratase [Pseudomonas aeruginosa PAO1] [Pseudomonas aeruginosa]	Metabolism	Amino acid metabolism;Global and Overview	ko01100//Metabolic pathways;ko01110//Biosynthesis of secondary metabolites;ko01130//Biosynthesis of antibiotics;ko01230//Biosynthesis of amino acids;ko00400//Phenylalanine, tyrosine and tryptophan biosynthesis	K03786	-	GO:0003824//catalytic activity	GO:1901564//organonitrogen compound metabolic process;GO:0043436//oxoacid metabolic process;GO:0006520//cellular amino acid metabolic process;GO:0044710//single-organism metabolic process;GO:0006082//organic acid metabolic process;GO:0046394//carboxylic acid biosynthetic process;GO:0043650//dicarboxylic acid biosynthetic process;GO:0044281//small molecule metabolic process;GO:0071704//organic sub…
PA0246	55	59	4.15333	6.22333	0.583418	0.0680871	0.217199	no	yusP	major facilitator superfamily transporter [Pseudomonas aeruginosa PAO1] [Pseudomonas aeruginosa]	-	-	-	-	GO:0044425//membrane part;GO:0016020//membrane;GO:0031224//intrinsic component of membrane	-	GO:0044763//single-organism cellular process;GO:0051234//establishment of localization;GO:0044699//single-organism process;GO:0051179//localization;GO:0009987//cellular process
PA0247	76.6667	62.6667	7.32667	9.06667	0.307415	0.325001	0.594284	no	pobA	p-hydroxybenzoate hydroxylase [Pseudomonas aeruginosa PAO1] [Pseudomonas aeruginosa]	Metabolism	Xenobiotics biodegradation and metabolism;Global and Overview	ko01100//Metabolic pathways;ko01120//Microbial metabolism in diverse environments;ko00362//Benzoate degradation;ko01220//Degradation of aromatic compounds	K00481	-	GO:0016705//oxidoreductase activity, acting on paired donors, with incorporation or reduction of molecular oxygen;GO:0097159//organic cyclic compound binding;GO:1901265//nucleoside phosphate binding;GO:0000166//nucleotide binding;GO:0016709//oxidoreductase activity, acting on paired donors, with incorporation or reduction of molecular oxygen, NAD(P)H as one donor, and incorporation of one atom of…	GO:0043639//benzoate catabolic process;GO:0044712//single-organism catabolic process;GO:0044237//cellular metabolic process;GO:0043436//oxoacid metabolic process;GO:0044699//single-organism process;GO:0044710//single-organism metabolic process;GO:0032787//monocarboxylic acid metabolic process;GO:0044763//single-organism cellular process;GO:0009056//catabolic process;GO:0071704//organic substance …
PA0248	146	69.3333	18.8467	12.4133	-0.602419	0.0330142	0.131607	no	pqrA	transcriptional regulator [Pseudomonas aeruginosa PAO1] [Pseudomonas aeruginosa]	-	-	-	-	-	GO:0005488//binding;GO:0003677//DNA binding;GO:0001071//nucleic acid binding transcription factor activity;GO:0097159//organic cyclic compound binding;GO:1901363//heterocyclic compound binding;GO:0003676//nucleic acid binding	GO:0065007//biological regulation;GO:0071704//organic substance metabolic process;GO:0009987//cellular process;GO:0010468//regulation of gene expression;GO:0009058//biosynthetic process;GO:0019222//regulation of metabolic process;GO:1901576//organic substance biosynthetic process;GO:0043170//macromolecule metabolic process;GO:0050789//regulation of biological process;GO:0060255//regulation of mac…
PA0249	150.667	91	37.9533	32.9333	-0.204678	0.393129	0.655214	no	yjaB	acetyltransferase [Pseudomonas aeruginosa PAO1] [Pseudomonas aeruginosa]	-	-	-	-	-	GO:0003824//catalytic activity	-
PA0250	1133.67	733.667	288.82	282.91	-0.0298275	0.855032	0.950853	no	CBSX3	histidine kinase [Pseudomonas aeruginosa]	-	-	-	-	-	-	-
PA0251	1	2	0.166667	0.726667	2.12433	0.186604	0.427611	no	-	suppressor of fused family protein [Pseudomonas aeruginosa PAO581] [Pseudomonas aeruginosa]	-	-	-	-	-	-	-
PA0252	3.66667	4	1.49667	1.86	0.31355	0.773437	0.913933	no	-	Uncharacterised protein [Pseudomonas aeruginosa]	-	-	-	-	-	-	-
PA0253	43	36.6667	10.3133	13.4467	0.382738	0.355314	0.625033	no	marR	transcriptional regulator [Pseudomonas aeruginosa]	-	-	-	-	-	-	-
PA0254	132.333	89.3333	9.82	10.2267	0.0585411	0.868157	0.956833	no	FDC1	UbiD family decarboxylase [Pseudomonas sp. P179]	Metabolism	Metabolism of cofactors and vitamins;Global and Overview	ko01100//Metabolic pathways;ko01110//Biosynthesis of secondary metabolites;ko00130//Ubiquinone and other terpenoid-quinone biosynthesis	K03182	-	-	-
PA0255	187	95.3333	30.77	22.5467	-0.44861	0.0480216	0.172276	no	RA0705	DUF1275 family protein [Pseudomonas aeruginosa]	-	-	-	-	-	-	-
PA0256	990.333	954.333	117.887	179.527	0.606798	0.00624831	0.0373755	no	-	Uncharacterised protein [Enterobacter cloacae]	-	-	-	-	-	-	-
PA0257	112.667	63.6667	15.9	13.7267	-0.212045	0.412449	0.673715	no	-	transposase [Pseudomonas aeruginosa DHS01] [Pseudomonas aeruginosa]	-	-	-	-	-	-	GO:0044238//primary metabolic process;GO:0006725//cellular aromatic compound metabolic process;GO:0090304//nucleic acid metabolic process;GO:1901360//organic cyclic compound metabolic process;GO:0006259//DNA metabolic process;GO:0044237//cellular metabolic process;GO:0034641//cellular nitrogen compound metabolic process;GO:0006807//nitrogen compound metabolic process;GO:0044260//cellular macromol…
PA0258	3.66667	0.666667	2.42333	0.473333	-2.35606	0.0970182	0.278333	no	-	transposase [Pseudomonas aeruginosa LES431] [Pseudomonas aeruginosa]	-	-	-	-	-	-	-
PA0259	1234	1063.33	96.15	123.373	0.359672	0.0181962	0.086203	no	-	Protein of uncharacterised function (DUF2875) [Enterobacter cloacae]	-	-	-	-	-	-	-
PA0260	362.667	382.667	18.7567	30.1167	0.683159	0.000330875	0.00346919	no	-	DUF3274 domain-containing protein [Pseudomonas aeruginosa]	-	-	-	-	-	-	-
PA0261	30.3333	25	6.64	8.32	0.3254	0.454633	0.708178	no	-	Uncharacterised protein [Enterobacter cloacae]	-	-	-	-	-	-	-
PA0262	238.677	252.283	8.91667	13.9633	0.647067	0.00303204	0.0214911	no	-	Rhs element Vgr family protein [Pseudomonas aeruginosa PAO581] [Pseudomonas aeruginosa]	Environmental Information Processing	Membrane transport	ko03070//Bacterial secretion system	K11904	-	-	-
PA0263	20.6633	51.7033	4.61	14.6733	1.67036	0.00174768	0.0136402	yes	hcpA	major exported protein, partial [Pseudomonas aeruginosa 3578] [Pseudomonas aeruginosa]	Environmental Information Processing	Membrane transport	ko03070//Bacterial secretion system	K11903	-	-	-
PA0265	18310.3	10299.7	1411.21	1153.6	-0.29079	0.0241558	0.104462	no	davD	glutarate-semialdehyde dehydrogenase DavD [Pseudomonas aeruginosa PAO1] [Pseudomonas aeruginosa]	Metabolism	Global and Overview;Carbohydrate metabolism;Amino acid metabolism	ko01100//Metabolic pathways;ko01120//Microbial metabolism in diverse environments;ko00650//Butanoate metabolism;ko00250//Alanine, aspartate and glutamate metabolism;ko00350//Tyrosine metabolism;ko00310//Lysine degradation	K00135	-	-	-
PA0266	23352.3	15002.7	2041.17	1885.13	-0.114732	0.395345	0.658013	no	davT	5-aminovalerate aminotransferase DavT [Pseudomonas aeruginosa PAO1] [Pseudomonas aeruginosa]	Metabolism	Carbohydrate metabolism;Global and Overview;Amino acid metabolism	ko01100//Metabolic pathways;ko01120//Microbial metabolism in diverse environments;ko00650//Butanoate metabolism;ko00250//Alanine, aspartate and glutamate metabolism;ko00310//Lysine degradation	K14268	-	-	-
PA0267	126	103.333	11.44	14.9433	0.385415	0.232754	0.486136	no	cheY	response regulator [Pseudomonas aeruginosa]	-	-	-	-	-	-	-
PA0268	275.333	165.333	21.6367	19.6767	-0.136992	0.53561	0.768298	no	mocR	transcriptional regulator [Pseudomonas aeruginosa PAO1] [Pseudomonas aeruginosa]	-	-	-	-	-	GO:0043167//ion binding;GO:0043168//anion binding;GO:0005488//binding;GO:0001071//nucleic acid binding transcription factor activity	GO:0009987//cellular process;GO:0044237//cellular metabolic process;GO:0044249//cellular biosynthetic process;GO:1901576//organic substance biosynthetic process;GO:0034645//cellular macromolecule biosynthetic process;GO:0009058//biosynthetic process;GO:0043170//macromolecule metabolic process;GO:0010468//regulation of gene expression;GO:0009059//macromolecule biosynthetic process;GO:0008152//meta…
PA0269	8718.67	3072.33	2225.62	1188.58	-0.904974	3.36e-09	9.69e-08	no	ydfG	carboxymuconolactone decarboxylase family protein [Pseudomonas aeruginosa]	-	-	-	-	-	-	-
PA0270	1745.33	602	477.347	239.553	-0.99469	4.78e-11	1.76e-09	no	-	cupin [Pseudomonas aeruginosa]	-	-	-	-	-	-	-
PA0271	1102.33	447	432.187	257.31	-0.748147	8.49e-06	0.000134773	no	-	antibiotic biosynthesis monooxygenase family protein [Pseudomonas aeruginosa c7447m] [Pseudomonas aeruginosa]	-	-	-	-	-	-	GO:0008152//metabolic process;GO:0044699//single-organism process;GO:0044710//single-organism metabolic process
PA0272	102.333	70	12.5833	12.06	-0.0612842	0.856187	0.951485	no	nagR	transcriptional regulator [Pseudomonas aeruginosa PAO1] [Pseudomonas aeruginosa]	-	-	-	-	-	GO:0001071//nucleic acid binding transcription factor activity	GO:0044249//cellular biosynthetic process;GO:0009058//biosynthetic process;GO:0044260//cellular macromolecule metabolic process;GO:1901576//organic substance biosynthetic process;GO:0065007//biological regulation;GO:0043170//macromolecule metabolic process;GO:0071704//organic substance metabolic process;GO:0019222//regulation of metabolic process;GO:0050789//regulation of biological process;GO:00…
PA0273	4.66667	0.666667	0.436667	0.1	-2.12653	0.0974807	0.279371	no	cynX	MFS transporter [Pseudomonas aeruginosa]	-	-	-	-	-	-	-
PA0274	73.6667	53	10.8033	11.3833	0.0754466	0.840409	0.945262	no	-	Uncharacterised protein [Acinetobacter baumannii]	-	-	-	-	-	-	-
PA0275	247.667	143	40.95	34.88	-0.231463	0.305314	0.572219	no	-	transcriptional regulator [Pseudomonas aeruginosa PAO1] [Pseudomonas aeruginosa]	-	-	-	-	GO:0044464//cell part;GO:0005623//cell	GO:0001071//nucleic acid binding transcription factor activity	GO:0010468//regulation of gene expression;GO:0009058//biosynthetic process;GO:0050789//regulation of biological process;GO:0043170//macromolecule metabolic process;GO:0009987//cellular process;GO:0044237//cellular metabolic process;GO:0071704//organic substance metabolic process;GO:0065007//biological regulation;GO:0008152//metabolic process;GO:0019222//regulation of metabolic process;GO:0060255/…
PA0276	80.6667	68.6667	17.9267	21.5167	0.263347	0.347184	0.618367	no	YGL010W	membrane protein [Pseudomonas aeruginosa]	-	-	-	-	-	-	-
PA0277	22.6667	27.6667	3.27333	6.53667	0.997795	0.0846732	0.252565	no	loiP	peptidase M48 family protein [Pseudomonas aeruginosa PAO581] [Pseudomonas aeruginosa]	-	-	-	-	-	GO:0016787//hydrolase activity;GO:0008233//peptidase activity;GO:0003824//catalytic activity;GO:0070011//peptidase activity, acting on L-amino acid peptides	GO:0008152//metabolic process;GO:0019538//protein metabolic process;GO:0043170//macromolecule metabolic process;GO:0071704//organic substance metabolic process;GO:0044238//primary metabolic process
PA0278	11	8.66667	1.75667	1.97333	0.167794	0.82883	0.939639	no	-	sulfite exporter TauE/SafE family protein [Pseudomonas aeruginosa PAO581] [Pseudomonas aeruginosa]	-	-	-	-	-	-	-
PA0279	120	39	19.21	10.2767	-0.902485	0.0243363	0.105079	no	ydfF	transcriptional regulator [Pseudomonas aeruginosa PAO1] [Pseudomonas aeruginosa]	-	-	-	-	-	GO:0001071//nucleic acid binding transcription factor activity	GO:0044249//cellular biosynthetic process;GO:0008152//metabolic process;GO:0044260//cellular macromolecule metabolic process;GO:0044237//cellular metabolic process;GO:0009059//macromolecule biosynthetic process;GO:0060255//regulation of macromolecule metabolic process;GO:0009058//biosynthetic process;GO:0019222//regulation of metabolic process;GO:0065007//biological regulation;GO:0034645//cellula…
PA0280	91	561	10.4633	93.5267	3.16004	2.92e-53	1.16e-50	yes	cysA	sulfate.thiosulfate ABC transporter ATP-binding protein CysA [Pseudomonas aeruginosa PAO1] [Pseudomonas aeruginosa]	Metabolism;Environmental Information Processing	Energy metabolism;Membrane transport	ko02010//ABC transporters;ko00920//Sulfur metabolism	K02045	GO:0016020//membrane;GO:0032991//macromolecular complex;GO:0043234//protein complex	GO:0015116//sulfate transmembrane transporter activity;GO:0022804//active transmembrane transporter activity;GO:0015399//primary active transmembrane transporter activity;GO:0022892//substrate-specific transporter activity;GO:0005488//binding;GO:0015405//P-P-bond-hydrolysis-driven transmembrane transporter activity;GO:0015103//inorganic anion transmembrane transporter activity;GO:1901682//sulfur …	GO:0006810//transport;GO:0008272//sulfate transport;GO:0072348//sulfur compound transport;GO:1902578//single-organism localization;GO:0044763//single-organism cellular process;GO:0006811//ion transport;GO:0051234//establishment of localization;GO:0051179//localization;GO:0009987//cellular process;GO:0044765//single-organism transport;GO:0044699//single-organism process;GO:0006820//anion transport…
PA0281	51	417.667	6.96667	78.8467	3.50051	1.25e-30	2.05e-28	yes	cysW	sulfate transporter CysW [Pseudomonas aeruginosa PAO1] [Pseudomonas aeruginosa]	Metabolism;Environmental Information Processing	Energy metabolism;Membrane transport	ko02010//ABC transporters;ko00920//Sulfur metabolism	K02047	GO:0044425//membrane part;GO:0016020//membrane;GO:0031224//intrinsic component of membrane	GO:0008509//anion transmembrane transporter activity;GO:0015116//sulfate transmembrane transporter activity;GO:0022892//substrate-specific transporter activity;GO:0022891//substrate-specific transmembrane transporter activity;GO:0005215//transporter activity;GO:0015103//inorganic anion transmembrane transporter activity;GO:0015075//ion transmembrane transporter activity;GO:0022857//transmembrane …	GO:0006810//transport;GO:0051179//localization;GO:0008272//sulfate transport;GO:0044765//single-organism transport;GO:0015698//inorganic anion transport;GO:0072348//sulfur compound transport;GO:0006811//ion transport;GO:0051234//establishment of localization;GO:0006820//anion transport;GO:1902578//single-organism localization;GO:0044699//single-organism process
PA0282	97.3333	328.333	13.4167	64.4233	2.26356	1.11e-26	1.37e-24	yes	cysT	sulfate transporter CysT [Pseudomonas aeruginosa PAO1] [Pseudomonas aeruginosa]	Metabolism;Environmental Information Processing	Membrane transport;Energy metabolism	ko02010//ABC transporters;ko00920//Sulfur metabolism	K02046	GO:0031224//intrinsic component of membrane;GO:0044425//membrane part;GO:0016020//membrane	GO:1901682//sulfur compound transmembrane transporter activity;GO:0022891//substrate-specific transmembrane transporter activity;GO:0008509//anion transmembrane transporter activity;GO:0015116//sulfate transmembrane transporter activity;GO:0015075//ion transmembrane transporter activity;GO:0005215//transporter activity;GO:0022857//transmembrane transporter activity;GO:0015103//inorganic anion tra…	GO:0072348//sulfur compound transport;GO:0006810//transport;GO:0051179//localization;GO:0015698//inorganic anion transport;GO:0006811//ion transport;GO:1902578//single-organism localization;GO:0044765//single-organism transport;GO:0006820//anion transport;GO:0051234//establishment of localization;GO:0008272//sulfate transport;GO:0044699//single-organism process
PA0283	244.667	824.667	27.66	138.073	2.31956	1e-35	1.98e-33	yes	sbp	sulfate-binding protein [Pseudomonas aeruginosa PAO1] [Pseudomonas aeruginosa]	Metabolism;Environmental Information Processing	Energy metabolism;Membrane transport	ko02010//ABC transporters;ko00920//Sulfur metabolism	K02048	GO:0042597//periplasmic space;GO:0044464//cell part;GO:0005623//cell	GO:0022891//substrate-specific transmembrane transporter activity;GO:0015116//sulfate transmembrane transporter activity;GO:0022857//transmembrane transporter activity;GO:0022892//substrate-specific transporter activity;GO:0015075//ion transmembrane transporter activity;GO:1901682//sulfur compound transmembrane transporter activity;GO:0008509//anion transmembrane transporter activity;GO:0005215//…	GO:0006810//transport;GO:0006811//ion transport;GO:1902578//single-organism localization;GO:0044765//single-organism transport;GO:0008272//sulfate transport;GO:0044699//single-organism process;GO:0051179//localization;GO:0072348//sulfur compound transport;GO:0051234//establishment of localization;GO:0015698//inorganic anion transport;GO:0006820//anion transport
PA0284	2.66667	14.6667	1.8	13.4533	2.90189	5.24e-05	0.000708524	yes	-	organosulfur compounds A [Pseudomonas aeruginosa]	-	-	-	-	-	-	-
PA0285	218.333	163	10.66	12.1667	0.190727	0.420035	0.680563	no	PA1727	sensory box GGDEF domain-containing protein [Pseudomonas aeruginosa BWHPSA019] [Pseudomonas aeruginosa]	-	-	-	-	-	-	-
PA0286	2125	1566	204.183	220.517	0.111023	0.436038	0.692898	no	At1g06360	delta-9 fatty acid desaturase DesA [Pseudomonas aeruginosa PAO1] [Pseudomonas aeruginosa]	-	-	-	-	-	GO:0003824//catalytic activity	GO:0044237//cellular metabolic process;GO:0044260//cellular macromolecule metabolic process;GO:0006807//nitrogen compound metabolic process;GO:0044238//primary metabolic process;GO:0006310//DNA recombination;GO:0006139//nucleobase-containing compound metabolic process;GO:0006259//DNA metabolic process;GO:0006725//cellular aromatic compound metabolic process;GO:0090304//nucleic acid metabolic proc…
PA0287	42.6667	49	3.6	5.23	0.538814	0.250979	0.508139	no	putP	3-guanidinopropionate transporter [Pseudomonas aeruginosa PAO1] [Pseudomonas aeruginosa]	-	-	-	-	GO:0044425//membrane part;GO:0016020//membrane;GO:0031224//intrinsic component of membrane	-	GO:0051179//localization;GO:0044699//single-organism process;GO:0051234//establishment of localization;GO:0044763//single-organism cellular process;GO:0009987//cellular process
PA0288	343.333	337.333	40.3167	57.79	0.519444	0.00331746	0.0229292	no	gpuA	guanidinopropionase [Pseudomonas aeruginosa PAO1] [Pseudomonas aeruginosa]	-	-	-	-	-	GO:0016810//hydrolase activity, acting on carbon-nitrogen (but not peptide) bonds;GO:0005488//binding;GO:0043167//ion binding;GO:0003824//catalytic activity;GO:0043169//cation binding;GO:0016787//hydrolase activity;GO:0016813//hydrolase activity, acting on carbon-nitrogen (but not peptide) bonds, in linear amidines	-
PA0289	404.333	249.667	47.2933	42.8833	-0.14122	0.440125	0.695612	no	bauR	transcriptional activator GpuR [Pseudomonas aeruginosa]	-	-	-	-	-	-	-
PA0290	825	608.667	95.27	106.487	0.160579	0.378945	0.643841	no	ycdT	GGDEF domain-containing protein [Pseudomonas aeruginosa]	-	-	-	-	-	-	-
PA0291	5045.33	3539	410.42	421.23	0.0375072	0.772427	0.913272	no	galP	Porin-like protein NicP precursor [Pseudomonas aeruginosa]	-	-	-	-	GO:0044425//membrane part;GO:0031224//intrinsic component of membrane;GO:0016020//membrane	GO:0005215//transporter activity;GO:0022857//transmembrane transporter activity;GO:0022829//wide pore channel activity;GO:0022803//passive transmembrane transporter activity;GO:0015267//channel activity	GO:0044699//single-organism process;GO:0009987//cellular process;GO:0044763//single-organism cellular process
PA0292	1181.33	844.333	119.647	127.39	0.0904718	0.561662	0.785334	no	aguA	agmatine deiminase [Pseudomonas aeruginosa]	Metabolism	Amino acid metabolism;Global and Overview	ko01100//Metabolic pathways;ko00330//Arginine and proline metabolism	K10536	-	-	-
PA0293	22.3333	13	2.86	2.12	-0.431951	0.545636	0.773956	no	CPA	N-carbamoylputrescine amidohydrolase [Pseudomonas aeruginosa PAO1] [Pseudomonas aeruginosa]	Metabolism	Global and Overview;Amino acid metabolism	ko01100//Metabolic pathways;ko00330//Arginine and proline metabolism	K12251	-	GO:0016811//hydrolase activity, acting on carbon-nitrogen (but not peptide) bonds, in linear amides;GO:0016810//hydrolase activity, acting on carbon-nitrogen (but not peptide) bonds;GO:0016787//hydrolase activity;GO:0003824//catalytic activity	GO:0044710//single-organism metabolic process;GO:0044281//small molecule metabolic process;GO:0006520//cellular amino acid metabolic process;GO:0044237//cellular metabolic process;GO:0008152//metabolic process;GO:0006525//arginine metabolic process;GO:0006807//nitrogen compound metabolic process;GO:1901564//organonitrogen compound metabolic process;GO:0006082//organic acid metabolic process;GO:00…
PA0294	116.667	95.3333	19.5567	23.1867	0.245635	0.30845	0.576402	no	-	transcriptional regulator AguR [Pseudomonas aeruginosa]	-	-	-	-	-	-	-
PA0295	545	364.667	58.6567	57.26	-0.0347674	0.863809	0.954881	no	potF	polyamine binding protein [Pseudomonas aeruginosa PAO1] [Pseudomonas aeruginosa]	Environmental Information Processing	Membrane transport	ko02010//ABC transporters	K11073	GO:0005623//cell;GO:0044464//cell part	GO:0005488//binding	-
PA0296	22531.2	12562.3	1834.57	1455.44	-0.333989	0.0239614	0.103945	no	puuA	glutamine synthetase [Pseudomonas aeruginosa PAO1] [Pseudomonas aeruginosa]	Environmental Information Processing;Metabolism	Energy metabolism;Global and Overview;Carbohydrate metabolism;Signal transduction;Amino acid metabolism	ko01100//Metabolic pathways;ko01120//Microbial metabolism in diverse environments;ko02020//Two-component system;ko01230//Biosynthesis of amino acids;ko00630//Glyoxylate and dicarboxylate metabolism;ko00910//Nitrogen metabolism;ko00250//Alanine, aspartate and glutamate metabolism;ko00220//Arginine biosynthesis	K01915	-	GO:0016879//ligase activity, forming carbon-nitrogen bonds;GO:0016880//acid-ammonia (or amide) ligase activity;GO:0003824//catalytic activity;GO:0016874//ligase activity;GO:0016211//ammonia ligase activity	GO:1901605//alpha-amino acid metabolic process;GO:0009987//cellular process;GO:0044699//single-organism process;GO:0071704//organic substance metabolic process;GO:0009064//glutamine family amino acid metabolic process;GO:0019752//carboxylic acid metabolic process;GO:0044238//primary metabolic process;GO:0044237//cellular metabolic process;GO:0044710//single-organism metabolic process;GO:0006541//…
PA0297	574.333	407.333	87.5	86.4733	-0.0170277	0.948317	0.993661	no	puuD	glutamine amidotransferase [Pseudomonas aeruginosa PAO1] [Pseudomonas aeruginosa]	-	-	-	-	-	GO:0003824//catalytic activity	GO:1901575//organic substance catabolic process;GO:0006598//polyamine catabolic process;GO:0034641//cellular nitrogen compound metabolic process;GO:0071704//organic substance metabolic process;GO:0009310//amine catabolic process;GO:1901565//organonitrogen compound catabolic process;GO:0009308//amine metabolic process;GO:0009056//catabolic process;GO:0008152//metabolic process;GO:0006576//cellular…
PA0298	3899.67	2730.33	323.803	333.787	0.0438085	0.754654	0.900689	no	puuA	glutamine synthetase [Pseudomonas aeruginosa PAO1] [Pseudomonas aeruginosa]	Environmental Information Processing;Metabolism	Signal transduction;Carbohydrate metabolism;Global and Overview;Energy metabolism;Amino acid metabolism	ko01100//Metabolic pathways;ko01120//Microbial metabolism in diverse environments;ko02020//Two-component system;ko01230//Biosynthesis of amino acids;ko00630//Glyoxylate and dicarboxylate metabolism;ko00910//Nitrogen metabolism;ko00250//Alanine, aspartate and glutamate metabolism;ko00220//Arginine biosynthesis	K01915	-	GO:0003824//catalytic activity;GO:0016874//ligase activity;GO:0016211//ammonia ligase activity;GO:0016879//ligase activity, forming carbon-nitrogen bonds;GO:0016880//acid-ammonia (or amide) ligase activity	GO:0009064//glutamine family amino acid metabolic process;GO:0006598//polyamine catabolic process;GO:1901565//organonitrogen compound catabolic process;GO:0006595//polyamine metabolic process;GO:0044763//single-organism cellular process;GO:0044699//single-organism process;GO:1901575//organic substance catabolic process;GO:0042402//cellular biogenic amine catabolic process;GO:0006520//cellular ami…
PA0299	16811	10392	1371.82	1211.51	-0.179285	0.213118	0.460934	no	GABA-TP1	aspartate aminotransferase family protein [Pseudomonas aeruginosa]	Metabolism	Global and Overview;Amino acid metabolism	ko01100//Metabolic pathways;ko00330//Arginine and proline metabolism	K12256	-	-	-
PA0300	14536.7	8869	1479.29	1298.97	-0.187533	0.165399	0.394031	no	spuD	putrescine-binding periplasmic protein SpuD [Pseudomonas aeruginosa]	Environmental Information Processing	Membrane transport	ko02010//ABC transporters	K11073	-	-	-
PA0301	4435.67	2375	452.767	351.647	-0.364641	0.00540032	0.0333742	no	spuE	spermidine ABC transporter substrate-binding protein SpuE [Pseudomonas aeruginosa PAO1] [Pseudomonas aeruginosa]	Environmental Information Processing	Membrane transport	ko02010//ABC transporters	K11073	GO:0005623//cell;GO:0044464//cell part	GO:0005488//binding;GO:0019808//polyamine binding	GO:1902578//single-organism localization;GO:0051704//multi-organism process;GO:0044699//single-organism process;GO:0006810//transport;GO:0051234//establishment of localization;GO:0044765//single-organism transport;GO:0051179//localization
PA0302	4476.33	2136	434.763	301.86	-0.526351	7.81e-05	0.000992928	no	potG	polyamine transporter PotG [Pseudomonas aeruginosa PAO1] [Pseudomonas aeruginosa]	Environmental Information Processing	Membrane transport	ko02010//ABC transporters	K11076	GO:0032991//macromolecular complex;GO:0016020//membrane;GO:0043234//protein complex	GO:0016887//ATPase activity;GO:0016818//hydrolase activity, acting on acid anhydrides, in phosphorus-containing anhydrides;GO:0022857//transmembrane transporter activity;GO:0022804//active transmembrane transporter activity;GO:0032550//purine ribonucleoside binding;GO:0032549//ribonucleoside binding;GO:0036094//small molecule binding;GO:0042623//ATPase activity, coupled;GO:0016462//pyrophosphatas…	GO:0071705//nitrogen compound transport;GO:0009987//cellular process;GO:1902578//single-organism localization;GO:0006810//transport;GO:0015846//polyamine transport;GO:0044699//single-organism process;GO:0051179//localization;GO:0071702//organic substance transport;GO:0051234//establishment of localization;GO:0044763//single-organism cellular process;GO:0044765//single-organism transport
PA0303	1202	705.333	154.047	130.903	-0.234866	0.131105	0.336823	no	potH	polyamine transport protein PotH [Pseudomonas aeruginosa 39016] [Pseudomonas aeruginosa]	Environmental Information Processing	Membrane transport	ko02010//ABC transporters	K11075	-	-	-
PA0304	1289	802.667	166.7	147.687	-0.174715	0.277978	0.541818	no	potI	polyamine transporter PotI [Pseudomonas aeruginosa]	Environmental Information Processing	Membrane transport	ko02010//ABC transporters	K11074	-	-	-
PA0305	773.667	522.667	36.38	36.05	-0.0131463	0.935274	0.98752	no	quiP	penicillin amidase family protein [Pseudomonas aeruginosa PAO581] [Pseudomonas aeruginosa]	-	-	-	-	-	GO:0003824//catalytic activity;GO:0016787//hydrolase activity;GO:0016810//hydrolase activity, acting on carbon-nitrogen (but not peptide) bonds	GO:0016999//antibiotic metabolic process;GO:0009987//cellular process;GO:0044237//cellular metabolic process;GO:0017144//drug metabolic process;GO:0008152//metabolic process
PA0306	115	76.6667	12.4067	11.9533	-0.0537026	0.85099	0.950734	no	virS	transcriptional regulator [Pseudomonas aeruginosa PAO1] [Pseudomonas aeruginosa]	-	-	-	-	-	GO:0003676//nucleic acid binding;GO:0001071//nucleic acid binding transcription factor activity;GO:1901363//heterocyclic compound binding;GO:0003677//DNA binding;GO:0005488//binding;GO:0097159//organic cyclic compound binding	GO:0010468//regulation of gene expression;GO:1901576//organic substance biosynthetic process;GO:0043170//macromolecule metabolic process;GO:0044237//cellular metabolic process;GO:0060255//regulation of macromolecule metabolic process;GO:0009987//cellular process;GO:0044249//cellular biosynthetic process;GO:0019222//regulation of metabolic process;GO:0044260//cellular macromolecule metabolic proce…
PA0306a	769	717.333	171.53	238.413	0.475004	0.00353803	0.0241533	no	-	transcriptional regulator [Pseudomonas aeruginosa PAO1] [Pseudomonas aeruginosa]	-	-	-	-	-	-	-
PA0307	73	58.3333	13.5967	17.45	0.359974	0.392819	0.655214	no	-	thiol-disulfide isomerase [Pseudomonas aeruginosa RP73] [Pseudomonas aeruginosa]	-	-	-	-	-	-	-
PA0308	326.667	188.333	35.7533	31.9233	-0.163466	0.493773	0.738075	no	DDB_G0269086	alpha/beta hydrolase [Pseudomonas aeruginosa]	-	-	-	-	-	-	-
PA0309	170	129.667	25.27	28.5267	0.174886	0.446509	0.701116	no	-	Uncharacterised protein [Acinetobacter baumannii]	-	-	-	-	-	-	-
PA0310	87.3333	47.6667	14.2133	10.8233	-0.3931	0.275253	0.538139	no	phyA	2OG-Fe(II) oxygenase [Pseudomonas aeruginosa]	-	-	-	-	-	-	-
PA0311	30	16	5.86333	4.88667	-0.26287	0.630104	0.828463	no	-	Uncharacterised protein [Acinetobacter baumannii]	-	-	-	-	-	-	-
PA0312	1017.67	754.333	230.27	260.917	0.180263	0.335499	0.605905	no	ybbK	purine nucleoside phosphorylase [Pseudomonas aeruginosa PA1] [Pseudomonas aeruginosa]	-	-	-	-	-	-	-
PA0313	142.333	112.333	22.8267	27.2867	0.257476	0.304933	0.572219	no	yecS	L-cysteine ABC transporter protein YecS [Pseudomonas aeruginosa PAO1] [Pseudomonas aeruginosa]	Environmental Information Processing	Membrane transport	ko02010//ABC transporters	K10009	GO:0016020//membrane;GO:0044425//membrane part;GO:0031224//intrinsic component of membrane	-	GO:0051179//localization;GO:0051234//establishment of localization
PA0314	597.667	584	86.8333	123.407	0.507099	0.002186	0.0164157	no	fliY	L-cysteine ABC transporter protein FliY [Pseudomonas aeruginosa PAO1] [Pseudomonas aeruginosa]	Environmental Information Processing	Membrane transport	ko02010//ABC transporters	K02424	-	-	GO:0051234//establishment of localization;GO:0051179//localization
PA0315	7818.33	7662.33	2013.63	2819.8	0.485794	0.000391204	0.00398154	no	-	rod shape-determining protein RodA [Pseudomonas aeruginosa RP73] [Pseudomonas aeruginosa]	-	-	-	-	-	-	-
PA0316	1185	855.333	108.507	113.35	0.0630007	0.67222	0.853704	no	serA	D-3-phosphoglycerate dehydrogenase [Pseudomonas aeruginosa PAO1] [Pseudomonas aeruginosa]	Metabolism	Amino acid metabolism;Global and Overview;Energy metabolism	ko01100//Metabolic pathways;ko01120//Microbial metabolism in diverse environments;ko01130//Biosynthesis of antibiotics;ko01230//Biosynthesis of amino acids;ko01200//Carbon metabolism;ko00260//Glycine, serine and threonine metabolism;ko00680//Methane metabolism	K00058	-	GO:0003824//catalytic activity;GO:0043177//organic acid binding;GO:0043168//anion binding;GO:0097159//organic cyclic compound binding;GO:0031406//carboxylic acid binding;GO:0005488//binding;GO:1901363//heterocyclic compound binding;GO:0043167//ion binding;GO:1901265//nucleoside phosphate binding;GO:0000166//nucleotide binding;GO:0016614//oxidoreductase activity, acting on CH-OH group of donors;GO…	GO:0006563//L-serine metabolic process;GO:0044710//single-organism metabolic process;GO:0071704//organic substance metabolic process;GO:0044237//cellular metabolic process;GO:0044281//small molecule metabolic process;GO:0044238//primary metabolic process;GO:1901605//alpha-amino acid metabolic process;GO:0009069//serine family amino acid metabolic process;GO:0009987//cellular process;GO:0043436//o…
PA0317	1028.33	796.333	82.3767	95.26	0.209635	0.187137	0.428284	no	d2hgdh	FAD-binding oxidoreductase [Pseudomonas aeruginosa]	-	-	-	-	-	-	-
PA0318	519	302.333	88.0767	75.1333	-0.229307	0.190971	0.432641	no	FAHD1	isomerase/hydrolase [Pseudomonas aeruginosa]	-	-	-	-	-	-	-
PA0319	223.333	199	24.9733	33.8	0.436635	0.05383	0.187544	no	yjiK	putatitve transcriptional regulator [Pseudomonas aeruginosa LESB58] [Pseudomonas aeruginosa]	-	-	-	-	-	-	-
PA0320	28.6667	14.3333	9.14667	7.68333	-0.251514	0.589387	0.801894	no	ygiW	TIGR00156 family protein [Pseudomonas aeruginosa str. Stone 130] [Pseudomonas aeruginosa]	-	-	-	-	-	-	-
PA0321	38	27.3333	4.07	4.24667	0.0613021	0.90982	0.974242	no	aphA	acetylpolyamine aminohydrolase [Pseudomonas aeruginosa PAO1] [Pseudomonas aeruginosa]	-	-	-	-	-	GO:0003824//catalytic activity	-
PA0322	27	9	2.12333	0.95	-1.16033	0.0839577	0.251596	no	puuP	transporter [Pseudomonas aeruginosa PAO1] [Pseudomonas aeruginosa]	-	-	-	-	GO:0016020//membrane;GO:0044425//membrane part;GO:0031224//intrinsic component of membrane	GO:0005215//transporter activity;GO:0015075//ion transmembrane transporter activity;GO:0005342//organic acid transmembrane transporter activity;GO:0022891//substrate-specific transmembrane transporter activity;GO:0008509//anion transmembrane transporter activity;GO:0008514//organic anion transmembrane transporter activity;GO:0046943//carboxylic acid transmembrane transporter activity;GO:0022892//…	GO:0044699//single-organism process;GO:0051179//localization;GO:0044763//single-organism cellular process;GO:0009987//cellular process;GO:0051234//establishment of localization
PA0323	53.3333	29.6667	5.74	4.65667	-0.301753	0.397242	0.659341	no	spuE	Putrescine-binding periplasmic protein precursor [Pseudomonas aeruginosa]	Environmental Information Processing	Membrane transport	ko02010//ABC transporters	K11069	GO:0044464//cell part;GO:0005623//cell	GO:0005488//binding	-
PA0324	1	0	0.15	0.001	-7.22882	0.278982	0.542976	no	potC	ABC transporter permease [Pseudomonas aeruginosa PAO1] [Pseudomonas aeruginosa]	Environmental Information Processing	Membrane transport	ko02010//ABC transporters	K11070	GO:0016020//membrane;GO:0031224//intrinsic component of membrane;GO:0044425//membrane part	-	-
PA0325	5.33333	5	0.663333	0.823333	0.311743	0.702762	0.871512	no	potB	ABC transporter permease [Pseudomonas aeruginosa]	Environmental Information Processing	Membrane transport	ko02010//ABC transporters	K11071	GO:0016020//membrane;GO:0044425//membrane part;GO:0031224//intrinsic component of membrane	-	-
PA0326	15	12.3333	1.51333	1.94333	0.360804	0.608034	0.813415	no	potA	ABC transporter ATP-binding protein [Pseudomonas aeruginosa PAO1] [Pseudomonas aeruginosa]	Environmental Information Processing	Membrane transport	ko02010//ABC transporters	K11072	GO:0043234//protein complex;GO:0032991//macromolecular complex;GO:0016020//membrane	GO:0016820//hydrolase activity, acting on acid anhydrides, catalyzing transmembrane movement of substances;GO:0016787//hydrolase activity;GO:0042626//ATPase activity, coupled to transmembrane movement of substances;GO:0042623//ATPase activity, coupled;GO:0017111//nucleoside-triphosphatase activity;GO:0001883//purine nucleoside binding;GO:0005488//binding;GO:0043492//ATPase activity, coupled to mo…	GO:0044763//single-organism cellular process;GO:0051234//establishment of localization;GO:0044765//single-organism transport;GO:0071705//nitrogen compound transport;GO:0006810//transport;GO:0051179//localization;GO:0009987//cellular process;GO:1902578//single-organism localization;GO:0044699//single-organism process;GO:0015846//polyamine transport;GO:0071702//organic substance transport
PA0327	126.667	124	14.8767	21.8933	0.55744	0.029331	0.121184	no	yjiK	DNA-binding protein [Pseudomonas aeruginosa]	-	-	-	-	-	-	-
PA0328	402	377	23.0933	32.91	0.51105	0.00694363	0.0408269	no	iap	PapB protein [Pseudomonas aeruginosa]	-	-	-	-	-	-	-
PA0329	2237.67	1755.67	769.16	839.587	0.126396	0.462921	0.713496	no	PA0329	UPF0339 protein [Pseudomonas aeruginosa str. Stone 130] [Pseudomonas aeruginosa]	-	-	-	-	-	-	-
PA0330	300	280.667	49.8667	68.09	0.449367	0.0173939	0.0831824	no	rpiA	ribose-5-phosphate isomerase A [Pseudomonas aeruginosa PAO1] [Pseudomonas aeruginosa]	Metabolism	Global and Overview;Carbohydrate metabolism	ko01100//Metabolic pathways;ko01110//Biosynthesis of secondary metabolites;ko01120//Microbial metabolism in diverse environments;ko01130//Biosynthesis of antibiotics;ko01230//Biosynthesis of amino acids;ko01200//Carbon metabolism;ko00030//Pentose phosphate pathway	K01807	-	GO:0003824//catalytic activity	GO:0046496//nicotinamide nucleotide metabolic process;GO:0044237//cellular metabolic process;GO:0055086//nucleobase-containing small molecule metabolic process;GO:0009117//nucleotide metabolic process;GO:0071704//organic substance metabolic process;GO:0072524//pyridine-containing compound metabolic process;GO:0034641//cellular nitrogen compound metabolic process;GO:1901564//organonitrogen compoun…
PA0331	564.333	460.667	41.8167	50.43	0.270204	0.099701	0.283541	no	ilvA	PLP-dependent threonine dehydratase [Pseudomonas aeruginosa]	Metabolism	Amino acid metabolism;Global and Overview	ko01100//Metabolic pathways;ko01110//Biosynthesis of secondary metabolites;ko01130//Biosynthesis of antibiotics;ko01230//Biosynthesis of amino acids;ko01200//Carbon metabolism;ko00260//Glycine, serine and threonine metabolism;ko00290//Valine, leucine and isoleucine biosynthesis	K01754	-	GO:0043168//anion binding;GO:0043167//ion binding;GO:0005488//binding;GO:0003824//catalytic activity	GO:0046394//carboxylic acid biosynthetic process;GO:0006082//organic acid metabolic process;GO:0044699//single-organism process;GO:0006549//isoleucine metabolic process;GO:0019752//carboxylic acid metabolic process;GO:0044238//primary metabolic process;GO:0008152//metabolic process;GO:0009058//biosynthetic process;GO:1901605//alpha-amino acid metabolic process;GO:0044710//single-organism metaboli…
PA0332	113.667	94.3333	27.7	34.8833	0.332652	0.293855	0.559421	no	-	membrane protein [Pseudomonas aeruginosa PAK] [Pseudomonas aeruginosa]	-	-	-	-	-	-	-
PA0333	79.6667	83.3333	6.97667	11.2867	0.69401	0.015315	0.0758518	no	ybjT	rmlD substrate binding domain protein [Pseudomonas aeruginosa PAO581] [Pseudomonas aeruginosa]	-	-	-	-	-	-	-
PA0334	19.6667	11.6667	1.78667	1.52	-0.233199	0.677628	0.857372	no	Slc18a2	major facilitator superfamily transporter [Pseudomonas aeruginosa PAO1] [Pseudomonas aeruginosa]	-	-	-	-	GO:0031224//intrinsic component of membrane;GO:0016020//membrane;GO:0044425//membrane part	-	GO:0009987//cellular process;GO:0044763//single-organism cellular process;GO:0044699//single-organism process
PA0335	392.667	252.333	68.3267	66.1167	-0.0474348	0.834347	0.94272	no	-	phosphoserine phosphatase [Pseudomonas aeruginosa]	-	-	-	-	-	-	-
PA0336	998	617.333	235.083	227.777	-0.0455523	0.842365	0.946423	no	rppH	Nudix hydrolase YgdP [Pseudomonas aeruginosa NCMG1179] [Pseudomonas aeruginosa]	Genetic Information Processing	Folding, sorting and degradation	ko03018//RNA degradation	K08311	-	-	-
PA0337	4774.33	2946.67	235.46	213.677	-0.140053	0.280689	0.543743	no	ptsP	phosphoenolpyruvate--protein phosphotransferase [Pseudomonas aeruginosa]	Environmental Information Processing	Membrane transport	ko02060//Phosphotransferase system (PTS)	K08484	-	GO:0043169//cation binding;GO:0043167//ion binding;GO:0003824//catalytic activity;GO:0016740//transferase activity;GO:0016772//transferase activity, transferring phosphorus-containing groups;GO:0005488//binding	GO:1902578//single-organism localization;GO:0009987//cellular process;GO:0006793//phosphorus metabolic process;GO:0044699//single-organism process;GO:0008152//metabolic process;GO:0044237//cellular metabolic process;GO:0006796//phosphate-containing compound metabolic process;GO:0008643//carbohydrate transport;GO:0051179//localization;GO:0044765//single-organism transport;GO:0006810//transport;GO:…
PA0338	479	384	47.6867	58.3133	0.29024	0.159687	0.384785	no	ydaM	GGDEF domain-containing protein [Pseudomonas aeruginosa]	-	-	-	-	-	-	-
PA0339	190.667	114	28.4733	25.3467	-0.167815	0.46057	0.711731	no	TANGO2	COG3332 [Pseudomonas aeruginosa 18A] [Pseudomonas aeruginosa]	-	-	-	-	-	-	-
PA0340	20	21.3333	2.72	4.23	0.637051	0.173475	0.405663	no	HI_0902	MULTISPECIES: anion permease [Pseudomonas]	-	-	-	-	-	-	-
PA0341	167.333	124	23.7333	24.2133	0.028887	0.889876	0.965975	no	lgt	prolipoprotein diacylglyceryl transferase [Pseudomonas aeruginosa PAO1] [Pseudomonas aeruginosa]	-	-	-	-	GO:0031224//intrinsic component of membrane;GO:0044425//membrane part;GO:0016020//membrane	GO:0003824//catalytic activity;GO:0016740//transferase activity;GO:0016757//transferase activity, transferring glycosyl groups	GO:0009987//cellular process;GO:0018065//protein-cofactor linkage;GO:0009058//biosynthetic process;GO:0009059//macromolecule biosynthetic process;GO:0043170//macromolecule metabolic process;GO:0044260//cellular macromolecule metabolic process;GO:0044249//cellular biosynthetic process;GO:1901576//organic substance biosynthetic process;GO:0044267//cellular protein metabolic process;GO:0044237//cell…
PA0342	349	275	49.1133	55.6067	0.179143	0.336139	0.606075	no	thyA	thymidylate synthase [Pseudomonas aeruginosa PAO1] [Pseudomonas aeruginosa]	Metabolism	Global and Overview;Nucleotide metabolism;Metabolism of cofactors and vitamins	ko01100//Metabolic pathways;ko00240//Pyrimidine metabolism;ko00670//One carbon pool by folate	K00560	GO:0005622//intracellular;GO:0044424//intracellular part;GO:0044464//cell part;GO:0005623//cell	GO:0003824//catalytic activity;GO:0016741//transferase activity, transferring one-carbon groups;GO:0016740//transferase activity	GO:0044711//single-organism biosynthetic process;GO:1901576//organic substance biosynthetic process;GO:1901360//organic cyclic compound metabolic process;GO:0044271//cellular nitrogen compound biosynthetic process;GO:0008152//metabolic process;GO:0044237//cellular metabolic process;GO:0006725//cellular aromatic compound metabolic process;GO:0044699//single-organism process;GO:0009124//nucleoside …
PA0343	159.667	143.667	22.69	31.4533	0.471156	0.120288	0.317701	no	-	FkbM family methyltransferase [Pseudomonas aeruginosa str. Stone 130] [Pseudomonas aeruginosa]	-	-	-	-	-	GO:0003824//catalytic activity	GO:0008152//metabolic process
PA0344	260.333	194	21.22	23.8467	0.168363	0.452912	0.706975	no	-	50S ribosome-binding GTPase family protein [Pseudomonas aeruginosa PAO1-VE2] [Pseudomonas aeruginosa]	-	-	-	-	-	-	-
PA0345	149.333	111.333	12.34	14.3533	0.218043	0.520299	0.75748	no	NMB1645	membrane protein [Pseudomonas aeruginosa M10] [Pseudomonas aeruginosa]	-	-	-	-	-	-	-
PA0346	7.33333	2	2.44333	0.98	-1.318	0.184623	0.423946	no	-	Uncharacterised protein [Pseudomonas aeruginosa]	-	-	-	-	-	-	-
PA0347	98	88	9.41667	12.5533	0.414782	0.152971	0.373818	no	GDPD6	glycerophosphoryl diester phosphodiesterase [Pseudomonas aeruginosa PAO1] [Pseudomonas aeruginosa]	Metabolism	Lipid metabolism	ko00564//Glycerophospholipid metabolism	K01126	-	GO:0016788//hydrolase activity, acting on ester bonds;GO:0008081//phosphoric diester hydrolase activity;GO:0042578//phosphoric ester hydrolase activity;GO:0003824//catalytic activity;GO:0016787//hydrolase activity	GO:0008152//metabolic process;GO:0044238//primary metabolic process
PA0348	63.6667	41	6.52333	6.19	-0.0756699	0.823558	0.93756	no	-	Domain of uncharacterised function (DUF811) [Enterobacter cloacae]	-	-	-	-	-	-	-
PA0349	33	25.3333	3.56	4.25333	0.256717	0.642001	0.836679	no	-	Domain of uncharacterised function (DUF811) [Pseudomonas aeruginosa]	-	-	-	-	-	-	-
PA0350	38.3333	42	8.49	13.8833	0.709518	0.06277	0.206736	no	dhfrIII	dihydrofolate reductase [Pseudomonas aeruginosa PAO1] [Pseudomonas aeruginosa]	Metabolism	Metabolism of cofactors and vitamins;Global and Overview	ko01100//Metabolic pathways;ko00790//Folate biosynthesis;ko00670//One carbon pool by folate	K00287	-	GO:0003824//catalytic activity;GO:0036094//small molecule binding;GO:0000166//nucleotide binding;GO:0097159//organic cyclic compound binding;GO:1901363//heterocyclic compound binding;GO:0005488//binding;GO:1901265//nucleoside phosphate binding	GO:0006807//nitrogen compound metabolic process;GO:0043436//oxoacid metabolic process;GO:0008652//cellular amino acid biosynthetic process;GO:0006520//cellular amino acid metabolic process;GO:0008152//metabolic process;GO:0019752//carboxylic acid metabolic process;GO:0071704//organic substance metabolic process;GO:0006575//cellular modified amino acid metabolic process;GO:0034641//cellular nitrog…
PA0351	153.667	89.3333	36.6333	31.8933	-0.199902	0.457568	0.710181	no	MJ0936	metallophosphatase family protein [Pseudomonas aeruginosa]	-	-	-	-	-	-	-
PA0352	54.3333	50	4.43	5.85	0.40113	0.200018	0.442816	no	xanP	transporter [Pseudomonas aeruginosa PAO1] [Pseudomonas aeruginosa]	-	-	-	-	GO:0044425//membrane part;GO:0016021//integral component of membrane;GO:0016020//membrane;GO:0031224//intrinsic component of membrane	GO:0005345//purine nucleobase transmembrane transporter activity;GO:0022891//substrate-specific transmembrane transporter activity;GO:0005215//transporter activity;GO:0022857//transmembrane transporter activity;GO:0015205//nucleobase transmembrane transporter activity;GO:0022892//substrate-specific transporter activity	GO:0051234//establishment of localization;GO:0006810//transport;GO:0044765//single-organism transport;GO:0044699//single-organism process;GO:0071702//organic substance transport;GO:0006863//purine nucleobase transport;GO:0071705//nitrogen compound transport;GO:0009987//cellular process;GO:0051179//localization;GO:1902578//single-organism localization;GO:0015851//nucleobase transport;GO:0044763//s…
PA0353	1385.67	1035	84.5033	93.0133	0.138429	0.355577	0.625264	no	ilvD	dihydroxy-acid dehydratase [Pseudomonas aeruginosa]	Metabolism	Metabolism of cofactors and vitamins;Global and Overview;Amino acid metabolism	ko01100//Metabolic pathways;ko01110//Biosynthesis of secondary metabolites;ko01130//Biosynthesis of antibiotics;ko01230//Biosynthesis of amino acids;ko01210//2-Oxocarboxylic acid metabolism;ko00770//Pantothenate and CoA biosynthesis;ko00290//Valine, leucine and isoleucine biosynthesis	K01687	-	GO:0003824//catalytic activity;GO:0051540//metal cluster binding;GO:0005488//binding;GO:0016836//hydro-lyase activity;GO:0043167//ion binding;GO:0016835//carbon-oxygen lyase activity;GO:0043169//cation binding;GO:0016829//lyase activity;GO:0051536//iron-sulfur cluster binding	GO:0006520//cellular amino acid metabolic process;GO:0044711//single-organism biosynthetic process;GO:0009058//biosynthetic process;GO:0044281//small molecule metabolic process;GO:0009081//branched-chain amino acid metabolic process;GO:1901564//organonitrogen compound metabolic process;GO:0006807//nitrogen compound metabolic process;GO:1901566//organonitrogen compound biosynthetic process;GO:0044…
PA0354	498.333	313	46.6467	43.6933	-0.0943608	0.585577	0.799129	no	rlmI	SAM-dependent methyltransferase [Pseudomonas aeruginosa]	-	-	-	-	-	-	-
PA0355	513.333	376	105.397	122.14	0.212707	0.389871	0.653745	no	pfpI	protease PfpI [Pseudomonas aeruginosa PAO1] [Pseudomonas aeruginosa]	-	-	-	-	-	GO:0003824//catalytic activity;GO:0016787//hydrolase activity	GO:0009636//response to toxic substance;GO:0009987//cellular process;GO:0001539//cilium or flagellum-dependent cell motility;GO:0042221//response to chemical;GO:0051703//intraspecies interaction between organisms;GO:0071973//bacterial-type flagellum-dependent cell motility;GO:0048870//cell motility;GO:0042710//biofilm formation;GO:0051179//localization;GO:0097588//archaeal or bacterial-type flage…
PA0356	60	49.6667	8.27333	10.28	0.3133	0.373677	0.639659	no	TP_0073	histidine kinase [Pseudomonas aeruginosa]	-	-	-	-	-	-	-
PA0357	293.667	211.667	40.2	44.1	0.133583	0.54095	0.77061	no	mutM	formamidopyrimidine-DNA glycosylase [Pseudomonas aeruginosa PAO1] [Pseudomonas aeruginosa]	Genetic Information Processing	Replication and repair	ko03410//Base excision repair	K10563	-	GO:0003824//catalytic activity;GO:0043169//cation binding;GO:0019104//DNA N-glycosylase activity;GO:0004518//nuclease activity;GO:0003676//nucleic acid binding;GO:0016787//hydrolase activity;GO:0005488//binding;GO:0004519//endonuclease activity;GO:0097159//organic cyclic compound binding;GO:0043167//ion binding;GO:0016788//hydrolase activity, acting on ester bonds;GO:0016799//hydrolase activity, …	GO:0071704//organic substance metabolic process;GO:1901360//organic cyclic compound metabolic process;GO:0044710//single-organism metabolic process;GO:0043170//macromolecule metabolic process;GO:0008152//metabolic process;GO:0006950//response to stress;GO:0006807//nitrogen compound metabolic process;GO:0006139//nucleobase-containing compound metabolic process;GO:0044763//single-organism cellular …
PA0358	43.6667	32.3333	8.34667	9.10333	0.125195	0.804339	0.929641	no	-	acyltransferase [Pseudomonas aeruginosa VRFPA03] [Pseudomonas aeruginosa]	-	-	-	-	-	-	-
PA0359	382.667	202.667	123.893	95.14	-0.380975	0.0537118	0.187476	no	-	Cation/multidrug efflux pump [Pseudomonas aeruginosa 18A] [Pseudomonas aeruginosa]	-	-	-	-	-	-	-
PA0360	289.667	202.333	33.09	34.03	0.0404119	0.850018	0.950503	no	podJ	Sel1 repeat protein [Pseudomonas sp. HMSC05H02]	-	-	-	-	-	-	-
PA0361	1055.33	924.333	68.2033	90.58	0.40935	0.016576	0.0799589	no	ggt	gamma-glutamyltranspeptidase [Pseudomonas aeruginosa PAO1] [Pseudomonas aeruginosa]	Metabolism	Metabolism of other amino acids;Global and Overview	ko01100//Metabolic pathways;ko00480//Glutathione metabolism;ko00460//Cyanoamino acid metabolism;ko00430//Taurine and hypotaurine metabolism	K00681	-	-	GO:0009987//cellular process;GO:0008152//metabolic process;GO:0006790//sulfur compound metabolic process;GO:0044237//cellular metabolic process
PA0362	105	58.6667	46.7567	40.5533	-0.205352	0.468923	0.718283	no	fdx	4Fe-4S ferredoxin [Pseudomonas aeruginosa PAO1] [Pseudomonas aeruginosa]	-	-	-	-	-	GO:0051540//metal cluster binding;GO:0005488//binding	-
PA0363	155.333	116	36.6133	39.5133	0.10997	0.62057	0.820097	no	coaD	phosphopantetheine adenylyltransferase [Pseudomonas aeruginosa PAO1] [Pseudomonas aeruginosa]	Metabolism	Metabolism of cofactors and vitamins;Global and Overview	ko01100//Metabolic pathways;ko00770//Pantothenate and CoA biosynthesis	K00954	GO:0005622//intracellular;GO:0005623//cell;GO:0044424//intracellular part;GO:0044464//cell part	GO:0036094//small molecule binding;GO:0032549//ribonucleoside binding;GO:1901363//heterocyclic compound binding;GO:0032550//purine ribonucleoside binding;GO:0097159//organic cyclic compound binding;GO:0016740//transferase activity;GO:0016772//transferase activity, transferring phosphorus-containing groups;GO:0003824//catalytic activity;GO:0005488//binding;GO:0097367//carbohydrate derivative bindi…	GO:0006732//coenzyme metabolic process;GO:0051188//cofactor biosynthetic process;GO:0044237//cellular metabolic process;GO:0009058//biosynthetic process;GO:0051186//cofactor metabolic process;GO:0008152//metabolic process;GO:0044249//cellular biosynthetic process;GO:0009987//cellular process;GO:0009108//coenzyme biosynthetic process
PA0364	321.333	281.333	22.5233	29.35	0.38194	0.0413343	0.154676	no	FAO2	oxidoreductase [Pseudomonas aeruginosa PAO1] [Pseudomonas aeruginosa]	-	-	-	-	-	GO:1901363//heterocyclic compound binding;GO:0097159//organic cyclic compound binding;GO:0036094//small molecule binding;GO:0005488//binding;GO:1901265//nucleoside phosphate binding;GO:0000166//nucleotide binding	GO:0044710//single-organism metabolic process;GO:0044699//single-organism process;GO:0008152//metabolic process
PA0365	360.667	197.333	74.2467	60.62	-0.292532	0.138751	0.351751	no	-	twin-arginine translocation pathway signal protein [Pseudomonas aeruginosa VRFPA03] [Pseudomonas aeruginosa]	-	-	-	-	-	-	-
PA0366	2108.67	1564.67	165.067	181.72	0.138668	0.314101	0.582383	no	calB	coniferyl aldehyde dehydrogenase [Pseudomonas aeruginosa PAO1] [Pseudomonas aeruginosa]	-	-	-	-	-	-	-
PA0367	148.667	113.667	25.8533	27.0567	0.0656338	0.813507	0.933599	no	-	transcriptional regulator [Pseudomonas aeruginosa PAO1] [Pseudomonas aeruginosa]	-	-	-	-	-	-	GO:0060255//regulation of macromolecule metabolic process;GO:0071704//organic substance metabolic process;GO:0009987//cellular process;GO:0044260//cellular macromolecule metabolic process;GO:1901576//organic substance biosynthetic process;GO:0050789//regulation of biological process;GO:0034645//cellular macromolecule biosynthetic process;GO:0065007//biological regulation;GO:0008152//metabolic pro…
PA0367a	218.333	138.667	59.3967	59.7233	0.00791272	1	1	no	-	acetyltransferase [Pseudomonas aeruginosa PAO1] [Pseudomonas aeruginosa]	-	-	-	-	-	-	-
PA0368	231.333	123.667	26.06	21.7833	-0.258612	0.322667	0.590795	no	EMB8	alpha/beta hydrolase [Pseudomonas aeruginosa]	-	-	-	-	-	-	-
PA0370	288.333	145	54.1767	37.9367	-0.514079	0.0304663	0.124486	no	rsmD	RsmD family RNA methyltransferase [Pseudomonas aeruginosa BWHPSA016] [Pseudomonas aeruginosa]	-	-	-	-	-	-	-
PA0371	1511	881.333	114.393	96.5067	-0.245302	0.0882364	0.259023	no	NGR_a01030	peptidase M16 [Pseudomonas aeruginosa]	-	-	-	-	-	-	-
PA0372	1361	863	108.67	105.28	-0.0457223	0.784268	0.919641	no	NGR_a01040	zinc protease [Pseudomonas aeruginosa]	-	-	-	-	-	-	-
PA0373	1375.33	858	111.727	109.11	-0.0341902	0.867622	0.956812	no	ftsY	signal recognition particle-docking protein FtsY [Pseudomonas aeruginosa]	Genetic Information Processing;Environmental Information Processing	Folding, sorting and degradation;Membrane transport	ko03070//Bacterial secretion system;ko03060//Protein export	K03110	-	-	-
PA0374	242.333	183.667	40.74	48.58	0.253917	0.359511	0.628963	no	ftsE	cell division protein FtsE [Pseudomonas aeruginosa PAO1] [Pseudomonas aeruginosa]	Environmental Information Processing	Membrane transport	ko02010//ABC transporters	K09812	-	GO:0016818//hydrolase activity, acting on acid anhydrides, in phosphorus-containing anhydrides;GO:0017111//nucleoside-triphosphatase activity;GO:0016787//hydrolase activity;GO:0016462//pyrophosphatase activity;GO:0003824//catalytic activity;GO:0016817//hydrolase activity, acting on acid anhydrides	GO:0044763//single-organism cellular process;GO:0009987//cellular process;GO:0044699//single-organism process
PA0375	471.333	294.333	52.6533	49.9467	-0.0761365	0.696049	0.867253	no	ftsX	cell division protein FtsX [Pseudomonas aeruginosa]	Environmental Information Processing	Membrane transport	ko02010//ABC transporters	K09811	GO:0044425//membrane part;GO:0031224//intrinsic component of membrane;GO:0016020//membrane	-	GO:0009987//cellular process;GO:0044699//single-organism process;GO:0044763//single-organism cellular process
PA0376	8481.33	8096	1104.54	1663.03	0.590373	0.00494652	0.0312007	no	rpoH	RNA polymerase sigma factor RpoH [Pseudomonas aeruginosa PAO1] [Pseudomonas aeruginosa]	-	-	-	-	GO:0044464//cell part;GO:0005623//cell;GO:0005622//intracellular;GO:0044424//intracellular part	GO:0005488//binding;GO:0043169//cation binding;GO:0001071//nucleic acid binding transcription factor activity;GO:0003676//nucleic acid binding;GO:0000996//core DNA-dependent RNA polymerase binding promoter specificity activity;GO:1901363//heterocyclic compound binding;GO:0046914//transition metal ion binding;GO:0046872//metal ion binding;GO:0000988//transcription factor activity, protein binding;…	GO:0006807//nitrogen compound metabolic process;GO:0009058//biosynthetic process;GO:0060255//regulation of macromolecule metabolic process;GO:0050789//regulation of biological process;GO:0044260//cellular macromolecule metabolic process;GO:0016070//RNA metabolic process;GO:0006725//cellular aromatic compound metabolic process;GO:0044249//cellular biosynthetic process;GO:0009987//cellular process;…
PA0377	119.667	68.3333	21.6067	19.4167	-0.154181	0.597351	0.806333	no	-	Uncharacterized protein PAE221_04467 [Pseudomonas aeruginosa]	-	-	-	-	-	-	-
PA0378	46.3333	33	7.05	7.75667	0.137814	0.756042	0.901378	no	mtgA	Monofunctional biosynthetic peptidoglycan transglycosylase [Pseudomonas aeruginosa]	Metabolism	Glycan biosynthesis and metabolism	ko00550//Peptidoglycan biosynthesis	K03814	-	-	-
PA0379	45	36.6667	13.74	15.4533	0.169536	0.697779	0.867691	no	ywdK	DUF423 domain-containing protein [Pseudomonas aeruginosa]	-	-	-	-	-	-	-
PA0380	8.66667	8.66667	4.94	6.31667	0.354652	0.653884	0.843347	no	thiG	sulfur carrier protein ThiS [Pseudomonas aeruginosa PAO1] [Pseudomonas aeruginosa]	Genetic Information Processing	Folding, sorting and degradation	ko04122//Sulfur relay system	K03154	-	-	-
PA0381	1118	982	157.367	201.62	0.357509	0.0144225	0.0724646	no	thiG	thiazole synthase [Pseudomonas aeruginosa PAO1] [Pseudomonas aeruginosa]	Metabolism	Metabolism of cofactors and vitamins;Global and Overview	ko01100//Metabolic pathways;ko00730//Thiamine metabolism	K03149	GO:0044424//intracellular part;GO:0005623//cell;GO:0044464//cell part;GO:0005622//intracellular	GO:0016740//transferase activity;GO:0016830//carbon-carbon lyase activity;GO:0016782//transferase activity, transferring sulfur-containing groups;GO:0003824//catalytic activity;GO:0016829//lyase activity	GO:0044281//small molecule metabolic process;GO:0006807//nitrogen compound metabolic process;GO:0009108//coenzyme biosynthetic process;GO:0042723//thiamine-containing compound metabolic process;GO:0044710//single-organism metabolic process;GO:0072527//pyrimidine-containing compound metabolic process;GO:0046483//heterocycle metabolic process;GO:0044237//cellular metabolic process;GO:0044763//singl…
PA0382	185.333	90.6667	30.64	22.2367	-0.462476	0.0480012	0.172276	no	trmB	DNA mismatch repair protein MicA [Pseudomonas aeruginosa NCMG1179] [Pseudomonas aeruginosa]	-	-	-	-	-	-	-
PA0383	84.6667	60	6.95667	7.19667	0.0489326	0.89933	0.969274	no	PA3922	Protein of uncharacterised function (DUF1329) [Pseudomonas aeruginosa]	-	-	-	-	-	-	-
PA0384	18.3333	13.3333	8.41	7.43	-0.178744	0.858584	0.952492	no	-	Uncharacterized protein PAE221_04461 [Pseudomonas aeruginosa]	-	-	-	-	-	-	-
PA0385	32	24.3333	11.5167	11.8633	0.0427862	0.949604	0.993691	no	-	Phosphotransferase system IIC components,glucose/maltose/N-acetylglucosamine-specific [Pseudomonas aeruginosa 18A] [Pseudomonas aeruginosa]	-	-	-	-	-	-	-
PA0386	50	41	4.91667	5.91333	0.266291	0.45686	0.709792	no	yggW	Oxygen-independent coproporphyrinogen-III oxidase-like protein YggW [Pseudomonas aeruginosa MH27] [Pseudomonas aeruginosa]	Metabolism	Metabolism of cofactors and vitamins;Global and Overview	ko01100//Metabolic pathways;ko01110//Biosynthesis of secondary metabolites;ko00860//Porphyrin and chlorophyll metabolism	K02495	GO:0005622//intracellular;GO:0005623//cell;GO:0044424//intracellular part;GO:0044464//cell part	GO:0003824//catalytic activity;GO:0051540//metal cluster binding;GO:0016627//oxidoreductase activity, acting on the CH-CH group of donors;GO:0005488//binding;GO:0016634//oxidoreductase activity, acting on the CH-CH group of donors, oxygen as acceptor;GO:0016491//oxidoreductase activity	GO:0044237//cellular metabolic process;GO:0046483//heterocycle metabolic process;GO:0008152//metabolic process;GO:0044699//single-organism process;GO:0071704//organic substance metabolic process;GO:0033013//tetrapyrrole metabolic process;GO:0006778//porphyrin-containing compound metabolic process;GO:0006807//nitrogen compound metabolic process;GO:1901564//organonitrogen compound metabolic process…
PA0387	1237.67	794.667	233.543	213.883	-0.126866	0.440787	0.696264	no	PA0387	non-canonical purine NTP pyrophosphatase [Pseudomonas aeruginosa PAO1] [Pseudomonas aeruginosa]	Metabolism	Nucleotide metabolism	ko00230//Purine metabolism	K02428	-	GO:0016787//hydrolase activity;GO:0005488//binding;GO:0016462//pyrophosphatase activity;GO:0003824//catalytic activity;GO:0043169//cation binding;GO:0016817//hydrolase activity, acting on acid anhydrides;GO:0016818//hydrolase activity, acting on acid anhydrides, in phosphorus-containing anhydrides;GO:0043167//ion binding	GO:0006807//nitrogen compound metabolic process;GO:0034641//cellular nitrogen compound metabolic process;GO:0008152//metabolic process;GO:0044699//single-organism process;GO:0044237//cellular metabolic process;GO:1901360//organic cyclic compound metabolic process;GO:0044710//single-organism metabolic process;GO:0009117//nucleotide metabolic process;GO:0006796//phosphate-containing compound metabo…
PA0388	3080.67	2106	815.46	849.127	0.0583657	0.727018	0.883842	no	-	homoserine O-acetyltransferase [Pseudomonas aeruginosa RP73] [Pseudomonas aeruginosa]	-	-	-	-	-	-	-
PA0389	52.6667	24.6667	9.44667	6.41333	-0.558731	0.132948	0.340145	no	-	methionine biosynthesis protein MetW [Pseudomonas aeruginosa BWH057] [Pseudomonas aeruginosa]	-	-	-	-	-	-	-
PA0390	93.3333	87.6667	9.3	13.0667	0.490589	0.107795	0.297132	no	metX	homoserine O-acetyltransferase [Pseudomonas aeruginosa PAO1] [Pseudomonas aeruginosa]	Metabolism	Global and Overview;Amino acid metabolism	ko01100//Metabolic pathways;ko01130//Biosynthesis of antibiotics;ko00270//Cysteine and methionine metabolism	K00641	GO:0044424//intracellular part;GO:0005622//intracellular;GO:0005623//cell;GO:0044464//cell part	GO:0016740//transferase activity;GO:0003824//catalytic activity	GO:1901566//organonitrogen compound biosynthetic process;GO:0006082//organic acid metabolic process;GO:0046394//carboxylic acid biosynthetic process;GO:0009987//cellular process;GO:0006520//cellular amino acid metabolic process;GO:0000097//sulfur amino acid biosynthetic process;GO:0006790//sulfur compound metabolic process;GO:0044763//single-organism cellular process;GO:0044699//single-organism p…
PA0391	1107	592.667	63.5367	50.3367	-0.33598	0.0371322	0.144002	no	-	50S ribosome-binding GTPase family protein [Pseudomonas aeruginosa PAO581] [Pseudomonas aeruginosa]	-	-	-	-	-	-	-
PA0392	327.667	170.667	62.8133	45.48	-0.465839	0.0387893	0.147336	no	ylmG	YggT family protein [Pseudomonas aeruginosa]	-	-	-	-	-	-	-
PA0393	1652.33	822.333	225.93	167.053	-0.435567	0.00342836	0.0235202	no	proC	pyrroline-5-carboxylate reductase [Pseudomonas aeruginosa]	Metabolism	Amino acid metabolism;Global and Overview	ko01100//Metabolic pathways;ko01110//Biosynthesis of secondary metabolites;ko01130//Biosynthesis of antibiotics;ko01230//Biosynthesis of amino acids;ko00330//Arginine and proline metabolism	K00286	-	-	-
PA0394	970	581	156.86	141.46	-0.149083	0.385126	0.649841	no	PA0394	YggS family pyridoxal phosphate enzyme [Pseudomonas aeruginosa]	-	-	-	-	-	-	-
PA0395	1783.67	1350.33	192.767	217.003	0.170862	0.222082	0.472533	no	pilT	twitching motility protein PilT [Pseudomonas aeruginosa PAO1] [Pseudomonas aeruginosa]	-	-	-	-	GO:0009289//pilus;GO:0044464//cell part;GO:0044424//intracellular part;GO:0005622//intracellular;GO:0042995//cell projection;GO:0005623//cell	GO:0097159//organic cyclic compound binding;GO:0032549//ribonucleoside binding;GO:0001882//nucleoside binding;GO:0005488//binding;GO:0097367//carbohydrate derivative binding;GO:0036094//small molecule binding;GO:0001883//purine nucleoside binding;GO:1901363//heterocyclic compound binding;GO:0032550//purine ribonucleoside binding	GO:0051674//localization of cell;GO:0071840//cellular component organization or biogenesis;GO:0051179//localization;GO:0009987//cellular process;GO:0006928//movement of cell or subcellular component;GO:0044763//single-organism cellular process;GO:0048870//cell motility;GO:0040011//locomotion;GO:0044699//single-organism process;GO:0016043//cellular component organization;GO:0043711//pilus organiza…
PA0396	2198.67	1615	215.273	235.16	0.127473	0.380637	0.645862	no	pilT	twitching motility protein PilU [Pseudomonas aeruginosa 39016] [Pseudomonas aeruginosa]	-	-	-	-	-	-	GO:0044699//single-organism process;GO:0051179//localization;GO:0009987//cellular process;GO:0044763//single-organism cellular process;GO:0051234//establishment of localization;GO:0040011//locomotion;GO:0051674//localization of cell;GO:0006928//movement of cell or subcellular component;GO:0048870//cell motility
PA0397	213	163.333	26.5467	30.7867	0.213775	0.330529	0.600964	no	czcD	cation efflux system protein [Pseudomonas aeruginosa PAO1] [Pseudomonas aeruginosa]	-	-	-	-	GO:0016020//membrane;GO:0044425//membrane part;GO:0031224//intrinsic component of membrane	GO:0022891//substrate-specific transmembrane transporter activity;GO:0015075//ion transmembrane transporter activity;GO:0022892//substrate-specific transporter activity;GO:0005215//transporter activity;GO:0022857//transmembrane transporter activity	GO:1902578//single-organism localization;GO:0006810//transport;GO:0044763//single-organism cellular process;GO:0044765//single-organism transport;GO:0006811//ion transport;GO:0051179//localization;GO:0006812//cation transport;GO:0051234//establishment of localization;GO:0044699//single-organism process;GO:0009987//cellular process
PA0398	106	85.6667	30.7833	32.98	0.0994419	0.763783	0.907514	no	DDB_G0277895	MULTISPECIES: membrane protein [Pseudomonas]	-	-	-	-	-	-	-
PA0399	2693.33	2388	218.843	281.267	0.36204	0.00848584	0.0480691	no	Cbs	cystathionine beta-synthase [Pseudomonas aeruginosa PAO1] [Pseudomonas aeruginosa]	Metabolism	Global and Overview;Amino acid metabolism	ko01100//Metabolic pathways;ko01130//Biosynthesis of antibiotics;ko01230//Biosynthesis of amino acids;ko00260//Glycine, serine and threonine metabolism;ko00270//Cysteine and methionine metabolism	K01697	-	-	-
PA0400	2654	2400.67	252.327	332.57	0.398365	0.00253936	0.0186164	no	metC	cystathionine gamma-lyase [Pseudomonas aeruginosa PAO1] [Pseudomonas aeruginosa]	Metabolism	Global and Overview;Amino acid metabolism;Metabolism of other amino acids	ko01100//Metabolic pathways;ko01130//Biosynthesis of antibiotics;ko01230//Biosynthesis of amino acids;ko00260//Glycine, serine and threonine metabolism;ko00270//Cysteine and methionine metabolism;ko00450//Selenocompound metabolism	K01758	-	GO:0005488//binding;GO:0043167//ion binding;GO:0043168//anion binding;GO:0003824//catalytic activity	-
PA0401	429.333	250	38.4067	32.64	-0.234716	0.217002	0.46613	no	pyrC'	dihydroorotase [Pseudomonas aeruginosa PAO1] [Pseudomonas aeruginosa]	Metabolism	Nucleotide metabolism;Global and Overview	ko01100//Metabolic pathways;ko00240//Pyrimidine metabolism	K01465	-	-	-
PA0402	636	393.333	72.2367	65.8233	-0.134132	0.491188	0.736119	no	pyrB	aspartate carbamoyltransferase [Pseudomonas aeruginosa PAO1] [Pseudomonas aeruginosa]	Metabolism	Nucleotide metabolism;Global and Overview;Amino acid metabolism	ko01100//Metabolic pathways;ko00240//Pyrimidine metabolism;ko00250//Alanine, aspartate and glutamate metabolism	K00609	-	GO:0016741//transferase activity, transferring one-carbon groups;GO:0016740//transferase activity;GO:0043168//anion binding;GO:0031406//carboxylic acid binding;GO:0003824//catalytic activity;GO:0005488//binding;GO:0043177//organic acid binding;GO:0036094//small molecule binding;GO:0043167//ion binding	GO:0006725//cellular aromatic compound metabolic process;GO:0046132//pyrimidine ribonucleoside biosynthetic process;GO:0009123//nucleoside monophosphate metabolic process;GO:0009174//pyrimidine ribonucleoside monophosphate biosynthetic process;GO:0046390//ribose phosphate biosynthetic process;GO:1901135//carbohydrate derivative metabolic process;GO:0055086//nucleobase-containing small molecule me…
PA0403	313.333	184.333	68.4267	60.56	-0.176193	0.372795	0.638995	no	pyrR	bifunctional pyrimidine regulatory protein PyrR/uracil phosphoribosyltransferase [Pseudomonas aeruginosa PAO1] [Pseudomonas aeruginosa]	Metabolism	Nucleotide metabolism;Global and Overview	ko01100//Metabolic pathways;ko00240//Pyrimidine metabolism	K02825	-	GO:0016740//transferase activity;GO:0003824//catalytic activity	GO:0044699//single-organism process;GO:0006725//cellular aromatic compound metabolic process;GO:0050789//regulation of biological process;GO:0006139//nucleobase-containing compound metabolic process;GO:0010468//regulation of gene expression;GO:0009058//biosynthetic process;GO:0065007//biological regulation;GO:1901360//organic cyclic compound metabolic process;GO:0044260//cellular macromolecule me…
PA0404	355.333	218.667	90.4833	88.94	-0.0248197	0.914698	0.977308	no	-	Holliday junction resolvase [Pseudomonas aeruginosa PAO1] [Pseudomonas aeruginosa]	-	-	-	-	GO:0044424//intracellular part;GO:0044464//cell part;GO:0005622//intracellular;GO:0005623//cell	GO:0016787//hydrolase activity;GO:0003824//catalytic activity;GO:0016788//hydrolase activity, acting on ester bonds	GO:0009987//cellular process;GO:0051716//cellular response to stimulus;GO:0090304//nucleic acid metabolic process;GO:0033554//cellular response to stress;GO:0071704//organic substance metabolic process;GO:0006139//nucleobase-containing compound metabolic process;GO:0006725//cellular aromatic compound metabolic process;GO:0006259//DNA metabolic process;GO:0008152//metabolic process;GO:0006950//res…
PA0405	1130	743.333	221.28	210.57	-0.0715732	0.657332	0.844382	no	PLES_04031	DUF179 domain-containing protein, partial [Pseudomonas aeruginosa]	-	-	-	-	-	-	-
PA0406	116.333	74	13.44	13.6233	0.0195466	0.98641	1	no	-	transporter TonB [Pseudomonas aeruginosa]	-	-	-	-	-	-	-
PA0407	1361.33	838.333	160.46	144.15	-0.154643	0.319459	0.587048	no	gshB	glutathione synthetase [Pseudomonas aeruginosa PAO1] [Pseudomonas aeruginosa]	Metabolism	Amino acid metabolism;Metabolism of other amino acids;Global and Overview	ko01100//Metabolic pathways;ko00270//Cysteine and methionine metabolism;ko00480//Glutathione metabolism	K01920	GO:0044424//intracellular part;GO:0005737//cytoplasm;GO:0005623//cell;GO:0005622//intracellular;GO:0044464//cell part;GO:0044444//cytoplasmic part	GO:0003824//catalytic activity;GO:0032549//ribonucleoside binding;GO:0005488//binding;GO:1901363//heterocyclic compound binding;GO:0001882//nucleoside binding;GO:0016881//acid-amino acid ligase activity;GO:0036094//small molecule binding;GO:0043167//ion binding;GO:0043169//cation binding;GO:0032550//purine ribonucleoside binding;GO:0097159//organic cyclic compound binding;GO:0097367//carbohydrate…	GO:0034641//cellular nitrogen compound metabolic process;GO:0006790//sulfur compound metabolic process;GO:1901564//organonitrogen compound metabolic process;GO:0009987//cellular process;GO:0006518//peptide metabolic process;GO:0006575//cellular modified amino acid metabolic process;GO:0043603//cellular amide metabolic process;GO:0044237//cellular metabolic process;GO:0006807//nitrogen compound me…
PA0408	1205	705	339.543	289.853	-0.228273	0.25182	0.5089	no	pilG	pilus biosynthesis/twitching motility protein PilG [Pseudomonas aeruginosa PAO1] [Pseudomonas aeruginosa]	Environmental Information Processing	Signal transduction	ko02020//Two-component system	K02657	-	-	-
PA0409	274	149.667	86.02	68.7833	-0.322613	0.158056	0.38171	no	pilH	twitching motility protein PilH [Pseudomonas aeruginosa PAO1] [Pseudomonas aeruginosa]	Environmental Information Processing	Signal transduction	ko02020//Two-component system	K02658	-	-	-
PA0410	174.667	77.3333	36.7033	22.4533	-0.708981	0.00890438	0.0498807	no	pilI	twitching motility protein PilI [Pseudomonas aeruginosa PAO1] [Pseudomonas aeruginosa]	Environmental Information Processing	Signal transduction	ko02020//Two-component system	K02659	GO:0044464//cell part;GO:0005623//cell	-	GO:0050896//response to stimulus;GO:0050789//regulation of biological process;GO:0065007//biological regulation;GO:0050794//regulation of cellular process;GO:0042221//response to chemical
PA0411	1743	930.333	95.2733	74.8067	-0.348906	0.0155774	0.0767719	no	pilJ	twitching motility protein PilJ [Pseudomonas aeruginosa PAO1] [Pseudomonas aeruginosa]	Environmental Information Processing	Signal transduction	ko02020//Two-component system	K02660	GO:0044425//membrane part;GO:0031224//intrinsic component of membrane;GO:0016020//membrane	-	GO:0050789//regulation of biological process;GO:0065007//biological regulation;GO:0042221//response to chemical;GO:0050794//regulation of cellular process;GO:0050896//response to stimulus
PA0412	408.333	170.667	52.96	32.1267	-0.721132	0.00023189	0.00251191	no	cheR	methyltransferase PilK [Pseudomonas aeruginosa PAO1] [Pseudomonas aeruginosa]	Environmental Information Processing	Signal transduction	ko02020//Two-component system	K02661	-	GO:0003824//catalytic activity;GO:0016741//transferase activity, transferring one-carbon groups;GO:0016740//transferase activity;GO:0008168//methyltransferase activity	GO:0008152//metabolic process
PA0413	6164.33	3897.67	93.0033	88.4833	-0.0718767	0.633155	0.830998	no	cheA	ChpA [Pseudomonas aeruginosa PAO1] [Pseudomonas aeruginosa]	Environmental Information Processing	Signal transduction	ko02020//Two-component system	K02487	-	-	-
PA0414	213.667	146.667	23.26	23.3767	0.00721813	0.97827	1	no	cheB3	methylesterase [Pseudomonas aeruginosa PAO1] [Pseudomonas aeruginosa]	Environmental Information Processing	Signal transduction	ko02020//Two-component system	K06597	GO:0005622//intracellular;GO:0044464//cell part;GO:0044424//intracellular part;GO:0005623//cell	GO:0016787//hydrolase activity;GO:0051723//protein methylesterase activity;GO:0052689//carboxylic ester hydrolase activity;GO:0016788//hydrolase activity, acting on ester bonds;GO:0003824//catalytic activity	GO:0009987//cellular process;GO:0044700//single organism signaling;GO:0051716//cellular response to stimulus;GO:0007154//cell communication;GO:0044699//single-organism process;GO:0007165//signal transduction;GO:0042221//response to chemical;GO:0050789//regulation of biological process;GO:0050896//response to stimulus;GO:0050794//regulation of cellular process;GO:0035556//intracellular signal tran…
PA0415	66.3333	51.6667	14.9767	18.14	0.276458	0.474016	0.722267	no	-	chemotaxis protein [Pseudomonas aeruginosa PAO1] [Pseudomonas aeruginosa]	Environmental Information Processing	Signal transduction	ko02020//Two-component system	K06598	GO:0044464//cell part;GO:0005623//cell	-	GO:0050789//regulation of biological process;GO:0042221//response to chemical;GO:0065007//biological regulation;GO:0050896//response to stimulus;GO:0050794//regulation of cellular process
PA0416	25	21.6667	3.48	4.79	0.460938	0.358857	0.62848	no	ybfI	transcriptional regulator [Pseudomonas aeruginosa PAO1] [Pseudomonas aeruginosa]	-	-	-	-	-	GO:1901363//heterocyclic compound binding;GO:0003677//DNA binding;GO:0097159//organic cyclic compound binding;GO:0001071//nucleic acid binding transcription factor activity;GO:0005488//binding;GO:0003676//nucleic acid binding	GO:0009059//macromolecule biosynthetic process;GO:0008152//metabolic process;GO:0044260//cellular macromolecule metabolic process;GO:0009058//biosynthetic process;GO:0065007//biological regulation;GO:0060255//regulation of macromolecule metabolic process;GO:0034645//cellular macromolecule biosynthetic process;GO:0009987//cellular process;GO:0071704//organic substance metabolic process;GO:0044237/…
PA0417	9.66667	4.66667	1.70667	1.09667	-0.638056	0.46431	0.714729	no	chpE	chemotactic transduction protein ChpE [Pseudomonas aeruginosa PAO1] [Pseudomonas aeruginosa]	-	-	-	-	GO:0044425//membrane part;GO:0031224//intrinsic component of membrane;GO:0016020//membrane	-	GO:0015711//organic anion transport;GO:0071702//organic substance transport;GO:0044765//single-organism transport;GO:1902578//single-organism localization;GO:0044699//single-organism process;GO:0051234//establishment of localization;GO:0006820//anion transport;GO:0046942//carboxylic acid transport;GO:0051179//localization;GO:0015849//organic acid transport;GO:0006811//ion transport;GO:0006810//tr…
PA0418	276.667	184.667	21.8233	21.8833	0.00396103	1	1	no	-	Uncharacterised protein [Pseudomonas aeruginosa]	-	-	-	-	-	-	-
PA0419	98	76.3333	15.19	17.8633	0.233879	0.454051	0.708157	no	rsmE	16S ribosomal RNA methyltransferase RsmE [Pseudomonas aeruginosa PAO1] [Pseudomonas aeruginosa]	-	-	-	-	-	GO:0016741//transferase activity, transferring one-carbon groups;GO:0003824//catalytic activity;GO:0016740//transferase activity	GO:0044237//cellular metabolic process;GO:0090304//nucleic acid metabolic process;GO:0071704//organic substance metabolic process;GO:0016072//rRNA metabolic process;GO:0008152//metabolic process;GO:0044260//cellular macromolecule metabolic process;GO:0006139//nucleobase-containing compound metabolic process;GO:0044238//primary metabolic process;GO:0006725//cellular aromatic compound metabolic pro…
PA0420	454	330	36.2267	38.4367	0.0854312	0.62234	0.821264	no	bioA	adenosylmethionine-8-amino-7-oxononanoate aminotransferase [Pseudomonas aeruginosa PAO1] [Pseudomonas aeruginosa]	Metabolism	Metabolism of cofactors and vitamins;Global and Overview	ko01100//Metabolic pathways;ko00780//Biotin metabolism	K00833	GO:0044464//cell part;GO:0044424//intracellular part;GO:0005622//intracellular;GO:0005623//cell	GO:0005488//binding;GO:0043168//anion binding;GO:0003824//catalytic activity;GO:0043167//ion binding;GO:0016769//transferase activity, transferring nitrogenous groups;GO:0016740//transferase activity;GO:0008483//transaminase activity	GO:0044281//small molecule metabolic process;GO:0051186//cofactor metabolic process;GO:0034641//cellular nitrogen compound metabolic process;GO:0006767//water-soluble vitamin metabolic process;GO:0046483//heterocycle metabolic process;GO:0044699//single-organism process;GO:0043603//cellular amide metabolic process;GO:0019752//carboxylic acid metabolic process;GO:0044237//cellular metabolic proces…
PA0421	810.333	521.667	60.9567	60.8833	-0.00173667	0.985552	1	no	mao	amine oxidase [Pseudomonas aeruginosa]	Metabolism	Amino acid metabolism;Global and Overview	ko01100//Metabolic pathways;ko01110//Biosynthesis of secondary metabolites;ko00260//Glycine, serine and threonine metabolism;ko00330//Arginine and proline metabolism;ko00350//Tyrosine metabolism;ko00380//Tryptophan metabolism;ko00360//Phenylalanine metabolism;ko00340//Histidine metabolism	K00274	-	-	-
PA0422	75	99.6667	14.4267	29.7467	1.04399	0.000320581	0.00338546	yes	yceJ	Nickel-dependent hydrogenase B-type cytochrome subunit [Pseudomonas sp. HMSC05H02]	-	-	-	-	-	-	-
PA0423	4124	3250.67	810.09	908.427	0.165288	0.259183	0.518458	no	PA14_05510	YceI-like domain protein [Pseudomonas sp. HMSC05H02]	-	-	-	-	-	-	-
PA0424	142.333	56	36.03	21.8833	-0.719366	0.00910453	0.0508481	no	mexR	multidrug resistance operon repressor MexR [Pseudomonas aeruginosa PAO1] [Pseudomonas aeruginosa]	-	-	-	-	GO:0005623//cell;GO:0044464//cell part	GO:0003677//DNA binding;GO:0097159//organic cyclic compound binding;GO:0003676//nucleic acid binding;GO:1901363//heterocyclic compound binding;GO:0001067//regulatory region nucleic acid binding;GO:0001071//nucleic acid binding transcription factor activity;GO:0005515//protein binding;GO:0005488//binding;GO:0000975//regulatory region DNA binding	GO:2001141//regulation of RNA biosynthetic process;GO:1903530//regulation of secretion by cell;GO:0019219//regulation of nucleobase-containing compound metabolic process;GO:0032879//regulation of localization;GO:1903506//regulation of nucleic acid-templated transcription;GO:0006355//regulation of transcription, DNA-templated;GO:0010556//regulation of macromolecule biosynthetic process;GO:0051223/…
PA0425	4504.33	2442.67	435.187	350.567	-0.311946	0.0227945	0.100827	no	mexA	acriflavine resistance protein A [Pseudomonas sp. HMSC05H02]	-	-	-	-	-	GO:0022857//transmembrane transporter activity;GO:0005215//transporter activity	GO:0044699//single-organism process;GO:0051179//localization;GO:0006810//transport;GO:0051234//establishment of localization;GO:0044765//single-organism transport;GO:0044763//single-organism cellular process;GO:0042493//response to drug;GO:1902578//single-organism localization;GO:0009987//cellular process;GO:0009636//response to toxic substance;GO:0042221//response to chemical;GO:0015893//drug tr…
PA0426	8901.33	5615	318.23	294.727	-0.110692	0.392829	0.655214	no	mexB	RND efflux system, inner membrane transporter CmeB [Pseudomonas aeruginosa PA99] [Pseudomonas aeruginosa]	-	-	-	-	GO:0016020//membrane;GO:0031224//intrinsic component of membrane;GO:0044425//membrane part	GO:0005215//transporter activity;GO:0005488//binding;GO:0022857//transmembrane transporter activity	GO:0009636//response to toxic substance;GO:0051234//establishment of localization;GO:0050896//response to stimulus;GO:0051179//localization;GO:0044765//single-organism transport;GO:0044699//single-organism process;GO:1902578//single-organism localization;GO:0042493//response to drug;GO:0006810//transport;GO:0015893//drug transport;GO:0042221//response to chemical
PA0427	5782.33	3513.67	449.773	392.23	-0.197498	0.150689	0.371015	no	oprM	outer membrane protein OprM [Pseudomonas aeruginosa PAO1] [Pseudomonas aeruginosa]	-	-	-	-	GO:0016020//membrane;GO:0031224//intrinsic component of membrane;GO:0019867//outer membrane;GO:0044425//membrane part	GO:0005488//binding;GO:0022857//transmembrane transporter activity;GO:0005215//transporter activity	GO:0015893//drug transport;GO:0051179//localization;GO:0044699//single-organism process;GO:0042493//response to drug;GO:0044765//single-organism transport;GO:0051234//establishment of localization;GO:1902578//single-organism localization;GO:0006810//transport;GO:0009636//response to toxic substance;GO:0050896//response to stimulus;GO:0042221//response to chemical
PA0428	2135	1869	124.633	171.753	0.462648	0.035925	0.140886	no	rhlE	ATP-dependent RNA helicase [Pseudomonas aeruginosa PAO1] [Pseudomonas aeruginosa]	Genetic Information Processing	Folding, sorting and degradation	ko03018//RNA degradation	K11927	-	-	-
PA0429	1508.67	1395.67	158.053	213.77	0.435648	0.00152903	0.0122964	no	-	MULTISPECIES: hypothetical protein [Pseudomonas]	-	-	-	-	-	-	-
PA0430	789	651.667	102.897	118.59	0.204786	0.28434	0.547497	no	metF	methylenetetrahydrofolate reductase [NAD(P)H] [Pseudomonas aeruginosa]	Metabolism	Metabolism of cofactors and vitamins;Global and Overview	ko01100//Metabolic pathways;ko01120//Microbial metabolism in diverse environments;ko01200//Carbon metabolism;ko00670//One carbon pool by folate	K00297	-	-	-
PA0431	1248	926.667	252.91	278.753	0.140365	0.364022	0.631751	no	spoT	HD domain protein [Pseudomonas aeruginosa PAO581] [Pseudomonas aeruginosa]	-	-	-	-	-	-	-
PA0432	16841.7	12407.3	1344.15	1444.18	0.103557	0.415529	0.676956	no	ahcY	adenosylhomocysteinase [Pseudomonas aeruginosa PAO1] [Pseudomonas aeruginosa]	Metabolism	Global and Overview;Amino acid metabolism	ko01100//Metabolic pathways;ko00270//Cysteine and methionine metabolism	K01251	-	-	-
PA0433	142	93.3333	36.7667	35.1133	-0.0663794	0.797334	0.926028	no	-	Uncharacterised protein [Acinetobacter baumannii]	-	-	-	-	-	-	-
PA0434	171	131	8.77	9.98667	0.187426	0.408283	0.669667	no	fct	TonB-dependent siderophore receptor [Pseudomonas aeruginosa str. Stone 130] [Pseudomonas aeruginosa]	-	-	-	-	GO:0016020//membrane;GO:0019867//outer membrane	GO:0046872//metal ion binding;GO:0005488//binding;GO:0043169//cation binding;GO:0046914//transition metal ion binding;GO:0043167//ion binding	GO:0044765//single-organism transport;GO:0051234//establishment of localization;GO:1901678//iron coordination entity transport;GO:0044699//single-organism process;GO:0051179//localization;GO:1902578//single-organism localization;GO:0015688//iron chelate transport;GO:0006810//transport
PA0435	45	32	3.45667	3.79333	0.134085	0.79143	0.923751	no	-	pepSY-associated TM helix family protein [Pseudomonas aeruginosa PAO581] [Pseudomonas aeruginosa]	-	-	-	-	-	-	-
PA0436	972.667	443.667	176.537	119.97	-0.557294	0.000859982	0.00768315	no	rutR	transcriptional regulator [Pseudomonas aeruginosa PAO1] [Pseudomonas aeruginosa]	-	-	-	-	-	-	GO:0019222//regulation of metabolic process;GO:0080090//regulation of primary metabolic process;GO:0051171//regulation of nitrogen compound metabolic process;GO:0051252//regulation of RNA metabolic process;GO:0031323//regulation of cellular metabolic process;GO:0010468//regulation of gene expression;GO:1903506//regulation of nucleic acid-templated transcription;GO:0065007//biological regulation;G…
PA0437	312.667	319	27.75	41.27	0.572606	0.00189499	0.0145448	no	codA	cytosine deaminase [Pseudomonas aeruginosa PAO1] [Pseudomonas aeruginosa]	Metabolism	Nucleotide metabolism;Global and Overview;Amino acid metabolism	ko01100//Metabolic pathways;ko00240//Pyrimidine metabolism;ko00330//Arginine and proline metabolism	K01485	-	GO:0003824//catalytic activity;GO:0016787//hydrolase activity	-
PA0438	67.3333	91.6667	6.06667	12.39	1.0302	0.000129951	0.0015332	yes	codB	cytosine permease [Pseudomonas aeruginosa PAO1] [Pseudomonas aeruginosa]	-	-	-	-	GO:0016020//membrane;GO:0044425//membrane part;GO:0031224//intrinsic component of membrane	GO:0005350//pyrimidine nucleobase transmembrane transporter activity;GO:0022892//substrate-specific transporter activity;GO:0005215//transporter activity;GO:0022857//transmembrane transporter activity;GO:0015205//nucleobase transmembrane transporter activity;GO:0022891//substrate-specific transmembrane transporter activity	GO:0044765//single-organism transport;GO:0006810//transport;GO:1902578//single-organism localization;GO:0044699//single-organism process;GO:0051234//establishment of localization;GO:0051179//localization;GO:0015855//pyrimidine nucleobase transport;GO:0071702//organic substance transport;GO:0071705//nitrogen compound transport;GO:0015851//nucleobase transport
PA0439	56.3333	176	4.92333	21.9867	2.15892	1.08e-17	6.87e-16	yes	preA	dihydropyrimidine dehydrogenase subunit B [Pseudomonas aeruginosa MPAO1/P1] [Pseudomonas aeruginosa]	Metabolism	Global and Overview;Nucleotide metabolism;Metabolism of cofactors and vitamins;Metabolism of other amino acids	ko01100//Metabolic pathways;ko00240//Pyrimidine metabolism;ko00410//beta-Alanine metabolism;ko00770//Pantothenate and CoA biosynthesis	K17723	-	-	-
PA0440	39	132.667	3.22	15.7067	2.28624	3.1e-17	1.85e-15	yes	sudA	oxidoreductase [Pseudomonas aeruginosa PAO1] [Pseudomonas aeruginosa]	Metabolism	Metabolism of cofactors and vitamins;Nucleotide metabolism;Global and Overview;Metabolism of other amino acids	ko01100//Metabolic pathways;ko00240//Pyrimidine metabolism;ko00410//beta-Alanine metabolism;ko00770//Pantothenate and CoA biosynthesis	K17722	-	GO:0005488//binding;GO:0051540//metal cluster binding	GO:0044699//single-organism process;GO:0044710//single-organism metabolic process;GO:0008152//metabolic process
PA0441	205.667	498.667	15.88	57.8533	1.86519	4.25e-22	4.08e-20	yes	dht	D-hydantoinase/dihydropyrimidinase [Pseudomonas aeruginosa PAO1] [Pseudomonas aeruginosa]	Metabolism	Metabolism of cofactors and vitamins;Global and Overview;Nucleotide metabolism;Metabolism of other amino acids	ko01100//Metabolic pathways;ko00240//Pyrimidine metabolism;ko00410//beta-Alanine metabolism;ko00770//Pantothenate and CoA biosynthesis	K01464	GO:0044424//intracellular part;GO:0044464//cell part;GO:0005622//intracellular;GO:0005623//cell	GO:0043169//cation binding;GO:0016810//hydrolase activity, acting on carbon-nitrogen (but not peptide) bonds;GO:0005488//binding;GO:0016787//hydrolase activity;GO:0043167//ion binding;GO:0003824//catalytic activity	GO:0006139//nucleobase-containing compound metabolic process;GO:0044238//primary metabolic process;GO:0044237//cellular metabolic process;GO:1901360//organic cyclic compound metabolic process;GO:0009987//cellular process;GO:0009112//nucleobase metabolic process;GO:0006206//pyrimidine nucleobase metabolic process;GO:0046483//heterocycle metabolic process;GO:0006725//cellular aromatic compound meta…
PA0442	0	0	0.001	0.001	0	1	1	notest	-	PA0442, partial [synthetic construct] [Pseudomonas aeruginosa]	-	-	-	-	-	-	-
PA0443	28.3333	58.6667	2.11	6.64333	1.65466	1.02e-06	1.95e-05	yes	pucI	transporter [Pseudomonas aeruginosa PAO1] [Pseudomonas aeruginosa]	-	-	-	-	-	-	GO:1902578//single-organism localization;GO:0051234//establishment of localization;GO:0044699//single-organism process;GO:0051179//localization;GO:0044765//single-organism transport;GO:0006810//transport
PA0444	259	377.333	22.5333	49.6167	1.13876	1.68e-08	4.31e-07	yes	hyuC	allantoate amidohydrolase [Pseudomonas aeruginosa PAO1] [Pseudomonas aeruginosa]	Metabolism	Nucleotide metabolism;Global and Overview	ko01100//Metabolic pathways;ko00240//Pyrimidine metabolism	K06016	-	GO:0016810//hydrolase activity, acting on carbon-nitrogen (but not peptide) bonds;GO:0003824//catalytic activity;GO:0016787//hydrolase activity	-
PA0445	109.89	71.22	12.1767	11.8567	-0.0384208	0.882491	0.963167	no	PA0445	IS110 family transposase ISPa11 [Pseudomonas aeruginosa]	-	-	-	-	-	-	-
PA0446	3643.67	661.667	332.077	89.1267	-1.89759	3.79e-39	9.57e-37	yes	DDB_G0269880	CoA transferase [Pseudomonas aeruginosa]	-	-	-	-	-	-	-
PA0447	16794.7	4145.67	1598.02	567.513	-1.49356	3.18e-26	3.69e-24	yes	Gcdh	glutaryl-CoA dehydrogenase [Pseudomonas aeruginosa PAO1] [Pseudomonas aeruginosa]	Metabolism	Lipid metabolism;Global and Overview;Amino acid metabolism;Xenobiotics biodegradation and metabolism	ko01100//Metabolic pathways;ko01120//Microbial metabolism in diverse environments;ko01130//Biosynthesis of antibiotics;ko00362//Benzoate degradation;ko00071//Fatty acid degradation;ko00380//Tryptophan metabolism;ko00310//Lysine degradation	K00252	-	GO:0036094//small molecule binding;GO:1901363//heterocyclic compound binding;GO:0097159//organic cyclic compound binding;GO:0003824//catalytic activity;GO:1901265//nucleoside phosphate binding;GO:0000166//nucleotide binding;GO:0016491//oxidoreductase activity;GO:0005488//binding	GO:0044699//single-organism process;GO:0008152//metabolic process;GO:0044710//single-organism metabolic process
PA0448	251.333	219.667	31.4367	38.43	0.289785	0.195052	0.437181	no	gcvA	transcriptional regulator [Pseudomonas aeruginosa PAO1] [Pseudomonas aeruginosa]	-	-	-	-	-	GO:0001071//nucleic acid binding transcription factor activity	GO:0043170//macromolecule metabolic process;GO:0044237//cellular metabolic process;GO:0034645//cellular macromolecule biosynthetic process;GO:0009059//macromolecule biosynthetic process;GO:0044249//cellular biosynthetic process;GO:0010468//regulation of gene expression;GO:0065007//biological regulation;GO:0060255//regulation of macromolecule metabolic process;GO:0008152//metabolic process;GO:1901…
PA0449	2498.33	1273.67	518.15	386.47	-0.423013	0.00167542	0.013246	no	-	acyl-CoA thioesterase [Pseudomonas aeruginosa]	-	-	-	-	-	-	-
PA0450	13.3333	7	0.92	0.713333	-0.367057	0.570869	0.789497	no	pitA	phosphate transporter [Pseudomonas aeruginosa]	-	-	-	-	-	-	-
PA0451	526	368	44.29	49.4167	0.158017	0.561028	0.784902	no	PH1510	peptidase [Pseudomonas aeruginosa]	-	-	-	-	-	-	-
PA0451a	85.6667	77.6667	12.88	16.87	0.389327	0.213649	0.461017	no	-	amino acid ABC transporter substrate-binding protein [Pseudomonas aeruginosa]	-	-	-	-	-	-	-
PA0452	263.667	249.333	36.74	54.2033	0.56103	0.0191986	0.089813	no	PYRAB06580	probable stomatin-like protein [Pseudomonas aeruginosa PAO1] [Pseudomonas aeruginosa]	-	-	-	-	-	-	-
PA0454	200.667	145	10.2633	10.88	0.0841792	0.707812	0.873875	no	yccS	TIGR01666 family membrane protein [Pseudomonas aeruginosa]	-	-	-	-	-	-	-
PA0455	536.333	345.667	44.04	40.73	-0.112723	0.527824	0.762931	no	dbpA	ATP-dependent RNA helicase DbpA [Pseudomonas aeruginosa PAO1] [Pseudomonas aeruginosa]	-	-	-	-	-	GO:1901363//heterocyclic compound binding;GO:0005488//binding;GO:0001883//purine nucleoside binding;GO:0016818//hydrolase activity, acting on acid anhydrides, in phosphorus-containing anhydrides;GO:0016787//hydrolase activity;GO:0016817//hydrolase activity, acting on acid anhydrides;GO:0017111//nucleoside-triphosphatase activity;GO:0032549//ribonucleoside binding;GO:0032550//purine ribonucleoside…	-
PA0456	524	507.333	273.82	421.03	0.620695	0.0154373	0.0761855	no	cspA	cold-shock protein [Pseudomonas aeruginosa PAO1] [Pseudomonas aeruginosa]	-	-	-	-	GO:0005622//intracellular;GO:0044424//intracellular part;GO:0005623//cell;GO:0044464//cell part	GO:0097159//organic cyclic compound binding;GO:0005488//binding;GO:1901363//heterocyclic compound binding;GO:0003676//nucleic acid binding	GO:0019222//regulation of metabolic process;GO:0050789//regulation of biological process;GO:0008152//metabolic process;GO:0034645//cellular macromolecule biosynthetic process;GO:0009987//cellular process;GO:0071704//organic substance metabolic process;GO:0060255//regulation of macromolecule metabolic process;GO:0043170//macromolecule metabolic process;GO:1901576//organic substance biosynthetic pr…
PA0457	82.3333	60.3333	18.09	19.93	0.139749	0.734452	0.889488	no	rimK	ATP-dependent zinc protease family protein [Pseudomonas aeruginosa c7447m] [Pseudomonas aeruginosa]	-	-	-	-	-	GO:0003824//catalytic activity;GO:0016787//hydrolase activity	-
PA0457.1	29.3333	20	9.01333	9.47333	0.0718114	0.945416	0.99174	no	-	membrane protein [Pseudomonas aeruginosa CIG1] [Pseudomonas aeruginosa]	-	-	-	-	-	-	-
PA0458	276	196	21.8667	21.68	-0.0123686	0.984317	1	no	hsrA	MFS transporter [Pseudomonas aeruginosa]	-	-	-	-	GO:0016020//membrane;GO:0031224//intrinsic component of membrane;GO:0044425//membrane part	-	GO:0044699//single-organism process;GO:0044763//single-organism cellular process;GO:0051179//localization;GO:0051234//establishment of localization;GO:0009987//cellular process
PA0459	18090.3	12364.7	794.747	801.823	0.0127893	0.921318	0.980178	no	clpB	chaperone protein ClpB [Pseudomonas aeruginosa]	-	-	-	-	-	-	-
PA0460	2168.33	1306.67	416.223	378.017	-0.138908	0.352281	0.621783	no	-	Uncharacterized protein PAE221_04384 [Pseudomonas aeruginosa]	-	-	-	-	-	-	-
PA0461	560.667	424	71.4767	78.8	0.140723	0.395995	0.658452	no	yihG	acyltransferase [Pseudomonas aeruginosa PAO1] [Pseudomonas aeruginosa]	-	-	-	-	-	GO:0016740//transferase activity;GO:0003824//catalytic activity	-
PA0462	469	428.667	102.707	138.54	0.431773	0.00943786	0.0523415	no	rimK	ATP-dependent zinc protease family protein [Pseudomonas aeruginosa PAO1-VE2] [Pseudomonas aeruginosa]	-	-	-	-	-	GO:0016787//hydrolase activity;GO:0003824//catalytic activity	-
PA0463	154.333	78	24.9433	17.8833	-0.480039	0.0731719	0.227805	no	creB	DNA-binding response regulator CreB [Pseudomonas aeruginosa PAO1] [Pseudomonas aeruginosa]	Environmental Information Processing	Signal transduction	ko02020//Two-component system	K07663	-	GO:0003676//nucleic acid binding;GO:0005488//binding;GO:0097159//organic cyclic compound binding;GO:1901363//heterocyclic compound binding	GO:0008152//metabolic process;GO:0044260//cellular macromolecule metabolic process;GO:0010468//regulation of gene expression;GO:0009058//biosynthetic process;GO:0009987//cellular process;GO:0044237//cellular metabolic process;GO:0065007//biological regulation;GO:0050789//regulation of biological process;GO:0034645//cellular macromolecule biosynthetic process;GO:0009059//macromolecule biosynthetic…
PA0464	63.6667	43	5.07333	5.07	-0.000948206	1	1	no	creC	sensory histidine kinase CreC [Pseudomonas aeruginosa PAO1] [Pseudomonas aeruginosa]	Environmental Information Processing	Signal transduction	ko02020//Two-component system	K07641	GO:0016020//membrane;GO:0044425//membrane part;GO:0031224//intrinsic component of membrane	GO:0005488//binding;GO:0016772//transferase activity, transferring phosphorus-containing groups;GO:0097159//organic cyclic compound binding;GO:0016301//kinase activity;GO:0016740//transferase activity;GO:0036094//small molecule binding;GO:0032550//purine ribonucleoside binding;GO:0001883//purine nucleoside binding;GO:0032549//ribonucleoside binding;GO:0060089//molecular transducer activity;GO:190…	GO:0043170//macromolecule metabolic process;GO:0035556//intracellular signal transduction;GO:0044267//cellular protein metabolic process;GO:0006796//phosphate-containing compound metabolic process;GO:0051716//cellular response to stimulus;GO:0019538//protein metabolic process;GO:0023052//signaling;GO:0044260//cellular macromolecule metabolic process;GO:0044699//single-organism process;GO:0065007/…
PA0465	28.6667	13.3333	2.38333	1.74667	-0.448376	0.327062	0.596288	no	creD	inner membrane protein CreD [Pseudomonas aeruginosa PAO1] [Pseudomonas aeruginosa]	-	-	-	-	-	-	-
PA0466	3.66667	2.66667	1.30667	1.86	0.509411	0.874053	0.958956	no	-	Ribosomal protein S16 [Pseudomonas sp. FeS53a]	-	-	-	-	-	-	-
PA0467	747.667	404.667	134.787	107.383	-0.327908	0.0453427	0.165784	no	yibF	glutathione S-transferase [Pseudomonas aeruginosa]	-	-	-	-	-	-	-
PA0468	598.333	370	70.3433	64.2967	-0.12967	0.466539	0.717167	no	vgb	lyase [Pseudomonas aeruginosa]	-	-	-	-	-	-	-
PA0469	957.667	525.667	125.407	98.4567	-0.349053	0.0386702	0.147286	no	-	phosphatase 2C family protein [Pseudomonas aeruginosa c7447m] [Pseudomonas aeruginosa]	-	-	-	-	-	-	-
PA0470	723	445	33.6733	31.46	-0.0980879	0.590338	0.80208	no	fct	TonB-dependent siderophore receptor [Pseudomonas aeruginosa]	-	-	-	-	-	-	-
PA0471	816	350	94.7	57.8633	-0.710715	4.59e-05	0.000630048	no	fecR	transmembrane sensor [Pseudomonas aeruginosa PAO1] [Pseudomonas aeruginosa]	-	-	-	-	-	-	-
PA0472	1939.67	834	424.74	261.39	-0.700376	1.47e-05	0.000223768	no	fecI	RNA polymerase sigma factor [Pseudomonas aeruginosa MH27] [Pseudomonas aeruginosa]	-	-	-	-	-	GO:0001071//nucleic acid binding transcription factor activity;GO:0000996//core DNA-dependent RNA polymerase binding promoter specificity activity;GO:0000988//transcription factor activity, protein binding;GO:0000990//transcription factor activity, core RNA polymerase binding	GO:0044271//cellular nitrogen compound biosynthetic process;GO:0034645//cellular macromolecule biosynthetic process;GO:0019222//regulation of metabolic process;GO:0009987//cellular process;GO:0044238//primary metabolic process;GO:1901576//organic substance biosynthetic process;GO:0050789//regulation of biological process;GO:0006139//nucleobase-containing compound metabolic process;GO:0009058//bio…
PA0473	1928.67	1417.67	288.22	308.947	0.100187	0.459292	0.710744	no	GSTZ1	glutathione S-transferase [Pseudomonas aeruginosa PAO1] [Pseudomonas aeruginosa]	-	-	-	-	-	GO:0003824//catalytic activity	-
PA0474	0	4.66667	0.001	2.56333	11.3238	0.00198779	0.015111	yes	Acot13	esterase [Pseudomonas aeruginosa PAO1] [Pseudomonas aeruginosa]	-	-	-	-	-	GO:0003824//catalytic activity	-
PA0475	238	153.667	46.5867	45.0033	-0.0498852	0.808811	0.932523	no	yxaF	transcriptional regulator [Pseudomonas aeruginosa PAO1] [Pseudomonas aeruginosa]	-	-	-	-	-	-	GO:0044260//cellular macromolecule metabolic process;GO:0044237//cellular metabolic process;GO:0009058//biosynthetic process;GO:0050789//regulation of biological process;GO:1901576//organic substance biosynthetic process;GO:0044249//cellular biosynthetic process;GO:0010468//regulation of gene expression;GO:0009987//cellular process;GO:0060255//regulation of macromolecule metabolic process;GO:0008…
PA0476	88.3333	49.3333	5.73333	4.68667	-0.290812	0.290287	0.55528	no	pucI	permease [Pseudomonas aeruginosa]	-	-	-	-	-	-	-
PA0477	50	33	6.26	5.48333	-0.191109	0.692052	0.865377	no	nahR	transcriptional regulator [Pseudomonas aeruginosa MPAO1/P1] [Pseudomonas aeruginosa]	-	-	-	-	-	GO:0001071//nucleic acid binding transcription factor activity	GO:0019222//regulation of metabolic process;GO:0043170//macromolecule metabolic process;GO:0009058//biosynthetic process;GO:0044237//cellular metabolic process;GO:0060255//regulation of macromolecule metabolic process;GO:0034645//cellular macromolecule biosynthetic process;GO:0065007//biological regulation;GO:0044249//cellular biosynthetic process;GO:0009059//macromolecule biosynthetic process;GO…
PA0478	81	42.6667	19.53	14.48	-0.43163	0.228709	0.480869	no	SAT2	acetyltransferase, GNAT family [Pseudomonas sp. HMSC05H02]	-	-	-	-	-	GO:0003824//catalytic activity	-
PA0479	140.333	65	16.41	11.1967	-0.551506	0.0299207	0.122974	no	tfdT	LysR family transcriptional regulator [Pseudomonas aeruginosa BWHPSA028] [Pseudomonas aeruginosa]	-	-	-	-	-	-	-
PA0480	47.3333	20	6.65333	4.25	-0.646614	0.114995	0.308263	no	catD	hydrolase [Pseudomonas aeruginosa PAO1] [Pseudomonas aeruginosa]	Metabolism	Xenobiotics biodegradation and metabolism;Global and Overview	ko01100//Metabolic pathways;ko01120//Microbial metabolism in diverse environments;ko00362//Benzoate degradation;ko01220//Degradation of aromatic compounds	K01055	-	GO:0003824//catalytic activity;GO:0016787//hydrolase activity;GO:0016788//hydrolase activity, acting on ester bonds;GO:0052689//carboxylic ester hydrolase activity	GO:0008152//metabolic process;GO:0044237//cellular metabolic process;GO:0006725//cellular aromatic compound metabolic process;GO:0044248//cellular catabolic process;GO:0019439//aromatic compound catabolic process;GO:0009056//catabolic process;GO:0009987//cellular process
PA0481	57.6667	44	14.69	16.4833	0.166174	0.632795	0.830886	no	-	Uncharacterised protein [Enterobacter cloacae]	-	-	-	-	-	-	-
PA0482	14751.7	8462.33	760.483	629.1	-0.273627	0.0375193	0.144889	no	glcB	malate synthase G [Pseudomonas aeruginosa PAO1] [Pseudomonas aeruginosa]	Metabolism	Carbohydrate metabolism;Global and Overview	ko01100//Metabolic pathways;ko01110//Biosynthesis of secondary metabolites;ko01120//Microbial metabolism in diverse environments;ko01200//Carbon metabolism;ko00620//Pyruvate metabolism;ko00630//Glyoxylate and dicarboxylate metabolism	K01638	GO:0044464//cell part;GO:0005622//intracellular;GO:0005623//cell;GO:0044424//intracellular part	GO:0016746//transferase activity, transferring acyl groups;GO:0046912//transferase activity, transferring acyl groups, acyl groups converted into alkyl on transfer;GO:0003824//catalytic activity;GO:0016740//transferase activity;GO:0043169//cation binding;GO:0005488//binding;GO:0043167//ion binding	GO:0005975//carbohydrate metabolic process;GO:0044699//single-organism process;GO:0008152//metabolic process;GO:0044710//single-organism metabolic process;GO:0006082//organic acid metabolic process;GO:0071704//organic substance metabolic process;GO:0043436//oxoacid metabolic process;GO:0019752//carboxylic acid metabolic process;GO:0072350//tricarboxylic acid metabolic process;GO:0044763//single-o…
PA0483	263.333	274.667	66.0433	110.257	0.739381	0.00774824	0.0444804	no	yhfO	acetyltransferase [Pseudomonas aeruginosa PAO1] [Pseudomonas aeruginosa]	-	-	-	-	-	GO:0003824//catalytic activity	-
PA0484	1739.33	1339.33	375.963	431.253	0.197944	0.172948	0.405218	no	-	glycine cleavage system protein R [Pseudomonas aeruginosa YL84] [Pseudomonas aeruginosa]	-	-	-	-	-	-	-
PA0485	27.3333	32	3.36333	5.44	0.693715	0.155382	0.377957	no	PA0485	EamA family transporter [Pseudomonas aeruginosa]	-	-	-	-	-	-	-
PA0486	424.667	319	49.3033	53.3333	0.113352	0.539816	0.769997	no	rdoA	stress response serine/threonine protein kinase YihE [Pseudomonas aeruginosa]	-	-	-	-	-	GO:0016740//transferase activity;GO:0003824//catalytic activity	-
PA0487	261	133.333	38.3733	29.1833	-0.394959	0.0857632	0.254451	no	modE	molybdenum transport regulator [Pseudomonas aeruginosa PAO1] [Pseudomonas aeruginosa]	-	-	-	-	GO:0043234//protein complex;GO:0032991//macromolecular complex	GO:0046914//transition metal ion binding;GO:0001882//nucleoside binding;GO:0032550//purine ribonucleoside binding;GO:0001883//purine nucleoside binding;GO:0015075//ion transmembrane transporter activity;GO:0043169//cation binding;GO:0036094//small molecule binding;GO:0015103//inorganic anion transmembrane transporter activity;GO:0097159//organic cyclic compound binding;GO:1901363//heterocyclic co…	GO:0006811//ion transport;GO:0006810//transport;GO:0051179//localization;GO:0044765//single-organism transport;GO:0015698//inorganic anion transport;GO:0050789//regulation of biological process;GO:0044763//single-organism cellular process;GO:0010468//regulation of gene expression;GO:0051234//establishment of localization;GO:0019222//regulation of metabolic process;GO:0060255//regulation of macrom…
PA0488	23.3333	21.6667	8.45333	11.0467	0.386019	0.371256	0.637537	no	yfiM	lipoprotein [Pseudomonas aeruginosa]	-	-	-	-	-	-	-
PA0489	13.3333	4.33333	2.00667	0.873333	-1.2002	0.108093	0.297447	no	comF	phosphoribosyl transferase [Pseudomonas aeruginosa PAO1] [Pseudomonas aeruginosa]	-	-	-	-	-	GO:0003824//catalytic activity	-
PA0490	37.6667	33.3333	13.9467	19.0533	0.450123	0.266902	0.528383	no	-	MFS transporter [Pseudomonas aeruginosa RP73] [Pseudomonas aeruginosa]	-	-	-	-	-	-	-
PA0491	89.6667	42.6667	10.94	7.36	-0.571835	0.0635827	0.208577	no	ywbI	transcriptional regulator [Pseudomonas aeruginosa]	-	-	-	-	-	-	-
PA0492	8	7	1.14	1.75667	0.623807	0.499523	0.742314	no	PA0492	lactam utilization protein LamB [Pseudomonas aeruginosa]	-	-	-	-	-	-	-
PA0493	1.66667	0	0.893333	0.001	-9.80305	0.102177	0.288223	no	accB	probable biotin-requiring enzyme [Pseudomonas aeruginosa PAO1] [Pseudomonas aeruginosa]	-	-	-	-	GO:0005623//cell;GO:0005622//intracellular;GO:0044464//cell part;GO:0044424//intracellular part;GO:0044444//cytoplasmic part;GO:0005737//cytoplasm	-	GO:0044238//primary metabolic process;GO:0032787//monocarboxylic acid metabolic process;GO:0019752//carboxylic acid metabolic process;GO:0006629//lipid metabolic process;GO:0044710//single-organism metabolic process;GO:0044699//single-organism process;GO:0043436//oxoacid metabolic process;GO:0006631//fatty acid metabolic process;GO:0006082//organic acid metabolic process;GO:0008152//metabolic pro…
PA0494	111.667	53.6667	9.19	6.32	-0.54014	0.0713873	0.223871	no	accC	acetyl-CoA carboxylase biotin carboxylase subunit [Pseudomonas aeruginosa PAO1] [Pseudomonas aeruginosa]	Metabolism	Global and Overview;Lipid metabolism;Carbohydrate metabolism	ko01100//Metabolic pathways;ko01110//Biosynthesis of secondary metabolites;ko01120//Microbial metabolism in diverse environments;ko01130//Biosynthesis of antibiotics;ko01200//Carbon metabolism;ko00620//Pyruvate metabolism;ko01212//Fatty acid metabolism;ko00640//Propanoate metabolism;ko00061//Fatty acid biosynthesis	K01961	-	GO:0097367//carbohydrate derivative binding;GO:0097159//organic cyclic compound binding;GO:1901363//heterocyclic compound binding;GO:0003824//catalytic activity;GO:0043167//ion binding;GO:0043169//cation binding;GO:0016879//ligase activity, forming carbon-nitrogen bonds;GO:0016874//ligase activity;GO:0032550//purine ribonucleoside binding;GO:0001883//purine nucleoside binding;GO:0032549//ribonucl…	-
PA0495	104.333	101.333	13.3333	18.1167	0.44228	0.0899189	0.262436	no	ybgJ	allophanate hydrolase subunit 1 family protein [Pseudomonas aeruginosa PAO581] [Pseudomonas aeruginosa]	-	-	-	-	-	GO:0003824//catalytic activity	-
PA0496	159.333	94.6667	18.26	15.65	-0.222524	0.349973	0.620747	no	kipA	allophanate hydrolase [Pseudomonas aeruginosa]	-	-	-	-	-	-	-
PA0497	29	13.3333	3.17333	1.89667	-0.742533	0.234781	0.488438	no	-	fimbrial family protein [Pseudomonas aeruginosa c7447m] [Pseudomonas aeruginosa]	-	-	-	-	GO:0044464//cell part;GO:0042995//cell projection;GO:0005623//cell	-	-
PA0498	53	55	5.92	9.01333	0.606464	0.0443195	0.162671	no	-	fimbrial family protein [Pseudomonas aeruginosa PAO581] [Pseudomonas aeruginosa]	-	-	-	-	GO:0005623//cell;GO:0042995//cell projection;GO:0044464//cell part	-	-
PA0499	17.6667	8	2.63667	2.00333	-0.396313	0.536639	0.769149	no	fimB	pili assembly chaperone [Pseudomonas aeruginosa]	-	-	-	-	GO:0005623//cell;GO:0044464//cell part	-	GO:0045229//external encapsulating structure organization;GO:0044763//single-organism cellular process;GO:0016043//cellular component organization;GO:0030030//cell projection organization;GO:0009987//cellular process;GO:0006457//protein folding;GO:0071840//cellular component organization or biogenesis;GO:0044699//single-organism process
PA0500	1842.67	1058.67	194.267	168.667	-0.203863	0.183407	0.422376	no	bioB	biotin synthase [Pseudomonas aeruginosa PAO1] [Pseudomonas aeruginosa]	Metabolism	Global and Overview;Metabolism of cofactors and vitamins	ko01100//Metabolic pathways;ko00780//Biotin metabolism	K01012	-	GO:0016783//sulfurtransferase activity;GO:0046914//transition metal ion binding;GO:0003824//catalytic activity;GO:0051536//iron-sulfur cluster binding;GO:0043169//cation binding;GO:0016782//transferase activity, transferring sulfur-containing groups;GO:0016740//transferase activity;GO:0005488//binding;GO:0046872//metal ion binding;GO:0051540//metal cluster binding;GO:0043167//ion binding	GO:0046483//heterocycle metabolic process;GO:0043603//cellular amide metabolic process;GO:0006082//organic acid metabolic process;GO:0051186//cofactor metabolic process;GO:0044281//small molecule metabolic process;GO:1901360//organic cyclic compound metabolic process;GO:0044237//cellular metabolic process;GO:0006767//water-soluble vitamin metabolic process;GO:0009987//cellular process;GO:0006790/…
PA0501	190.667	102.667	17.7667	14.4	-0.303104	0.195789	0.438004	no	bioF	8-amino-7-oxononanoate synthase [Pseudomonas aeruginosa]	Metabolism	Metabolism of cofactors and vitamins;Global and Overview	ko01100//Metabolic pathways;ko00780//Biotin metabolism	K00652	-	-	-
PA0502	653.667	383.333	101.33	86.2033	-0.233246	0.184041	0.42331	no	bioC	biotin biosynthesis protein BioH [Pseudomonas aeruginosa PAO1] [Pseudomonas aeruginosa]	Metabolism	Global and Overview;Metabolism of cofactors and vitamins	ko01100//Metabolic pathways;ko00780//Biotin metabolism	K02170	-	-	-
PA0503	247.333	137	33.75	27.2333	-0.309514	0.142321	0.357216	no	bioC	biotin synthesis protein BioC [Pseudomonas aeruginosa PAO1] [Pseudomonas aeruginosa]	Metabolism	Metabolism of cofactors and vitamins;Global and Overview	ko01100//Metabolic pathways;ko00780//Biotin metabolism	K02169	-	-	-
PA0504	53.6667	30.6667	8.89	8.00667	-0.150982	0.695727	0.86724	no	bioD	ATP-dependent dethiobiotin synthetase BioD [Pseudomonas aeruginosa PAO1] [Pseudomonas aeruginosa]	Metabolism	Global and Overview;Metabolism of cofactors and vitamins	ko01100//Metabolic pathways;ko00780//Biotin metabolism	K01935	GO:0005622//intracellular;GO:0044424//intracellular part;GO:0044464//cell part;GO:0005623//cell	GO:0001883//purine nucleoside binding;GO:0001882//nucleoside binding;GO:0016874//ligase activity;GO:0097367//carbohydrate derivative binding;GO:0003824//catalytic activity;GO:0005488//binding;GO:0043169//cation binding;GO:0046872//metal ion binding;GO:0032549//ribonucleoside binding;GO:0097159//organic cyclic compound binding;GO:0016879//ligase activity, forming carbon-nitrogen bonds;GO:1901363//…	GO:0071704//organic substance metabolic process;GO:0044710//single-organism metabolic process;GO:0034641//cellular nitrogen compound metabolic process;GO:0006790//sulfur compound metabolic process;GO:0044763//single-organism cellular process;GO:0006766//vitamin metabolic process;GO:0006767//water-soluble vitamin metabolic process;GO:0006807//nitrogen compound metabolic process;GO:0051186//cofacto…
PA0505	5928.67	3617	2885.64	2731.26	-0.079323	0.684408	0.861728	no	-	pyrroloquinoline quinone biosynthesis protein PqqE [Pseudomonas aeruginosa]	-	-	-	-	-	-	-
PA0506	13276	6096	823.127	540.747	-0.606162	2.66e-05	0.000380677	no	mmgC	acyl-CoA dehydrogenase [Pseudomonas aeruginosa PAO1] [Pseudomonas aeruginosa]	Metabolism	Metabolism of terpenoids and polyketides	ko00281//Geraniol degradation	K00257	-	GO:0036094//small molecule binding;GO:0000166//nucleotide binding;GO:1901363//heterocyclic compound binding;GO:0016491//oxidoreductase activity;GO:0005488//binding;GO:1901265//nucleoside phosphate binding;GO:0003824//catalytic activity;GO:0097159//organic cyclic compound binding	GO:0008152//metabolic process;GO:0044699//single-organism process;GO:0044710//single-organism metabolic process
PA0507	653	362.667	40.4533	31.7233	-0.350714	0.0867152	0.256109	no	acrC	acyl-CoA dehydrogenase [Pseudomonas aeruginosa PAO1] [Pseudomonas aeruginosa]	Metabolism	Metabolism of terpenoids and polyketides	ko00281//Geraniol degradation	K00257	-	GO:0003824//catalytic activity;GO:0005488//binding;GO:0097159//organic cyclic compound binding;GO:0000166//nucleotide binding;GO:1901363//heterocyclic compound binding;GO:1901265//nucleoside phosphate binding;GO:0016491//oxidoreductase activity;GO:0036094//small molecule binding	GO:0008152//metabolic process;GO:0044699//single-organism process;GO:0044710//single-organism metabolic process
PA0508	1027.33	614.667	64.82	56.5533	-0.196827	0.19829	0.441165	no	mmgC	acyl-CoA dehydrogenase [Pseudomonas aeruginosa]	Metabolism	Metabolism of terpenoids and polyketides	ko00281//Geraniol degradation	K00257	-	GO:0097159//organic cyclic compound binding;GO:0036094//small molecule binding;GO:0016491//oxidoreductase activity;GO:0000166//nucleotide binding;GO:1901265//nucleoside phosphate binding;GO:1901363//heterocyclic compound binding;GO:0005488//binding;GO:0003824//catalytic activity	GO:0008152//metabolic process;GO:0044710//single-organism metabolic process;GO:0044699//single-organism process
PA0509	68.6667	66	5.27	7.95	0.593152	0.100313	0.284553	no	nirF	cytochrome C [Pseudomonas aeruginosa PAO1] [Pseudomonas aeruginosa]	-	-	-	-	-	GO:1901363//heterocyclic compound binding;GO:0005488//binding;GO:0097159//organic cyclic compound binding;GO:0046906//tetrapyrrole binding	-
PA0510	111	86.6667	14.85	15.99	0.106707	0.708383	0.874326	no	cysG	uroporphyrin-III C-methyltransferase [Pseudomonas aeruginosa PAO1] [Pseudomonas aeruginosa]	Metabolism	Global and Overview;Metabolism of cofactors and vitamins	ko01100//Metabolic pathways;ko01110//Biosynthesis of secondary metabolites;ko01120//Microbial metabolism in diverse environments;ko00860//Porphyrin and chlorophyll metabolism	K02303	-	GO:0016741//transferase activity, transferring one-carbon groups;GO:0003824//catalytic activity;GO:0016627//oxidoreductase activity, acting on the CH-CH group of donors;GO:0016628//oxidoreductase activity, acting on the CH-CH group of donors, NAD or NADP as acceptor;GO:0016740//transferase activity;GO:0016491//oxidoreductase activity	GO:0044699//single-organism process;GO:0008152//metabolic process;GO:0044710//single-organism metabolic process
PA0511	275.667	76	26.96	10.7067	-1.33231	5.1e-08	1.21e-06	yes	pqqE	heme d1 biosynthesis protein NirJ [Pseudomonas aeruginosa PAO1] [Pseudomonas aeruginosa]	-	-	-	-	-	GO:0051540//metal cluster binding;GO:0005488//binding	-
PA0512	164	30.3333	35.5767	10.05	-1.82374	9.07e-11	3.27e-09	yes	nirH	heme d1 biosynthesis protein NirH [Pseudomonas aeruginosa PAO1] [Pseudomonas aeruginosa]	-	-	-	-	-	-	-
PA0513	280.667	32.6667	71.5033	12.2833	-2.54131	5.32e-22	5.01e-20	yes	nirG	heme d1 biosynthesis protein NirG [Pseudomonas aeruginosa PAO1] [Pseudomonas aeruginosa]	-	-	-	-	-	-	-
PA0514	395.667	61.3333	84.3733	20.26	-2.05815	8.81e-17	5.16e-15	yes	nirL	heme d1 biosynthesis protein NirL [Pseudomonas aeruginosa PAO1] [Pseudomonas aeruginosa]	-	-	-	-	-	-	-
PA0515	783.667	91.3333	193.46	32.7567	-2.56217	3.17e-40	8.38e-38	yes	nirD	heme d1 biosynthesis protein NirD [Pseudomonas aeruginosa PAO1] [Pseudomonas aeruginosa]	-	-	-	-	-	-	-
PA0516	1984.33	176.667	188.863	24.5267	-2.94492	6.57e-69	3.04e-66	yes	nirF	protein nirF [Pseudomonas aeruginosa]	-	-	-	-	-	-	-
PA0517	502.667	30	156.263	15.0567	-3.3755	4.95e-18	3.35e-16	yes	nirC	cytochrome c55X [Pseudomonas aeruginosa PAO1] [Pseudomonas aeruginosa]	-	-	-	-	GO:0044464//cell part;GO:0005623//cell	GO:0043167//ion binding;GO:0097159//organic cyclic compound binding;GO:0005488//binding;GO:1901363//heterocyclic compound binding;GO:0043169//cation binding;GO:0046906//tetrapyrrole binding	GO:0044710//single-organism metabolic process;GO:0044699//single-organism process;GO:0008152//metabolic process
PA0518	859.333	108	303.873	58.4633	-2.37787	4.12e-31	7.16e-29	yes	nirM	cytochrome C-551 [Pseudomonas aeruginosa PAO1] [Pseudomonas aeruginosa]	Environmental Information Processing;Metabolism	Energy metabolism;Global and Overview;Signal transduction	ko01100//Metabolic pathways;ko01120//Microbial metabolism in diverse environments;ko02020//Two-component system;ko00920//Sulfur metabolism	K08738	GO:0044464//cell part;GO:0005623//cell	GO:0005488//binding;GO:0046906//tetrapyrrole binding;GO:0097159//organic cyclic compound binding;GO:0043167//ion binding;GO:1901363//heterocyclic compound binding;GO:0043169//cation binding	GO:0008152//metabolic process;GO:0044699//single-organism process;GO:0044710//single-organism metabolic process
PA0519	11257	1442.67	740.283	147.593	-2.32645	1.52e-29	2.16e-27	yes	nirS	nitrite reductase [Pseudomonas aeruginosa]	Metabolism	Global and Overview;Energy metabolism	ko01120//Microbial metabolism in diverse environments;ko00910//Nitrogen metabolism	K15864	GO:0005623//cell;GO:0044464//cell part	GO:0016661//oxidoreductase activity, acting on other nitrogenous compounds as donors;GO:0016662//oxidoreductase activity, acting on other nitrogenous compounds as donors, cytochrome as acceptor;GO:0016491//oxidoreductase activity;GO:0005488//binding;GO:0043167//ion binding;GO:0097159//organic cyclic compound binding;GO:0046906//tetrapyrrole binding;GO:1901363//heterocyclic compound binding;GO:004…	GO:0044699//single-organism process;GO:0044710//single-organism metabolic process;GO:0008152//metabolic process
PA0520	1896	464.333	271.98	102.263	-1.41121	2.74e-12	1.13e-10	yes	nirQ	denitrification regulatory protein NirQ [Pseudomonas aeruginosa PAO1] [Pseudomonas aeruginosa]	-	-	-	-	GO:0005622//intracellular;GO:0044464//cell part;GO:0005623//cell;GO:0044424//intracellular part	GO:0097367//carbohydrate derivative binding;GO:0032549//ribonucleoside binding;GO:0016818//hydrolase activity, acting on acid anhydrides, in phosphorus-containing anhydrides;GO:0001883//purine nucleoside binding;GO:1901363//heterocyclic compound binding;GO:0003676//nucleic acid binding;GO:0016787//hydrolase activity;GO:0016817//hydrolase activity, acting on acid anhydrides;GO:0003824//catalytic a…	GO:0050789//regulation of biological process;GO:0008152//metabolic process;GO:0019222//regulation of metabolic process;GO:0044249//cellular biosynthetic process;GO:0034645//cellular macromolecule biosynthetic process;GO:0065007//biological regulation;GO:0044237//cellular metabolic process;GO:0009987//cellular process;GO:0009058//biosynthetic process;GO:0060255//regulation of macromolecule metabol…
PA0521	142.667	3.66667	30.45	1.17	-4.70186	1.3e-30	2.06e-28	yes	qoxC	cytochrome C oxidase subunit [Pseudomonas aeruginosa]	-	-	-	-	-	-	-
PA0522	3	0	1.32333	0.001	-10.37	0.0201885	0.0927105	no	-	membrane protein [Pseudomonas aeruginosa]	-	-	-	-	-	-	-
PA0523	2929.33	207.667	739.477	82.33	-3.16701	7.17e-46	2.34e-43	yes	norC	nitric oxide reductase subunit C [Pseudomonas aeruginosa]	Metabolism	Global and Overview;Energy metabolism	ko01120//Microbial metabolism in diverse environments;ko00910//Nitrogen metabolism	K02305	-	-	-
PA0524	6260.33	265.667	508.013	31.0533	-4.03205	1.29e-129	1.43e-126	yes	norB	nitric oxide reductase subunit B [Pseudomonas aeruginosa]	Metabolism	Energy metabolism;Global and Overview	ko01120//Microbial metabolism in diverse environments;ko00910//Nitrogen metabolism	K04561	-	-	-
PA0525	2583.67	82.3333	157.987	7.69667	-4.35943	4.74e-105	3.29e-102	yes	norD	nitric oxide reductase activation protein NorD [Pseudomonas aeruginosa]	-	-	-	-	-	-	-
PA0526	44.6667	8.33333	24.6033	8.67333	-1.5042	0.0285272	0.118568	no	-	protein DnrP [Pseudomonas aeruginosa M10] [Pseudomonas aeruginosa]	-	-	-	-	-	-	-
PA0527	446.667	269	73.7567	65.7667	-0.165417	0.392711	0.655214	no	glxR	cyclic nucleotide-binding domain protein [Pseudomonas sp. HMSC05H02]	-	-	-	-	GO:0005623//cell;GO:0044464//cell part	GO:0001071//nucleic acid binding transcription factor activity	GO:0048518//positive regulation of biological process;GO:0006979//response to oxidative stress;GO:0044237//cellular metabolic process;GO:0071704//organic substance metabolic process;GO:0050789//regulation of biological process;GO:0034645//cellular macromolecule biosynthetic process;GO:0050896//response to stimulus;GO:0006807//nitrogen compound metabolic process;GO:0042221//response to chemical;GO…
PA0528	64.3333	35.3333	8.26	6.82333	-0.275665	0.404233	0.665775	no	cynR	transcriptional regulator [Pseudomonas aeruginosa PAO1] [Pseudomonas aeruginosa]	-	-	-	-	-	GO:0001071//nucleic acid binding transcription factor activity	GO:0034645//cellular macromolecule biosynthetic process;GO:0044237//cellular metabolic process;GO:0009059//macromolecule biosynthetic process;GO:0043170//macromolecule metabolic process;GO:0044249//cellular biosynthetic process;GO:0009058//biosynthetic process;GO:0008152//metabolic process;GO:0071704//organic substance metabolic process;GO:0009987//cellular process;GO:0010468//regulation of gene …
PA0529	53.6667	57.6667	8.65333	13.8	0.67334	0.0616359	0.205096	no	yiiM	MOSC domain-containing protein [Pseudomonas aeruginosa]	-	-	-	-	-	-	-
PA0530	81.6667	53.3333	7.74667	7.43333	-0.0595664	0.849571	0.950295	no	argD2	class III pyridoxal phosphate-dependent aminotransferase [Pseudomonas aeruginosa PAO1] [Pseudomonas aeruginosa]	Metabolism	Amino acid metabolism;Global and Overview	ko01100//Metabolic pathways;ko01110//Biosynthesis of secondary metabolites;ko01120//Microbial metabolism in diverse environments;ko01130//Biosynthesis of antibiotics;ko01230//Biosynthesis of amino acids;ko01210//2-Oxocarboxylic acid metabolism;ko00220//Arginine biosynthesis;ko00300//Lysine biosynthesis	K00821	-	GO:0003824//catalytic activity;GO:0016769//transferase activity, transferring nitrogenous groups;GO:0005488//binding;GO:0016740//transferase activity;GO:0043167//ion binding;GO:0043168//anion binding	-
PA0531	16	10.3333	2.45667	2.51	0.0309852	1	1	no	guaA	glutamine amidotransferase [Pseudomonas aeruginosa PAO1] [Pseudomonas aeruginosa]	-	-	-	-	-	GO:0003824//catalytic activity	-
PA0532	21	6	4.60333	1.90333	-1.27415	0.0229838	0.101045	no	-	Uncharacterised protein [Pseudomonas aeruginosa]	-	-	-	-	-	-	-
PA0533	264.333	209.333	19.8667	24.7	0.314161	0.222346	0.472533	no	desR	transcriptional regulator [Pseudomonas aeruginosa PAO1] [Pseudomonas aeruginosa]	-	-	-	-	-	GO:0001071//nucleic acid binding transcription factor activity;GO:0060089//molecular transducer activity	GO:0034645//cellular macromolecule biosynthetic process;GO:0044249//cellular biosynthetic process;GO:0071704//organic substance metabolic process;GO:0044260//cellular macromolecule metabolic process;GO:0050789//regulation of biological process;GO:0008152//metabolic process;GO:0043170//macromolecule metabolic process;GO:0065007//biological regulation;GO:0019222//regulation of metabolic process;GO:…
PA0534	1787.67	1387	156.667	177.16	0.177355	0.20047	0.443475	no	puuB	Oxidoreductase [Pseudomonas aeruginosa 18A] [Pseudomonas aeruginosa]	-	-	-	-	-	-	-
PA0535	333.667	245	67.5733	72.9	0.109465	0.606094	0.813047	no	-	transcriptional regulator [Pseudomonas aeruginosa PAO1] [Pseudomonas aeruginosa]	-	-	-	-	-	GO:1901363//heterocyclic compound binding;GO:0003676//nucleic acid binding;GO:0003677//DNA binding;GO:0005488//binding;GO:0097159//organic cyclic compound binding	-
PA0536	321.667	295.333	35.0867	50.3167	0.520113	0.0354877	0.139269	no	ygcG	dehydrogenase [Pseudomonas aeruginosa]	-	-	-	-	-	-	-
PA0537	1126	980.667	205.293	260.76	0.345036	0.0313334	0.126817	no	lemA	LemA family protein [Pseudomonas aeruginosa HB15] [Pseudomonas aeruginosa]	-	-	-	-	-	-	-
PA0538	88.6667	53.3333	19.6467	18.0033	-0.126021	0.64908	0.840562	no	dsbB2	disulfide bond formation protein B 1 [Pseudomonas aeruginosa BL05] [Pseudomonas aeruginosa]	-	-	-	-	-	-	GO:0043170//macromolecule metabolic process;GO:0044238//primary metabolic process;GO:0044237//cellular metabolic process;GO:0008152//metabolic process;GO:0019538//protein metabolic process;GO:0044260//cellular macromolecule metabolic process;GO:0009987//cellular process;GO:0071704//organic substance metabolic process;GO:0044267//cellular protein metabolic process
PA0539	15.6667	18.6667	2.19667	4.24667	0.951015	0.130358	0.335633	no	-	transporter [Pseudomonas aeruginosa WC55] [Pseudomonas aeruginosa]	-	-	-	-	-	-	-
PA0540	104.667	77	31.02	31.7433	0.0332549	0.895331	0.966719	no	-	membrane protein [Pseudomonas aeruginosa MTB-1] [Pseudomonas aeruginosa]	-	-	-	-	-	-	-
PA0541	379.667	427.667	92.3467	151.753	0.716596	2.52e-05	0.00036318	no	-	cytochrome c [Pseudomonas aeruginosa]	-	-	-	-	-	-	-
PA0542	216.667	151.667	56.4967	61.32	0.118192	0.661986	0.846496	no	yqjC	protein YqjC [Pseudomonas aeruginosa]	-	-	-	-	-	-	-
PA0543	417.333	334	47.96	58.67	0.290791	0.150362	0.370702	no	ESTA	polyhydroxybutyrate depolymerase [Pseudomonas denitrificans]	-	-	-	-	-	-	-
PA0544	203.667	148	31.0067	32.22	0.0553781	0.808902	0.932523	no	MIMI_L509	metallo-dependent phosphatase [Pseudomonas aeruginosa]	-	-	-	-	-	GO:0003824//catalytic activity	-
PA0545	220.333	162.667	18.6933	20.7733	0.152209	0.511139	0.75123	no	hmp	reductase [Pseudomonas aeruginosa]	-	-	-	-	-	-	GO:0008152//metabolic process;GO:0044699//single-organism process;GO:0044710//single-organism metabolic process
PA0546	3102.33	3095	292.76	430.06	0.55482	2.48e-05	0.000359961	no	metK	methionine adenosyltransferase [Pseudomonas aeruginosa]	Metabolism	Global and Overview;Amino acid metabolism	ko01100//Metabolic pathways;ko01110//Biosynthesis of secondary metabolites;ko01230//Biosynthesis of amino acids;ko00270//Cysteine and methionine metabolism	K00789	GO:0005622//intracellular;GO:0005623//cell;GO:0044464//cell part;GO:0044424//intracellular part	GO:0016740//transferase activity;GO:0001882//nucleoside binding;GO:0003824//catalytic activity;GO:0032550//purine ribonucleoside binding;GO:0032549//ribonucleoside binding;GO:0001883//purine nucleoside binding;GO:0016765//transferase activity, transferring alkyl or aryl (other than methyl) groups;GO:0036094//small molecule binding;GO:0005488//binding;GO:0097159//organic cyclic compound binding;GO…	GO:0009058//biosynthetic process;GO:0051188//cofactor biosynthetic process;GO:0044249//cellular biosynthetic process;GO:0044237//cellular metabolic process;GO:0009108//coenzyme biosynthetic process;GO:0009987//cellular process;GO:0006732//coenzyme metabolic process;GO:0051186//cofactor metabolic process;GO:0008152//metabolic process
PA0547	895.667	1127	100.62	183.87	0.869769	1.08e-08	2.91e-07	no	-	transcriptional regulator [Pseudomonas aeruginosa PAO1] [Pseudomonas aeruginosa]	-	-	-	-	-	GO:0001071//nucleic acid binding transcription factor activity;GO:0016740//transferase activity;GO:0016741//transferase activity, transferring one-carbon groups;GO:0003824//catalytic activity	GO:0044249//cellular biosynthetic process;GO:0008152//metabolic process;GO:0009987//cellular process;GO:0044260//cellular macromolecule metabolic process;GO:1901576//organic substance biosynthetic process;GO:0019222//regulation of metabolic process;GO:0034645//cellular macromolecule biosynthetic process;GO:0065007//biological regulation;GO:0010468//regulation of gene expression;GO:0009058//biosyn…
PA0548	5676.33	4351.67	318.553	352.773	0.147207	0.279315	0.54309	no	tkt2	transketolase [Pseudomonas aeruginosa PAO1] [Pseudomonas aeruginosa]	Metabolism	Carbohydrate metabolism;Global and Overview	ko01100//Metabolic pathways;ko01110//Biosynthesis of secondary metabolites;ko01120//Microbial metabolism in diverse environments;ko01130//Biosynthesis of antibiotics;ko01230//Biosynthesis of amino acids;ko01200//Carbon metabolism;ko00030//Pentose phosphate pathway	K00615	-	GO:0043169//cation binding;GO:0005488//binding;GO:0043167//ion binding;GO:0003824//catalytic activity;GO:0016740//transferase activity;GO:0016744//transferase activity, transferring aldehyde or ketonic groups	-
PA0549	195	126	20.5933	20.5433	-0.00350708	0.970333	1	no	-	transketolase [Pseudomonas aeruginosa]	-	-	-	-	-	-	-
PA0550	100.667	64	14.0767	12.8033	-0.136786	0.676932	0.857103	no	hyi	hydroxypyruvate isomerase [Pseudomonas aeruginosa]	Metabolism	Carbohydrate metabolism;Global and Overview	ko01100//Metabolic pathways;ko00630//Glyoxylate and dicarboxylate metabolism	K01816	-	-	-
PA0551	296	262.667	31.73	40.6	0.355632	0.0710356	0.22302	no	epd	D-erythrose 4-phosphate dehydrogenase [Pseudomonas aeruginosa PAO1] [Pseudomonas aeruginosa]	Metabolism	Metabolism of cofactors and vitamins;Global and Overview	ko01100//Metabolic pathways;ko00750//Vitamin B6 metabolism	K03472	-	GO:0036094//small molecule binding;GO:0003824//catalytic activity;GO:0000166//nucleotide binding;GO:0005488//binding;GO:1901363//heterocyclic compound binding;GO:0016620//oxidoreductase activity, acting on the aldehyde or oxo group of donors, NAD or NADP as acceptor;GO:0016903//oxidoreductase activity, acting on the aldehyde or oxo group of donors;GO:1901265//nucleoside phosphate binding;GO:00164…	GO:0042816//vitamin B6 metabolic process;GO:1901564//organonitrogen compound metabolic process;GO:1901615//organic hydroxy compound metabolic process;GO:0072524//pyridine-containing compound metabolic process;GO:0044710//single-organism metabolic process;GO:0006767//water-soluble vitamin metabolic process;GO:0009058//biosynthetic process;GO:0051188//cofactor biosynthetic process;GO:0044699//singl…
PA0552	1920	1182.33	183.067	166.283	-0.138726	0.351102	0.621757	no	pgk	phosphoglycerate kinase [Pseudomonas aeruginosa PAO1] [Pseudomonas aeruginosa]	Metabolism	Carbohydrate metabolism;Global and Overview	ko01100//Metabolic pathways;ko01110//Biosynthesis of secondary metabolites;ko01120//Microbial metabolism in diverse environments;ko01130//Biosynthesis of antibiotics;ko01230//Biosynthesis of amino acids;ko01200//Carbon metabolism;ko00010//Glycolysis / Gluconeogenesis	K00927	GO:0005622//intracellular;GO:0005623//cell;GO:0044424//intracellular part;GO:0044464//cell part	GO:0016772//transferase activity, transferring phosphorus-containing groups;GO:0036094//small molecule binding;GO:0097159//organic cyclic compound binding;GO:0032550//purine ribonucleoside binding;GO:0003824//catalytic activity;GO:0016740//transferase activity;GO:0032549//ribonucleoside binding;GO:0097367//carbohydrate derivative binding;GO:0001883//purine nucleoside binding;GO:1901363//heterocyc…	GO:0032787//monocarboxylic acid metabolic process;GO:0006793//phosphorus metabolic process;GO:0008152//metabolic process;GO:0006090//pyruvate metabolic process;GO:0044763//single-organism cellular process;GO:0044699//single-organism process;GO:0044237//cellular metabolic process;GO:0019752//carboxylic acid metabolic process;GO:0071704//organic substance metabolic process;GO:0006082//organic acid …
PA0553	94	79.3333	53	64.7933	0.289853	0.273412	0.536305	no	-	Uncharacterised protein [Acinetobacter baumannii]	-	-	-	-	-	-	-
PA0554	101.667	98.3333	33.1833	51.14	0.623993	0.0479846	0.172276	no	-	membrane-bound lysozyme-inhibitor of c-type lysozyme family protein [Pseudomonas aeruginosa c7447m] [Pseudomonas aeruginosa]	-	-	-	-	-	-	-
PA0555	6066	3920.33	637.293	605.4	-0.0740689	0.568043	0.789497	no	fba	fructose-1,6-bisphosphate aldolase [Pseudomonas aeruginosa PAO1] [Pseudomonas aeruginosa]	Metabolism	Carbohydrate metabolism;Global and Overview;Energy metabolism	ko01100//Metabolic pathways;ko01110//Biosynthesis of secondary metabolites;ko01120//Microbial metabolism in diverse environments;ko01130//Biosynthesis of antibiotics;ko01230//Biosynthesis of amino acids;ko01200//Carbon metabolism;ko00010//Glycolysis / Gluconeogenesis;ko00030//Pentose phosphate pathway;ko00680//Methane metabolism;ko00051//Fructose and mannose metabolism	K01624	-	-	-
PA0556	108.667	47.3333	24.8233	15.5367	-0.67602	0.0322772	0.129599	no	-	Uncharacterised protein [Enterobacter cloacae]	-	-	-	-	-	-	-
PA0557	1087.67	820	188.63	197.463	0.0660256	0.720671	0.880258	no	-	isomerase [Pseudomonas aeruginosa]	-	-	-	-	-	-	-
PA0558	1105.33	847	160.27	172.83	0.108849	0.56653	0.788253	no	SPAC25B8.10	methyltransferase domain protein [Pseudomonas aeruginosa PAO581] [Pseudomonas aeruginosa]	-	-	-	-	-	GO:0016740//transferase activity;GO:0016741//transferase activity, transferring one-carbon groups;GO:0003824//catalytic activity	GO:0008152//metabolic process
PA0559	74	71.3333	7.19	10.46	0.540819	0.101362	0.286651	no	yhiN	membrane protein [Pseudomonas aeruginosa]	-	-	-	-	-	-	-
PA0560	47	42.6667	10.5533	15.04	0.511106	0.18288	0.421812	no	ygjP	metal-dependent hydrolase [Pseudomonas aeruginosa C2159M] [Pseudomonas aeruginosa]	-	-	-	-	-	-	-
PA0561	23.3333	12	2.39	1.50333	-0.668846	0.331585	0.601377	no	-	Uncharacterised protein [Enterobacter cloacae]	-	-	-	-	-	-	-
PA0562	167.667	134	27.6567	33.2	0.263556	0.243814	0.500138	no	yieH	hydrolase [Pseudomonas aeruginosa PAO1] [Pseudomonas aeruginosa]	-	-	-	-	-	GO:0003824//catalytic activity	-
PA0563	63	114	20.2267	52.16	1.36669	5.33e-06	8.84e-05	yes	yhaI	DUF805 domain-containing protein [Pseudomonas aeruginosa]	-	-	-	-	-	-	-
PA0564	68.3333	58.6667	8.26333	11.0933	0.424897	0.207626	0.452995	no	HI_1052	transcriptional regulator [Pseudomonas aeruginosa PAO1] [Pseudomonas aeruginosa]	-	-	-	-	-	GO:0001071//nucleic acid binding transcription factor activity;GO:0003677//DNA binding;GO:0005488//binding;GO:0097159//organic cyclic compound binding;GO:0003676//nucleic acid binding;GO:1901363//heterocyclic compound binding	GO:0043170//macromolecule metabolic process;GO:0044237//cellular metabolic process;GO:0044249//cellular biosynthetic process;GO:0009059//macromolecule biosynthetic process;GO:0060255//regulation of macromolecule metabolic process;GO:0065007//biological regulation;GO:0008152//metabolic process;GO:0009058//biosynthetic process;GO:1901576//organic substance biosynthetic process;GO:0071704//organic s…
PA0565	452	383	146.873	188.777	0.362108	0.0621745	0.205902	no	HI_1053	Carboxymuconolactone decarboxylase family protein [Pseudomonas aeruginosa 18A] [Pseudomonas aeruginosa]	-	-	-	-	-	-	-
PA0566	149.667	93.3333	32.8533	31.5367	-0.0590096	0.811628	0.933599	no	-	membrane protein [Pseudomonas aeruginosa]	-	-	-	-	-	-	-
PA0567	8.33333	12.3333	5.94667	13.2233	1.15293	0.0437615	0.161155	no	PA0567	Stress induced hydrophobic peptide [Pseudomonas aeruginosa 18A] [Pseudomonas aeruginosa]	-	-	-	-	-	-	-
PA0568	31.6667	23.3333	7.57333	9.34	0.302494	0.578541	0.795148	no	-	hypothetical protein [Pseudomonas aeruginosa]	-	-	-	-	-	-	-
PA0569	27.6667	24.6667	6.63667	9.69667	0.54703	0.330782	0.600964	no	-	Uncharacterised protein [Enterobacter cloacae]	-	-	-	-	-	-	-
PA0570	14.6667	10.6667	4.60333	5.73667	0.317534	0.709603	0.87527	no	-	SMI1 / KNR4 family protein [Pseudomonas aeruginosa c7447m] [Pseudomonas aeruginosa]	-	-	-	-	-	-	-
PA0571	117.333	74.6667	21.1367	21.8833	0.0500846	0.916101	0.977679	no	-	Uncharacterised protein [Pseudomonas aeruginosa]	-	-	-	-	-	-	-
PA0572	4358.33	2599.33	176.38	153.7	-0.19857	0.121419	0.319473	no	-	peptidase M60-like family protein [Pseudomonas aeruginosa PAO581] [Pseudomonas aeruginosa]	-	-	-	-	-	-	-
PA0573	21.3333	9	6.92	4.90667	-0.496029	0.361735	0.630381	no	pXO1-01	nuclease-related domain protein [Pseudomonas aeruginosa PAO581] [Pseudomonas aeruginosa]	-	-	-	-	-	-	-
PA0574	173.333	128.667	17.73	19.02	0.101325	0.686751	0.862601	no	fic	Fic family protein [Pseudomonas aeruginosa SCV20265] [Pseudomonas aeruginosa]	-	-	-	-	-	-	-
PA0575	634.333	599.667	19.0333	27.0433	0.506745	0.00334129	0.023019	no	PA1727	bifunctional diguanylate cyclase/phosphodiesterase [Pseudomonas aeruginosa]	-	-	-	-	-	-	-
PA0576	7568	5815.33	456.82	509.317	0.156937	0.23704	0.491044	no	rpoD	RNA polymerase sigma factor RpoD [Pseudomonas aeruginosa PAO1] [Pseudomonas aeruginosa]	-	-	-	-	GO:0044424//intracellular part;GO:0044464//cell part;GO:0005623//cell;GO:0005622//intracellular	GO:0000990//transcription factor activity, core RNA polymerase binding;GO:0000988//transcription factor activity, protein binding;GO:0003676//nucleic acid binding;GO:0001071//nucleic acid binding transcription factor activity;GO:1901363//heterocyclic compound binding;GO:0097159//organic cyclic compound binding;GO:0005488//binding;GO:0000996//core DNA-dependent RNA polymerase binding promoter spec…	GO:0010468//regulation of gene expression;GO:1901576//organic substance biosynthetic process;GO:0009059//macromolecule biosynthetic process;GO:0044237//cellular metabolic process;GO:0050789//regulation of biological process;GO:0008152//metabolic process;GO:0090304//nucleic acid metabolic process;GO:0043170//macromolecule metabolic process;GO:0019438//aromatic compound biosynthetic process;GO:0034…
PA0577	522	448	29.4767	37.38	0.342693	0.0385597	0.147139	no	dnaG	DNA primase [Pseudomonas aeruginosa PAO1] [Pseudomonas aeruginosa]	Genetic Information Processing	Replication and repair	ko03030//DNA replication	K02316	GO:0043232//intracellular non-membrane-bounded organelle;GO:0044427//chromosomal part;GO:0005622//intracellular;GO:0032993//protein-DNA complex;GO:0044424//intracellular part;GO:0043226//organelle;GO:0044446//intracellular organelle part;GO:0043229//intracellular organelle;GO:0032991//macromolecular complex;GO:0005694//chromosome;GO:0005623//cell;GO:0044422//organelle part;GO:0030894//replisome;G…	GO:0003824//catalytic activity;GO:0016772//transferase activity, transferring phosphorus-containing groups;GO:0046914//transition metal ion binding;GO:0005488//binding;GO:0003899//DNA-directed RNA polymerase activity;GO:0034062//RNA polymerase activity;GO:0016779//nucleotidyltransferase activity;GO:0043167//ion binding;GO:0046872//metal ion binding;GO:0016740//transferase activity;GO:0043169//cat…	GO:0006725//cellular aromatic compound metabolic process;GO:0034641//cellular nitrogen compound metabolic process;GO:0043170//macromolecule metabolic process;GO:0006139//nucleobase-containing compound metabolic process;GO:0044238//primary metabolic process;GO:0044260//cellular macromolecule metabolic process;GO:1901360//organic cyclic compound metabolic process;GO:0044237//cellular metabolic proc…
PA0578	40.3333	29	9.94667	10.6333	0.0963089	0.854243	0.950765	no	AIM41	Transamidase GatB domain protein [Pseudomonas aeruginosa 18A] [Pseudomonas aeruginosa]	-	-	-	-	-	-	-
PA0579	39.3333	36.6667	20.2933	27.3967	0.432995	0.253433	0.510377	no	rpsU	30S ribosomal protein S21 [Pseudomonas aeruginosa PAO1] [Pseudomonas aeruginosa]	Genetic Information Processing	Translation	ko03010//Ribosome	K02970	GO:0005622//intracellular;GO:0044464//cell part;GO:0005623//cell;GO:0032991//macromolecular complex;GO:1990904//ribonucleoprotein complex;GO:0030529//intracellular ribonucleoprotein complex;GO:0044424//intracellular part	-	GO:0010467//gene expression;GO:0043170//macromolecule metabolic process;GO:0071704//organic substance metabolic process;GO:0008152//metabolic process
PA0580	179.333	133.333	19.51	21.0967	0.112801	0.611874	0.814805	no	tsaD	tRNA N6-adenosine threonylcarbamoyltransferase [Pseudomonas aeruginosa PAO1] [Pseudomonas aeruginosa]	-	-	-	-	-	-	-
PA0581	81	42	16.6033	11.6433	-0.511969	0.171386	0.402702	no	plsY	glycerol-3-phosphate acyltransferase PlsY [Pseudomonas aeruginosa MH27] [Pseudomonas aeruginosa]	Metabolism	Lipid metabolism;Global and Overview	ko01100//Metabolic pathways;ko01110//Biosynthesis of secondary metabolites;ko00564//Glycerophospholipid metabolism;ko00561//Glycerolipid metabolism	K08591	-	-	-
PA0582	39	39.6667	12.2367	19.0533	0.638833	0.082261	0.248572	no	folB	dihydroneopterin aldolase [Pseudomonas aeruginosa]	Metabolism	Global and Overview;Metabolism of cofactors and vitamins	ko01100//Metabolic pathways;ko00790//Folate biosynthesis	K01633	-	-	GO:0006807//nitrogen compound metabolic process;GO:0009987//cellular process;GO:0006575//cellular modified amino acid metabolic process;GO:0071704//organic substance metabolic process;GO:0008152//metabolic process;GO:1901564//organonitrogen compound metabolic process;GO:0044237//cellular metabolic process
PA0583	34	24	7.11	7.07333	-0.00745931	1	1	no	folK	2-amino-4-hydroxy-6-hydroxymethyldihydropteridine diphosphokinase [Pseudomonas aeruginosa]	Metabolism	Metabolism of cofactors and vitamins;Global and Overview	ko01100//Metabolic pathways;ko00790//Folate biosynthesis	K00950	-	-	-
PA0584	1196	769.333	109.017	103.31	-0.0775688	0.606778	0.813364	no	cca	multifunctional tRNA nucleotidyl transferase/2'3'-cyclic phosphodiesterase/2'nucleotidase/phosphatase [Pseudomonas aeruginosa PAO1] [Pseudomonas aeruginosa]	-	-	-	-	-	GO:0036094//small molecule binding;GO:0016772//transferase activity, transferring phosphorus-containing groups;GO:0001883//purine nucleoside binding;GO:0043169//cation binding;GO:0043167//ion binding;GO:0042578//phosphoric ester hydrolase activity;GO:0016787//hydrolase activity;GO:0004810//tRNA adenylyltransferase activity;GO:0097159//organic cyclic compound binding;GO:0070566//adenylyltransferas…	GO:0006399//tRNA metabolic process;GO:0071704//organic substance metabolic process;GO:0034470//ncRNA processing;GO:0043628//ncRNA 3'-end processing;GO:0006796//phosphate-containing compound metabolic process;GO:0031123//RNA 3'-end processing;GO:0046483//heterocycle metabolic process;GO:0044237//cellular metabolic process;GO:0044260//cellular macromolecule metabolic process;GO:0090304//nucleic aci…
PA0585	89.6667	54.6667	20.1	17.47	-0.202316	0.543395	0.77209	no	-	Uncharacterised protein [Acinetobacter baumannii]	-	-	-	-	-	-	-
PA0586	15598	9028	1126.81	957.65	-0.23467	0.0641503	0.209424	no	spoVR	SpoVR family protein [Pseudomonas aeruginosa YL84] [Pseudomonas aeruginosa]	-	-	-	-	-	-	-
PA0587	15117	9537	1333.07	1218.85	-0.129228	0.316672	0.58461	no	PA14_07660	UPF0229 protein [Pseudomonas sp. P179]	-	-	-	-	-	-	-
PA0588	77252.7	45853.7	4509.24	3915.3	-0.20376	0.102722	0.28888	no	prkA	PrkA family serine protein kinase [Pseudomonas aeruginosa]	-	-	-	-	-	-	-
PA0589	90	45.6667	30.6167	21.75	-0.493302	0.096972	0.278333	no	glpE	thiosulfate sulfurtransferase [Pseudomonas aeruginosa PAO1] [Pseudomonas aeruginosa]	Metabolism	Global and Overview;Energy metabolism	ko01110//Biosynthesis of secondary metabolites;ko01120//Microbial metabolism in diverse environments;ko00920//Sulfur metabolism	K02439	-	-	-
PA0590	664	381.667	87.98	72.93	-0.270663	0.106276	0.294699	no	apaH	bis(5'-nucleosyl)-tetraphosphatase [Pseudomonas aeruginosa PAO1] [Pseudomonas aeruginosa]	Metabolism	Nucleotide metabolism	ko00230//Purine metabolism	K01525	-	GO:0004551//nucleotide diphosphatase activity;GO:0016818//hydrolase activity, acting on acid anhydrides, in phosphorus-containing anhydrides;GO:0016817//hydrolase activity, acting on acid anhydrides;GO:0003824//catalytic activity;GO:0016462//pyrophosphatase activity;GO:0016787//hydrolase activity;GO:0008796//bis(5'-nucleosyl)-tetraphosphatase activity	-
PA0591	505.667	323	148.6	135.027	-0.13819	0.464446	0.71474	no	apaG	protein ApaG [Pseudomonas aeruginosa PAO1] [Pseudomonas aeruginosa]	-	-	-	-	-	-	-
PA0592	82.3333	53.6667	11.23	11.11	-0.0154991	0.959722	0.998721	no	rsmA	ribosomal RNA small subunit methyltransferase A [Pseudomonas aeruginosa PAO1] [Pseudomonas aeruginosa]	-	-	-	-	-	-	-
PA0593	139.667	107.333	15.6367	18.7667	0.263239	0.345308	0.615765	no	pdxA1	4-hydroxythreonine-4-phosphate dehydrogenase [Pseudomonas aeruginosa PAO1] [Pseudomonas aeruginosa]	Metabolism	Global and Overview;Metabolism of cofactors and vitamins	ko01100//Metabolic pathways;ko00750//Vitamin B6 metabolism	K00097	-	-	-
PA0594	1897	1504	166.217	188.023	0.177847	0.221372	0.472091	no	surA	peptidyl-prolyl cis-trans isomerase [Pseudomonas aeruginosa]	-	-	-	-	-	-	-
PA0595	5064.33	5047.67	205.733	292.097	0.50567	0.000511944	0.00498226	no	lptD	organic solvent tolerance protein OstA [Pseudomonas aeruginosa PAO1] [Pseudomonas aeruginosa]	-	-	-	-	-	-	-
PA0596	841.667	553.333	92.2167	90.7867	-0.0225471	0.887626	0.965975	no	-	phosphotransferase enzyme family protein [Pseudomonas aeruginosa PAO581] [Pseudomonas aeruginosa]	Metabolism	Carbohydrate metabolism;Global and Overview	ko01100//Metabolic pathways;ko00520//Amino sugar and nucleotide sugar metabolism	K07102	-	GO:0003824//catalytic activity;GO:0016740//transferase activity	-
PA0597	144.667	111.667	23.87	27.69	0.214166	0.436497	0.693237	no	gmppb-a	nucleotidyl transferase [Pseudomonas aeruginosa PAO1] [Pseudomonas aeruginosa]	-	-	-	-	-	GO:0016772//transferase activity, transferring phosphorus-containing groups;GO:0003824//catalytic activity;GO:0016740//transferase activity	-
PA0598	160.333	132.667	23.3067	30.3133	0.37921	0.168815	0.398853	no	djlA	DnaJ-like protein [Pseudomonas aeruginosa]	-	-	-	-	-	-	-
PA0599	297	255	31.5133	41.5267	0.398076	0.110511	0.299771	no	-	hydrolase or acyltransferase [Pseudomonas sp. YS-1p]	-	-	-	-	-	-	-
PA0600	418.333	319	19.5833	22.23	0.182882	0.319633	0.587173	no	degS	two-component sensor [Pseudomonas aeruginosa PAO1] [Pseudomonas aeruginosa]	-	-	-	-	GO:0031224//intrinsic component of membrane;GO:0016020//membrane;GO:0044425//membrane part	GO:0016740//transferase activity;GO:0060089//molecular transducer activity;GO:0036094//small molecule binding;GO:0097159//organic cyclic compound binding;GO:0001882//nucleoside binding;GO:0016772//transferase activity, transferring phosphorus-containing groups;GO:0016773//phosphotransferase activity, alcohol group as acceptor;GO:0032549//ribonucleoside binding;GO:0097367//carbohydrate derivative …	GO:0016310//phosphorylation;GO:0035556//intracellular signal transduction;GO:0006793//phosphorus metabolic process;GO:0051716//cellular response to stimulus;GO:0050794//regulation of cellular process;GO:0006796//phosphate-containing compound metabolic process;GO:0006468//protein phosphorylation;GO:0044763//single-organism cellular process;GO:0065007//biological regulation;GO:0050896//response to …
PA0601	687.667	356	122.103	89.6067	-0.446425	0.0159739	0.0781399	no	uvrY	DNA-binding response regulator [Pseudomonas aeruginosa]	-	-	-	-	-	-	-
PA0602	184.333	128	19.9267	20.6267	0.0498103	0.850439	0.950503	no	-	ABC transporter [Pseudomonas aeruginosa PAO1] [Pseudomonas aeruginosa]	-	-	-	-	-	-	-
PA0603	447.667	440.667	45.3733	64.0067	0.496378	0.00612625	0.0368836	no	potA	ABC transporter ATP-binding protein [Pseudomonas aeruginosa PAO1] [Pseudomonas aeruginosa]	-	-	-	-	GO:0032991//macromolecular complex;GO:0043234//protein complex;GO:0016020//membrane	GO:0016462//pyrophosphatase activity;GO:0022857//transmembrane transporter activity;GO:0036094//small molecule binding;GO:0016818//hydrolase activity, acting on acid anhydrides, in phosphorus-containing anhydrides;GO:1901363//heterocyclic compound binding;GO:0032550//purine ribonucleoside binding;GO:0016887//ATPase activity;GO:0001883//purine nucleoside binding;GO:0032549//ribonucleoside binding;…	GO:0071702//organic substance transport;GO:0051179//localization;GO:0006810//transport;GO:0051234//establishment of localization;GO:1902578//single-organism localization;GO:0071705//nitrogen compound transport;GO:0044699//single-organism process;GO:0044763//single-organism cellular process;GO:0009987//cellular process;GO:0044765//single-organism transport;GO:0015846//polyamine transport
PA0604	2631.33	2337.33	279.407	364.657	0.384172	0.00560142	0.0343188	no	-	ABC transporter [Pseudomonas aeruginosa PAO1] [Pseudomonas aeruginosa]	-	-	-	-	-	-	-
PA0605	312.333	293.333	28.3933	38.1467	0.426005	0.0265491	0.112278	no	potH	ABC transporter permease [Pseudomonas aeruginosa PAO1] [Pseudomonas aeruginosa]	-	-	-	-	GO:0016020//membrane;GO:0031224//intrinsic component of membrane;GO:0044425//membrane part	-	-
PA0606	166.333	143.667	22.3033	28.56	0.356737	0.099273	0.282799	no	potC	ABC transporter permease [Pseudomonas aeruginosa PAO1] [Pseudomonas aeruginosa]	-	-	-	-	GO:0016020//membrane;GO:0031224//intrinsic component of membrane;GO:0044425//membrane part	-	-
PA0607	342.667	307.333	57.1333	72.1067	0.3358	0.141942	0.356464	no	rpe	ribulose-phosphate 3-epimerase [Pseudomonas aeruginosa PAO1] [Pseudomonas aeruginosa]	Metabolism	Carbohydrate metabolism;Global and Overview	ko01100//Metabolic pathways;ko01110//Biosynthesis of secondary metabolites;ko01120//Microbial metabolism in diverse environments;ko01130//Biosynthesis of antibiotics;ko01230//Biosynthesis of amino acids;ko01200//Carbon metabolism;ko00030//Pentose phosphate pathway;ko00040//Pentose and glucuronate interconversions	K01783	-	GO:0043167//ion binding;GO:0016853//isomerase activity;GO:0043169//cation binding;GO:0005488//binding;GO:0016854//racemase and epimerase activity;GO:0003824//catalytic activity;GO:0016857//racemase and epimerase activity, acting on carbohydrates and derivatives	GO:0006139//nucleobase-containing compound metabolic process;GO:0044710//single-organism metabolic process;GO:0006793//phosphorus metabolic process;GO:0019637//organophosphate metabolic process;GO:0006807//nitrogen compound metabolic process;GO:1901564//organonitrogen compound metabolic process;GO:0006739//NADP metabolic process;GO:0006733//oxidoreduction coenzyme metabolic process;GO:0071704//or…
PA0608	93	92	12.7967	18.39	0.523153	0.0322414	0.129549	no	gph1	phosphoglycolate phosphatase [Pseudomonas aeruginosa PAO1] [Pseudomonas aeruginosa]	Metabolism	Carbohydrate metabolism;Global and Overview	ko01100//Metabolic pathways;ko01110//Biosynthesis of secondary metabolites;ko01130//Biosynthesis of antibiotics;ko00630//Glyoxylate and dicarboxylate metabolism	K01091	-	-	-
PA0609	686	486.333	51.93	55.2667	0.0898414	0.61436	0.816746	no	trpE	anthranilate synthase component I [Pseudomonas sp. HMSC05H02]	Metabolism	Global and Overview;Amino acid metabolism	ko01100//Metabolic pathways;ko01110//Biosynthesis of secondary metabolites;ko01130//Biosynthesis of antibiotics;ko01230//Biosynthesis of amino acids;ko00400//Phenylalanine, tyrosine and tryptophan biosynthesis	K01657	-	GO:0016830//carbon-carbon lyase activity;GO:0043167//ion binding;GO:0016829//lyase activity;GO:0003824//catalytic activity;GO:0005488//binding;GO:0043169//cation binding;GO:0016833//oxo-acid-lyase activity	GO:0008152//metabolic process;GO:0044283//small molecule biosynthetic process;GO:0044281//small molecule metabolic process;GO:0009058//biosynthetic process;GO:0043436//oxoacid metabolic process;GO:0019752//carboxylic acid metabolic process;GO:0006586//indolalkylamine metabolic process;GO:0044699//single-organism process;GO:1901564//organonitrogen compound metabolic process;GO:1901360//organic cyc…
PA0610	466.667	557.333	167.427	312.377	0.899757	0.000150886	0.00173597	no	prtN	transcriptional regulator PrtN [Pseudomonas aeruginosa PAO1] [Pseudomonas aeruginosa]	-	-	-	-	-	-	GO:0009891//positive regulation of biosynthetic process;GO:0044249//cellular biosynthetic process;GO:0044711//single-organism biosynthetic process;GO:1901576//organic substance biosynthetic process;GO:0009403//toxin biosynthetic process;GO:0044699//single-organism process;GO:0044550//secondary metabolite biosynthetic process;GO:0044237//cellular metabolic process;GO:0044763//single-organism cellu…
PA0611	260	140.333	37.5167	29.1567	-0.363706	0.107627	0.296964	no	prtR	HTH-type transcriptional regulator PrtR [Pseudomonas aeruginosa PAO1] [Pseudomonas aeruginosa]	-	-	-	-	-	GO:0003677//DNA binding;GO:1901363//heterocyclic compound binding;GO:0005488//binding;GO:0003676//nucleic acid binding;GO:0097159//organic cyclic compound binding	GO:0008152//metabolic process;GO:0034645//cellular macromolecule biosynthetic process;GO:0060255//regulation of macromolecule metabolic process;GO:0009059//macromolecule biosynthetic process;GO:0019748//secondary metabolic process;GO:1901576//organic substance biosynthetic process;GO:0009404//toxin metabolic process;GO:0009892//negative regulation of metabolic process;GO:0071704//organic substanc…
PA0612	10.6667	23	6.11	18.9467	1.6327	0.000576371	0.00554134	yes	traR	repressor PtrB [Pseudomonas aeruginosa PAO1] [Pseudomonas aeruginosa]	-	-	-	-	-	-	GO:0050789//regulation of biological process;GO:0048518//positive regulation of biological process;GO:0009889//regulation of biosynthetic process;GO:0009893//positive regulation of metabolic process;GO:0065007//biological regulation;GO:0019222//regulation of metabolic process;GO:0009891//positive regulation of biosynthetic process
PA0613	80	173.667	25.1467	82.22	1.70912	1.42e-10	4.95e-09	yes	-	Uncharacterised protein [Pseudomonas aeruginosa]	-	-	-	-	-	-	-
PA0614	40.3333	44.6667	9.88333	18.4733	0.902375	0.0615422	0.204907	no	-	holin [Pseudomonas aeruginosa]	-	-	-	-	-	-	-
PA0615	444.667	433	96.5133	153.54	0.669814	0.0352207	0.138319	no	-	phage protein [Pseudomonas aeruginosa]	-	-	-	-	-	-	-
PA0616	278.667	299	56.3333	103.357	0.875571	0.0372536	0.144163	no	V	VR2 [Pseudomonas aeruginosa PAO1] [Pseudomonas aeruginosa]	-	-	-	-	-	-	-
PA0617	199	216	67.33	123.01	0.869454	0.0154183	0.0761814	no	W	bacteriophage protein [Pseudomonas aeruginosa PAO1] [Pseudomonas aeruginosa]	-	-	-	-	-	GO:0048037//cofactor binding;GO:0005488//binding	GO:0071704//organic substance metabolic process;GO:0006807//nitrogen compound metabolic process;GO:1901564//organonitrogen compound metabolic process;GO:0008152//metabolic process
PA0618	894.333	798.667	113.007	158.377	0.486952	0.0464571	0.168468	no	J	bacteriophage protein [Pseudomonas aeruginosa PAO1] [Pseudomonas aeruginosa]	-	-	-	-	-	-	-
PA0619	665.667	620	139.367	208.957	0.584318	0.0385006	0.147139	no	I	bacteriophage protein [Pseudomonas aeruginosa PAO1] [Pseudomonas aeruginosa]	-	-	-	-	-	-	-
PA0620	3243	3535.33	176.597	304.393	0.785479	0.00143403	0.0117883	no	H	bacteriophage protein [Pseudomonas aeruginosa]	-	-	-	-	-	-	-
PA0621	2065	2463.67	501.963	968.127	0.947614	0.000260968	0.00281925	no	-	tail fiber assembly [Pseudomonas aeruginosa]	-	-	-	-	-	-	-
PA0622	2293.67	3993.67	221.98	630.267	1.50553	3.06e-07	6.4e-06	yes	FI	bacteriophage protein [Pseudomonas aeruginosa]	-	-	-	-	-	-	-
PA0623	388.667	602.333	87.1667	213.207	1.2904	1.89e-06	3.45e-05	yes	FII	FIIR2 [Pseudomonas aeruginosa PAO1] [Pseudomonas aeruginosa]	-	-	-	-	-	-	-
PA0624	309	410.333	99.9	210.797	1.0773	3.75e-05	0.000522883	yes	-	mu-like prophage FluMu gp41 family protein [Pseudomonas aeruginosa c7447m] [Pseudomonas aeruginosa]	-	-	-	-	-	-	-
PA0625	2571.33	2456.33	129.1	198.263	0.618929	0.0202034	0.0927105	no	-	phage tail length tape measure protein [Pseudomonas aeruginosa]	-	-	-	-	-	-	-
PA0626	1174	1018.33	150.683	202.16	0.423978	0.0471988	0.169983	no	-	UR2 [Pseudomonas aeruginosa PAO1] [Pseudomonas aeruginosa]	-	-	-	-	-	-	-
PA0627	15.3333	26.3333	8.67333	22.8733	1.39901	0.0202804	0.092832	no	X	XR2 [Pseudomonas aeruginosa PAO1] [Pseudomonas aeruginosa]	-	-	-	-	-	-	-
PA0628	665.333	570.667	75.7833	104.563	0.464425	0.110004	0.2993	no	D	DR2 [Pseudomonas aeruginosa PAO1] [Pseudomonas aeruginosa]	-	-	-	-	-	-	-
PA0629	201.333	144	35.8733	41.57	0.212631	0.512768	0.75243	no	10	lytic enzyme [Pseudomonas aeruginosa PAO1] [Pseudomonas aeruginosa]	-	-	-	-	-	-	GO:0071554//cell wall organization or biogenesis;GO:0009056//catabolic process;GO:0006026//aminoglycan catabolic process;GO:0006807//nitrogen compound metabolic process;GO:0006022//aminoglycan metabolic process;GO:0044237//cellular metabolic process;GO:0044260//cellular macromolecule metabolic process;GO:1901565//organonitrogen compound catabolic process;GO:0009057//macromolecule catabolic proces…
PA0630	105	77	32.9967	40.63	0.300225	0.54634	0.774423	no	-	Uncharacterised protein [Pseudomonas aeruginosa]	-	-	-	-	-	-	-
PA0631	19.3333	13.3333	8.50333	9.69	0.188468	0.791702	0.923763	no	-	lipoprotein [Pseudomonas aeruginosa PA38182] [Pseudomonas aeruginosa]	-	-	-	-	-	-	-
PA0633	937	1356.67	211.553	494.05	1.22364	7.48e-06	0.000119794	yes	-	VF2 [Pseudomonas aeruginosa PAO1] [Pseudomonas aeruginosa]	-	-	-	-	-	-	-
PA0634	310	425.667	98.9367	228.137	1.20532	0.000469067	0.00466298	yes	-	Uncharacterised protein [Enterobacter cloacae]	-	-	-	-	-	-	-
PA0635	158	157.333	69.2	106.54	0.622551	0.0200507	0.0923518	no	-	phage protein [Pseudomonas aeruginosa PAO1H2O] [Pseudomonas aeruginosa]	-	-	-	-	-	-	-
PA0636	1585.33	1547.67	96.8367	152.773	0.657767	0.0165732	0.0799589	no	-	HF2 [Pseudomonas aeruginosa PAO1] [Pseudomonas aeruginosa]	-	-	-	-	-	-	-
PA0637	396.667	354.333	131.403	174.743	0.411236	0.0508258	0.180466	no	gene 17	MF2 [Pseudomonas aeruginosa PAO1] [Pseudomonas aeruginosa]	-	-	-	-	-	-	-
PA0638	516.667	489	82.79	122.697	0.567568	0.0123925	0.0650599	no	gene 18	bacteriophage protein [Pseudomonas aeruginosa]	-	-	-	-	-	-	-
PA0639	339.333	331	49.1567	78.6133	0.677387	0.0397426	0.149932	no	gene 19	peptidase P60 [Pseudomonas aeruginosa RP73] [Pseudomonas aeruginosa]	-	-	-	-	-	-	-
PA0640	415.333	429.333	76.69	131.007	0.77253	0.019961	0.0921291	no	gene 20	bacteriophage protein [Pseudomonas aeruginosa PAO1] [Pseudomonas aeruginosa]	-	-	-	-	-	-	-
PA0641	2814.33	3291	87.1467	165.84	0.928275	0.0014674	0.011945	no	J	bacteriophage protein [Pseudomonas aeruginosa]	-	-	-	-	-	-	-
PA0643	651.667	1370.33	67.19	225.313	1.74561	2.18e-11	8.41e-10	yes	-	phage tail protein [Pseudomonas aeruginosa]	-	-	-	-	-	-	-
PA0644	108.333	249.667	35.63	140.493	1.97934	2.59e-06	4.55e-05	yes	-	MULTISPECIES: hypothetical protein [Pseudomonas]	-	-	-	-	-	-	-
PA0645	18.6667	50	8.85667	38.19	2.10836	3.57e-06	6.06e-05	yes	-	phage protein [Pseudomonas aeruginosa]	-	-	-	-	-	-	-
PA0646	298.667	891.667	32.05	152.737	2.25265	1.84e-15	9.57e-14	yes	-	phage tail protein [Pseudomonas aeruginosa]	-	-	-	-	-	-	-
PA0647	129.667	250	47.8767	152.587	1.67223	5.66e-06	9.36e-05	yes	-	Uncharacterised protein [Enterobacter cloacae]	-	-	-	-	-	-	-
PA0648	19.3333	38	8.99333	29.6767	1.7224	0.000639493	0.00605708	yes	-	Uncharacterised protein [Enterobacter cloacae]	-	-	-	-	-	-	-
PA0649	357.667	301.333	67.15	80.0333	0.253214	0.196549	0.439375	no	trpG	anthranilate synthase component II [Pseudomonas aeruginosa PAO1] [Pseudomonas aeruginosa]	Metabolism	Amino acid metabolism;Global and Overview	ko01100//Metabolic pathways;ko01110//Biosynthesis of secondary metabolites;ko01130//Biosynthesis of antibiotics;ko01230//Biosynthesis of amino acids;ko00400//Phenylalanine, tyrosine and tryptophan biosynthesis	K01658	-	GO:0003824//catalytic activity;GO:0016830//carbon-carbon lyase activity;GO:0016833//oxo-acid-lyase activity;GO:0016829//lyase activity	GO:0006082//organic acid metabolic process;GO:0044238//primary metabolic process;GO:0008652//cellular amino acid biosynthetic process;GO:0006576//cellular biogenic amine metabolic process;GO:1901360//organic cyclic compound metabolic process;GO:0009064//glutamine family amino acid metabolic process;GO:0044763//single-organism cellular process;GO:0006568//tryptophan metabolic process;GO:0046394//c…
PA0650	1310.67	1000.67	139.36	169.197	0.279885	0.245877	0.503088	no	trpD	anthranilate phosphoribosyltransferase [Pseudomonas aeruginosa PAO1] [Pseudomonas aeruginosa]	Metabolism	Amino acid metabolism;Global and Overview	ko01100//Metabolic pathways;ko01110//Biosynthesis of secondary metabolites;ko01130//Biosynthesis of antibiotics;ko01230//Biosynthesis of amino acids;ko00400//Phenylalanine, tyrosine and tryptophan biosynthesis	K00766	-	GO:0016740//transferase activity;GO:0005488//binding;GO:0016757//transferase activity, transferring glycosyl groups;GO:0003824//catalytic activity;GO:0043167//ion binding;GO:0046872//metal ion binding;GO:0016763//transferase activity, transferring pentosyl groups;GO:0043169//cation binding	GO:0044249//cellular biosynthetic process;GO:0043436//oxoacid metabolic process;GO:0008152//metabolic process;GO:0044237//cellular metabolic process;GO:0009987//cellular process;GO:0019752//carboxylic acid metabolic process;GO:0071704//organic substance metabolic process;GO:0006807//nitrogen compound metabolic process;GO:1901566//organonitrogen compound biosynthetic process;GO:0016053//organic ac…
PA0651	945	553.333	126.743	109.553	-0.210276	0.182934	0.421812	no	trpC	indole-3-glycerol phosphate synthase [Pseudomonas aeruginosa PAO1] [Pseudomonas aeruginosa]	Metabolism	Global and Overview;Amino acid metabolism	ko01100//Metabolic pathways;ko01110//Biosynthesis of secondary metabolites;ko01130//Biosynthesis of antibiotics;ko01230//Biosynthesis of amino acids;ko00400//Phenylalanine, tyrosine and tryptophan biosynthesis	K01609	-	GO:0016830//carbon-carbon lyase activity;GO:0016831//carboxy-lyase activity;GO:0003824//catalytic activity;GO:0016829//lyase activity	GO:0044238//primary metabolic process;GO:0009308//amine metabolic process;GO:1901360//organic cyclic compound metabolic process;GO:0008652//cellular amino acid biosynthetic process;GO:0044710//single-organism metabolic process;GO:0006520//cellular amino acid metabolic process;GO:0006807//nitrogen compound metabolic process;GO:0044249//cellular biosynthetic process;GO:0019752//carboxylic acid meta…
PA0652	1825.67	1259	317.78	327.72	0.0444354	0.774998	0.915483	no	vfr	cAMP-regulatory protein [Pseudomonas aeruginosa PAO1] [Pseudomonas aeruginosa]	Environmental Information Processing	Signal transduction	ko02020//Two-component system	K10914	GO:0044464//cell part;GO:0005623//cell	GO:0097159//organic cyclic compound binding;GO:0036094//small molecule binding;GO:0000166//nucleotide binding;GO:0003676//nucleic acid binding;GO:1901363//heterocyclic compound binding;GO:0030551//cyclic nucleotide binding;GO:0001071//nucleic acid binding transcription factor activity;GO:0005488//binding;GO:1901265//nucleoside phosphate binding	GO:0009987//cellular process;GO:1901576//organic substance biosynthetic process;GO:0008152//metabolic process;GO:0009058//biosynthetic process;GO:0044249//cellular biosynthetic process;GO:0009059//macromolecule biosynthetic process;GO:0044237//cellular metabolic process;GO:0044260//cellular macromolecule metabolic process;GO:0034645//cellular macromolecule biosynthetic process;GO:0043170//macromo…
PA0653	60.3333	48	16.04	18.7733	0.227011	0.45748	0.710181	no	yhfA	peroxiredoxin [Pseudomonas aeruginosa]	-	-	-	-	-	-	-
PA0654	139.667	151.333	20.2	32.3767	0.680599	0.0101319	0.055362	no	speD	S-adenosylmethionine decarboxylase [Pseudomonas aeruginosa PAO1] [Pseudomonas aeruginosa]	Metabolism	Amino acid metabolism;Global and Overview	ko01100//Metabolic pathways;ko00330//Arginine and proline metabolism;ko00270//Cysteine and methionine metabolism	K01611	-	GO:0016829//lyase activity;GO:0003824//catalytic activity;GO:0016830//carbon-carbon lyase activity	GO:1901564//organonitrogen compound metabolic process;GO:0044271//cellular nitrogen compound biosynthetic process;GO:0006596//polyamine biosynthetic process;GO:0009308//amine metabolic process;GO:0006576//cellular biogenic amine metabolic process;GO:0006807//nitrogen compound metabolic process;GO:0009309//amine biosynthetic process;GO:0006595//polyamine metabolic process;GO:1901566//organonitroge…
PA0655	2435	1741.67	419.513	443.163	0.0791219	0.57029	0.789497	no	coq7	2-nonaprenyl-3-methyl-6-methoxy-1,4-benzoquinol hydroxylase [Pseudomonas aeruginosa PAO1] [Pseudomonas aeruginosa]	Metabolism	Global and Overview;Metabolism of cofactors and vitamins	ko01100//Metabolic pathways;ko01110//Biosynthesis of secondary metabolites;ko00130//Ubiquinone and other terpenoid-quinone biosynthesis	K06134	-	-	-
PA0656	594	593.667	197.08	274.02	0.4755	0.022978	0.101045	no	hint-1	HIT family protein [Pseudomonas aeruginosa PAO1] [Pseudomonas aeruginosa]	-	-	-	-	-	-	-
PA0657	759.333	439.667	57.1633	50.0467	-0.191816	0.308263	0.576385	no	ycf46	ATPase [Pseudomonas aeruginosa]	-	-	-	-	-	-	-
PA0658	237.333	169.667	33.0367	36.0733	0.126865	0.581843	0.797601	no	hetN	short-chain dehydrogenase [Pseudomonas aeruginosa PAO1] [Pseudomonas aeruginosa]	-	-	-	-	-	GO:0003824//catalytic activity	GO:0044710//single-organism metabolic process;GO:0008152//metabolic process;GO:0044699//single-organism process
PA0659	658.667	541.333	68.5433	82.9467	0.275168	0.109887	0.299247	no	yhaI	membrane protein [Pseudomonas aeruginosa SG17M] [Pseudomonas aeruginosa]	-	-	-	-	-	-	-
PA0660	1809.67	1101.33	210.41	183.787	-0.195171	0.171093	0.402525	no	PA1024	2-nitropropane dioxygenase [Pseudomonas aeruginosa]	Metabolism	Energy metabolism	ko00910//Nitrogen metabolism	K00459	-	-	-
PA0661	384.667	323.333	102.943	118.853	0.207332	0.374448	0.640446	no	HP_1484	membrane protein [Pseudomonas aeruginosa]	-	-	-	-	-	-	-
PA0662	464.667	343.333	50.5267	54.64	0.112912	0.53893	0.76988	no	argC	N-acetyl-gamma-glutamyl-phosphate reductase [Pseudomonas aeruginosa PAO1] [Pseudomonas aeruginosa]	Metabolism	Amino acid metabolism;Global and Overview	ko01100//Metabolic pathways;ko01110//Biosynthesis of secondary metabolites;ko01130//Biosynthesis of antibiotics;ko01230//Biosynthesis of amino acids;ko01210//2-Oxocarboxylic acid metabolism;ko00220//Arginine biosynthesis	K00145	GO:0044464//cell part;GO:0044424//intracellular part;GO:0005622//intracellular;GO:0005623//cell	GO:1901363//heterocyclic compound binding;GO:1901265//nucleoside phosphate binding;GO:0005515//protein binding;GO:0036094//small molecule binding;GO:0000166//nucleotide binding;GO:0005488//binding;GO:0016491//oxidoreductase activity;GO:0003824//catalytic activity;GO:0097159//organic cyclic compound binding;GO:0016903//oxidoreductase activity, acting on the aldehyde or oxo group of donors	GO:0019752//carboxylic acid metabolic process;GO:0006520//cellular amino acid metabolic process;GO:1901564//organonitrogen compound metabolic process;GO:0006525//arginine metabolic process;GO:1901605//alpha-amino acid metabolic process;GO:0006807//nitrogen compound metabolic process;GO:0044710//single-organism metabolic process;GO:0044281//small molecule metabolic process;GO:0044237//cellular met…
PA0663	116	81	18.0833	18.8867	0.0627075	0.840352	0.945262	no	-	Uncharacterised protein [Enterobacter cloacae]	-	-	-	-	-	-	-
PA0664	129.667	87.3333	33.7267	38.53	0.192092	0.652739	0.842311	no	-	membrane protein [Pseudomonas aeruginosa]	-	-	-	-	-	-	-
PA0665	594.667	303	192.833	144.417	-0.417117	0.0379589	0.145776	no	erpA	iron-sulfur cluster insertion protein ErpA [Pseudomonas aeruginosa PAO1] [Pseudomonas aeruginosa]	-	-	-	-	-	-	-
PA0666	319	236	32.92	34.37	0.0621855	0.76443	0.907873	no	anmK	anhydro-N-acetylmuramic acid kinase [Pseudomonas aeruginosa PAO1] [Pseudomonas aeruginosa]	-	-	-	-	-	-	-
PA0667	2951	2437.33	247.65	295.333	0.254042	0.0663631	0.213538	no	mepM	peptidase M23 [Pseudomonas aeruginosa RP73] [Pseudomonas aeruginosa]	-	-	-	-	-	-	-
PA0668	719.333	599	67.2	83.53	0.313833	0.0602623	0.202465	no	tyrS2	tyrosine--tRNA ligase [Pseudomonas aeruginosa PAO1] [Pseudomonas aeruginosa]	Genetic Information Processing	Translation	ko00970//Aminoacyl-tRNA biosynthesis	K01866	-	-	-
PA0669	117.333	85.6667	4.15	4.62667	0.156862	0.593851	0.80371	no	dnaE2	error-prone DNA polymerase [Pseudomonas aeruginosa]	-	-	-	-	-	-	-
PA0670	67.3333	33.6667	5.4	3.53333	-0.61193	0.148552	0.36727	no	imuB	DNA repair nucleotidyltransferase/DNA polymerase-like protein [Pseudomonas aeruginosa PA38182] [Pseudomonas aeruginosa]	-	-	-	-	-	-	-
PA0671	22.6667	12.3333	4.49667	3.64333	-0.303597	0.583853	0.798738	no	-	DNA lesion error-prone repair protein ImuA [Pseudomonas aeruginosa]	-	-	-	-	-	-	-
PA0672	2844.67	1583	535.443	433.673	-0.304125	0.0256598	0.109433	no	-	heme oxygenase [Pseudomonas aeruginosa PAO1] [Pseudomonas aeruginosa]	-	-	-	-	-	-	GO:0044699//single-organism process;GO:0044710//single-organism metabolic process;GO:0008152//metabolic process;GO:0055114//oxidation-reduction process
PA0673	53.6667	66.6667	18.7433	31.9267	0.768384	0.0212751	0.0954492	no	-	Uncharacterised protein [Acinetobacter baumannii]	-	-	-	-	-	-	-
PA0674	80	41.3333	12.3367	10.0133	-0.30103	0.398954	0.66021	no	-	VreA [Pseudomonas aeruginosa PAO1] [Pseudomonas aeruginosa]	-	-	-	-	GO:0016020//membrane	-	-
PA0675	15.6667	9.66667	3.23333	3.08	-0.0700919	0.957776	0.99707	no	-	probable sigma-70 factor, ECF subfamily [Pseudomonas aeruginosa NCMG1179] [Pseudomonas aeruginosa]	-	-	-	-	-	GO:0000990//transcription factor activity, core RNA polymerase binding;GO:0001071//nucleic acid binding transcription factor activity;GO:0000988//transcription factor activity, protein binding;GO:0000996//core DNA-dependent RNA polymerase binding promoter specificity activity	GO:0044260//cellular macromolecule metabolic process;GO:0008152//metabolic process;GO:0019438//aromatic compound biosynthetic process;GO:0010468//regulation of gene expression;GO:0065007//biological regulation;GO:0006807//nitrogen compound metabolic process;GO:0006725//cellular aromatic compound metabolic process;GO:0050789//regulation of biological process;GO:0044249//cellular biosynthetic proce…
PA0676	69	58.3333	8.18667	10.6667	0.381761	0.259436	0.518677	no	fecR	sigma factor regulator VreR [Pseudomonas aeruginosa PAO1] [Pseudomonas aeruginosa]	-	-	-	-	-	GO:0000990//transcription factor activity, core RNA polymerase binding;GO:0000996//core DNA-dependent RNA polymerase binding promoter specificity activity;GO:0000988//transcription factor activity, protein binding	GO:0010556//regulation of macromolecule biosynthetic process;GO:0019222//regulation of metabolic process;GO:0065007//biological regulation;GO:0051252//regulation of RNA metabolic process;GO:0050789//regulation of biological process;GO:0080090//regulation of primary metabolic process;GO:0051171//regulation of nitrogen compound metabolic process;GO:0060255//regulation of macromolecule metabolic pro…
PA0677	5.66667	1.33333	0.976667	0.273333	-1.8372	0.0994174	0.283012	no	-	pseudopilin [Pseudomonas aeruginosa]	Environmental Information Processing	Membrane transport	ko03070//Bacterial secretion system	K02459	-	-	-
PA0678	1.66667	0.333333	0.453333	0.0966667	-2.22948	0.420243	0.680645	no	-	type II secretion system protein GspH [Pseudomonas aeruginosa]	Environmental Information Processing	Membrane transport	ko03070//Bacterial secretion system	K02457	-	-	-
PA0679	34.3333	15.3333	9.03333	6.06	-0.575941	0.298469	0.565462	no	-	type IV pilus biogenesis family protein [Pseudomonas aeruginosa PAO581] [Pseudomonas aeruginosa]	Environmental Information Processing	Membrane transport	ko03070//Bacterial secretion system	K02452	-	-	-
PA0680	1	1	0.316667	0.353333	0.158065	1	1	no	xcpV	HxcV pseudopilin [Pseudomonas aeruginosa PAO1] [Pseudomonas aeruginosa]	Environmental Information Processing	Membrane transport	ko03070//Bacterial secretion system	K02458	GO:0032991//macromolecular complex;GO:0043234//protein complex	-	GO:1902578//single-organism localization;GO:0044765//single-organism transport;GO:0051234//establishment of localization;GO:0051179//localization;GO:0046903//secretion;GO:0006810//transport;GO:0044699//single-organism process
PA0681	8.66667	3.33333	2.11	1.16333	-0.858978	0.38184	0.64672	no	xcpT	general secretion pathway protein G [Pseudomonas sp. HMSC05H02]	Environmental Information Processing	Membrane transport	ko03070//Bacterial secretion system	K02456	GO:0043234//protein complex;GO:0032991//macromolecular complex	-	GO:0044765//single-organism transport;GO:0044699//single-organism process;GO:1902578//single-organism localization;GO:0046903//secretion;GO:0051234//establishment of localization;GO:0006810//transport;GO:0051179//localization
PA0682	6.33333	7.66667	0.766667	1.45667	0.925999	0.275296	0.538139	no	-	pseudopilin [Pseudomonas aeruginosa]	Environmental Information Processing	Membrane transport	ko03070//Bacterial secretion system	K02460	-	-	-
PA0683	11.3333	7.66667	1.15667	1.12	-0.0464744	1	1	no	-	type II secretion system protein [Pseudomonas aeruginosa]	Environmental Information Processing	Membrane transport	ko03070//Bacterial secretion system	K02461	-	-	-
PA0684	3.33333	1.33333	0.646667	0.32	-1.01495	0.395582	0.658158	no	-	type II secretion system protein [Pseudomonas aeruginosa PAO1] [Pseudomonas aeruginosa]	Environmental Information Processing	Membrane transport	ko03070//Bacterial secretion system	K02462	-	-	-
PA0685	20.6667	25.6667	0.99	1.87	0.917538	0.0570064	0.195667	no	outD	type II secretion system protein GspD [Pseudomonas aeruginosa]	Environmental Information Processing	Membrane transport	ko03070//Bacterial secretion system	K02453	GO:0043234//protein complex;GO:0016020//membrane;GO:0019867//outer membrane;GO:0032991//macromolecular complex	GO:0022892//substrate-specific transporter activity;GO:0005215//transporter activity	GO:0015031//protein transport;GO:1902578//single-organism localization;GO:0008104//protein localization;GO:0046903//secretion;GO:0044699//single-organism process;GO:0071702//organic substance transport;GO:0044765//single-organism transport;GO:0033036//macromolecule localization;GO:0051234//establishment of localization;GO:0006810//transport;GO:0051179//localization;GO:0045184//establishment of pr…
PA0686	16.3333	8.33333	1.29	1.07667	-0.260799	0.656003	0.843623	no	hxcR	type II secretion system protein HxcR [Pseudomonas aeruginosa PAO1] [Pseudomonas aeruginosa]	Environmental Information Processing	Membrane transport	ko03070//Bacterial secretion system	K02454	-	-	-
PA0687	4.33333	2	0.406667	0.383333	-0.0852473	1	1	no	outF	type II secretion system protein [Pseudomonas aeruginosa PAO1] [Pseudomonas aeruginosa]	Environmental Information Processing	Membrane transport	ko03070//Bacterial secretion system	K02455	GO:0032991//macromolecular complex;GO:0043234//protein complex	-	GO:0044765//single-organism transport;GO:0044699//single-organism process;GO:0006810//transport;GO:1902578//single-organism localization;GO:0046903//secretion;GO:0051234//establishment of localization;GO:0051179//localization
PA0688	189.333	103	19.13	15.8533	-0.271051	0.23412	0.487633	no	phoA2	alkaline phosphatase L [Pseudomonas aeruginosa PAO1] [Pseudomonas aeruginosa]	-	-	-	-	-	-	-
PA0689	89	92.6667	9.11	14.0067	0.620591	0.0209376	0.0945935	no	phoA2	alkaline phosphatase L [Pseudomonas aeruginosa c7447m] [Pseudomonas aeruginosa]	-	-	-	-	-	GO:0042578//phosphoric ester hydrolase activity;GO:0016791//phosphatase activity;GO:0016788//hydrolase activity, acting on ester bonds;GO:0016787//hydrolase activity;GO:0003824//catalytic activity	GO:0008152//metabolic process;GO:0006796//phosphate-containing compound metabolic process;GO:0009987//cellular process;GO:0044237//cellular metabolic process;GO:0006793//phosphorus metabolic process
PA0690	1053.33	738.667	9.48667	9.98333	0.0736203	0.680212	0.859467	no	hxuA	hemagglutinin [Pseudomonas aeruginosa]	-	-	-	-	-	-	-
PA0691	5.33333	3.33333	0.943333	1.09333	0.212894	0.894625	0.966719	no	-	prevent-host-death protein [Pseudomonas aeruginosa HB13] [Pseudomonas aeruginosa]	-	-	-	-	-	-	-
PA0692	16.3333	9	1.10333	0.766667	-0.525197	0.545768	0.773956	no	cdiB	surface antigen variable number repeat family protein [Pseudomonas aeruginosa PAO581] [Pseudomonas aeruginosa]	-	-	-	-	-	-	-
PA0693	28.3333	24	1.77333	2.28667	0.366782	0.467492	0.717837	no	tolQ	transporter ExbB [Pseudomonas aeruginosa PAO1] [Pseudomonas aeruginosa]	-	-	-	-	GO:0044425//membrane part;GO:0016020//membrane;GO:0031224//intrinsic component of membrane	GO:0005215//transporter activity;GO:0022892//substrate-specific transporter activity	GO:0008104//protein localization;GO:0033036//macromolecule localization;GO:0051179//localization
PA0694	4.66667	1.66667	1.21333	0.596667	-1.02398	0.445376	0.699732	no	exbD	transporter ExbD [Pseudomonas aeruginosa PAO1] [Pseudomonas aeruginosa]	-	-	-	-	GO:0044425//membrane part;GO:0016020//membrane;GO:0031224//intrinsic component of membrane	-	GO:0008104//protein localization;GO:0051179//localization;GO:0033036//macromolecule localization;GO:0051234//establishment of localization
PA0695	5.33333	14	0.776667	3.29	2.08272	0.0033095	0.0229028	yes	-	TonB family domain-containing protein [Pseudomonas sp. P179]	-	-	-	-	-	-	-
PA0696	19.3333	15.3333	1.28	1.54	0.266787	0.642547	0.836998	no	-	membrane protein [Pseudomonas aeruginosa LES431] [Pseudomonas aeruginosa]	-	-	-	-	-	-	-
PA0697	21	18	3.47	4.74	0.449951	0.391502	0.654877	no	-	DNA repair ATPase [Pseudomonas aeruginosa RP73] [Pseudomonas aeruginosa]	-	-	-	-	-	-	-
PA0698	15.3333	12	3.51667	3.44667	-0.0290068	1	1	no	-	bacterial sensory transduction regulator family protein [Pseudomonas aeruginosa c7447m] [Pseudomonas aeruginosa]	-	-	-	-	-	-	-
PA0699	47.3333	36.3333	5.77333	6.86667	0.250205	0.57781	0.794971	no	prsA	PpiC-type peptidyl-prolyl cis-trans isomerase [Pseudomonas aeruginosa PAO1] [Pseudomonas aeruginosa]	-	-	-	-	-	GO:0016859//cis-trans isomerase activity;GO:0003824//catalytic activity;GO:0016853//isomerase activity	-
PA0700	11.3333	11	2.95667	4.1	0.471652	0.406594	0.668593	no	-	Uncharacterised protein [Pseudomonas aeruginosa]	-	-	-	-	-	-	-
PA0701	43.3333	18.3333	4.94	3.14667	-0.650687	0.108604	0.297591	no	-	transcriptional regulator [Pseudomonas aeruginosa PAO1] [Pseudomonas aeruginosa]	-	-	-	-	-	GO:0001071//nucleic acid binding transcription factor activity	GO:0065007//biological regulation;GO:0008152//metabolic process;GO:0009058//biosynthetic process;GO:1901576//organic substance biosynthetic process;GO:0019222//regulation of metabolic process;GO:0009059//macromolecule biosynthetic process;GO:0050789//regulation of biological process;GO:0010468//regulation of gene expression;GO:0044249//cellular biosynthetic process;GO:0034645//cellular macromolec…
PA0701a	119	64	20.2267	16.1433	-0.32532	0.233771	0.487633	no	-	AraC family transcriptional regulator [Pseudomonas aeruginosa PAO1] [Pseudomonas aeruginosa]	-	-	-	-	-	-	-
PA0702	6	2	0.76	0.29	-1.38995	0.329372	0.599516	no	agmo	fatty acid hydroxylase [Pseudomonas aeruginosa VRFPA03] [Pseudomonas aeruginosa]	-	-	-	-	-	-	-
PA0703	28.3333	14.6667	2.37333	1.99667	-0.249321	0.591254	0.802736	no	citA	major facilitator superfamily transporter [Pseudomonas aeruginosa PAO1] [Pseudomonas aeruginosa]	-	-	-	-	GO:0044425//membrane part;GO:0016020//membrane;GO:0031224//intrinsic component of membrane	GO:0005215//transporter activity	GO:0044699//single-organism process;GO:0009987//cellular process;GO:0044763//single-organism cellular process
PA0704	974	686.333	78.4433	82.1967	0.067429	0.701919	0.870661	no	aam	amidase [Pseudomonas aeruginosa PAO1] [Pseudomonas aeruginosa]	Metabolism	Global and Overview;Amino acid metabolism;Xenobiotics biodegradation and metabolism	ko01120//Microbial metabolism in diverse environments;ko00330//Arginine and proline metabolism;ko00380//Tryptophan metabolism;ko00360//Phenylalanine metabolism;ko00627//Aminobenzoate degradation;ko00643//Styrene degradation	K01426	-	GO:0003824//catalytic activity;GO:0016874//ligase activity;GO:0016879//ligase activity, forming carbon-nitrogen bonds	-
PA0705	405.667	391.333	51.07	71.8333	0.492177	0.00799861	0.0456348	no	HI_0868	alpha-1,6-rhamnosyltransferase MigA [Pseudomonas aeruginosa PAO1] [Pseudomonas aeruginosa]	-	-	-	-	-	GO:0003824//catalytic activity	-
PA0706	153	137.667	26.78	35.6267	0.411802	0.0708695	0.222624	no	cat	chloramphenicol acetyltransferase [Pseudomonas aeruginosa PAO1] [Pseudomonas aeruginosa]	-	-	-	-	-	GO:0016747//transferase activity, transferring acyl groups other than amino-acyl groups;GO:0016740//transferase activity;GO:0016407//acetyltransferase activity;GO:0016746//transferase activity, transferring acyl groups;GO:0008374//O-acyltransferase activity;GO:0003824//catalytic activity;GO:0016413//O-acetyltransferase activity	GO:0009636//response to toxic substance;GO:0042221//response to chemical;GO:0050896//response to stimulus
PA0707	62	75	8.89333	15.33	0.785562	0.0365292	0.142451	no	toxR	transcriptional regulator ToxR [Pseudomonas aeruginosa PAO1] [Pseudomonas aeruginosa]	-	-	-	-	-	-	GO:0065007//biological regulation;GO:0080090//regulation of primary metabolic process;GO:0006355//regulation of transcription, DNA-templated;GO:0050789//regulation of biological process;GO:0010556//regulation of macromolecule biosynthetic process;GO:0060255//regulation of macromolecule metabolic process;GO:0009889//regulation of biosynthetic process;GO:2000112//regulation of cellular macromolecul…
PA0708	119	101.667	15.59	21.0533	0.433428	0.151291	0.371329	no	yneJ	transcriptional regulator [Pseudomonas aeruginosa PAO1] [Pseudomonas aeruginosa]	-	-	-	-	-	GO:0001071//nucleic acid binding transcription factor activity	GO:0008152//metabolic process;GO:0044249//cellular biosynthetic process;GO:0043170//macromolecule metabolic process;GO:0071704//organic substance metabolic process;GO:0019222//regulation of metabolic process;GO:0009987//cellular process;GO:0034645//cellular macromolecule biosynthetic process;GO:0050789//regulation of biological process;GO:0044237//cellular metabolic process;GO:0009058//biosynthet…
PA0709	33.6667	38.6667	12.9833	19.5667	0.591737	0.222157	0.472533	no	lsrG	antibiotic biosynthesis monooxygenase [Pseudomonas aeruginosa RP73] [Pseudomonas aeruginosa]	-	-	-	-	-	-	-
PA0710	9	15.3333	2.38667	5.70333	1.25681	0.0613373	0.204716	no	gloA	lactoylglutathione lyase [Pseudomonas aeruginosa PAO1] [Pseudomonas aeruginosa]	Metabolism	Carbohydrate metabolism	ko00620//Pyruvate metabolism	K01759	-	GO:0005488//binding;GO:0003824//catalytic activity;GO:0043167//ion binding;GO:0043169//cation binding	-
PA0711	12.3333	10	2.63333	3.46	0.393882	0.655873	0.843623	no	yhbS	GCN5 family N-acetyltransferase [Pseudomonas aeruginosa RP73] [Pseudomonas aeruginosa]	-	-	-	-	-	-	-
PA0712	4	0.666667	1.84667	0.403333	-2.19488	0.0855565	0.253973	no	PA0712	UPF0386 protein [Pseudomonas sp. P179]	-	-	-	-	-	-	-
PA0713	100.333	85	38.6067	49.31	0.35303	0.269416	0.531656	no	-	Protein of uncharacterised function (DUF2845) [Pseudomonas aeruginosa]	-	-	-	-	-	-	-
PA0714	21.3333	14.3333	4.86	5.10333	0.0704836	0.959248	0.998416	no	-	Uncharacterised protein [Enterobacter cloacae]	-	-	-	-	-	-	-
PA0715	398	412	47.1667	87.8067	0.896563	0.0922179	0.267321	no	-	reverse transcriptase family protein [Pseudomonas aeruginosa c7447m] [Pseudomonas aeruginosa]	-	-	-	-	-	GO:0003824//catalytic activity;GO:0016740//transferase activity;GO:0016779//nucleotidyltransferase activity;GO:0016772//transferase activity, transferring phosphorus-containing groups;GO:0034061//DNA polymerase activity	GO:0009987//cellular process;GO:0043170//macromolecule metabolic process;GO:0046483//heterocycle metabolic process;GO:1901576//organic substance biosynthetic process;GO:0034645//cellular macromolecule biosynthetic process;GO:0006259//DNA metabolic process;GO:0044237//cellular metabolic process;GO:0006139//nucleobase-containing compound metabolic process;GO:0006725//cellular aromatic compound meta…
PA0716	194	184.333	17.02	24.9367	0.551038	0.0906532	0.264025	no	-	ABC transporter family protein [Pseudomonas aeruginosa c7447m] [Pseudomonas aeruginosa]	-	-	-	-	-	-	-
PA0718	30	55.6667	11.6833	31.5433	1.43288	8.31e-05	0.00104208	yes	-	Uncharacterised protein [Pseudomonas aeruginosa]	-	-	-	-	-	-	-
PA0719	43.6667	61.6667	12.7933	27.69	1.11397	0.000693481	0.0065206	yes	-	Pf1-like phage protein [Pseudomonas aeruginosa]	-	-	-	-	-	-	-
PA0720	129.667	143	33.4533	54.4433	0.702605	0.00240292	0.0177803	no	V	phage destabilizing protein [Pseudomonas aeruginosa]	-	-	-	-	-	-	-
PA0721	0	0	0.001	0.001	0	1	1	notest	-	Uncharacterised protein [Pseudomonas aeruginosa]	-	-	-	-	-	-	-
PA0722	21	23.6667	9.10667	14.85	0.705468	0.187015	0.428201	no	-	Uncharacterised protein [Pseudomonas aeruginosa]	-	-	-	-	-	-	-
PA0723	156.333	136	70.7533	97.0433	0.455831	0.122042	0.320655	no	VIII	phage coat protein B [Pseudomonas aeruginosa]	-	-	-	-	-	-	-
PA0724	79.3333	62	6.95	8.41	0.275093	0.381552	0.646428	no	III	phage coat protein A [Pseudomonas aeruginosa]	-	-	-	-	-	-	-
PA0725	3.66667	4.33333	1.07333	1.78	0.729779	0.497876	0.741902	no	VI	Head virion protein G6P [Pseudomonas aeruginosa]	-	-	-	-	-	-	-
PA0726	67.3333	67	5.95667	8.73333	0.552027	0.0523957	0.183815	no	zot	zona occludens toxin [Pseudomonas aeruginosa]	-	-	-	-	-	-	-
PA0727	150.333	99	13.09	11.7533	-0.155395	0.658105	0.844398	no	-	49.2 kDa protein [Pseudomonas aeruginosa PA7] [Pseudomonas aeruginosa]	-	-	-	-	-	-	-
PA0728	56.6667	30.3333	6.43	5.27667	-0.285192	0.415888	0.677341	no	int	bacteriophage integrase [Pseudomonas aeruginosa PAO1] [Pseudomonas aeruginosa]	-	-	-	-	-	-	GO:0044238//primary metabolic process;GO:0046483//heterocycle metabolic process;GO:0006725//cellular aromatic compound metabolic process;GO:0090304//nucleic acid metabolic process;GO:0044237//cellular metabolic process;GO:0034641//cellular nitrogen compound metabolic process;GO:0043170//macromolecule metabolic process;GO:0006139//nucleobase-containing compound metabolic process;GO:0009987//cellul…
PA0729	176.667	148	57.1033	75.4067	0.401117	0.18362	0.422551	no	-	RelE/ParE family plasmid stabilization system protein [Pseudomonas aeruginosa VRFPA03] [Pseudomonas aeruginosa]	-	-	-	-	-	-	-
PA0730	171.667	170	21.2433	31.26	0.557308	0.0118698	0.0627597	no	phaG	(R)-3-hydroxydecanoyl-ACP:CoA transacylase [Pseudomonas aeruginosa PAO1] [Pseudomonas aeruginosa]	-	-	-	-	-	-	-
PA0731	465	314	71.5367	68.84	-0.0554358	0.776404	0.915483	no	-	L,D-transpeptidase catalytic domain protein [Pseudomonas aeruginosa c7447m] [Pseudomonas aeruginosa]	-	-	-	-	-	-	-
PA0732	963.333	770	102.833	122.77	0.25565	0.110426	0.299771	no	-	ErfK/YbiS/YcfS/YnhG [Pseudomonas sp. HMSC05H02]	-	-	-	-	-	GO:0003824//catalytic activity	-
PA0733	21	4.66667	3.43	0.99	-1.79271	0.0206215	0.0938436	no	rsuA	ribosomal small subunit pseudouridine synthase A [Pseudomonas aeruginosa PAO1] [Pseudomonas aeruginosa]	-	-	-	-	-	-	-
PA0734	160.667	48.3333	64.91	28.6533	-1.17974	0.000331585	0.00347009	yes	-	cysteine-rich CWC family protein [Pseudomonas aeruginosa PAO581] [Pseudomonas aeruginosa]	-	-	-	-	-	-	-
PA0735	146.667	96.3333	20	19.4767	-0.0382532	0.877406	0.961177	no	-	DUF4824 domain-containing protein [Pseudomonas aeruginosa]	-	-	-	-	-	-	-
PA0736	115.667	66.6667	12.1867	9.60667	-0.343196	0.280688	0.543743	no	-	membrane protein [Pseudomonas aeruginosa DHS29] [Pseudomonas aeruginosa]	-	-	-	-	-	-	-
PA0736a	57.3333	32	35.2667	27.5167	-0.358	0.387989	0.652133	no	-	conserved domain protein [Pseudomonas aeruginosa PA7] [Pseudomonas aeruginosa]	-	-	-	-	-	-	-
PA0737	239.333	114.667	60.5533	40.8	-0.569637	0.0248063	0.106488	no	-	Uncharacterised protein [Enterobacter cloacae]	-	-	-	-	-	-	-
PA0738	6.33333	3.66667	2.73	2.93333	0.10364	1	1	no	-	membrane protein [Pseudomonas aeruginosa]	-	-	-	-	-	-	-
PA0739	99.3333	44.6667	12.3267	7.63667	-0.690768	0.0261213	0.110762	no	sdsB	transcriptional regulator [Pseudomonas aeruginosa PAO1] [Pseudomonas aeruginosa]	-	-	-	-	-	GO:0001071//nucleic acid binding transcription factor activity	GO:0010468//regulation of gene expression;GO:0044260//cellular macromolecule metabolic process;GO:0008152//metabolic process;GO:0009059//macromolecule biosynthetic process;GO:0043170//macromolecule metabolic process;GO:0009987//cellular process;GO:1901576//organic substance biosynthetic process;GO:0044237//cellular metabolic process;GO:0034645//cellular macromolecule biosynthetic process;GO:00602…
PA0740	190.667	82.6667	10.6633	6.36333	-0.744804	0.019072	0.089362	no	BDS1	SDS hydrolase SdsA1 [Pseudomonas aeruginosa PAO1] [Pseudomonas aeruginosa]	-	-	-	-	-	GO:0043169//cation binding;GO:0043167//ion binding;GO:0005515//protein binding;GO:0005488//binding;GO:0003824//catalytic activity	-
PA0741	146.667	93.3333	25.2067	23.1533	-0.122585	0.663585	0.847906	no	BLVRB	Rrf2-linked NADH-flavin reductase [Pseudomonas aeruginosa 18A] [Pseudomonas aeruginosa]	-	-	-	-	-	-	-
PA0742	150	83	26.38	19.79	-0.414673	0.203009	0.447134	no	shk-1	Potassium channel protein [Pseudomonas aeruginosa 18A] [Pseudomonas aeruginosa]	-	-	-	-	-	-	-
PA0743	2482.33	1497.33	309.843	273.64	-0.17926	0.301251	0.568438	no	PA0743	probable 3-hydroxyisobutyrate dehydrogenase [Pseudomonas aeruginosa LESB58] [Pseudomonas aeruginosa]	-	-	-	-	-	GO:0000166//nucleotide binding;GO:0016614//oxidoreductase activity, acting on CH-OH group of donors;GO:1901363//heterocyclic compound binding;GO:0016616//oxidoreductase activity, acting on the CH-OH group of donors, NAD or NADP as acceptor;GO:0036094//small molecule binding;GO:1901265//nucleoside phosphate binding;GO:0097159//organic cyclic compound binding;GO:0016491//oxidoreductase activity;GO:…	GO:0051259//protein oligomerization;GO:0065003//macromolecular complex assembly;GO:0044237//cellular metabolic process;GO:1901575//organic substance catabolic process;GO:0019362//pyridine nucleotide metabolic process;GO:0044763//single-organism cellular process;GO:0006139//nucleobase-containing compound metabolic process;GO:0070271//protein complex biogenesis;GO:0006082//organic acid metabolic pr…
PA0744	3740	2258.67	382.5	338.753	-0.175225	0.223382	0.472943	no	hibch	enoyl-CoA hydratase [Pseudomonas aeruginosa MH38] [Pseudomonas aeruginosa]	-	-	-	-	-	GO:0003824//catalytic activity	-
PA0745	3046.33	1773.67	416.41	356.71	-0.223253	0.0991648	0.282799	no	crt	enoyl-CoA hydratase [Pseudomonas aeruginosa PAO1] [Pseudomonas aeruginosa]	-	-	-	-	-	GO:0003824//catalytic activity	-
PA0746	2830.67	1657	274.6	230.787	-0.250772	0.0694356	0.219609	no	Acad8	acyl-CoA dehydrogenase [Pseudomonas aeruginosa PAO1] [Pseudomonas aeruginosa]	Metabolism	Metabolism of terpenoids and polyketides	ko00281//Geraniol degradation	K00257	-	GO:0003824//catalytic activity;GO:0000166//nucleotide binding;GO:0036094//small molecule binding;GO:1901265//nucleoside phosphate binding;GO:0016491//oxidoreductase activity;GO:0005488//binding;GO:0097159//organic cyclic compound binding;GO:1901363//heterocyclic compound binding	GO:0008152//metabolic process;GO:0044699//single-organism process;GO:0044710//single-organism metabolic process
PA0747	6920.33	4361	513.47	473.68	-0.116367	0.373899	0.639703	no	mmsA	Methylmalonate-semialdehyde dehydrogenase [Pseudomonas aeruginosa MH27] [Pseudomonas aeruginosa]	Metabolism	Global and Overview;Carbohydrate metabolism;Amino acid metabolism;Metabolism of other amino acids	ko01100//Metabolic pathways;ko01200//Carbon metabolism;ko00280//Valine, leucine and isoleucine degradation;ko00640//Propanoate metabolism;ko00410//beta-Alanine metabolism;ko00562//Inositol phosphate metabolism	K00140	-	GO:0016903//oxidoreductase activity, acting on the aldehyde or oxo group of donors;GO:0003824//catalytic activity;GO:0016491//oxidoreductase activity	GO:0008152//metabolic process;GO:0044699//single-organism process;GO:0044710//single-organism metabolic process
PA0749	28.6667	25	4.04	5.01667	0.312374	0.479491	0.726823	no	vanW	vancomycin resistance protein [Pseudomonas aeruginosa WC55] [Pseudomonas aeruginosa]	Environmental Information Processing	Signal transduction	ko02020//Two-component system	K18346	-	-	-
PA0750	1170.33	928.667	188.497	217.757	0.208178	0.173116	0.405218	no	ung	uracil-DNA glycosylase [Pseudomonas aeruginosa PAO1] [Pseudomonas aeruginosa]	Genetic Information Processing	Replication and repair	ko03410//Base excision repair	K03648	GO:0005623//cell;GO:0044464//cell part;GO:0005622//intracellular;GO:0044424//intracellular part	GO:0016798//hydrolase activity, acting on glycosyl bonds;GO:0003824//catalytic activity;GO:0016787//hydrolase activity	GO:0043170//macromolecule metabolic process;GO:0008152//metabolic process;GO:0050896//response to stimulus;GO:0044763//single-organism cellular process;GO:0006807//nitrogen compound metabolic process;GO:1901360//organic cyclic compound metabolic process;GO:0034641//cellular nitrogen compound metabolic process;GO:0044260//cellular macromolecule metabolic process;GO:0044237//cellular metabolic proc…
PA0751	76.6667	45.6667	8.28333	7.22667	-0.196881	0.566544	0.788253	no	yhjN	Ammonia monooxygenase [Pseudomonas aeruginosa 18A] [Pseudomonas aeruginosa]	-	-	-	-	-	-	-
PA0752	160	126.667	11.8867	14.1667	0.253156	0.303908	0.571319	no	-	tripartite tricarboxylate transporter TctA family protein [Pseudomonas aeruginosa PAO581] [Pseudomonas aeruginosa]	Environmental Information Processing	Signal transduction	ko02020//Two-component system	K07793	-	-	-
PA0753	21	13	4.98	4.60333	-0.113467	0.85044	0.950503	no	-	tripartite tricarboxylate transporter TctB family protein [Pseudomonas aeruginosa PAO581] [Pseudomonas aeruginosa]	Environmental Information Processing	Signal transduction	ko02020//Two-component system	K07794	-	-	-
PA0754	791.333	504	90.18	82.7867	-0.123409	0.46217	0.713496	no	yflP	C4-dicarboxylate ABC transporter substrate-binding protein [Pseudomonas aeruginosa]	Environmental Information Processing	Signal transduction	ko02020//Two-component system	K07795	-	-	-
PA0755	21.6667	21.6667	1.93333	2.76	0.513578	0.25717	0.515546	no	nicP	cis-aconitate porin OpdH [Pseudomonas aeruginosa PAO1] [Pseudomonas aeruginosa]	-	-	-	-	GO:0044425//membrane part;GO:0031224//intrinsic component of membrane;GO:0016020//membrane	GO:0005215//transporter activity;GO:0022803//passive transmembrane transporter activity;GO:0022829//wide pore channel activity;GO:0022857//transmembrane transporter activity;GO:0015267//channel activity	GO:0044763//single-organism cellular process;GO:0009987//cellular process;GO:0044699//single-organism process
PA0756	83.6667	71.6667	14.0333	19.13	0.446979	0.193324	0.435646	no	tctD	two-component response regulator [Pseudomonas aeruginosa PAO1] [Pseudomonas aeruginosa]	Environmental Information Processing	Signal transduction	ko02020//Two-component system	K07774	-	GO:1901363//heterocyclic compound binding;GO:0005488//binding;GO:0003676//nucleic acid binding;GO:0097159//organic cyclic compound binding	GO:0044237//cellular metabolic process;GO:0060255//regulation of macromolecule metabolic process;GO:1901576//organic substance biosynthetic process;GO:0009059//macromolecule biosynthetic process;GO:0043170//macromolecule metabolic process;GO:0071704//organic substance metabolic process;GO:0019222//regulation of metabolic process;GO:0008152//metabolic process;GO:0009987//cellular process;GO:004426…
PA0757	97	50	7.85667	6.14667	-0.354113	0.217172	0.466232	no	rssA	two-component sensor [Pseudomonas aeruginosa PAO1] [Pseudomonas aeruginosa]	Environmental Information Processing	Signal transduction	ko02020//Two-component system	K07649	GO:0031224//intrinsic component of membrane;GO:0016020//membrane;GO:0044425//membrane part	GO:1901363//heterocyclic compound binding;GO:0016301//kinase activity;GO:0001883//purine nucleoside binding;GO:0005488//binding;GO:0036094//small molecule binding;GO:0004672//protein kinase activity;GO:0060089//molecular transducer activity;GO:0032549//ribonucleoside binding;GO:0032550//purine ribonucleoside binding;GO:0003824//catalytic activity;GO:0097367//carbohydrate derivative binding;GO:001…	GO:0006793//phosphorus metabolic process;GO:0009987//cellular process;GO:0007165//signal transduction;GO:0051716//cellular response to stimulus;GO:0035556//intracellular signal transduction;GO:0043412//macromolecule modification;GO:0006796//phosphate-containing compound metabolic process;GO:0006468//protein phosphorylation;GO:0036211//protein modification process;GO:0023052//signaling;GO:0019538/…
PA0758	926	394	125.103	78.5733	-0.671009	0.000177753	0.00201999	no	-	HDOD domain protein [Pseudomonas aeruginosa PAO581] [Pseudomonas aeruginosa]	-	-	-	-	-	-	-
PA0759	1322	819.667	158.497	144.013	-0.13825	0.363501	0.631378	no	plu3556	Folate-dependent protein for Fe/S cluster synthesis/repair in oxidative stress [Pseudomonas aeruginosa 18A] [Pseudomonas aeruginosa]	-	-	-	-	-	-	-
PA0760	55.6667	41.6667	24.1033	25.6867	0.091787	0.806089	0.930752	no	cptB	UPF0350 protein [Pseudomonas sp. P179]	-	-	-	-	-	-	-
PA0761	1923	1194.33	134.763	124.623	-0.112854	0.471489	0.720986	no	nadB	L-aspartate oxidase [Pseudomonas aeruginosa PAO1] [Pseudomonas aeruginosa]	Metabolism	Amino acid metabolism;Metabolism of cofactors and vitamins;Global and Overview	ko01100//Metabolic pathways;ko00250//Alanine, aspartate and glutamate metabolism;ko00760//Nicotinate and nicotinamide metabolism	K00278	-	GO:0016491//oxidoreductase activity;GO:0003824//catalytic activity;GO:0016641//oxidoreductase activity, acting on the CH-NH2 group of donors, oxygen as acceptor;GO:0016638//oxidoreductase activity, acting on the CH-NH2 group of donors;GO:0001716//L-amino-acid oxidase activity	GO:1901360//organic cyclic compound metabolic process;GO:0006753//nucleoside phosphate metabolic process;GO:0006725//cellular aromatic compound metabolic process;GO:1901566//organonitrogen compound biosynthetic process;GO:0044710//single-organism metabolic process;GO:0019637//organophosphate metabolic process;GO:1901293//nucleoside phosphate biosynthetic process;GO:0009108//coenzyme biosynthetic …
PA0762	3407.33	2635.67	661.573	765.727	0.210928	0.165138	0.39385	no	algU	RNA polymerase sigma factor AlgU [Pseudomonas aeruginosa PAO1] [Pseudomonas aeruginosa]	-	-	-	-	-	GO:0000996//core DNA-dependent RNA polymerase binding promoter specificity activity;GO:0000988//transcription factor activity, protein binding;GO:0001071//nucleic acid binding transcription factor activity;GO:0000990//transcription factor activity, core RNA polymerase binding	GO:0043170//macromolecule metabolic process;GO:0005975//carbohydrate metabolic process;GO:0009987//cellular process;GO:0044237//cellular metabolic process;GO:0032879//regulation of localization;GO:0034654//nucleobase-containing compound biosynthetic process;GO:1902021//regulation of bacterial-type flagellum-dependent cell motility;GO:0046483//heterocycle metabolic process;GO:0044271//cellular nit…
PA0763	5244.67	2995.67	995.907	854.84	-0.220356	0.13682	0.348127	no	mucA	sigma factor AlgU negative regulator MucA [Pseudomonas aeruginosa PAO1] [Pseudomonas aeruginosa]	-	-	-	-	GO:0031224//intrinsic component of membrane;GO:0016020//membrane;GO:0044425//membrane part	GO:0000989//transcription factor activity, transcription factor binding;GO:0000988//transcription factor activity, protein binding	GO:0010556//regulation of macromolecule biosynthetic process;GO:0005975//carbohydrate metabolic process;GO:0009058//biosynthetic process;GO:0044763//single-organism cellular process;GO:1901576//organic substance biosynthetic process;GO:0050789//regulation of biological process;GO:0019219//regulation of nucleobase-containing compound metabolic process;GO:0016051//carbohydrate biosynthetic process;…
PA0764	1741.33	843.667	205.943	143	-0.526232	0.000334952	0.00349873	no	mucB	sigma factor AlgU regulator MucB [Pseudomonas aeruginosa PAO1] [Pseudomonas aeruginosa]	-	-	-	-	GO:0044464//cell part;GO:0005623//cell	-	GO:0016051//carbohydrate biosynthetic process;GO:0033692//cellular polysaccharide biosynthetic process;GO:0060255//regulation of macromolecule metabolic process;GO:0005975//carbohydrate metabolic process;GO:0044238//primary metabolic process;GO:0009059//macromolecule biosynthetic process;GO:0034637//cellular carbohydrate biosynthetic process;GO:0009058//biosynthetic process;GO:0009987//cellular p…
PA0765	198.667	91	47.7033	33.65	-0.503484	0.0720232	0.225611	no	rseC	positive regulator for alginate biosynthesis MucC [Pseudomonas aeruginosa PAO1] [Pseudomonas aeruginosa]	-	-	-	-	-	-	GO:0010556//regulation of macromolecule biosynthetic process;GO:0060255//regulation of macromolecule metabolic process;GO:0009889//regulation of biosynthetic process;GO:0050789//regulation of biological process;GO:0065007//biological regulation;GO:0019222//regulation of metabolic process
PA0766	2566	1543.67	202.68	181.763	-0.157143	0.271478	0.534208	no	Psefu_3239	serine protease MucD [Pseudomonas aeruginosa BL15] [Pseudomonas aeruginosa]	Environmental Information Processing	Signal transduction	ko02020//Two-component system	K04771	-	GO:0070011//peptidase activity, acting on L-amino acid peptides;GO:0003824//catalytic activity;GO:0004175//endopeptidase activity;GO:0008233//peptidase activity;GO:0016787//hydrolase activity	GO:0019538//protein metabolic process;GO:0044238//primary metabolic process;GO:0043170//macromolecule metabolic process;GO:0008152//metabolic process;GO:0071704//organic substance metabolic process
PA0767	907.333	786.333	57.0467	70.4067	0.303569	0.0737214	0.228994	no	lepA	elongation factor 4 [Pseudomonas aeruginosa PAO1] [Pseudomonas aeruginosa]	-	-	-	-	GO:0016020//membrane	GO:0016817//hydrolase activity, acting on acid anhydrides;GO:0032549//ribonucleoside binding;GO:0001882//nucleoside binding;GO:0017111//nucleoside-triphosphatase activity;GO:0003824//catalytic activity;GO:0032550//purine ribonucleoside binding;GO:0008135//translation factor activity, RNA binding;GO:1901363//heterocyclic compound binding;GO:0043021//ribonucleoprotein complex binding;GO:0044877//ma…	GO:0060255//regulation of macromolecule metabolic process;GO:0019222//regulation of metabolic process;GO:0065007//biological regulation;GO:0006417//regulation of translation;GO:0010556//regulation of macromolecule biosynthetic process;GO:2000112//regulation of cellular macromolecule biosynthetic process;GO:0031326//regulation of cellular biosynthetic process;GO:0051171//regulation of nitrogen com…
PA0768	609.333	587.333	80.2433	114.203	0.509151	0.00170121	0.0133338	no	lepB	signal peptidase I [Pseudomonas aeruginosa PAO1] [Pseudomonas aeruginosa]	Genetic Information Processing	Folding, sorting and degradation	ko03060//Protein export	K03100	GO:0031224//intrinsic component of membrane;GO:0044425//membrane part;GO:0016020//membrane	GO:0008233//peptidase activity;GO:0016787//hydrolase activity;GO:0070011//peptidase activity, acting on L-amino acid peptides;GO:0003824//catalytic activity	GO:0019538//protein metabolic process;GO:0008152//metabolic process;GO:0044238//primary metabolic process;GO:0043170//macromolecule metabolic process;GO:0071704//organic substance metabolic process
PA0769	279	243.333	82.6867	107.357	0.376685	0.0514021	0.182169	no	-	DUF4845 domain-containing protein [Pseudomonas aeruginosa]	-	-	-	-	-	-	-
PA0770	432.333	357.667	70.61	85.3333	0.273237	0.144526	0.361607	no	rnc	ribonuclease III [Pseudomonas aeruginosa PAO1] [Pseudomonas aeruginosa]	-	-	-	-	GO:0005622//intracellular;GO:0005623//cell;GO:0044424//intracellular part;GO:0044464//cell part	GO:0043167//ion binding;GO:1901363//heterocyclic compound binding;GO:0004540//ribonuclease activity;GO:0016891//endoribonuclease activity, producing 5'-phosphomonoesters;GO:0003723//RNA binding;GO:0003824//catalytic activity;GO:0004518//nuclease activity;GO:0016893//endonuclease activity, active with either ribo- or deoxyribonucleic acids and producing 5'-phosphomonoesters;GO:0097159//organic cyc…	GO:0006399//tRNA metabolic process;GO:0046483//heterocycle metabolic process;GO:0016070//RNA metabolic process;GO:0044260//cellular macromolecule metabolic process;GO:0034641//cellular nitrogen compound metabolic process;GO:0006396//RNA processing;GO:0043170//macromolecule metabolic process;GO:0071704//organic substance metabolic process;GO:0009987//cellular process;GO:0006807//nitrogen compound …
PA0771	604.333	492.333	73.4933	89.1033	0.277866	0.100189	0.284347	no	era	ribosome biogenesis GTPase Era [Pseudomonas sp. HMSC05H02]	-	-	-	-	GO:0044464//cell part;GO:0005622//intracellular;GO:0016020//membrane;GO:0044424//intracellular part;GO:0005623//cell	GO:0003723//RNA binding;GO:0032550//purine ribonucleoside binding;GO:0005488//binding;GO:0001882//nucleoside binding;GO:0001883//purine nucleoside binding;GO:1901363//heterocyclic compound binding;GO:0003676//nucleic acid binding;GO:0019843//rRNA binding;GO:0016817//hydrolase activity, acting on acid anhydrides;GO:0032549//ribonucleoside binding;GO:0097367//carbohydrate derivative binding;GO:0097…	GO:0042254//ribosome biogenesis;GO:0022613//ribonucleoprotein complex biogenesis;GO:0044085//cellular component biogenesis;GO:0071840//cellular component organization or biogenesis
PA0772	60	51.6667	9.7	12.35	0.348454	0.315359	0.583178	no	recO	DNA repair protein RecO [Pseudomonas aeruginosa PAO1] [Pseudomonas aeruginosa]	Genetic Information Processing	Replication and repair	ko03440//Homologous recombination	K03584	-	-	GO:0006139//nucleobase-containing compound metabolic process;GO:0008152//metabolic process;GO:0034641//cellular nitrogen compound metabolic process;GO:0043170//macromolecule metabolic process;GO:0046483//heterocycle metabolic process;GO:0006950//response to stress;GO:0044260//cellular macromolecule metabolic process;GO:0033554//cellular response to stress;GO:0044238//primary metabolic process;GO:…
PA0773	645.667	458.667	97.3967	104.24	0.0979647	0.61503	0.816961	no	pdxJ	pyridoxine 5'-phosphate synthase [Pseudomonas aeruginosa PAO1] [Pseudomonas aeruginosa]	Metabolism	Metabolism of cofactors and vitamins;Global and Overview	ko01100//Metabolic pathways;ko00750//Vitamin B6 metabolism	K03474	GO:0005623//cell;GO:0005622//intracellular;GO:0044464//cell part;GO:0044424//intracellular part	GO:0016740//transferase activity;GO:0016769//transferase activity, transferring nitrogenous groups;GO:0003824//catalytic activity	GO:0006767//water-soluble vitamin metabolic process;GO:0044699//single-organism process;GO:0008614//pyridoxine metabolic process;GO:0072524//pyridine-containing compound metabolic process;GO:1901360//organic cyclic compound metabolic process;GO:0071704//organic substance metabolic process;GO:0009987//cellular process;GO:0008152//metabolic process;GO:0046483//heterocycle metabolic process;GO:00346…
PA0774	55.6667	30.3333	6.34333	4.60667	-0.461518	0.342012	0.612689	no	cmoB	tRNA (mo5U34)-methyltransferase [Pseudomonas aeruginosa PAO1] [Pseudomonas aeruginosa]	-	-	-	-	-	-	-
PA0775	67.6667	76.6667	10.2333	16.6367	0.70109	0.0108028	0.0581696	no	cmoA	tRNA (uridine-5-oxyacetic acid methyl ester) 34 synthase [Pseudomonas aeruginosa 18A] [Pseudomonas aeruginosa]	-	-	-	-	-	-	-
PA0776	128.333	227.667	25.5633	63.5933	1.3148	1.63e-08	4.22e-07	yes	-	Uncharacterised protein [Thiotrichales bacterium HS_08] [Thiotrichales bacterium]	-	-	-	-	-	-	-
PA0777	45.6667	26.3333	6.70667	6.22	-0.108681	0.756863	0.902164	no	-	ABC transporter substrate-binding protein [Pseudomonas aeruginosa]	-	-	-	-	-	-	-
PA0778	56.3333	24	15.93	10.21	-0.641763	0.0886287	0.25999	no	cha	inhibitor of cysteine peptidase [Pseudomonas aeruginosa PAO1] [Pseudomonas aeruginosa]	-	-	-	-	-	-	-
PA0779	7180.67	2673.67	334	186.027	-0.844339	1.64e-09	4.91e-08	no	lon2	ATP-dependent protease [Pseudomonas aeruginosa PAO1] [Pseudomonas aeruginosa]	-	-	-	-	-	-	-
PA0780	330.667	180	49.75	41.9033	-0.247632	0.302832	0.570067	no	lumQ	proline utilization regulator [Pseudomonas aeruginosa PAO1] [Pseudomonas aeruginosa]	-	-	-	-	-	GO:0001071//nucleic acid binding transcription factor activity;GO:0003677//DNA binding;GO:1901363//heterocyclic compound binding;GO:0003676//nucleic acid binding;GO:0005488//binding;GO:0097159//organic cyclic compound binding	GO:0006807//nitrogen compound metabolic process;GO:0044248//cellular catabolic process;GO:0009063//cellular amino acid catabolic process;GO:0046395//carboxylic acid catabolic process;GO:0034645//cellular macromolecule biosynthetic process;GO:0009059//macromolecule biosynthetic process;GO:1901606//alpha-amino acid catabolic process;GO:1901360//organic cyclic compound metabolic process;GO:0044763//…
PA0781	88.6667	32	4.82	2.53333	-0.927996	0.00257987	0.0188141	no	NMB0964	TonB-dependent receptor [Pseudomonas aeruginosa]	-	-	-	-	GO:0016020//membrane;GO:0019867//outer membrane	-	GO:0051179//localization;GO:0051234//establishment of localization
PA0782	4141.67	2517	145.747	135.323	-0.107052	0.515395	0.754293	no	putA	bifunctional proline dehydrogenase/pyrroline-5-carboxylate dehydrogenase [Pseudomonas aeruginosa PAO1] [Pseudomonas aeruginosa]	Metabolism	Amino acid metabolism;Global and Overview	ko01100//Metabolic pathways;ko01110//Biosynthesis of secondary metabolites;ko01130//Biosynthesis of antibiotics;ko00330//Arginine and proline metabolism;ko00250//Alanine, aspartate and glutamate metabolism	K13821	-	GO:0016645//oxidoreductase activity, acting on the CH-NH group of donors;GO:0003824//catalytic activity;GO:0016903//oxidoreductase activity, acting on the aldehyde or oxo group of donors;GO:0016646//oxidoreductase activity, acting on the CH-NH group of donors, NAD or NADP as acceptor;GO:0016491//oxidoreductase activity;GO:0016620//oxidoreductase activity, acting on the aldehyde or oxo group of do…	GO:0044238//primary metabolic process;GO:0006536//glutamate metabolic process;GO:0019752//carboxylic acid metabolic process;GO:1901360//organic cyclic compound metabolic process;GO:0044281//small molecule metabolic process;GO:0071704//organic substance metabolic process;GO:0009064//glutamine family amino acid metabolic process;GO:0046483//heterocycle metabolic process;GO:0043436//oxoacid metaboli…
PA0783	679.667	410.333	50.4733	43.4167	-0.217272	0.213662	0.461017	no	putP	sodium:proline symporter [Pseudomonas aeruginosa]	-	-	-	-	GO:0031224//intrinsic component of membrane;GO:0044425//membrane part;GO:0016020//membrane	GO:0005215//transporter activity;GO:0022892//substrate-specific transporter activity;GO:0015370//solute:sodium symporter activity;GO:0015171//amino acid transmembrane transporter activity;GO:0022891//substrate-specific transmembrane transporter activity;GO:0022857//transmembrane transporter activity;GO:0022804//active transmembrane transporter activity;GO:0005342//organic acid transmembrane trans…	GO:0009987//cellular process;GO:0043436//oxoacid metabolic process;GO:0098656//anion transmembrane transport;GO:0044710//single-organism metabolic process;GO:1903825//organic acid transmembrane transport;GO:1901605//alpha-amino acid metabolic process;GO:0055085//transmembrane transport;GO:0019752//carboxylic acid metabolic process;GO:0003333//amino acid transmembrane transport;GO:0044237//cellula…
PA0784	2251	1847.67	271.637	327.05	0.267833	0.0543026	0.188648	no	gcvA	transcriptional regulator [Pseudomonas aeruginosa]	-	-	-	-	-	-	-
PA0785	60	36	10.55	8.52333	-0.307753	0.489534	0.735357	no	azoR1	FMN-dependent NADH-azoreductase AzoR [Pseudomonas aeruginosa PAO1] [Pseudomonas aeruginosa]	-	-	-	-	-	GO:0036094//small molecule binding;GO:0016491//oxidoreductase activity;GO:0097367//carbohydrate derivative binding;GO:0097159//organic cyclic compound binding;GO:0032553//ribonucleotide binding;GO:1901363//heterocyclic compound binding;GO:0003824//catalytic activity;GO:1901265//nucleoside phosphate binding;GO:0016651//oxidoreductase activity, acting on NAD(P)H;GO:0005488//binding;GO:0000166//nucl…	GO:0044710//single-organism metabolic process;GO:0044699//single-organism process;GO:0008152//metabolic process
PA0786	2	0.333333	0.8	0.17	-2.23447	0.272965	0.535954	no	sugE	transporter [Pseudomonas aeruginosa PAO1] [Pseudomonas aeruginosa]	-	-	-	-	GO:0031224//intrinsic component of membrane;GO:0016020//membrane;GO:0044425//membrane part	-	GO:0051234//establishment of localization;GO:0051179//localization
PA0787	281.667	190.333	27.1433	27.8467	0.0369067	0.891913	0.966407	no	-	possible ATPase [Pseudomonas aeruginosa UCBPP-PA14] [Pseudomonas aeruginosa]	-	-	-	-	-	-	-
PA0788	1739.33	1634.67	62.7867	85.06	0.438023	0.00150527	0.0121728	no	-	glycosyl transferase family 51 [Pseudomonas aeruginosa VRFPA06] [Pseudomonas aeruginosa]	-	-	-	-	-	-	-
PA0788a	72	41.6667	39.0667	35.1367	-0.152961	0.650731	0.841151	no	-	hypothetical protein [Pseudomonas aeruginosa]	-	-	-	-	-	-	-
PA0789	449.333	287.667	36.1233	32.4333	-0.155454	0.46328	0.713737	no	ytnA	amino acid permease [Pseudomonas aeruginosa PAO1] [Pseudomonas aeruginosa]	-	-	-	-	GO:0031224//intrinsic component of membrane;GO:0016020//membrane;GO:0044425//membrane part	GO:0005215//transporter activity;GO:0022857//transmembrane transporter activity;GO:0005342//organic acid transmembrane transporter activity;GO:0008514//organic anion transmembrane transporter activity;GO:0008509//anion transmembrane transporter activity;GO:0046943//carboxylic acid transmembrane transporter activity;GO:0022892//substrate-specific transporter activity;GO:0015075//ion transmembrane …	GO:0044765//single-organism transport;GO:0006820//anion transport;GO:0046942//carboxylic acid transport;GO:0051234//establishment of localization;GO:0015711//organic anion transport;GO:0044699//single-organism process;GO:0071702//organic substance transport;GO:0006811//ion transport;GO:0009987//cellular process;GO:0044763//single-organism cellular process;GO:0006810//transport;GO:0015849//organic…
PA0790	4.66667	3.33333	0.636667	0.586667	-0.117997	1	1	no	HI_0902	permease [Pseudomonas aeruginosa RP73] [Pseudomonas aeruginosa]	-	-	-	-	-	-	-
PA0791	223	167	31.7867	35.47	0.158178	0.541745	0.771323	no	yeaM	transcriptional regulator [Pseudomonas aeruginosa PAO1] [Pseudomonas aeruginosa]	-	-	-	-	-	GO:1901363//heterocyclic compound binding;GO:0097159//organic cyclic compound binding;GO:0003677//DNA binding;GO:0003676//nucleic acid binding;GO:0005488//binding;GO:0001071//nucleic acid binding transcription factor activity	GO:0043170//macromolecule metabolic process;GO:0044249//cellular biosynthetic process;GO:0019222//regulation of metabolic process;GO:0044237//cellular metabolic process;GO:1901576//organic substance biosynthetic process;GO:0010468//regulation of gene expression;GO:0009058//biosynthetic process;GO:0009059//macromolecule biosynthetic process;GO:0034645//cellular macromolecule biosynthetic process;G…
PA0792	5227.67	3213.33	397.48	352.353	-0.173859	0.195652	0.437874	no	prpD	2-methylcitrate dehydratase [Pseudomonas aeruginosa PAO1] [Pseudomonas aeruginosa]	Metabolism	Carbohydrate metabolism	ko00640//Propanoate metabolism	K01720	-	GO:0005488//binding;GO:0016835//carbon-oxygen lyase activity;GO:0003824//catalytic activity;GO:0051536//iron-sulfur cluster binding;GO:0051540//metal cluster binding;GO:0016836//hydro-lyase activity;GO:0016829//lyase activity	GO:0044248//cellular catabolic process;GO:1901575//organic substance catabolic process;GO:0006631//fatty acid metabolic process;GO:0043436//oxoacid metabolic process;GO:0009056//catabolic process;GO:0009062//fatty acid catabolic process;GO:0016054//organic acid catabolic process;GO:0044255//cellular lipid metabolic process;GO:0044763//single-organism cellular process;GO:0044712//single-organism c…
PA0793	337.333	422.333	31.6267	59.1933	0.904293	5.36e-07	1.08e-05	no	prpF	3-methylitaconate isomerase [Pseudomonas aeruginosa IGB83] [Pseudomonas aeruginosa]	-	-	-	-	-	-	-
PA0794	1153	1640.67	49.5033	104.377	1.0762	1.42e-14	7.19e-13	yes	acnM	aconitate hydratase [Pseudomonas aeruginosa PAO1] [Pseudomonas aeruginosa]	Metabolism	Carbohydrate metabolism;Global and Overview	ko01100//Metabolic pathways;ko01110//Biosynthesis of secondary metabolites;ko01120//Microbial metabolism in diverse environments;ko01130//Biosynthesis of antibiotics;ko01230//Biosynthesis of amino acids;ko01200//Carbon metabolism;ko00630//Glyoxylate and dicarboxylate metabolism;ko00020//Citrate cycle (TCA cycle);ko01210//2-Oxocarboxylic acid metabolism	K01681	-	-	-
PA0795	8688.67	8081	868.877	1148	0.401899	0.00490672	0.0310201	no	prpC	methylcitrate synthase [Pseudomonas aeruginosa PAO1] [Pseudomonas aeruginosa]	Metabolism	Carbohydrate metabolism	ko00640//Propanoate metabolism	K01659	GO:0043234//protein complex;GO:0032991//macromolecular complex	GO:0046912//transferase activity, transferring acyl groups, acyl groups converted into alkyl on transfer;GO:0016746//transferase activity, transferring acyl groups;GO:0016740//transferase activity;GO:0003824//catalytic activity	GO:0044710//single-organism metabolic process;GO:0044237//cellular metabolic process;GO:0009987//cellular process;GO:0005975//carbohydrate metabolic process;GO:0071704//organic substance metabolic process;GO:0006101//citrate metabolic process;GO:0006082//organic acid metabolic process;GO:0044281//small molecule metabolic process;GO:0044763//single-organism cellular process;GO:0043436//oxoacid met…
PA0796	2270.33	1874	283.407	339.523	0.260637	0.0552506	0.191295	no	prpB	2-methylisocitrate lyase [Pseudomonas aeruginosa PAO1] [Pseudomonas aeruginosa]	Metabolism	Carbohydrate metabolism	ko00640//Propanoate metabolism	K03417	-	GO:0016830//carbon-carbon lyase activity;GO:0016829//lyase activity;GO:0003824//catalytic activity;GO:0016833//oxo-acid-lyase activity	GO:0009987//cellular process;GO:0009056//catabolic process;GO:0044281//small molecule metabolic process;GO:0044237//cellular metabolic process;GO:0019626//short-chain fatty acid catabolic process;GO:0019541//propionate metabolic process;GO:0044763//single-organism cellular process;GO:1901575//organic substance catabolic process;GO:0009062//fatty acid catabolic process;GO:0044282//small molecule c…
PA0797	257.667	170.667	40.4767	36.3733	-0.154209	0.598589	0.807078	no	ydhC	transcriptional regulator [Pseudomonas aeruginosa PAO1] [Pseudomonas aeruginosa]	-	-	-	-	-	GO:0001071//nucleic acid binding transcription factor activity	GO:0043170//macromolecule metabolic process;GO:0034645//cellular macromolecule biosynthetic process;GO:0044237//cellular metabolic process;GO:0009987//cellular process;GO:0044249//cellular biosynthetic process;GO:0008152//metabolic process;GO:0009059//macromolecule biosynthetic process;GO:0010468//regulation of gene expression;GO:0050789//regulation of biological process;GO:0065007//biological re…
PA0798	423.333	452	71.9533	116.353	0.693379	0.000785211	0.00713172	no	Mettl7b	phospholipid methyltransferase [Pseudomonas aeruginosa]	-	-	-	-	-	-	-
PA0799	202.333	165.333	11.42	13.74	0.266819	0.200068	0.442816	no	ywqA	helicase [Pseudomonas aeruginosa]	-	-	-	-	-	-	-
PA0800	32	30.3333	6.77667	9.95	0.554121	0.246507	0.503431	no	-	Protein of uncharacterised function (DUF3649) [Enterobacter cloacae]	-	-	-	-	-	-	-
PA0801	232	182.667	17.16	19.6733	0.197192	0.328455	0.598136	no	-	pepSY-associated TM helix family protein [Pseudomonas aeruginosa PAO581] [Pseudomonas aeruginosa]	-	-	-	-	-	-	-
PA0802	24	18.3333	8.24	8.74	0.0849889	0.872197	0.958105	no	-	iron uptake protein [Pseudomonas aeruginosa]	-	-	-	-	-	-	-
PA0803	329.333	287.333	83.5567	101.153	0.275717	0.239009	0.493841	no	Mb0911c	glyoxalase [Pseudomonas aeruginosa RP73] [Pseudomonas aeruginosa]	-	-	-	-	-	-	-
PA0804	619.667	520	84.36	106.123	0.331111	0.0641397	0.209424	no	Tc00.1047053511287.49	oxidoreductase [Pseudomonas aeruginosa PAO1] [Pseudomonas aeruginosa]	-	-	-	-	-	-	GO:0044699//single-organism process;GO:0044710//single-organism metabolic process;GO:0008152//metabolic process
PA0805	1560.33	2272	780.48	1604.03	1.03926	1.39e-09	4.22e-08	yes	-	Uncharacterised protein [Pseudomonas aeruginosa]	-	-	-	-	-	-	-
PA0806	5.33333	5.66667	1.51333	2.67	0.81911	0.38308	0.647831	no	-	doxX-like family protein [Pseudomonas aeruginosa PAO581] [Pseudomonas aeruginosa]	-	-	-	-	-	-	-
PA0807	423.333	610.667	62.56	142.943	1.19213	2.33e-05	0.000340029	yes	amiD	protein AmpDh3 [Pseudomonas aeruginosa]	-	-	-	-	-	GO:0043167//ion binding;GO:0005488//binding;GO:0043169//cation binding	GO:0000270//peptidoglycan metabolic process;GO:0071704//organic substance metabolic process;GO:0006807//nitrogen compound metabolic process;GO:1901135//carbohydrate derivative metabolic process;GO:0043170//macromolecule metabolic process;GO:1901564//organonitrogen compound metabolic process;GO:0006022//aminoglycan metabolic process;GO:0008152//metabolic process;GO:0030203//glycosaminoglycan metab…
PA0808	110.333	117.667	26.0367	43.5933	0.743563	0.00951595	0.0525647	no	-	activator of HSP90 ATPase [Pseudomonas aeruginosa M10] [Pseudomonas aeruginosa]	-	-	-	-	-	-	-
PA0809	14	3.33333	1.14	0.5	-1.18903	0.0992874	0.282799	no	mntH2	divalent metal cation transporter [Pseudomonas aeruginosa]	-	-	-	-	-	-	-
PA0810	248	163.333	39.7033	39.07	-0.0231989	0.910493	0.974689	no	-	haloacid dehalogenase [Pseudomonas aeruginosa PAO1] [Pseudomonas aeruginosa]	Metabolism	Xenobiotics biodegradation and metabolism;Global and Overview	ko01100//Metabolic pathways;ko01120//Microbial metabolism in diverse environments;ko00625//Chloroalkane and chloroalkene degradation;ko00361//Chlorocyclohexane and chlorobenzene degradation	K01560	-	GO:0016824//hydrolase activity, acting on acid halide bonds;GO:0003824//catalytic activity;GO:0016787//hydrolase activity	-
PA0811	53.3333	31	4.66333	4.24333	-0.136164	0.725326	0.883137	no	MT3072	MFS transporter [Pseudomonas aeruginosa]	-	-	-	-	-	-	-
PA0812	34	26.6667	2.94667	3.53	0.260584	0.558854	0.783254	no	-	Uncharacterized conserved protein [Enterobacter cloacae]	-	-	-	-	-	-	-
PA0813	268	189.333	24.2067	24.61	0.0238402	0.90324	0.970289	no	cefD	cysteine desulfurase [Pseudomonas aeruginosa]	-	-	-	-	-	GO:0043167//ion binding;GO:0016769//transferase activity, transferring nitrogenous groups;GO:0016740//transferase activity;GO:0005488//binding;GO:0043168//anion binding;GO:0003824//catalytic activity	-
PA0814	43	40.3333	11.4933	15.41	0.42307	0.306355	0.573782	no	TCP17	yjgF/chorismate mutase-like, endoribonuclease family protein [Pseudomonas aeruginosa PAO1-VE2] [Pseudomonas aeruginosa]	-	-	-	-	-	-	-
PA0815	870.667	629	102.073	105.21	0.0436658	0.79839	0.926426	no	yjiE	transcriptional regulator [Pseudomonas aeruginosa PAO1] [Pseudomonas aeruginosa]	-	-	-	-	-	GO:0001071//nucleic acid binding transcription factor activity	GO:0034645//cellular macromolecule biosynthetic process;GO:0044249//cellular biosynthetic process;GO:0010468//regulation of gene expression;GO:0071704//organic substance metabolic process;GO:0008152//metabolic process;GO:0060255//regulation of macromolecule metabolic process;GO:0009987//cellular process;GO:0050789//regulation of biological process;GO:0009059//macromolecule biosynthetic process;GO…
PA0816	139.667	82	17.77	16.6	-0.0982604	0.737096	0.890338	no	rbcR	transcriptional regulator [Pseudomonas aeruginosa PAO1] [Pseudomonas aeruginosa]	-	-	-	-	-	GO:0001071//nucleic acid binding transcription factor activity	GO:0044260//cellular macromolecule metabolic process;GO:0009059//macromolecule biosynthetic process;GO:0010468//regulation of gene expression;GO:0060255//regulation of macromolecule metabolic process;GO:0050789//regulation of biological process;GO:0008152//metabolic process;GO:0009058//biosynthetic process;GO:0019222//regulation of metabolic process;GO:0009987//cellular process;GO:0065007//biolog…
PA0817	35.6667	34.6667	9.39333	14.14	0.590073	0.204	0.448424	no	-	ring-cleaving dioxygenase [Pseudomonas aeruginosa PAO1] [Pseudomonas aeruginosa]	-	-	-	-	-	-	GO:0044710//single-organism metabolic process;GO:0008152//metabolic process;GO:0044699//single-organism process
PA0818	0	1	0.001	0.57	9.15482	0.285148	0.548447	no	-	Uncharacterised protein [Pseudomonas aeruginosa]	-	-	-	-	-	-	-
PA0819	4.33333	7	1.69	4.66667	1.46537	0.133612	0.341686	no	-	Uncharacterised protein [Pseudomonas aeruginosa]	-	-	-	-	-	-	-
PA0820	380.333	388	52.8167	76.1467	0.527788	0.0053813	0.0333377	no	-	restriction endonuclease [Pseudomonas aeruginosa SG17M] [Pseudomonas aeruginosa]	-	-	-	-	-	-	-
PA0821	213	191.667	22.1633	28.6733	0.371535	0.0892097	0.261019	no	-	Uncharacterised protein [Acinetobacter baumannii]	-	-	-	-	-	-	-
PA0823	0.666667	0	0.38	0.001	-8.56986	0.52105	0.757569	no	-	gp30 domain protein [Pseudomonas aeruginosa PAO581] [Pseudomonas aeruginosa]	-	-	-	-	-	GO:0003824//catalytic activity;GO:0016787//hydrolase activity	-
PA0824	4.66667	5	1.04667	1.69333	0.694064	0.514228	0.75336	no	-	Rhs element Vgr protein [Pseudomonas aeruginosa]	-	-	-	-	-	-	-
PA0825	7.33333	6.66667	2.37667	3.35667	0.49809	0.54419	0.772627	no	DDB_G0277895	TM2 domain protein [Pseudomonas aeruginosa PAO581] [Pseudomonas aeruginosa]	-	-	-	-	-	-	-
PA0826	139.333	129	24.5267	33.27	0.439871	0.046656	0.168684	no	-	Uncharacterised protein [Acinetobacter baumannii]	-	-	-	-	-	-	-
PA0827	147.333	113.333	18.6533	21.2467	0.187803	0.420601	0.680694	no	-	Uncharacterised protein [Enterobacter cloacae]	-	-	-	-	-	-	-
PA0828	18	13	2.90333	3.31333	0.190573	0.79271	0.92385	no	-	TetR family transcriptional regulator [Pseudomonas aeruginosa]	-	-	-	-	-	-	-
PA0829	34.3333	21.6667	4.16667	3.98333	-0.0649175	0.896079	0.966895	no	yugF	hydrolase [Pseudomonas aeruginosa PAO1] [Pseudomonas aeruginosa]	-	-	-	-	-	GO:0003824//catalytic activity	-
PA0830	511	298.333	69.28	57.9733	-0.257049	0.144313	0.361272	no	-	metal-dependent hydrolase [Pseudomonas aeruginosa HB15] [Pseudomonas aeruginosa]	-	-	-	-	-	-	-
PA0831	226.667	174.667	25.0233	28.91	0.208295	0.359585	0.628963	no	oruR	ornithine utilization transcriptional regulator OruR [Pseudomonas aeruginosa PAO1] [Pseudomonas aeruginosa]	-	-	-	-	-	GO:0001071//nucleic acid binding transcription factor activity;GO:0097159//organic cyclic compound binding;GO:0003677//DNA binding;GO:0003676//nucleic acid binding;GO:0005488//binding;GO:1901363//heterocyclic compound binding	GO:0009059//macromolecule biosynthetic process;GO:0019752//carboxylic acid metabolic process;GO:0044710//single-organism metabolic process;GO:0071704//organic substance metabolic process;GO:0044237//cellular metabolic process;GO:0044249//cellular biosynthetic process;GO:0006082//organic acid metabolic process;GO:1901564//organonitrogen compound metabolic process;GO:0065007//biological regulation;…
PA0832	476.667	365	83.3367	92.77	0.154707	0.353729	0.623232	no	yqgX	beta-lactamase [Pseudomonas aeruginosa WC55] [Pseudomonas aeruginosa]	-	-	-	-	-	-	-
PA0833	3801.67	2304.67	598.077	536.213	-0.157523	0.238369	0.492972	no	yiaD	Outer membrane protein [Pseudomonas aeruginosa 18A] [Pseudomonas aeruginosa]	-	-	-	-	-	-	-
PA0834	77.3333	47	9.49667	8.47667	-0.163924	0.59713	0.806333	no	yihG	acyltransferase [Pseudomonas aeruginosa]	-	-	-	-	-	GO:0003824//catalytic activity;GO:0016740//transferase activity	-
PA0835	2096	1305.67	110.683	101.663	-0.122639	0.368776	0.636007	no	pta	phosphate acetyltransferase [Pseudomonas aeruginosa PAO1] [Pseudomonas aeruginosa]	Metabolism	Metabolism of other amino acids;Carbohydrate metabolism;Global and Overview;Energy metabolism	ko01100//Metabolic pathways;ko01120//Microbial metabolism in diverse environments;ko01200//Carbon metabolism;ko00620//Pyruvate metabolism;ko00640//Propanoate metabolism;ko00680//Methane metabolism;ko00430//Taurine and hypotaurine metabolism	K13788	-	GO:0016407//acetyltransferase activity;GO:0003824//catalytic activity;GO:0016747//transferase activity, transferring acyl groups other than amino-acyl groups;GO:0016746//transferase activity, transferring acyl groups;GO:0016740//transferase activity	GO:0035383//thioester metabolic process;GO:0051186//cofactor metabolic process;GO:0008152//metabolic process;GO:0006732//coenzyme metabolic process;GO:0006790//sulfur compound metabolic process;GO:0006637//acyl-CoA metabolic process;GO:0071704//organic substance metabolic process;GO:0044237//cellular metabolic process;GO:0009987//cellular process;GO:0006084//acetyl-CoA metabolic process;GO:000679…
PA0836	1070	582.333	101.25	80.0967	-0.338108	0.034277	0.135646	no	ackA	acetate kinase [Pseudomonas aeruginosa PAO1] [Pseudomonas aeruginosa]	Metabolism	Energy metabolism;Global and Overview;Carbohydrate metabolism;Metabolism of other amino acids	ko01100//Metabolic pathways;ko01120//Microbial metabolism in diverse environments;ko01200//Carbon metabolism;ko00620//Pyruvate metabolism;ko00640//Propanoate metabolism;ko00680//Methane metabolism;ko00430//Taurine and hypotaurine metabolism	K00925	GO:0044424//intracellular part;GO:0044464//cell part;GO:0005623//cell;GO:0005622//intracellular	GO:0097159//organic cyclic compound binding;GO:0032550//purine ribonucleoside binding;GO:0043169//cation binding;GO:0032549//ribonucleoside binding;GO:0001882//nucleoside binding;GO:0036094//small molecule binding;GO:0016740//transferase activity;GO:0046872//metal ion binding;GO:0001883//purine nucleoside binding;GO:0016301//kinase activity;GO:0043167//ion binding;GO:0097367//carbohydrate derivat…	GO:0044237//cellular metabolic process;GO:0006790//sulfur compound metabolic process;GO:0051186//cofactor metabolic process;GO:0008152//metabolic process;GO:0006796//phosphate-containing compound metabolic process;GO:0006793//phosphorus metabolic process;GO:0009987//cellular process;GO:0006084//acetyl-CoA metabolic process;GO:0006732//coenzyme metabolic process;GO:0071704//organic substance metab…
PA0837	1764.33	1289	407.63	488.547	0.261236	0.381373	0.646322	no	slyD	peptidyl-prolyl cis-trans isomerase SlyD [Pseudomonas aeruginosa MH27] [Pseudomonas aeruginosa]	-	-	-	-	-	GO:0003824//catalytic activity;GO:0016859//cis-trans isomerase activity;GO:0016853//isomerase activity	GO:0008152//metabolic process;GO:0044267//cellular protein metabolic process;GO:0019538//protein metabolic process;GO:0009987//cellular process;GO:0044260//cellular macromolecule metabolic process;GO:0044237//cellular metabolic process;GO:0044238//primary metabolic process;GO:0071704//organic substance metabolic process;GO:0043170//macromolecule metabolic process
PA0838	1314.67	1153.67	306.457	373.1	0.283879	0.132851	0.340053	no	btuE	glutathione peroxidase [Pseudomonas sp. HMSC05H02]	Metabolism	Lipid metabolism;Metabolism of other amino acids	ko00480//Glutathione metabolism;ko00590//Arachidonic acid metabolism	K00432	-	GO:0016209//antioxidant activity;GO:0016491//oxidoreductase activity;GO:0003824//catalytic activity;GO:0004601//peroxidase activity;GO:0016684//oxidoreductase activity, acting on peroxide as acceptor	GO:0044710//single-organism metabolic process;GO:0008152//metabolic process;GO:0050896//response to stimulus;GO:0044699//single-organism process;GO:0006950//response to stress
PA0839	17.6667	14.6667	3.44	4.12667	0.262568	0.654251	0.843347	no	dhaR	transcriptional regulator [Pseudomonas aeruginosa PAO1] [Pseudomonas aeruginosa]	-	-	-	-	-	-	GO:0010468//regulation of gene expression;GO:0044237//cellular metabolic process;GO:0044249//cellular biosynthetic process;GO:0043170//macromolecule metabolic process;GO:0050789//regulation of biological process;GO:0009058//biosynthetic process;GO:0008152//metabolic process;GO:0044260//cellular macromolecule metabolic process;GO:0009987//cellular process;GO:0019222//regulation of metabolic proces…
PA0840	87.6667	84.6667	8.86667	12.44	0.488523	0.049357	0.176271	no	OPR7	oxidoreductase [Pseudomonas aeruginosa PAO1] [Pseudomonas aeruginosa]	-	-	-	-	-	GO:1901265//nucleoside phosphate binding;GO:0097367//carbohydrate derivative binding;GO:0003824//catalytic activity;GO:0032553//ribonucleotide binding;GO:0000166//nucleotide binding;GO:0005488//binding;GO:1901363//heterocyclic compound binding;GO:0097159//organic cyclic compound binding;GO:0036094//small molecule binding	GO:0044710//single-organism metabolic process;GO:0044699//single-organism process;GO:0008152//metabolic process
PA0841	589.333	424	68.5833	71.2167	0.0543569	0.749341	0.896888	no	XAC3508	DegV family EDD domain-containing protein [Pseudomonas sp. P179]	-	-	-	-	-	-	-
PA0842	2.66667	3	0.253333	0.35	0.466318	0.853838	0.950765	no	mgtA	glycosyl transferase family protein [Pseudomonas aeruginosa PAO1] [Pseudomonas aeruginosa]	-	-	-	-	-	GO:0003824//catalytic activity	-
PA0843	15.6667	23	2.76667	7.00667	1.34058	0.0399301	0.15013	no	plcR	phospholipase C accessory protein PlcR [Pseudomonas aeruginosa PAO1] [Pseudomonas aeruginosa]	-	-	-	-	GO:0044464//cell part;GO:0005623//cell	-	-
PA0844	38.6667	41.3333	2.01667	3.21	0.670601	0.0638015	0.208727	no	plcH	hemolytic phospholipase C [Pseudomonas aeruginosa PAO1] [Pseudomonas aeruginosa]	Metabolism	Carbohydrate metabolism;Global and Overview;Lipid metabolism	ko01100//Metabolic pathways;ko01110//Biosynthesis of secondary metabolites;ko00564//Glycerophospholipid metabolism;ko00562//Inositol phosphate metabolism;ko00565//Ether lipid metabolism	K01114	-	GO:0004629//phospholipase C activity;GO:0042578//phosphoric ester hydrolase activity;GO:0016298//lipase activity;GO:0003824//catalytic activity;GO:0008081//phosphoric diester hydrolase activity;GO:0016787//hydrolase activity;GO:0004620//phospholipase activity;GO:0016788//hydrolase activity, acting on ester bonds	GO:0051704//multi-organism process;GO:0044238//primary metabolic process;GO:0071704//organic substance metabolic process;GO:0031640//killing of cells of other organism;GO:0044699//single-organism process;GO:0019835//cytolysis;GO:0051715//cytolysis in other organism;GO:0044710//single-organism metabolic process;GO:0006629//lipid metabolic process;GO:0044364//disruption of cells of other organism;G…
PA0845	74	34	4.14	2.69	-0.622025	0.0598729	0.201645	no	PA0845	neutral ceramidase [Pseudomonas aeruginosa]	Metabolism	Lipid metabolism;Global and Overview	ko01100//Metabolic pathways;ko00600//Sphingolipid metabolism	K12349	-	-	-
PA0846	151	139	22.8667	29.8433	0.384163	0.0913811	0.265727	no	cysZ	sulfate transporter CysZ [Pseudomonas aeruginosa]	-	-	-	-	-	-	-
PA0847	167.667	159.667	8.61667	12.0833	0.487817	0.0250707	0.10725	no	PA1727	PAS sensor protein [Pseudomonas aeruginosa]	-	-	-	-	-	-	-
PA0848	1184.33	179.333	216.323	46.2733	-2.22494	1.18e-16	6.81e-15	yes	tsaA	alkyl hydroperoxide reductase [Pseudomonas aeruginosa PAO1] [Pseudomonas aeruginosa]	-	-	-	-	-	GO:0003824//catalytic activity;GO:0016209//antioxidant activity	GO:0008152//metabolic process;GO:0044699//single-organism process;GO:0044710//single-organism metabolic process
PA0849	465.667	127.667	54.3933	21.8567	-1.31536	4.23e-09	1.19e-07	yes	-	thioredoxin reductase [Pseudomonas aeruginosa PAO1] [Pseudomonas aeruginosa]	Metabolism	Metabolism of other amino acids;Nucleotide metabolism	ko00240//Pyrimidine metabolism;ko00450//Selenocompound metabolism	K00384	GO:0044464//cell part;GO:0044424//intracellular part;GO:0005622//intracellular;GO:0005623//cell	GO:0003824//catalytic activity;GO:1901265//nucleoside phosphate binding;GO:0000166//nucleotide binding;GO:1901363//heterocyclic compound binding;GO:0097159//organic cyclic compound binding;GO:0036094//small molecule binding;GO:0005488//binding	GO:0044699//single-organism process;GO:0044237//cellular metabolic process;GO:0009987//cellular process;GO:0072593//reactive oxygen species metabolic process;GO:0006801//superoxide metabolic process;GO:0044710//single-organism metabolic process;GO:0008152//metabolic process
PA0850	33.3333	38	8.82	13.51	0.615177	0.15852	0.382665	no	-	MAPEG family protein [Pseudomonas aeruginosa c7447m] [Pseudomonas aeruginosa]	-	-	-	-	-	-	-
PA0851	789.667	568.333	91.7067	94.2633	0.0396701	0.811029	0.933599	no	ilvA	serine/threonine dehydratase [Pseudomonas aeruginosa]	Metabolism	Global and Overview;Amino acid metabolism	ko01100//Metabolic pathways;ko01110//Biosynthesis of secondary metabolites;ko01130//Biosynthesis of antibiotics;ko01230//Biosynthesis of amino acids;ko01200//Carbon metabolism;ko00260//Glycine, serine and threonine metabolism;ko00290//Valine, leucine and isoleucine biosynthesis	K01754	-	-	-
PA0852	190881	114154	18283.3	15791.4	-0.211388	0.0953553	0.274554	no	cbpD	chitin-binding protein CbpD [Pseudomonas aeruginosa PAO1] [Pseudomonas aeruginosa]	-	-	-	-	GO:0019012//virion;GO:0044423//virion part	GO:0005488//binding;GO:0097367//carbohydrate derivative binding	-
PA0853	406.333	264.667	73.4567	69.4867	-0.0801573	0.66934	0.852124	no	HI_1544	oxidoreductase [Pseudomonas aeruginosa PAO1] [Pseudomonas aeruginosa]	-	-	-	-	-	-	-
PA0854	3706.33	2279.33	298.887	267.753	-0.158694	0.22238	0.472533	no	fumC2	fumarate hydratase [Pseudomonas aeruginosa PAO1] [Pseudomonas aeruginosa]	Metabolism	Carbohydrate metabolism;Global and Overview	ko01100//Metabolic pathways;ko01110//Biosynthesis of secondary metabolites;ko01120//Microbial metabolism in diverse environments;ko01130//Biosynthesis of antibiotics;ko01200//Carbon metabolism;ko00620//Pyruvate metabolism;ko00020//Citrate cycle (TCA cycle)	K01679	GO:0044424//intracellular part;GO:0032991//macromolecular complex;GO:0044464//cell part;GO:0005623//cell;GO:0043234//protein complex;GO:0005622//intracellular	GO:0016836//hydro-lyase activity;GO:0003824//catalytic activity;GO:0016829//lyase activity;GO:0016835//carbon-oxygen lyase activity	GO:0044237//cellular metabolic process;GO:0043648//dicarboxylic acid metabolic process;GO:0044710//single-organism metabolic process;GO:0043436//oxoacid metabolic process;GO:0006101//citrate metabolic process;GO:0019752//carboxylic acid metabolic process;GO:0071704//organic substance metabolic process;GO:0072350//tricarboxylic acid metabolic process;GO:0044281//small molecule metabolic process;GO…
PA0855	150	103	16.21	17.1433	0.0807636	0.791773	0.923763	no	-	Protein of uncharacterised function (DUF2804) [Pseudomonas aeruginosa]	-	-	-	-	-	-	-
PA0856	1726.67	1293.67	354.19	396.797	0.163876	0.300473	0.567741	no	-	Uncharacterized protein PAE221_04588 [Pseudomonas aeruginosa]	-	-	-	-	-	-	-
PA0857	264	197.667	97.24	106.477	0.130916	0.509196	0.749194	no	bolA	morphogene protein BolA [Pseudomonas aeruginosa PAO1] [Pseudomonas aeruginosa]	-	-	-	-	-	-	-
PA0858	725	590	85.65	103.223	0.269244	0.104689	0.292504	no	PA0858	possiblel sulfurtransferase [Pseudomonas aeruginosa LESB58] [Pseudomonas aeruginosa]	-	-	-	-	-	-	-
PA0859	161.667	118.667	29.64	34.1167	0.202931	0.473692	0.721971	no	-	Thioredoxin [Pseudomonas aeruginosa PA1R] [Pseudomonas aeruginosa]	-	-	-	-	-	-	-
PA0860	172	128.667	10.9033	12.26	0.16919	0.533732	0.767209	no	ywjA	ABC transporter ATP-binding protein/permease [Pseudomonas aeruginosa PAO1] [Pseudomonas aeruginosa]	Environmental Information Processing	Membrane transport	ko02010//ABC transporters	K06148	GO:0031224//intrinsic component of membrane;GO:0016020//membrane;GO:0044425//membrane part	GO:0016818//hydrolase activity, acting on acid anhydrides, in phosphorus-containing anhydrides;GO:0001882//nucleoside binding;GO:0032549//ribonucleoside binding;GO:0097159//organic cyclic compound binding;GO:0016817//hydrolase activity, acting on acid anhydrides;GO:0005488//binding;GO:0005215//transporter activity;GO:0016787//hydrolase activity;GO:0017111//nucleoside-triphosphatase activity;GO:00…	GO:0009987//cellular process;GO:0051179//localization;GO:0051234//establishment of localization;GO:0044699//single-organism process;GO:0044763//single-organism cellular process
PA0861	1370	1371.67	63.2333	90.3067	0.514147	0.000723983	0.00672771	no	pdeB	GGDEF domain-containing protein [Pseudomonas aeruginosa]	-	-	-	-	-	-	-
PA0862	1994.33	1442	286.45	303.563	0.0837142	0.534506	0.76728	no	-	COG5424: Pyrroloquinoline quinone (Coenzyme PQQ) biosynthesis protein C [Pseudomonas aeruginosa 18A] [Pseudomonas aeruginosa]	-	-	-	-	-	-	-
PA0863	92.6667	101	10.7733	17.5633	0.705102	0.0100132	0.0548749	no	SPBC337.11	oxidoreductase [Pseudomonas aeruginosa PAO1] [Pseudomonas aeruginosa]	-	-	-	-	-	GO:0003824//catalytic activity	GO:0044699//single-organism process;GO:0044710//single-organism metabolic process;GO:0008152//metabolic process
PA0864	51.3333	33.6667	7.38667	6.75667	-0.128612	0.767243	0.909658	no	yeaM	transcriptional regulator [Pseudomonas aeruginosa PAO1] [Pseudomonas aeruginosa]	-	-	-	-	-	GO:1901363//heterocyclic compound binding;GO:0003676//nucleic acid binding;GO:0005488//binding;GO:0097159//organic cyclic compound binding;GO:0001071//nucleic acid binding transcription factor activity;GO:0003677//DNA binding	GO:0009059//macromolecule biosynthetic process;GO:0010468//regulation of gene expression;GO:0065007//biological regulation;GO:0034645//cellular macromolecule biosynthetic process;GO:0009058//biosynthetic process;GO:0043170//macromolecule metabolic process;GO:0050789//regulation of biological process;GO:1901576//organic substance biosynthetic process;GO:0009987//cellular process;GO:0060255//regula…
PA0865	177115	117916	18527.4	17773.8	-0.0599113	0.642182	0.836719	no	hpd	4-hydroxyphenylpyruvate dioxygenase [Pseudomonas aeruginosa PAO1] [Pseudomonas aeruginosa]	Metabolism	Metabolism of cofactors and vitamins;Global and Overview;Amino acid metabolism	ko01100//Metabolic pathways;ko00350//Tyrosine metabolism;ko00360//Phenylalanine metabolism;ko00130//Ubiquinone and other terpenoid-quinone biosynthesis	K00457	-	GO:0043169//cation binding;GO:0016491//oxidoreductase activity;GO:0005488//binding;GO:0043167//ion binding;GO:0003824//catalytic activity	GO:0006082//organic acid metabolic process;GO:1901605//alpha-amino acid metabolic process;GO:0006807//nitrogen compound metabolic process;GO:0044763//single-organism cellular process;GO:0044237//cellular metabolic process;GO:0044710//single-organism metabolic process;GO:0006558//L-phenylalanine metabolic process;GO:0009987//cellular process;GO:1902221//erythrose 4-phosphate/phosphoenolpyruvate fa…
PA0866	607	561.333	48.2	62.0933	0.365405	0.0741472	0.229931	no	aroP	aromatic amino acid transporter AroP [Pseudomonas aeruginosa PAO1] [Pseudomonas aeruginosa]	-	-	-	-	GO:0044425//membrane part;GO:0031224//intrinsic component of membrane;GO:0016020//membrane	GO:0015075//ion transmembrane transporter activity;GO:0008509//anion transmembrane transporter activity;GO:0022857//transmembrane transporter activity;GO:0005342//organic acid transmembrane transporter activity;GO:0008514//organic anion transmembrane transporter activity;GO:0022891//substrate-specific transmembrane transporter activity;GO:0022892//substrate-specific transporter activity;GO:004694…	GO:0044765//single-organism transport;GO:0006810//transport;GO:0046942//carboxylic acid transport;GO:1902578//single-organism localization;GO:0006820//anion transport;GO:0015711//organic anion transport;GO:0006811//ion transport;GO:0051179//localization;GO:0051234//establishment of localization;GO:0009987//cellular process;GO:0015849//organic acid transport;GO:0044763//single-organism cellular pr…
PA0867	575.333	379	170.517	171.953	0.0121043	0.972225	1	no	mliC	lysozyme inhibitor [Pseudomonas aeruginosa PAO1] [Pseudomonas aeruginosa]	-	-	-	-	-	-	-
PA0868	99.6667	85.3333	26.9933	36.42	0.432128	0.174657	0.407288	no	arfB	peptidyl-tRNA hydrolase [Pseudomonas aeruginosa PAO1] [Pseudomonas aeruginosa]	-	-	-	-	-	-	GO:0044763//single-organism cellular process;GO:0009987//cellular process;GO:0071840//cellular component organization or biogenesis;GO:0043241//protein complex disassembly;GO:0071822//protein complex subunit organization;GO:0032984//macromolecular complex disassembly;GO:0043933//macromolecular complex subunit organization;GO:0022411//cellular component disassembly;GO:0043624//cellular protein com…
PA0869	1039	628	125.717	112.003	-0.166634	0.28676	0.550441	no	pbpG	D-alanyl-D-alanine endopeptidase [Pseudomonas aeruginosa PAO1] [Pseudomonas aeruginosa]	-	-	-	-	GO:0044464//cell part;GO:0005623//cell	GO:0008236//serine-type peptidase activity;GO:0070008//serine-type exopeptidase activity;GO:0004185//serine-type carboxypeptidase activity;GO:0017171//serine hydrolase activity;GO:0008238//exopeptidase activity;GO:0070011//peptidase activity, acting on L-amino acid peptides;GO:0016787//hydrolase activity;GO:0008233//peptidase activity;GO:0003824//catalytic activity;GO:0004180//carboxypeptidase ac…	GO:0043170//macromolecule metabolic process;GO:0051128//regulation of cellular component organization;GO:0022604//regulation of cell morphogenesis;GO:0071840//cellular component organization or biogenesis;GO:0050789//regulation of biological process;GO:0044238//primary metabolic process;GO:0019538//protein metabolic process;GO:0009987//cellular process;GO:0045229//external encapsulating structure…
PA0870	21694.3	13786	2043.73	1874.33	-0.124835	0.455888	0.709428	no	phhC	aromatic amino acid aminotransferase [Pseudomonas aeruginosa PAO1] [Pseudomonas aeruginosa]	Metabolism	Global and Overview;Biosynthesis of other secondary metabolites;Amino acid metabolism	ko01100//Metabolic pathways;ko01110//Biosynthesis of secondary metabolites;ko01130//Biosynthesis of antibiotics;ko01230//Biosynthesis of amino acids;ko00270//Cysteine and methionine metabolism;ko00400//Phenylalanine, tyrosine and tryptophan biosynthesis;ko00350//Tyrosine metabolism;ko00360//Phenylalanine metabolism;ko00401//Novobiocin biosynthesis	K00832	GO:0005622//intracellular;GO:0044424//intracellular part;GO:0044464//cell part;GO:0005623//cell	GO:0070546//L-phenylalanine aminotransferase activity;GO:0043168//anion binding;GO:0005488//binding;GO:0016740//transferase activity;GO:0003824//catalytic activity;GO:0016769//transferase activity, transferring nitrogenous groups;GO:0043167//ion binding;GO:0008483//transaminase activity	GO:0009058//biosynthetic process;GO:0043436//oxoacid metabolic process;GO:0006807//nitrogen compound metabolic process;GO:0046394//carboxylic acid biosynthetic process;GO:0016053//organic acid biosynthetic process;GO:1901566//organonitrogen compound biosynthetic process;GO:0008152//metabolic process;GO:0044283//small molecule biosynthetic process;GO:0008652//cellular amino acid biosynthetic proce…
PA0871	5787	4778.67	1822.71	2176.08	0.255649	0.0517647	0.182988	no	phhB	pterin-4-alpha-carbinolamine dehydratase [Pseudomonas aeruginosa PAO1] [Pseudomonas aeruginosa]	-	-	-	-	-	GO:0003824//catalytic activity;GO:0016829//lyase activity;GO:0016835//carbon-oxygen lyase activity;GO:0016836//hydro-lyase activity	GO:1902221//erythrose 4-phosphate/phosphoenolpyruvate family amino acid metabolic process;GO:0006807//nitrogen compound metabolic process;GO:0006520//cellular amino acid metabolic process;GO:0006725//cellular aromatic compound metabolic process;GO:0044699//single-organism process;GO:0006558//L-phenylalanine metabolic process;GO:0008152//metabolic process;GO:0044238//primary metabolic process;GO:1…
PA0872	28455.7	19781	4044.08	4142.14	0.0345659	0.790544	0.922911	no	phhA	phenylalanine 4-monooxygenase [Pseudomonas aeruginosa PAO1] [Pseudomonas aeruginosa]	Metabolism	Global and Overview;Amino acid metabolism	ko01100//Metabolic pathways;ko01230//Biosynthesis of amino acids;ko00400//Phenylalanine, tyrosine and tryptophan biosynthesis;ko00360//Phenylalanine metabolism	K00500	-	GO:0043169//cation binding;GO:0005488//binding;GO:0003824//catalytic activity;GO:0004497//monooxygenase activity;GO:0043167//ion binding;GO:0016491//oxidoreductase activity;GO:0016714//oxidoreductase activity, acting on paired donors, with incorporation or reduction of molecular oxygen, reduced pteridine as one donor, and incorporation of one atom of oxygen;GO:0016705//oxidoreductase activity, ac…	GO:0034641//cellular nitrogen compound metabolic process;GO:1901564//organonitrogen compound metabolic process;GO:0019752//carboxylic acid metabolic process;GO:0009308//amine metabolic process;GO:0006725//cellular aromatic compound metabolic process;GO:0006558//L-phenylalanine metabolic process;GO:0006576//cellular biogenic amine metabolic process;GO:0008152//metabolic process;GO:1902221//erythro…
PA0873	960.333	550	69.7167	57.7333	-0.272099	0.0988596	0.282449	no	tyrR	transcriptional regulator PhhR [Pseudomonas aeruginosa PAO1] [Pseudomonas aeruginosa]	-	-	-	-	-	GO:0005515//protein binding;GO:0005488//binding;GO:0032549//ribonucleoside binding;GO:0043168//anion binding;GO:0003676//nucleic acid binding;GO:0003677//DNA binding;GO:0097159//organic cyclic compound binding;GO:0043167//ion binding;GO:0001882//nucleoside binding;GO:0043177//organic acid binding;GO:0031406//carboxylic acid binding;GO:1901363//heterocyclic compound binding;GO:0060089//molecular t…	GO:1901605//alpha-amino acid metabolic process;GO:0044700//single organism signaling;GO:0044699//single-organism process;GO:0006082//organic acid metabolic process;GO:1901564//organonitrogen compound metabolic process;GO:0060255//regulation of macromolecule metabolic process;GO:0006558//L-phenylalanine metabolic process;GO:0050896//response to stimulus;GO:1901576//organic substance biosynthetic p…
PA0874	6.66667	16.6667	2.73667	8.91333	1.70355	0.0382892	0.146721	no	-	topoisomerase II [Pseudomonas aeruginosa RP73] [Pseudomonas aeruginosa]	-	-	-	-	-	-	-
PA0875	41	39.6667	2.13333	3.25333	0.608809	0.14643	0.364134	no	fusC	aluminum activated malate transporter family protein [Pseudomonas aeruginosa PAO581] [Pseudomonas aeruginosa]	-	-	-	-	GO:0016020//membrane;GO:0044425//membrane part;GO:0031224//intrinsic component of membrane	-	GO:0051234//establishment of localization;GO:0051179//localization
PA0876	506.667	400.667	60.5233	68.8667	0.186314	0.271965	0.534787	no	dmlR	transcriptional regulator [Pseudomonas aeruginosa PAO1] [Pseudomonas aeruginosa]	-	-	-	-	-	GO:0001071//nucleic acid binding transcription factor activity	GO:0008152//metabolic process;GO:0043170//macromolecule metabolic process;GO:0010468//regulation of gene expression;GO:1901576//organic substance biosynthetic process;GO:0034645//cellular macromolecule biosynthetic process;GO:0009059//macromolecule biosynthetic process;GO:0009987//cellular process;GO:0071704//organic substance metabolic process;GO:0060255//regulation of macromolecule metabolic pr…
PA0877	50	29.3333	6.35	5.42333	-0.227577	0.546529	0.774423	no	ywbI	transcriptional regulator [Pseudomonas aeruginosa PAO1] [Pseudomonas aeruginosa]	-	-	-	-	-	GO:0001071//nucleic acid binding transcription factor activity	GO:0019222//regulation of metabolic process;GO:0009058//biosynthetic process;GO:0044260//cellular macromolecule metabolic process;GO:0050789//regulation of biological process;GO:0044237//cellular metabolic process;GO:0043170//macromolecule metabolic process;GO:0009059//macromolecule biosynthetic process;GO:0071704//organic substance metabolic process;GO:0009987//cellular process;GO:0034645//cellu…
PA0878	37	15.6667	5.11667	3.32667	-0.621127	0.209575	0.455636	no	meh	COGs COG3777 [Pseudomonas aeruginosa 18A] [Pseudomonas aeruginosa]	Metabolism	Carbohydrate metabolism	ko00660//C5-Branched dibasic acid metabolism	K18291	-	-	-
PA0879	194.333	81.6667	18.8667	11.7467	-0.683588	0.00314069	0.0220627	no	SYN_02587	acyl-CoA dehydrogenase [Pseudomonas aeruginosa PAO1] [Pseudomonas aeruginosa]	Metabolism	Metabolism of other amino acids;Amino acid metabolism;Carbohydrate metabolism;Lipid metabolism;Global and Overview	ko01100//Metabolic pathways;ko01110//Biosynthesis of secondary metabolites;ko01130//Biosynthesis of antibiotics;ko01200//Carbon metabolism;ko01212//Fatty acid metabolism;ko00280//Valine, leucine and isoleucine degradation;ko00640//Propanoate metabolism;ko00071//Fatty acid degradation;ko00410//beta-Alanine metabolism	K00249	-	GO:1901363//heterocyclic compound binding;GO:1901265//nucleoside phosphate binding;GO:0097159//organic cyclic compound binding;GO:0036094//small molecule binding;GO:0016491//oxidoreductase activity;GO:0005488//binding;GO:0003824//catalytic activity;GO:0000166//nucleotide binding	GO:0008152//metabolic process;GO:0044710//single-organism metabolic process;GO:0044699//single-organism process
PA0880	52	15	15.4867	6.37667	-1.28015	0.00280035	0.0201314	yes	glod5	ring-cleaving dioxygenase [Pseudomonas aeruginosa PAO1] [Pseudomonas aeruginosa]	-	-	-	-	-	-	GO:0008152//metabolic process;GO:0044710//single-organism metabolic process;GO:0044699//single-organism process
PA0881	90	41	7.45	4.55	-0.711374	0.0824243	0.248773	no	yxeQ	mmgE/PrpD family protein [Pseudomonas aeruginosa PAO581] [Pseudomonas aeruginosa]	-	-	-	-	-	GO:0016829//lyase activity;GO:0016835//carbon-oxygen lyase activity;GO:0016836//hydro-lyase activity;GO:0003824//catalytic activity	-
PA0882	131	86	12.3133	11.8	-0.0614345	0.808829	0.932523	no	SUGCT	predicted acyl-CoA transferases/carnitine dehydratase [Pseudomonas aeruginosa NCMG1179] [Pseudomonas aeruginosa]	Metabolism	Carbohydrate metabolism	ko00660//C5-Branched dibasic acid metabolism	K18289	-	-	-
PA0883	113.667	60.6667	15.2867	12.3067	-0.312834	0.274615	0.53785	no	citE	acyl-CoA lyase subunit beta [Pseudomonas aeruginosa PAO1] [Pseudomonas aeruginosa]	Metabolism	Global and Overview;Carbohydrate metabolism	ko01100//Metabolic pathways;ko00660//C5-Branched dibasic acid metabolism	K18292	-	GO:0043169//cation binding;GO:0003824//catalytic activity;GO:0043167//ion binding;GO:0005488//binding	-
PA0884	161	78	17.9933	12.3067	-0.548022	0.0734622	0.228444	no	dctP	C4-dicarboxylate-binding protein [Pseudomonas aeruginosa PAO1] [Pseudomonas aeruginosa]	Environmental Information Processing	Signal transduction	ko02020//Two-component system	K11688	GO:0042597//periplasmic space;GO:0044464//cell part;GO:0005623//cell	-	-
PA0885	20.3333	13	3.46667	3.48	0.00553818	1	1	no	-	C4-dicarboxylate transporter [Pseudomonas aeruginosa PAO1] [Pseudomonas aeruginosa]	Environmental Information Processing	Signal transduction	ko02020//Two-component system	K11689	-	-	-
PA0886	46.3333	38.6667	4.09333	5.01667	0.293453	0.398169	0.660007	no	siaT	C4-dicarboxylate transporter [Pseudomonas aeruginosa PAO1] [Pseudomonas aeruginosa]	Environmental Information Processing	Signal transduction	ko02020//Two-component system	K11690	-	-	-
PA0887	11634	6560.33	668.337	547.287	-0.288278	0.0246087	0.106008	no	acsA1	acetyl-CoA synthetase [Pseudomonas aeruginosa PAO1] [Pseudomonas aeruginosa]	Metabolism	Carbohydrate metabolism;Global and Overview;Energy metabolism	ko01100//Metabolic pathways;ko01110//Biosynthesis of secondary metabolites;ko01120//Microbial metabolism in diverse environments;ko01130//Biosynthesis of antibiotics;ko01200//Carbon metabolism;ko00620//Pyruvate metabolism;ko00640//Propanoate metabolism;ko00010//Glycolysis / Gluconeogenesis;ko00680//Methane metabolism	K01895	-	-	-
PA0888	2762.67	2057.67	396.97	444.77	0.164029	0.274684	0.53785	no	argT	arginine/ornithine ABC transporter substrate-binding protein AotJ [Pseudomonas aeruginosa PAO1] [Pseudomonas aeruginosa]	Environmental Information Processing	Membrane transport	ko02010//ABC transporters	K10022	GO:0005623//cell;GO:0042597//periplasmic space;GO:0044464//cell part	-	GO:0051234//establishment of localization;GO:0015807//L-amino acid transport;GO:0046942//carboxylic acid transport;GO:0044765//single-organism transport;GO:0071705//nitrogen compound transport;GO:0006810//transport;GO:0006820//anion transport;GO:0051179//localization;GO:0044699//single-organism process;GO:0015711//organic anion transport;GO:0006865//amino acid transport;GO:0071702//organic substa…
PA0889	85.6667	102.667	14.0667	24.9333	0.825795	0.001441	0.0117986	no	hisQ	ABC transporter permease [Pseudomonas aeruginosa RP73] [Pseudomonas aeruginosa]	Environmental Information Processing	Membrane transport	ko02010//ABC transporters	K10024	GO:0016020//membrane;GO:0044425//membrane part;GO:0031224//intrinsic component of membrane	-	GO:1902578//single-organism localization;GO:0071705//nitrogen compound transport;GO:0006865//amino acid transport;GO:0051234//establishment of localization;GO:0006820//anion transport;GO:0051179//localization;GO:0006812//cation transport;GO:0006811//ion transport;GO:0044699//single-organism process;GO:0046942//carboxylic acid transport;GO:0015807//L-amino acid transport;GO:0015711//organic anion …
PA0890	135.333	134.333	22.1167	30.1867	0.448777	0.0839258	0.251596	no	occM	arginine/ornithine ABC transporter permease AotM [Pseudomonas aeruginosa PAO1] [Pseudomonas aeruginosa]	Environmental Information Processing	Membrane transport	ko02010//ABC transporters	K10023	GO:0044425//membrane part;GO:0016020//membrane;GO:0031224//intrinsic component of membrane	-	GO:1902578//single-organism localization;GO:0006812//cation transport;GO:0071705//nitrogen compound transport;GO:0006820//anion transport;GO:0044699//single-organism process;GO:0015849//organic acid transport;GO:0071702//organic substance transport;GO:0044765//single-organism transport;GO:0015807//L-amino acid transport;GO:0006811//ion transport;GO:0015711//organic anion transport;GO:0051179//loc…
PA0891	334.333	272.333	33.7233	39.94	0.244087	0.178682	0.414352	no	-	AotO [Pseudomonas aeruginosa PAO1] [Pseudomonas aeruginosa]	-	-	-	-	-	GO:0005488//binding;GO:0003824//catalytic activity;GO:0043169//cation binding;GO:0016787//hydrolase activity;GO:0043167//ion binding	-
PA0892	278.667	289.667	41.1467	64.3633	0.645463	0.00225872	0.0168706	no	aotP	arginine/ornithine ABC transporter ATP-binding protein AotP [Pseudomonas aeruginosa PAO1] [Pseudomonas aeruginosa]	Environmental Information Processing	Membrane transport	ko02010//ABC transporters	K10025	GO:0016020//membrane	GO:0016818//hydrolase activity, acting on acid anhydrides, in phosphorus-containing anhydrides;GO:0032549//ribonucleoside binding;GO:0032550//purine ribonucleoside binding;GO:0016817//hydrolase activity, acting on acid anhydrides;GO:0005488//binding;GO:0097367//carbohydrate derivative binding;GO:0001882//nucleoside binding;GO:1901363//heterocyclic compound binding;GO:0036094//small molecule bindi…	GO:0044699//single-organism process;GO:0051179//localization;GO:0006810//transport;GO:0046942//carboxylic acid transport;GO:0006820//anion transport;GO:0051234//establishment of localization;GO:0071705//nitrogen compound transport;GO:0006865//amino acid transport;GO:0006811//ion transport;GO:1902578//single-organism localization;GO:0071702//organic substance transport;GO:0044765//single-organism …
PA0893	356	327	40.8967	54.96	0.426399	0.0248147	0.106488	no	argR	transcriptional regulator ArgR [Pseudomonas aeruginosa PAO1] [Pseudomonas aeruginosa]	-	-	-	-	-	GO:0097159//organic cyclic compound binding;GO:0003677//DNA binding;GO:1901363//heterocyclic compound binding;GO:0001071//nucleic acid binding transcription factor activity;GO:0003676//nucleic acid binding;GO:0005488//binding	GO:0043170//macromolecule metabolic process;GO:0019222//regulation of metabolic process;GO:0034645//cellular macromolecule biosynthetic process;GO:0044249//cellular biosynthetic process;GO:0033238//regulation of cellular amine metabolic process;GO:0006521//regulation of cellular amino acid metabolic process;GO:0008152//metabolic process;GO:0010565//regulation of cellular ketone metabolic process;…
PA0894	21	9.66667	7.44333	4.88667	-0.607098	0.279532	0.543205	no	-	Uncharacterised protein [Pseudomonas aeruginosa]	-	-	-	-	-	-	-
PA0895	1310.67	2250	120.443	303.4	1.33287	5.57e-23	5.63e-21	yes	aruC	bifunctional succinylornithine transaminase/acetylornithine aminotransferase [Pseudomonas aeruginosa PAO1] [Pseudomonas aeruginosa]	Metabolism	Amino acid metabolism;Global and Overview	ko01100//Metabolic pathways;ko01110//Biosynthesis of secondary metabolites;ko01120//Microbial metabolism in diverse environments;ko01130//Biosynthesis of antibiotics;ko01230//Biosynthesis of amino acids;ko01210//2-Oxocarboxylic acid metabolism;ko00220//Arginine biosynthesis;ko00300//Lysine biosynthesis	K00821	GO:0005622//intracellular;GO:0044424//intracellular part;GO:0005623//cell;GO:0044464//cell part	GO:0043167//ion binding;GO:0003824//catalytic activity;GO:0005488//binding;GO:0043168//anion binding;GO:0016740//transferase activity;GO:0016769//transferase activity, transferring nitrogenous groups;GO:0008483//transaminase activity	GO:0006520//cellular amino acid metabolic process;GO:0009064//glutamine family amino acid metabolic process;GO:1901605//alpha-amino acid metabolic process;GO:1901564//organonitrogen compound metabolic process;GO:0044237//cellular metabolic process;GO:0071704//organic substance metabolic process;GO:0044710//single-organism metabolic process;GO:0044281//small molecule metabolic process;GO:0044238//…
PA0896	460.333	852.333	50.8433	139.34	1.45448	5.72e-19	4.35e-17	yes	astA	arginine N-succinyltransferase subunit alpha [Pseudomonas aeruginosa PAO1] [Pseudomonas aeruginosa]	Metabolism	Amino acid metabolism;Global and Overview	ko01100//Metabolic pathways;ko00330//Arginine and proline metabolism	K00673	-	-	-
PA0897	664.667	1441.67	72.9367	223.62	1.61633	2.47e-20	2.02e-18	yes	aruG	arginine N-succinyltransferase subunit beta [Pseudomonas aeruginosa PAO1] [Pseudomonas aeruginosa]	Metabolism	Amino acid metabolism;Global and Overview	ko01100//Metabolic pathways;ko00330//Arginine and proline metabolism	K00673	-	GO:0003824//catalytic activity;GO:0016410//N-acyltransferase activity;GO:0016746//transferase activity, transferring acyl groups;GO:0016747//transferase activity, transferring acyl groups other than amino-acyl groups;GO:0016740//transferase activity;GO:0016749//N-succinyltransferase activity;GO:0016748//succinyltransferase activity	GO:0008152//metabolic process;GO:1901605//alpha-amino acid metabolic process;GO:0044699//single-organism process;GO:0006525//arginine metabolic process;GO:0006807//nitrogen compound metabolic process;GO:0006082//organic acid metabolic process;GO:0071704//organic substance metabolic process;GO:0009064//glutamine family amino acid metabolic process;GO:0043436//oxoacid metabolic process;GO:0043648//…
PA0898	989	2119.67	75.4333	234.467	1.63611	2.9e-30	4.47e-28	yes	astD	N-succinylglutamate 5-semialdehyde dehydrogenase [Pseudomonas aeruginosa]	Metabolism	Global and Overview;Amino acid metabolism	ko01100//Metabolic pathways;ko00330//Arginine and proline metabolism	K06447	-	-	-
PA0899	1626.67	2803.33	135.617	342.017	1.33453	1.01e-22	1e-20	yes	astB	N-succinylglutamate 5-semialdehyde dehydrogenase [Pseudomonas aeruginosa]	Metabolism	Amino acid metabolism;Global and Overview	ko01100//Metabolic pathways;ko00330//Arginine and proline metabolism	K01484	-	-	-
PA0900	924.333	947.667	357.683	525.543	0.555127	0.000414753	0.00420581	no	-	topoisomerase II [Pseudomonas aeruginosa VRFPA01] [Pseudomonas aeruginosa]	-	-	-	-	-	-	-
PA0901	1261.33	1229.33	140.84	211.203	0.584575	0.00126916	0.0106536	no	astE	succinylglutamate desuccinylase [Pseudomonas aeruginosa PAO1] [Pseudomonas aeruginosa]	Metabolism	Amino acid metabolism;Global and Overview	ko01100//Metabolic pathways;ko00330//Arginine and proline metabolism	K05526	-	-	-
PA0902	202	138.333	22.3833	21.7433	-0.0418518	0.890006	0.965975	no	ltaE	glycine hydroxymethyltransferase [Pseudomonas sp. HMSC05H02]	Metabolism	Amino acid metabolism;Global and Overview	ko01100//Metabolic pathways;ko01110//Biosynthesis of secondary metabolites;ko01120//Microbial metabolism in diverse environments;ko01130//Biosynthesis of antibiotics;ko01230//Biosynthesis of amino acids;ko00260//Glycine, serine and threonine metabolism	K01620	-	GO:0005488//binding;GO:0043168//anion binding;GO:0003824//catalytic activity;GO:0043167//ion binding	GO:0006082//organic acid metabolic process;GO:0044281//small molecule metabolic process;GO:0044699//single-organism process;GO:0044710//single-organism metabolic process;GO:0044237//cellular metabolic process;GO:0019752//carboxylic acid metabolic process;GO:0009987//cellular process;GO:0008152//metabolic process;GO:0071704//organic substance metabolic process;GO:0043436//oxoacid metabolic process…
PA0903	2577.33	2066.33	109.713	127.653	0.218492	0.112415	0.303394	no	alaS	alanine--tRNA ligase [Pseudomonas aeruginosa PAO1] [Pseudomonas aeruginosa]	Genetic Information Processing	Translation	ko00970//Aminoacyl-tRNA biosynthesis	K01872	GO:0005623//cell;GO:0005622//intracellular;GO:0044464//cell part;GO:0044424//intracellular part	GO:1901363//heterocyclic compound binding;GO:0004812//aminoacyl-tRNA ligase activity;GO:0032549//ribonucleoside binding;GO:0003824//catalytic activity;GO:0005488//binding;GO:0001883//purine nucleoside binding;GO:0001882//nucleoside binding;GO:0032550//purine ribonucleoside binding;GO:0016876//ligase activity, forming aminoacyl-tRNA and related compounds;GO:0016875//ligase activity, forming carbon…	GO:0044271//cellular nitrogen compound biosynthetic process;GO:0043603//cellular amide metabolic process;GO:0043043//peptide biosynthetic process;GO:0043604//amide biosynthetic process;GO:0006139//nucleobase-containing compound metabolic process;GO:0034645//cellular macromolecule biosynthetic process;GO:0006399//tRNA metabolic process;GO:0071704//organic substance metabolic process;GO:1901360//or…
PA0904	1605.33	1330	145.233	179.623	0.306602	0.0333779	0.132581	no	lysC	aspartokinase [Pseudomonas aeruginosa BL05] [Pseudomonas aeruginosa]	Metabolism	Global and Overview;Amino acid metabolism;Biosynthesis of other secondary metabolites	ko01100//Metabolic pathways;ko01110//Biosynthesis of secondary metabolites;ko01120//Microbial metabolism in diverse environments;ko01130//Biosynthesis of antibiotics;ko01230//Biosynthesis of amino acids;ko00260//Glycine, serine and threonine metabolism;ko00270//Cysteine and methionine metabolism;ko01210//2-Oxocarboxylic acid metabolism;ko00300//Lysine biosynthesis;ko00261//Monobactam biosynthesis	K00928	-	GO:0001883//purine nucleoside binding;GO:0043167//ion binding;GO:0005488//binding;GO:0032549//ribonucleoside binding;GO:0016772//transferase activity, transferring phosphorus-containing groups;GO:0097159//organic cyclic compound binding;GO:0001882//nucleoside binding;GO:0036094//small molecule binding;GO:0097367//carbohydrate derivative binding;GO:0032550//purine ribonucleoside binding;GO:0043168…	GO:0006082//organic acid metabolic process;GO:0009987//cellular process;GO:0044711//single-organism biosynthetic process;GO:0006553//lysine metabolic process;GO:0009067//aspartate family amino acid biosynthetic process;GO:0071704//organic substance metabolic process;GO:1901576//organic substance biosynthetic process;GO:1901566//organonitrogen compound biosynthetic process;GO:0009066//aspartate fa…
PA0905	23.6667	25.6667	14.3133	27.56	0.945216	0.164597	0.393404	no	csrA	carbon storage regulator [Pseudomonas aeruginosa PAO1] [Pseudomonas aeruginosa]	Environmental Information Processing	Signal transduction	ko02020//Two-component system	K03563	GO:0044424//intracellular part;GO:0005622//intracellular;GO:0005623//cell;GO:0044464//cell part	GO:0008988//rRNA (adenine-N6-)-methyltransferase activity;GO:0008757//S-adenosylmethionine-dependent methyltransferase activity;GO:0016740//transferase activity;GO:0016433//rRNA (adenine) methyltransferase activity;GO:0008649//rRNA methyltransferase activity;GO:0008168//methyltransferase activity;GO:0008170//N-methyltransferase activity;GO:0003676//nucleic acid binding;GO:0016741//transferase act…	GO:0044237//cellular metabolic process;GO:0044238//primary metabolic process;GO:0006396//RNA processing;GO:0044085//cellular component biogenesis;GO:0034470//ncRNA processing;GO:0042254//ribosome biogenesis;GO:0071704//organic substance metabolic process;GO:0043170//macromolecule metabolic process;GO:0043412//macromolecule modification;GO:0034660//ncRNA metabolic process;GO:0006364//rRNA processi…
PA0906	129	75.3333	20.3967	18.76	-0.120674	0.68417	0.861726	no	prtR	transcriptional regulator [Pseudomonas aeruginosa PAO1] [Pseudomonas aeruginosa]	-	-	-	-	-	GO:1901363//heterocyclic compound binding;GO:0005488//binding;GO:0003676//nucleic acid binding;GO:0097159//organic cyclic compound binding;GO:0003677//DNA binding	-
PA0907	78.6667	107.333	16.4133	35.8933	1.12885	0.000722042	0.00672606	yes	-	Uncharacterised protein [Pseudomonas aeruginosa]	-	-	-	-	-	-	-
PA0908	14.3333	22.6667	4.45667	10.64	1.25546	0.0213916	0.0957881	no	-	phage-related protein [Pseudomonas aeruginosa]	-	-	-	-	-	-	-
PA0909	2	7	0.86	4.37333	2.34632	0.00719967	0.0418062	yes	-	Uncharacterised protein [Acinetobacter baumannii]	-	-	-	-	-	-	-
PA0910	61	113.333	13.67	39.91	1.54574	3.18e-06	5.46e-05	yes	-	Uncharacterised protein [Acinetobacter baumannii]	-	-	-	-	-	-	-
PA0911	49.6667	100	12.34	40.0367	1.69798	7.85e-06	0.000124917	yes	-	Uncharacterised protein [Acinetobacter baumannii]	-	-	-	-	-	-	-
PA0912	14	5.66667	2.86667	1.62667	-0.817456	0.244711	0.501422	no	-	DUF4124 domain-containing protein [Pseudomonas aeruginosa]	-	-	-	-	-	-	-
PA0913	1857.67	1346.67	144.683	158.393	0.130613	0.432694	0.690775	no	mgtE	Mg transporter MgtE [Pseudomonas aeruginosa]	-	-	-	-	GO:0031224//intrinsic component of membrane;GO:0044425//membrane part;GO:0016020//membrane	GO:0022857//transmembrane transporter activity;GO:0005488//binding;GO:0005215//transporter activity;GO:0043169//cation binding;GO:0022892//substrate-specific transporter activity;GO:0008324//cation transmembrane transporter activity;GO:0015075//ion transmembrane transporter activity;GO:0043167//ion binding;GO:0022891//substrate-specific transmembrane transporter activity;GO:0022890//inorganic cat…	GO:0072511//divalent inorganic cation transport;GO:0030001//metal ion transport;GO:0070838//divalent metal ion transport;GO:0006811//ion transport;GO:0044699//single-organism process;GO:0051179//localization;GO:0044765//single-organism transport;GO:1902578//single-organism localization;GO:0006812//cation transport;GO:0006810//transport;GO:0051234//establishment of localization
PA0914	0.333333	1.66667	0.0833333	0.773333	3.21412	0.170699	0.402003	no	-	Uncharacterised protein [Acinetobacter baumannii]	-	-	-	-	-	-	-
PA0915	14.6667	20.6667	3.56333	6.92667	0.958934	0.0593741	0.200573	no	yehS	Uncharacterised protein [Acinetobacter baumannii]	-	-	-	-	-	-	-
PA0916	288.667	418.667	24.2633	52.3267	1.10877	2.76e-09	8.08e-08	yes	rimO	ribosomal protein S12 methylthiotransferase RimO [Pseudomonas aeruginosa PAO1] [Pseudomonas aeruginosa]	-	-	-	-	-	-	-
PA0917	464.333	433	27.5367	38.0133	0.465152	0.00719661	0.0418062	no	kup	potassium transporter Kup [Pseudomonas sp. HMSC067D05]	-	-	-	-	GO:0044425//membrane part;GO:0016020//membrane;GO:0031224//intrinsic component of membrane	GO:0022890//inorganic cation transmembrane transporter activity;GO:0046873//metal ion transmembrane transporter activity;GO:0022892//substrate-specific transporter activity;GO:0005215//transporter activity;GO:0015075//ion transmembrane transporter activity;GO:0022857//transmembrane transporter activity;GO:0022891//substrate-specific transmembrane transporter activity;GO:0008324//cation transmembr…	GO:0055085//transmembrane transport;GO:0051234//establishment of localization;GO:0006810//transport;GO:0044765//single-organism transport;GO:0030001//metal ion transport;GO:0051179//localization;GO:0044699//single-organism process;GO:0034220//ion transmembrane transport;GO:1902578//single-organism localization;GO:0044763//single-organism cellular process;GO:0009987//cellular process;GO:0006812//c…
PA0918	119	113.333	24.1567	34.3767	0.509008	0.0434866	0.160614	no	yodB	cytochrome b561 [Pseudomonas aeruginosa PAO1] [Pseudomonas aeruginosa]	-	-	-	-	-	-	GO:0009987//cellular process;GO:0006091//generation of precursor metabolites and energy;GO:0044237//cellular metabolic process;GO:0008152//metabolic process;GO:0022900//electron transport chain;GO:0044763//single-organism cellular process;GO:0044710//single-organism metabolic process;GO:0044699//single-organism process;GO:0055114//oxidation-reduction process
PA0919	673	531.667	58.61	70.4067	0.264565	0.148148	0.366993	no	-	virulence factor family protein [Pseudomonas aeruginosa RP73] [Pseudomonas aeruginosa]	-	-	-	-	-	-	-
PA0920	155.333	100.333	6.6	6.23667	-0.0816909	0.759976	0.904517	no	mprF	membrane protein [Pseudomonas aeruginosa LES431] [Pseudomonas aeruginosa]	Environmental Information Processing	Signal transduction	ko02020//Two-component system	K14205	-	-	-
PA0921	381.667	222.333	116.673	105.41	-0.146463	0.538807	0.76988	no	-	Uncharacterised protein [Enterobacter cloacae]	-	-	-	-	-	-	-
PA0922	42.3333	23	14.7833	11.74	-0.332539	0.49843	0.741902	no	-	transcriptional regulator [Pseudomonas aeruginosa RP73] [Pseudomonas aeruginosa]	-	-	-	-	-	-	-
PA0923	125.333	100	13.37	17.2133	0.364527	0.271724	0.534502	no	dinB	DNA polymerase IV [Pseudomonas aeruginosa VRFPA07] [Pseudomonas aeruginosa]	-	-	-	-	GO:0005623//cell;GO:0005622//intracellular;GO:0044424//intracellular part;GO:0044464//cell part	GO:0097159//organic cyclic compound binding;GO:0016772//transferase activity, transferring phosphorus-containing groups;GO:0016740//transferase activity;GO:0003677//DNA binding;GO:1901363//heterocyclic compound binding;GO:0003824//catalytic activity;GO:0043167//ion binding;GO:0043169//cation binding;GO:0005488//binding;GO:0034061//DNA polymerase activity;GO:0003676//nucleic acid binding;GO:001677…	GO:0090304//nucleic acid metabolic process;GO:0008152//metabolic process;GO:1901576//organic substance biosynthetic process;GO:0034641//cellular nitrogen compound metabolic process;GO:0051716//cellular response to stimulus;GO:0034645//cellular macromolecule biosynthetic process;GO:0009058//biosynthetic process;GO:0071704//organic substance metabolic process;GO:0006260//DNA replication;GO:0033554/…
PA0924	18.6667	6.66667	1.06667	0.66	-0.692571	0.321399	0.589444	no	yejM	sulfatase [Pseudomonas aeruginosa RP73] [Pseudomonas aeruginosa]	-	-	-	-	-	-	-
PA0925	23.6667	25	6.88	10.7333	0.641618	0.387254	0.651519	no	-	META domain-containing protein [Pseudomonas aeruginosa]	-	-	-	-	-	-	-
PA0926	153.667	121.333	40.6067	46.25	0.187737	0.398289	0.660007	no	-	Uncharacterised protein [Pseudomonas aeruginosa]	-	-	-	-	-	-	-
PA0927	384.333	324.667	44.07	53.68	0.284588	0.121227	0.319268	no	ddh	D-lactate dehydrogenase [Pseudomonas aeruginosa PAO1] [Pseudomonas aeruginosa]	Metabolism	Carbohydrate metabolism;Global and Overview	ko01120//Microbial metabolism in diverse environments;ko00620//Pyruvate metabolism	K03778	-	GO:0016491//oxidoreductase activity;GO:0097159//organic cyclic compound binding;GO:1901265//nucleoside phosphate binding;GO:0036094//small molecule binding;GO:0005488//binding;GO:0003824//catalytic activity;GO:1901363//heterocyclic compound binding;GO:0000166//nucleotide binding;GO:0016614//oxidoreductase activity, acting on CH-OH group of donors	GO:0008152//metabolic process;GO:0044699//single-organism process;GO:0044710//single-organism metabolic process
PA0928	992.667	850.667	40.18	51.29	0.3522	0.0326465	0.130472	no	gacS	Sensor protein gacS [Pseudomonas aeruginosa MH38] [Pseudomonas aeruginosa]	Environmental Information Processing	Signal transduction	ko02020//Two-component system	K07678	GO:0016020//membrane;GO:0031224//intrinsic component of membrane;GO:0044425//membrane part	GO:0001882//nucleoside binding;GO:0016773//phosphotransferase activity, alcohol group as acceptor;GO:0032550//purine ribonucleoside binding;GO:0005488//binding;GO:0016740//transferase activity;GO:0097159//organic cyclic compound binding;GO:0004673//protein histidine kinase activity;GO:0016301//kinase activity;GO:0032549//ribonucleoside binding;GO:1901363//heterocyclic compound binding;GO:0003824/…	GO:0050896//response to stimulus;GO:0006464//cellular protein modification process;GO:0065007//biological regulation;GO:0044260//cellular macromolecule metabolic process;GO:0006468//protein phosphorylation;GO:0050789//regulation of biological process;GO:0040012//regulation of locomotion;GO:0044267//cellular protein metabolic process;GO:0050794//regulation of cellular process;GO:0044238//primary m…
PA0929	655.667	403.333	102.357	101.17	-0.0168235	0.943204	0.990623	no	pfeR	Two-component response regulator PfeR, enterobactin [Pseudomonas aeruginosa PA99] [Pseudomonas aeruginosa]	Environmental Information Processing	Signal transduction	ko02020//Two-component system	K19610	-	GO:0003676//nucleic acid binding;GO:0097159//organic cyclic compound binding;GO:1901363//heterocyclic compound binding;GO:0005488//binding	GO:0034645//cellular macromolecule biosynthetic process;GO:0009987//cellular process;GO:0065007//biological regulation;GO:1901576//organic substance biosynthetic process;GO:0044237//cellular metabolic process;GO:0009058//biosynthetic process;GO:0043170//macromolecule metabolic process;GO:0019222//regulation of metabolic process;GO:0044249//cellular biosynthetic process;GO:0008152//metabolic proce…
PA0930	243.333	182.333	20.4467	23.0033	0.169977	0.515899	0.754634	no	pfeS	two-component sensor [Pseudomonas aeruginosa M18] [Pseudomonas aeruginosa]	Environmental Information Processing	Signal transduction	ko02020//Two-component system	K19609	-	-	-
PA0931	1756.33	828.333	88.3167	60.4833	-0.546148	0.000146892	0.00170058	no	pfeA	TonB-dependent siderophore receptor [Pseudomonas aeruginosa]	Environmental Information Processing	Signal transduction	ko02020//Two-component system	K19611	-	-	-
PA0932	702.333	521	87.9	95.9333	0.126169	0.438055	0.69392	no	cysM	cysteine synthase B [Pseudomonas aeruginosa PAO1] [Pseudomonas aeruginosa]	Metabolism	Energy metabolism;Global and Overview;Amino acid metabolism	ko01100//Metabolic pathways;ko01110//Biosynthesis of secondary metabolites;ko01120//Microbial metabolism in diverse environments;ko01130//Biosynthesis of antibiotics;ko01230//Biosynthesis of amino acids;ko01200//Carbon metabolism;ko00920//Sulfur metabolism;ko00270//Cysteine and methionine metabolism	K12339	-	GO:0003824//catalytic activity	GO:1901605//alpha-amino acid metabolic process;GO:0006520//cellular amino acid metabolic process;GO:0008652//cellular amino acid biosynthetic process;GO:0044281//small molecule metabolic process;GO:0006807//nitrogen compound metabolic process;GO:0009987//cellular process;GO:0009069//serine family amino acid metabolic process;GO:0044237//cellular metabolic process;GO:0006563//L-serine metabolic pr…
PA0933	413.667	293	34.04	37.7133	0.147844	0.534301	0.76728	no	rlmD	23S rRNA (uracil-5-)-methyltransferase RumA [Pseudomonas sp. HMSC05H02]	-	-	-	-	-	-	-
PA0934	4792	4361	239.08	320.597	0.423266	0.00113525	0.00973546	no	relA	GTP pyrophosphokinase [Pseudomonas aeruginosa PAO1] [Pseudomonas aeruginosa]	Metabolism	Nucleotide metabolism	ko00230//Purine metabolism	K00951	-	GO:0036094//small molecule binding;GO:0043168//anion binding;GO:0003824//catalytic activity;GO:0031406//carboxylic acid binding;GO:0043167//ion binding;GO:0016772//transferase activity, transferring phosphorus-containing groups;GO:0005488//binding;GO:0043177//organic acid binding;GO:0016740//transferase activity	GO:1901135//carbohydrate derivative metabolic process;GO:0044710//single-organism metabolic process;GO:0009987//cellular process;GO:0006793//phosphorus metabolic process;GO:0044281//small molecule metabolic process;GO:0006163//purine nucleotide metabolic process;GO:0008152//metabolic process;GO:0006725//cellular aromatic compound metabolic process;GO:0009150//purine ribonucleotide metabolic proce…
PA0935	534.333	374.667	71.12	76.8667	0.112103	0.594664	0.804222	no	mazG	nucleoside triphosphate pyrophosphohydrolase [Pseudomonas aeruginosa]	Metabolism	Global and Overview;Nucleotide metabolism	ko01100//Metabolic pathways;ko00230//Purine metabolism;ko00240//Pyrimidine metabolism	K04765	-	-	-
PA0936	447	515.333	53.5	87.2533	0.705671	0.000183673	0.00206132	no	ASPHD2	LPS biosynthesis protein LpxO [Pseudomonas aeruginosa]	-	-	-	-	-	-	-
PA0937	56	42.3333	11.4333	14.35	0.327805	0.456888	0.709792	no	yaiL	Nucleoprotein/polynucleotide-associated enzyme [Pseudomonas aeruginosa 18A] [Pseudomonas aeruginosa]	-	-	-	-	-	-	-
PA0938	1850.33	1490.67	157.667	185.337	0.233271	0.104328	0.29192	no	-	chain length determinant family protein [Pseudomonas aeruginosa PAO581] [Pseudomonas aeruginosa]	-	-	-	-	-	-	-
PA0939	37.6667	44.6667	12.7367	22.2933	0.807625	0.0257009	0.109441	no	rof	Rho-specific inhibitor of transcription termination YaeO [Pseudomonas aeruginosa SCV20265] [Pseudomonas aeruginosa]	-	-	-	-	-	-	-
PA0940	24.6667	24.6667	10.8967	14.68	0.429965	0.384255	0.649029	no	-	DUF2024 domain-containing protein [Pseudomonas chlororaphis]	-	-	-	-	-	-	-
PA0941	29	15.6667	13.51	10.43	-0.373289	0.514351	0.75336	no	-	thioredoxin [Pseudomonas aeruginosa VRFPA03] [Pseudomonas aeruginosa]	-	-	-	-	-	-	-
PA0942	281	130.667	56.6367	37.44	-0.597156	0.00503395	0.0316803	no	-	transcriptional regulator, MarR family [Pseudomonas sp. HMSC05H02]	-	-	-	-	GO:0005623//cell;GO:0044464//cell part	GO:0001071//nucleic acid binding transcription factor activity	GO:0071704//organic substance metabolic process;GO:1901576//organic substance biosynthetic process;GO:0044237//cellular metabolic process;GO:0019222//regulation of metabolic process;GO:0009058//biosynthetic process;GO:0044260//cellular macromolecule metabolic process;GO:0010468//regulation of gene expression;GO:0009059//macromolecule biosynthetic process;GO:0050789//regulation of biological proce…
PA0943	1216	728	191.387	162.713	-0.234158	0.150933	0.371191	no	-	dehydrogenase [Pseudomonas aeruginosa RP73] [Pseudomonas aeruginosa]	-	-	-	-	-	-	-
PA0944	177.667	141	30.1833	35.0967	0.217582	0.326805	0.596196	no	purN	phosphoribosylglycinamide formyltransferase [Pseudomonas aeruginosa PAO1] [Pseudomonas aeruginosa]	Metabolism	Metabolism of cofactors and vitamins;Global and Overview;Nucleotide metabolism	ko01100//Metabolic pathways;ko01110//Biosynthesis of secondary metabolites;ko01130//Biosynthesis of antibiotics;ko00230//Purine metabolism;ko00670//One carbon pool by folate	K11175	-	GO:0016740//transferase activity;GO:0003824//catalytic activity;GO:0016741//transferase activity, transferring one-carbon groups	GO:0034654//nucleobase-containing compound biosynthetic process;GO:0044711//single-organism biosynthetic process;GO:0006139//nucleobase-containing compound metabolic process;GO:0006753//nucleoside phosphate metabolic process;GO:0006796//phosphate-containing compound metabolic process;GO:0019438//aromatic compound biosynthetic process;GO:1901564//organonitrogen compound metabolic process;GO:000815…
PA0945	502.667	409.667	52.87	61.27	0.212732	0.250198	0.507613	no	purM	phosphoribosylformylglycinamidine cyclo-ligase [Pseudomonas aeruginosa PAO1] [Pseudomonas aeruginosa]	Metabolism	Nucleotide metabolism;Global and Overview	ko01100//Metabolic pathways;ko01110//Biosynthesis of secondary metabolites;ko01130//Biosynthesis of antibiotics;ko00230//Purine metabolism	K01933	GO:0005622//intracellular;GO:0044464//cell part;GO:0005623//cell;GO:0044424//intracellular part	GO:1901363//heterocyclic compound binding;GO:0032550//purine ribonucleoside binding;GO:0036094//small molecule binding;GO:0097159//organic cyclic compound binding;GO:0016874//ligase activity;GO:0005488//binding;GO:0032549//ribonucleoside binding;GO:0001882//nucleoside binding;GO:0016879//ligase activity, forming carbon-nitrogen bonds;GO:0097367//carbohydrate derivative binding;GO:0016882//cyclo-l…	GO:0006725//cellular aromatic compound metabolic process;GO:0006139//nucleobase-containing compound metabolic process;GO:0044281//small molecule metabolic process;GO:0009126//purine nucleoside monophosphate metabolic process;GO:0009156//ribonucleoside monophosphate biosynthetic process;GO:0034654//nucleobase-containing compound biosynthetic process;GO:1901135//carbohydrate derivative metabolic pr…
PA0946	1243.67	742	134.95	117.953	-0.194209	0.195107	0.437181	no	-	Uncharacterised protein [Acinetobacter baumannii]	-	-	-	-	-	-	-
PA0947	166.333	138	26.7167	32.3667	0.276769	0.202243	0.446155	no	hda	DNA replication initiation factor [Pseudomonas aeruginosa PAO1] [Pseudomonas aeruginosa]	-	-	-	-	-	-	-
PA0948	20	9.66667	5.34333	3.87667	-0.462923	0.372127	0.638047	no	-	membrane protein [Pseudomonas aeruginosa VRFPA03] [Pseudomonas aeruginosa]	-	-	-	-	-	-	-
PA0949	306.333	212.667	57.49	56.0033	-0.0377983	0.894087	0.966719	no	PA0949	NAD(P)H dehydrogenase [Pseudomonas aeruginosa PAO1] [Pseudomonas aeruginosa]	Metabolism	Metabolism of cofactors and vitamins;Global and Overview	ko01110//Biosynthesis of secondary metabolites;ko00130//Ubiquinone and other terpenoid-quinone biosynthesis	K03809	-	-	-
PA0950	199.667	144	63.7667	67.94	0.0914588	0.696765	0.86756	no	arsC	arsenate reductase [Pseudomonas aeruginosa PAO1] [Pseudomonas aeruginosa]	-	-	-	-	-	-	GO:0044699//single-organism process;GO:0008152//metabolic process;GO:0044710//single-organism metabolic process
PA0951	97	82	8.95	10.7033	0.258101	0.33581	0.60598	no	PA0951	probable ribonuclease [Pseudomonas aeruginosa PAO1] [Pseudomonas aeruginosa]	-	-	-	-	GO:0044425//membrane part;GO:0031224//intrinsic component of membrane;GO:0016021//integral component of membrane;GO:0016020//membrane	-	-
PA0951a	13.3333	11	8.43333	8.22667	-0.035795	1	1	no	-	Uncharacterised protein [Enterobacter cloacae]	-	-	-	-	-	-	-
PA0952	28	12	8.38333	4.64	-0.853399	0.139443	0.352541	no	-	Uncharacterised protein [Pseudomonas aeruginosa]	-	-	-	-	-	-	-
PA0953	659.667	329	157.227	118.8	-0.404311	0.0262913	0.111357	no	resA	thioredoxin [Pseudomonas aeruginosa PAO1] [Pseudomonas aeruginosa]	-	-	-	-	-	GO:0003824//catalytic activity	GO:0009987//cellular process;GO:0065008//regulation of biological quality;GO:0008152//metabolic process;GO:0044710//single-organism metabolic process;GO:0019725//cellular homeostasis;GO:0065007//biological regulation;GO:0044763//single-organism cellular process;GO:0042592//homeostatic process;GO:0044699//single-organism process
PA0954	165.667	103.333	66.1667	63.0333	-0.0699896	0.775231	0.915483	no	acyP	acylphosphatase [Pseudomonas aeruginosa PAO1] [Pseudomonas aeruginosa]	Metabolism	Carbohydrate metabolism;Global and Overview;Xenobiotics biodegradation and metabolism	ko01120//Microbial metabolism in diverse environments;ko00620//Pyruvate metabolism;ko00627//Aminobenzoate degradation	K01512	-	-	-
PA0955	466.333	354.333	54.9733	60.2267	0.13167	0.468945	0.718283	no	-	lipoprotein [Pseudomonas aeruginosa VRFPA04] [Pseudomonas aeruginosa]	-	-	-	-	-	-	-
PA0956	2890	2159.67	189.767	202.02	0.0902715	0.53869	0.76988	no	proS	proline--tRNA ligase [Pseudomonas aeruginosa PAO1] [Pseudomonas aeruginosa]	Genetic Information Processing	Translation	ko00970//Aminoacyl-tRNA biosynthesis	K01881	GO:0044464//cell part;GO:0005622//intracellular;GO:0005623//cell;GO:0044424//intracellular part	GO:0036094//small molecule binding;GO:0004812//aminoacyl-tRNA ligase activity;GO:0005488//binding;GO:0097367//carbohydrate derivative binding;GO:0001883//purine nucleoside binding;GO:0097159//organic cyclic compound binding;GO:0003824//catalytic activity;GO:0016874//ligase activity;GO:0001882//nucleoside binding;GO:0016875//ligase activity, forming carbon-oxygen bonds;GO:0016876//ligase activity,…	GO:0043038//amino acid activation;GO:0009059//macromolecule biosynthetic process;GO:0050794//regulation of cellular process;GO:0044267//cellular protein metabolic process;GO:0009058//biosynthetic process;GO:1901360//organic cyclic compound metabolic process;GO:0031323//regulation of cellular metabolic process;GO:0065007//biological regulation;GO:0044699//single-organism process;GO:0034248//regula…
PA0957	27.3333	22.6667	7.53333	10.2967	0.450817	0.397186	0.659341	no	-	Bll4964 protein [Pseudomonas aeruginosa 18A] [Pseudomonas aeruginosa]	-	-	-	-	-	-	-
PA0958	14765	11979.7	1251.46	1465.46	0.227738	0.0812746	0.246261	no	oprD	porin D [Pseudomonas aeruginosa PAO1] [Pseudomonas aeruginosa]	Environmental Information Processing	Signal transduction	ko02020//Two-component system	K18093	GO:0019867//outer membrane;GO:0031224//intrinsic component of membrane;GO:0016020//membrane;GO:0044425//membrane part;GO:0016021//integral component of membrane	GO:0015267//channel activity;GO:0008233//peptidase activity;GO:0070011//peptidase activity, acting on L-amino acid peptides;GO:0022829//wide pore channel activity;GO:0016787//hydrolase activity;GO:0022857//transmembrane transporter activity;GO:0022803//passive transmembrane transporter activity;GO:0003824//catalytic activity;GO:0005215//transporter activity	GO:0071705//nitrogen compound transport;GO:0044763//single-organism cellular process;GO:0015849//organic acid transport;GO:0006865//amino acid transport;GO:0051234//establishment of localization;GO:0006811//ion transport;GO:1902578//single-organism localization;GO:0044699//single-organism process;GO:0009987//cellular process;GO:0006810//transport;GO:0071702//organic substance transport;GO:0015711…
PA0959	1470.67	1332.67	262.143	336.363	0.359665	0.0230338	0.101078	no	-	HIT domain-containing protein [Pseudomonas aeruginosa]	-	-	-	-	-	-	-
PA0960	78.3333	51.6667	41.85	38.7233	-0.112024	0.760429	0.904861	no	slyX	slyX [Pseudomonas sp. 2_1_26]	-	-	-	-	-	-	-
PA0961	32.6667	56.6667	5.96333	14.3033	1.26216	0.000527619	0.00511689	yes	cspA	cold-shock protein [Pseudomonas aeruginosa PAO1] [Pseudomonas aeruginosa]	-	-	-	-	-	-	-
PA0962	34288.3	14205.3	8133.14	4905.18	-0.729507	2.21e-08	5.57e-07	no	all0458	DNA-binding stress protein [Pseudomonas aeruginosa PAO1] [Pseudomonas aeruginosa]	-	-	-	-	-	GO:0003824//catalytic activity;GO:0005488//binding;GO:0043169//cation binding;GO:0043167//ion binding;GO:0046872//metal ion binding;GO:0016491//oxidoreductase activity;GO:0046914//transition metal ion binding;GO:0005506//iron ion binding	GO:0065008//regulation of biological quality;GO:0055076//transition metal ion homeostasis;GO:0050896//response to stimulus;GO:0006875//cellular metal ion homeostasis;GO:0030003//cellular cation homeostasis;GO:0044710//single-organism metabolic process;GO:0098771//inorganic ion homeostasis;GO:0065007//biological regulation;GO:0046916//cellular transition metal ion homeostasis;GO:0009987//cellular …
PA0963	4031.33	3440.67	253.307	314.757	0.313352	0.0210368	0.0948877	no	aspS	aspartate--tRNA ligase [Pseudomonas aeruginosa PAO1] [Pseudomonas aeruginosa]	Genetic Information Processing	Translation	ko00970//Aminoacyl-tRNA biosynthesis	K01876	GO:0005623//cell;GO:0005622//intracellular;GO:0044464//cell part;GO:0044424//intracellular part	GO:0097159//organic cyclic compound binding;GO:0001883//purine nucleoside binding;GO:0032549//ribonucleoside binding;GO:0016875//ligase activity, forming carbon-oxygen bonds;GO:1901363//heterocyclic compound binding;GO:0016874//ligase activity;GO:0001882//nucleoside binding;GO:0004812//aminoacyl-tRNA ligase activity;GO:0036094//small molecule binding;GO:0003824//catalytic activity;GO:0016876//lig…	GO:0044281//small molecule metabolic process;GO:0006807//nitrogen compound metabolic process;GO:1901360//organic cyclic compound metabolic process;GO:0016070//RNA metabolic process;GO:0006139//nucleobase-containing compound metabolic process;GO:0043603//cellular amide metabolic process;GO:0006520//cellular amino acid metabolic process;GO:1901566//organonitrogen compound biosynthetic process;GO:00…
PA0964	2263.33	1482	342.63	329.47	-0.0565044	0.685028	0.861728	no	PA14_51810	transcriptional regulator PmpR [Pseudomonas aeruginosa PAO1] [Pseudomonas aeruginosa]	-	-	-	-	GO:0044464//cell part;GO:0005622//intracellular;GO:0005623//cell;GO:0044424//intracellular part	-	GO:0060255//regulation of macromolecule metabolic process;GO:0010468//regulation of gene expression;GO:0008152//metabolic process;GO:0050789//regulation of biological process;GO:0044237//cellular metabolic process;GO:0009059//macromolecule biosynthetic process;GO:0019222//regulation of metabolic process;GO:0044249//cellular biosynthetic process;GO:0009058//biosynthetic process;GO:0043170//macromo…
PA0965	262.667	192.333	56.64	65.32	0.205704	0.469594	0.71888	no	ruvC	crossover junction endodeoxyribonuclease RuvC, partial [Pseudomonas aeruginosa]	Genetic Information Processing	Replication and repair	ko03440//Homologous recombination	K01159	-	GO:0003824//catalytic activity;GO:0016894//endonuclease activity, active with either ribo- or deoxyribonucleic acids and producing 3'-phosphomonoesters;GO:0043169//cation binding;GO:0016788//hydrolase activity, acting on ester bonds;GO:0043167//ion binding;GO:0004520//endodeoxyribonuclease activity;GO:0005488//binding;GO:0016787//hydrolase activity;GO:0004518//nuclease activity;GO:0097159//organi…	GO:0044260//cellular macromolecule metabolic process;GO:0009056//catabolic process;GO:0044237//cellular metabolic process;GO:0034655//nucleobase-containing compound catabolic process;GO:0006139//nucleobase-containing compound metabolic process;GO:0034641//cellular nitrogen compound metabolic process;GO:1901575//organic substance catabolic process;GO:0019439//aromatic compound catabolic process;GO…
PA0966	431	387.667	80.45	107.207	0.41423	0.022558	0.100044	no	ruvA	Holliday junction ATP-dependent DNA helicase RuvA [Pseudomonas aeruginosa PAO1] [Pseudomonas aeruginosa]	Genetic Information Processing	Replication and repair	ko03440//Homologous recombination	K03550	GO:0044464//cell part;GO:0005622//intracellular;GO:0032991//macromolecular complex;GO:0033202//DNA helicase complex;GO:1902494//catalytic complex;GO:0043234//protein complex;GO:0005623//cell;GO:0044424//intracellular part	GO:0036094//small molecule binding;GO:0097159//organic cyclic compound binding;GO:0017111//nucleoside-triphosphatase activity;GO:0001883//purine nucleoside binding;GO:0001882//nucleoside binding;GO:0003676//nucleic acid binding;GO:0016818//hydrolase activity, acting on acid anhydrides, in phosphorus-containing anhydrides;GO:0016817//hydrolase activity, acting on acid anhydrides;GO:0004386//helica…	GO:0044238//primary metabolic process;GO:0071704//organic substance metabolic process;GO:0032392//DNA geometric change;GO:0016043//cellular component organization;GO:0006259//DNA metabolic process;GO:0050896//response to stimulus;GO:0034641//cellular nitrogen compound metabolic process;GO:0033554//cellular response to stress;GO:0008152//metabolic process;GO:0071103//DNA conformation change;GO:000…
PA0967	455	336.333	48.61	51.7267	0.0896551	0.59878	0.807078	no	ruvB	Holliday junction ATP-dependent DNA helicase RuvB [Pseudomonas aeruginosa PAO1] [Pseudomonas aeruginosa]	Genetic Information Processing	Replication and repair	ko03440//Homologous recombination	K03551	-	GO:0097367//carbohydrate derivative binding;GO:0032549//ribonucleoside binding;GO:0032550//purine ribonucleoside binding;GO:0036094//small molecule binding;GO:0001882//nucleoside binding;GO:0003824//catalytic activity;GO:0003678//DNA helicase activity;GO:1901363//heterocyclic compound binding;GO:0005488//binding;GO:0004386//helicase activity;GO:0016818//hydrolase activity, acting on acid anhydrid…	GO:0051276//chromosome organization;GO:0071840//cellular component organization or biogenesis;GO:0090304//nucleic acid metabolic process;GO:0006950//response to stress;GO:1990267//response to transition metal nanoparticle;GO:0071103//DNA conformation change;GO:0044237//cellular metabolic process;GO:0051716//cellular response to stimulus;GO:0032392//DNA geometric change;GO:0008152//metabolic proce…
PA0968	483	481	121.993	177.11	0.537843	0.000942397	0.00831254	no	ybgC	tol-pal system-associated acyl-CoA thioesterase [Pseudomonas sp. 2_1_26]	Metabolism	Xenobiotics biodegradation and metabolism;Metabolism of cofactors and vitamins;Global and Overview	ko01100//Metabolic pathways;ko01110//Biosynthesis of secondary metabolites;ko01120//Microbial metabolism in diverse environments;ko00362//Benzoate degradation;ko00130//Ubiquinone and other terpenoid-quinone biosynthesis	K01075	-	-	-
PA0969	2155	1548.67	349.457	355.437	0.0244789	0.873645	0.958846	no	tolQ	translocation protein TolQ [Pseudomonas aeruginosa PAO1] [Pseudomonas aeruginosa]	-	-	-	-	GO:0031224//intrinsic component of membrane;GO:0016020//membrane;GO:0044425//membrane part	GO:0005215//transporter activity;GO:0022892//substrate-specific transporter activity	GO:0008104//protein localization;GO:0051179//localization;GO:0051234//establishment of localization;GO:0033036//macromolecule localization
PA0970	1605.33	1209.33	410.8	431.383	0.0705343	0.696575	0.867519	no	tolR	translocation protein TolR [Pseudomonas aeruginosa PAO1] [Pseudomonas aeruginosa]	-	-	-	-	GO:0044425//membrane part;GO:0016020//membrane;GO:0031224//intrinsic component of membrane	-	GO:0051234//establishment of localization;GO:0008104//protein localization;GO:0051179//localization;GO:0033036//macromolecule localization
PA0971	1288	1041.67	136.377	178.417	0.387654	0.12818	0.331627	no	tolA	cell envelope integrity/translocation protein TolA [Pseudomonas aeruginosa]	-	-	-	-	-	-	-
PA0972	1990.33	1176.67	172.797	147.08	-0.232474	0.097537	0.279388	no	tolB	translocation protein TolB [Pseudomonas aeruginosa PAO1] [Pseudomonas aeruginosa]	-	-	-	-	GO:0005623//cell;GO:0044464//cell part	-	GO:0033036//macromolecule localization;GO:0051234//establishment of localization;GO:0071702//organic substance transport;GO:0006810//transport;GO:0015031//protein transport;GO:0008104//protein localization;GO:0045184//establishment of protein localization;GO:0051179//localization
PA0973	7737	4883.33	1717.62	1545.03	-0.152776	0.280494	0.543743	no	pal	peptidoglycan associated lipoprotein OprL [Pseudomonas aeruginosa PAO1] [Pseudomonas aeruginosa]	-	-	-	-	-	-	-
PA0974	2135.67	1436	289.61	280.157	-0.0478776	0.746016	0.895057	no	-	periplasmic protein [Pseudomonas aeruginosa]	-	-	-	-	-	-	-
PA0975	46.6667	39.6667	6.59	7.75	0.233918	0.542147	0.771501	no	queE	7-carboxy-7-deazaguanine synthase QueE [Pseudomonas aeruginosa]	Metabolism	Metabolism of cofactors and vitamins;Global and Overview	ko01100//Metabolic pathways;ko00790//Folate biosynthesis	K10026	-	-	-
PA0976	35.3333	28.6667	5.98333	7.30667	0.288264	0.547226	0.775155	no	queC	7-cyano-7-deazaguanine synthase [Pseudomonas aeruginosa PAO1] [Pseudomonas aeruginosa]	Metabolism	Metabolism of cofactors and vitamins;Global and Overview	ko01100//Metabolic pathways;ko00790//Folate biosynthesis	K06920	-	-	-
PA0978	5.02	4.64333	0.626667	1.06	0.758294	0.479727	0.726841	no	-	transposase insM for insertion sequence element IS600 [Pseudomonas aeruginosa 2192] [Pseudomonas aeruginosa]	-	-	-	-	-	-	-
PA0979	23.6667	16.3333	8.56333	9.20667	0.104506	0.876492	0.960684	no	insN	transposase [Pseudomonas aeruginosa]	-	-	-	-	-	-	-
PA0981	81.6667	162.667	14.7667	46.9933	1.67011	3.03e-07	6.36e-06	yes	-	Uncharacterised protein [Enterobacter cloacae]	-	-	-	-	-	-	-
PA0982	115	93.6667	23.54	29.29	0.315294	0.252709	0.509516	no	nhaA1	DSBA-like thioredoxin domain protein [Pseudomonas aeruginosa PAO581] [Pseudomonas aeruginosa]	-	-	-	-	-	-	-
PA0983	105.333	85.6667	41.7967	51.59	0.303704	0.355993	0.625572	no	insN1	transposase family protein [Pseudomonas aeruginosa c7447m] [Pseudomonas aeruginosa]	-	-	-	-	-	GO:0003824//catalytic activity	GO:0006725//cellular aromatic compound metabolic process;GO:0006259//DNA metabolic process;GO:0090304//nucleic acid metabolic process;GO:0006807//nitrogen compound metabolic process;GO:0006139//nucleobase-containing compound metabolic process;GO:0071704//organic substance metabolic process;GO:0034641//cellular nitrogen compound metabolic process;GO:0044238//primary metabolic process;GO:0043170//m…
PA0984	25.3333	18.6667	8.66333	9.32667	0.106439	0.824103	0.93756	no	-	colicin immunity protein [Pseudomonas aeruginosa PAO1] [Pseudomonas aeruginosa]	-	-	-	-	-	-	GO:0044237//cellular metabolic process;GO:0044710//single-organism metabolic process;GO:0008152//metabolic process;GO:0044699//single-organism process;GO:0019748//secondary metabolic process;GO:0009404//toxin metabolic process;GO:0009987//cellular process;GO:0044763//single-organism cellular process
PA0985	79.6667	366.667	6.12667	47.53	2.95566	1.23e-09	3.78e-08	yes	cib	pyocin S5 [Pseudomonas aeruginosa]	-	-	-	-	-	-	-
PA0986	5	0.333333	1.87	0.166667	-3.488	0.0536655	0.187476	no	Bmul_4720	transposase, partial [Pseudomonas aeruginosa ID4365] [Pseudomonas aeruginosa]	-	-	-	-	-	-	-
PA0987	3	3	0.396667	0.616667	0.636564	0.57116	0.789497	no	Bmul_4719	IS3 family transposase ISPa32 [Pseudomonas aeruginosa]	-	-	-	-	-	-	GO:0009987//cellular process;GO:1901360//organic cyclic compound metabolic process;GO:0071704//organic substance metabolic process;GO:0044260//cellular macromolecule metabolic process;GO:0006725//cellular aromatic compound metabolic process;GO:0043170//macromolecule metabolic process;GO:0006139//nucleobase-containing compound metabolic process;GO:0034641//cellular nitrogen compound metabolic proc…
PA0988	67.3333	50	18.8467	20.5367	0.123893	0.803405	0.929275	no	-	thioesterase [Pseudomonas aeruginosa RP73] [Pseudomonas aeruginosa]	-	-	-	-	-	-	-
PA0989	7	6.33333	1.49333	1.69333	0.18133	0.831219	0.94075	no	-	Uncharacterised protein [Acinetobacter baumannii]	-	-	-	-	-	-	-
PA0990	60.3333	47.3333	10.84	12.5667	0.213237	0.597386	0.806333	no	-	NUDIX domain protein [Pseudomonas aeruginosa PAO581] [Pseudomonas aeruginosa]	-	-	-	-	-	GO:0003824//catalytic activity	-
PA0992	70	51	12.9733	13.27	0.0326192	0.914425	0.977271	no	fimA	fimbrial subunit CupC1 [Pseudomonas aeruginosa]	-	-	-	-	-	-	-
PA0993	2.33333	3	0.32	0.793333	1.30986	0.350249	0.621039	no	yadV	chaperone CupC2 [Pseudomonas aeruginosa PAO1] [Pseudomonas aeruginosa]	-	-	-	-	GO:0044464//cell part;GO:0005623//cell	-	GO:0044699//single-organism process;GO:0016043//cellular component organization;GO:0009987//cellular process;GO:0071840//cellular component organization or biogenesis;GO:0044763//single-organism cellular process;GO:0045229//external encapsulating structure organization;GO:0006457//protein folding;GO:0030030//cell projection organization
PA0994	147	148.667	6.70333	9.73333	0.538055	0.0223728	0.0994603	no	fimD	usher CupC3 [Pseudomonas aeruginosa]	-	-	-	-	-	-	-
PA0995	304.667	176.333	65.7967	54.7367	-0.265507	0.190452	0.432045	no	ogt	methylated-DNA--protein-cysteine methyltransferase [Pseudomonas aeruginosa PAO1] [Pseudomonas aeruginosa]	-	-	-	-	GO:0044424//intracellular part;GO:0044464//cell part;GO:0005622//intracellular;GO:0005623//cell	GO:0008172//S-methyltransferase activity;GO:0016740//transferase activity;GO:0008168//methyltransferase activity;GO:0016741//transferase activity, transferring one-carbon groups;GO:0003824//catalytic activity	GO:0009987//cellular process;GO:0006807//nitrogen compound metabolic process;GO:0071704//organic substance metabolic process;GO:0006725//cellular aromatic compound metabolic process;GO:0033554//cellular response to stress;GO:0006950//response to stress;GO:0046483//heterocycle metabolic process;GO:0050896//response to stimulus;GO:0044260//cellular macromolecule metabolic process;GO:0006259//DNA me…
PA0996	1830	1712	132.323	182.737	0.465699	0.000962638	0.00845084	no	pqsA	anthranilate--CoA ligase [Pseudomonas aeruginosa]	-	-	-	-	-	GO:0036094//small molecule binding;GO:0005488//binding;GO:0032550//purine ribonucleoside binding;GO:0001882//nucleoside binding;GO:0016874//ligase activity;GO:0032549//ribonucleoside binding;GO:0001883//purine nucleoside binding;GO:0003824//catalytic activity;GO:0097367//carbohydrate derivative binding;GO:0016877//ligase activity, forming carbon-sulfur bonds;GO:0097159//organic cyclic compound bi…	GO:0008152//metabolic process;GO:0044710//single-organism metabolic process;GO:0019748//secondary metabolic process;GO:0044699//single-organism process
PA0997	5396.33	4646	707.263	876.2	0.309013	0.0286284	0.1189	no	-	PqsB [Pseudomonas aeruginosa PAO1] [Pseudomonas aeruginosa]	-	-	-	-	-	-	GO:0008152//metabolic process;GO:0044710//single-organism metabolic process;GO:0019748//secondary metabolic process;GO:0044699//single-organism process
PA0998	2792	2457.67	299.883	371.257	0.308016	0.0583791	0.198782	no	fabH	beta-keto-ACP synthase [Pseudomonas aeruginosa]	-	-	-	-	-	GO:0016746//transferase activity, transferring acyl groups;GO:0016740//transferase activity;GO:0004312//fatty acid synthase activity;GO:0016747//transferase activity, transferring acyl groups other than amino-acyl groups;GO:0003824//catalytic activity	GO:0019748//secondary metabolic process;GO:0044710//single-organism metabolic process;GO:0044238//primary metabolic process;GO:0043436//oxoacid metabolic process;GO:0032787//monocarboxylic acid metabolic process;GO:0006082//organic acid metabolic process;GO:0044255//cellular lipid metabolic process;GO:0006629//lipid metabolic process;GO:0008152//metabolic process;GO:0044237//cellular metabolic pr…
PA0999	2658.67	2425.33	294.13	388.13	0.400086	0.00289791	0.0207522	no	pqsD	3-oxoacyl-ACP synthase [Pseudomonas aeruginosa]	-	-	-	-	-	-	-
PA1000	1788.67	1836.33	219.413	340.63	0.634554	0.000183316	0.00206132	no	PA1000	thioesterase PqsE [Pseudomonas aeruginosa PAO1] [Pseudomonas aeruginosa]	-	-	-	-	-	-	-
PA1001	2073.67	1666	145.473	177.963	0.290825	0.0882235	0.259023	no	phnA	anthranilate synthase component I [Pseudomonas aeruginosa PAO1] [Pseudomonas aeruginosa]	Metabolism	Global and Overview;Amino acid metabolism	ko01100//Metabolic pathways;ko01110//Biosynthesis of secondary metabolites;ko01130//Biosynthesis of antibiotics;ko01230//Biosynthesis of amino acids;ko00400//Phenylalanine, tyrosine and tryptophan biosynthesis	K01657	-	GO:0016833//oxo-acid-lyase activity;GO:0005488//binding;GO:0043167//ion binding;GO:0016830//carbon-carbon lyase activity;GO:0016829//lyase activity;GO:0003824//catalytic activity;GO:0043169//cation binding	GO:0009987//cellular process;GO:0017000//antibiotic biosynthetic process;GO:0044249//cellular biosynthetic process;GO:0017144//drug metabolic process;GO:0051704//multi-organism process;GO:0016999//antibiotic metabolic process;GO:0009058//biosynthetic process;GO:0044237//cellular metabolic process;GO:0008152//metabolic process
PA1002	616	369.667	116.2	104.397	-0.154534	0.416305	0.677426	no	phnB	anthranilate synthase component II [Pseudomonas aeruginosa PAO1] [Pseudomonas aeruginosa]	Metabolism	Amino acid metabolism;Global and Overview	ko01100//Metabolic pathways;ko01110//Biosynthesis of secondary metabolites;ko01130//Biosynthesis of antibiotics;ko01230//Biosynthesis of amino acids;ko00400//Phenylalanine, tyrosine and tryptophan biosynthesis	K01658	-	GO:0003824//catalytic activity;GO:0016833//oxo-acid-lyase activity;GO:0016830//carbon-carbon lyase activity;GO:0016829//lyase activity	GO:0008152//metabolic process;GO:0044699//single-organism process;GO:0044249//cellular biosynthetic process;GO:0044281//small molecule metabolic process;GO:0006082//organic acid metabolic process;GO:0044710//single-organism metabolic process;GO:0009064//glutamine family amino acid metabolic process;GO:0044763//single-organism cellular process;GO:0009058//biosynthetic process;GO:0016999//antibioti…
PA1003	1730.33	1229	197.117	197.8	0.00499266	0.971038	1	no	-	transcriptional regulator MvfR [Pseudomonas aeruginosa PAO1] [Pseudomonas aeruginosa]	-	-	-	-	-	GO:0001071//nucleic acid binding transcription factor activity;GO:0000975//regulatory region DNA binding;GO:0001067//regulatory region nucleic acid binding;GO:0097159//organic cyclic compound binding;GO:0005488//binding;GO:0003677//DNA binding;GO:0003676//nucleic acid binding;GO:1901363//heterocyclic compound binding	GO:0060255//regulation of macromolecule metabolic process;GO:1901576//organic substance biosynthetic process;GO:0010468//regulation of gene expression;GO:0043085//positive regulation of catalytic activity;GO:0009893//positive regulation of metabolic process;GO:0065009//regulation of molecular function;GO:0071704//organic substance metabolic process;GO:0044237//cellular metabolic process;GO:000998…
[truncated: 4,571 more rows]
