# Supplementary material for: Putative RNA Ligase RtcB Affects the Switch between T6SS and T3SS in Pseudomonas aeruginosa
Source: Int J Mol Sci. 2021 Nov 22;22(22):12561. doi: 10.3390/ijms222212561 (PMC8619066; doi:10.3390/ijms222212561)
Supplement: Supplementary file 1 [file ijms-22-12561-s001.zip › Table 2. retS- rtcBretS whole genome transcriptome.xlsx]

## Sheet: RetS-vs-DD.genes.annot
id	RetS_count	DD_count	RetS_fpkm	DD_fpkm	log2(FC)	Pvalue	FDR	significant	Symbol	Description	KEGG_A_class	KEGG_B_class	Pathway	K_ID	GO Component	GO Function	GO Process
PA0001	2292.33	2190	203.917	206.07	0.0151548	0.939801	0.978577	no	cyoC	chromosomal replication initiation protein [Pseudomonas aeruginosa]	Environmental Information Processing	Signal transduction	ko02020//Two-component system	K02313	GO:0044464//cell part;GO:0044424//intracellular part;GO:0005622//intracellular;GO:0005623//cell	GO:0001882//nucleoside binding;GO:0032549//ribonucleoside binding;GO:0032550//purine ribonucleoside binding;GO:0003677//DNA binding;GO:1901363//heterocyclic compound binding;GO:0097367//carbohydrate derivative binding;GO:0003676//nucleic acid binding;GO:0005488//binding;GO:0036094//small molecule binding;GO:0043565//sequence-specific DNA binding;GO:0097159//organic cyclic compound binding;GO:0001…	GO:0031323//regulation of cellular metabolic process;GO:0051171//regulation of nitrogen compound metabolic process;GO:0060255//regulation of macromolecule metabolic process;GO:0065007//biological regulation;GO:0051052//regulation of DNA metabolic process;GO:0050794//regulation of cellular process;GO:0050789//regulation of biological process;GO:0019222//regulation of metabolic process;GO:0019219//…
PA0002	4360.33	4718.33	544.593	618.817	0.184333	0.34234	0.549644	no	dnaN	DNA polymerase III subunit beta [Pseudomonas aeruginosa PAO1] [Pseudomonas aeruginosa]	Genetic Information Processing;Metabolism	Nucleotide metabolism;Global and Overview;Replication and repair	ko01100//Metabolic pathways;ko00230//Purine metabolism;ko00240//Pyrimidine metabolism;ko03440//Homologous recombination;ko03430//Mismatch repair;ko03030//DNA replication	K02338	GO:0061695//transferase complex, transferring phosphorus-containing groups;GO:1990234//transferase complex;GO:0005623//cell;GO:0005622//intracellular;GO:0043234//protein complex;GO:1902494//catalytic complex;GO:0044464//cell part;GO:0032991//macromolecular complex;GO:0042575//DNA polymerase complex;GO:0044424//intracellular part	GO:0016772//transferase activity, transferring phosphorus-containing groups;GO:0004518//nuclease activity;GO:0016740//transferase activity;GO:0016787//hydrolase activity;GO:0016788//hydrolase activity, acting on ester bonds;GO:0003824//catalytic activity;GO:0034061//DNA polymerase activity;GO:0016779//nucleotidyltransferase activity;GO:0004527//exonuclease activity	GO:0046483//heterocycle metabolic process;GO:0006259//DNA metabolic process;GO:0044238//primary metabolic process;GO:0044260//cellular macromolecule metabolic process;GO:0022616//DNA strand elongation;GO:0090304//nucleic acid metabolic process;GO:0008152//metabolic process;GO:0043170//macromolecule metabolic process;GO:1901360//organic cyclic compound metabolic process;GO:0006139//nucleobase-cont…
PA0011	317	334	48.8233	54.8667	0.168359	0.54026	0.724872	no	lpxL	lipid A biosynthesis lauroyl acyltransferase [Pseudomonas aeruginosa MH27] [Pseudomonas aeruginosa]	Metabolism	Global and Overview;Glycan biosynthesis and metabolism	ko01100//Metabolic pathways;ko00540//Lipopolysaccharide biosynthesis	K02517	GO:0044425//membrane part;GO:0016020//membrane;GO:0031224//intrinsic component of membrane	GO:0003824//catalytic activity;GO:0016740//transferase activity	GO:0050896//response to stimulus;GO:0009266//response to temperature stimulus;GO:0009628//response to abiotic stimulus;GO:0046677//response to antibiotic;GO:0042221//response to chemical;GO:0006970//response to osmotic stress;GO:0006950//response to stress;GO:0009636//response to toxic substance;GO:0009408//response to heat
PA0099	609	28.6667	69.58	3.65	-4.2527	5.06e-23	1.5e-21	yes	-	GHH signature containing HNH/Endo VII supernuclease toxin 2 family protein [Pseudomonas aeruginosa PAO581] [Pseudomonas aeruginosa]	-	-	-	-	-	-	-
PA0981	148.333	118.333	31.3167	27.6667	-0.178782	0.68481	0.825655	no	-	Uncharacterised protein [Enterobacter cloacae]	-	-	-	-	-	-	-
PA0982	35	101.333	9.02333	27.09	1.58603	0.00835182	0.0339453	yes	nhaA1	DSBA-like thioredoxin domain protein [Pseudomonas aeruginosa PAO581] [Pseudomonas aeruginosa]	-	-	-	-	-	-	-
PA0983	41.3333	118.667	20.3233	60.18	1.56615	0.0129783	0.0482945	yes	insN1	transposase family protein [Pseudomonas aeruginosa c7447m] [Pseudomonas aeruginosa]	-	-	-	-	-	GO:0003824//catalytic activity	GO:0006725//cellular aromatic compound metabolic process;GO:0006259//DNA metabolic process;GO:0090304//nucleic acid metabolic process;GO:0006807//nitrogen compound metabolic process;GO:0006139//nucleobase-containing compound metabolic process;GO:0071704//organic substance metabolic process;GO:0034641//cellular nitrogen compound metabolic process;GO:0044238//primary metabolic process;GO:0043170//m…
PA0984	21.3333	21	8.44333	9.89333	0.228644	0.827945	0.914958	no	-	colicin immunity protein [Pseudomonas aeruginosa PAO1] [Pseudomonas aeruginosa]	-	-	-	-	-	-	GO:0044237//cellular metabolic process;GO:0044710//single-organism metabolic process;GO:0008152//metabolic process;GO:0044699//single-organism process;GO:0019748//secondary metabolic process;GO:0009404//toxin metabolic process;GO:0009987//cellular process;GO:0044763//single-organism cellular process
PA0985	1691.67	60.3333	147.037	5.92333	-4.63362	6.03e-13	1.08e-11	yes	cib	pyocin S5 [Pseudomonas aeruginosa]	-	-	-	-	-	-	-
PA0986	0	3.33333	0.001	1.98	10.9513	0.0363924	0.110278	no	Bmul_4720	transposase, partial [Pseudomonas aeruginosa ID4365] [Pseudomonas aeruginosa]	-	-	-	-	-	-	-
PA0987	0	4	0.001	0.76	9.56986	0.0264858	0.0862459	no	Bmul_4719	IS3 family transposase ISPa32 [Pseudomonas aeruginosa]	-	-	-	-	-	-	GO:0009987//cellular process;GO:1901360//organic cyclic compound metabolic process;GO:0071704//organic substance metabolic process;GO:0044260//cellular macromolecule metabolic process;GO:0006725//cellular aromatic compound metabolic process;GO:0043170//macromolecule metabolic process;GO:0006139//nucleobase-containing compound metabolic process;GO:0034641//cellular nitrogen compound metabolic proc…
PA0988	75.6667	67	26.09	24.8033	-0.0729629	0.904304	0.959293	no	-	thioesterase [Pseudomonas aeruginosa RP73] [Pseudomonas aeruginosa]	-	-	-	-	-	-	-
PA0989	71	11	17.1667	3.02667	-2.50381	0.00145637	0.00770807	yes	-	Uncharacterised protein [Acinetobacter baumannii]	-	-	-	-	-	-	-
PA0990	24.3333	44.6667	5.41667	10.0233	0.887885	0.412901	0.613113	no	-	NUDIX domain protein [Pseudomonas aeruginosa PAO581] [Pseudomonas aeruginosa]	-	-	-	-	-	GO:0003824//catalytic activity	-
PA0100	1247.33	143.333	183.573	22.7433	-3.01284	2.8e-31	1.15e-29	yes	-	Beta-propeller repeat TECPR [Variovorax paradoxus S110] [Variovorax paradoxus]	-	-	-	-	-	-	-
PA0992	6730	55.6667	1501.59	12.7633	-6.87834	8.69e-127	2.54e-124	yes	fimA	fimbrial subunit CupC1 [Pseudomonas aeruginosa]	-	-	-	-	-	-	-
PA0993	496.667	3	94.1633	0.666667	-7.14206	3.07e-48	2.05e-46	yes	yadV	chaperone CupC2 [Pseudomonas aeruginosa PAO1] [Pseudomonas aeruginosa]	-	-	-	-	GO:0044464//cell part;GO:0005623//cell	-	GO:0044699//single-organism process;GO:0016043//cellular component organization;GO:0009987//cellular process;GO:0071840//cellular component organization or biogenesis;GO:0044763//single-organism cellular process;GO:0045229//external encapsulating structure organization;GO:0006457//protein folding;GO:0030030//cell projection organization
PA0994	464.333	108	24.8067	6.17	-2.00739	8.96e-10	1.25e-08	yes	fimD	usher CupC3 [Pseudomonas aeruginosa]	-	-	-	-	-	-	-
PA0995	284.333	298	73.9833	84.78	0.196524	0.525587	0.71258	no	ogt	methylated-DNA--protein-cysteine methyltransferase [Pseudomonas aeruginosa PAO1] [Pseudomonas aeruginosa]	-	-	-	-	GO:0044424//intracellular part;GO:0044464//cell part;GO:0005622//intracellular;GO:0005623//cell	GO:0008172//S-methyltransferase activity;GO:0016740//transferase activity;GO:0008168//methyltransferase activity;GO:0016741//transferase activity, transferring one-carbon groups;GO:0003824//catalytic activity	GO:0009987//cellular process;GO:0006807//nitrogen compound metabolic process;GO:0071704//organic substance metabolic process;GO:0006725//cellular aromatic compound metabolic process;GO:0033554//cellular response to stress;GO:0006950//response to stress;GO:0046483//heterocycle metabolic process;GO:0050896//response to stimulus;GO:0044260//cellular macromolecule metabolic process;GO:0006259//DNA me…
PA0996	800	533.333	71.06	49.6433	-0.517438	0.029728	0.094368	no	pqsA	anthranilate--CoA ligase [Pseudomonas aeruginosa]	-	-	-	-	-	GO:0036094//small molecule binding;GO:0005488//binding;GO:0032550//purine ribonucleoside binding;GO:0001882//nucleoside binding;GO:0016874//ligase activity;GO:0032549//ribonucleoside binding;GO:0001883//purine nucleoside binding;GO:0003824//catalytic activity;GO:0097367//carbohydrate derivative binding;GO:0016877//ligase activity, forming carbon-sulfur bonds;GO:0097159//organic cyclic compound bi…	GO:0008152//metabolic process;GO:0044710//single-organism metabolic process;GO:0019748//secondary metabolic process;GO:0044699//single-organism process
PA0997	2991.67	1578.33	478.02	267.767	-0.836095	2.95e-05	0.000217208	no	-	PqsB [Pseudomonas aeruginosa PAO1] [Pseudomonas aeruginosa]	-	-	-	-	-	-	GO:0008152//metabolic process;GO:0044710//single-organism metabolic process;GO:0019748//secondary metabolic process;GO:0044699//single-organism process
PA0998	1619	705.333	211.127	97.36	-1.11671	9.97e-09	1.25e-07	yes	fabH	beta-keto-ACP synthase [Pseudomonas aeruginosa]	-	-	-	-	-	GO:0016746//transferase activity, transferring acyl groups;GO:0016740//transferase activity;GO:0004312//fatty acid synthase activity;GO:0016747//transferase activity, transferring acyl groups other than amino-acyl groups;GO:0003824//catalytic activity	GO:0019748//secondary metabolic process;GO:0044710//single-organism metabolic process;GO:0044238//primary metabolic process;GO:0043436//oxoacid metabolic process;GO:0032787//monocarboxylic acid metabolic process;GO:0006082//organic acid metabolic process;GO:0044255//cellular lipid metabolic process;GO:0006629//lipid metabolic process;GO:0008152//metabolic process;GO:0044237//cellular metabolic pr…
PA0999	1334	796.667	181.543	113.667	-0.675505	0.00167632	0.00866567	no	pqsD	3-oxoacyl-ACP synthase [Pseudomonas aeruginosa]	-	-	-	-	-	-	-
PA1000	820.667	612.667	123.547	98.7933	-0.32257	0.149223	0.313713	no	PA1000	thioesterase PqsE [Pseudomonas aeruginosa PAO1] [Pseudomonas aeruginosa]	-	-	-	-	-	-	-
PA1001	770.333	704.333	65.4933	63.64	-0.0414142	0.853872	0.930223	no	phnA	anthranilate synthase component I [Pseudomonas aeruginosa PAO1] [Pseudomonas aeruginosa]	Metabolism	Global and Overview;Amino acid metabolism	ko01100//Metabolic pathways;ko01110//Biosynthesis of secondary metabolites;ko01130//Biosynthesis of antibiotics;ko01230//Biosynthesis of amino acids;ko00400//Phenylalanine, tyrosine and tryptophan biosynthesis	K01657	-	GO:0016833//oxo-acid-lyase activity;GO:0005488//binding;GO:0043167//ion binding;GO:0016830//carbon-carbon lyase activity;GO:0016829//lyase activity;GO:0003824//catalytic activity;GO:0043169//cation binding	GO:0009987//cellular process;GO:0017000//antibiotic biosynthetic process;GO:0044249//cellular biosynthetic process;GO:0017144//drug metabolic process;GO:0051704//multi-organism process;GO:0016999//antibiotic metabolic process;GO:0009058//biosynthetic process;GO:0044237//cellular metabolic process;GO:0008152//metabolic process
PA0101	533	39.3333	58.13	4.39667	-3.7248	2.17e-21	6.05e-20	yes	-	HEAT repeat-containing protein [Pseudomonas aeruginosa]	-	-	-	-	-	-	-
PA1002	307.333	172.333	68.31	41.87	-0.70618	0.0406247	0.120614	no	phnB	anthranilate synthase component II [Pseudomonas aeruginosa PAO1] [Pseudomonas aeruginosa]	Metabolism	Amino acid metabolism;Global and Overview	ko01100//Metabolic pathways;ko01110//Biosynthesis of secondary metabolites;ko01130//Biosynthesis of antibiotics;ko01230//Biosynthesis of amino acids;ko00400//Phenylalanine, tyrosine and tryptophan biosynthesis	K01658	-	GO:0003824//catalytic activity;GO:0016833//oxo-acid-lyase activity;GO:0016830//carbon-carbon lyase activity;GO:0016829//lyase activity	GO:0008152//metabolic process;GO:0044699//single-organism process;GO:0044249//cellular biosynthetic process;GO:0044281//small molecule metabolic process;GO:0006082//organic acid metabolic process;GO:0044710//single-organism metabolic process;GO:0009064//glutamine family amino acid metabolic process;GO:0044763//single-organism cellular process;GO:0009058//biosynthetic process;GO:0016999//antibioti…
PA1003	796.333	482.667	108.72	69.3867	-0.647887	0.00449921	0.020064	no	-	transcriptional regulator MvfR [Pseudomonas aeruginosa PAO1] [Pseudomonas aeruginosa]	-	-	-	-	-	GO:0001071//nucleic acid binding transcription factor activity;GO:0000975//regulatory region DNA binding;GO:0001067//regulatory region nucleic acid binding;GO:0097159//organic cyclic compound binding;GO:0005488//binding;GO:0003677//DNA binding;GO:0003676//nucleic acid binding;GO:1901363//heterocyclic compound binding	GO:0060255//regulation of macromolecule metabolic process;GO:1901576//organic substance biosynthetic process;GO:0010468//regulation of gene expression;GO:0043085//positive regulation of catalytic activity;GO:0009893//positive regulation of metabolic process;GO:0065009//regulation of molecular function;GO:0071704//organic substance metabolic process;GO:0044237//cellular metabolic process;GO:000998…
PA1004	1063	941	137.443	128.007	-0.102618	0.614513	0.777612	no	nadA	quinolinate synthetase, partial [Pseudomonas aeruginosa]	Metabolism	Global and Overview;Metabolism of cofactors and vitamins	ko01100//Metabolic pathways;ko00760//Nicotinate and nicotinamide metabolism	K03517	-	GO:0051536//iron-sulfur cluster binding;GO:0003824//catalytic activity;GO:0005488//binding;GO:0016740//transferase activity;GO:0051540//metal cluster binding;GO:0043169//cation binding;GO:0043167//ion binding	GO:0071704//organic substance metabolic process;GO:0019637//organophosphate metabolic process;GO:0044249//cellular biosynthetic process;GO:0006725//cellular aromatic compound metabolic process;GO:0046394//carboxylic acid biosynthetic process;GO:0019359//nicotinamide nucleotide biosynthetic process;GO:0018130//heterocycle biosynthetic process;GO:0051186//cofactor metabolic process;GO:0034641//cell…
PA1005	968.667	947	93.5667	95.42	0.028297	0.903079	0.958834	no	bepA	peptidase M48 [Pseudomonas aeruginosa]	-	-	-	-	-	-	-
PA1006	21.3333	54.6667	12.23	31.79	1.37815	0.184194	0.36523	no	tusA	Rhodanese-like domain protein [Pseudomonas aeruginosa 18A] [Pseudomonas aeruginosa]	-	-	-	-	-	-	-
PA1007	78.3333	45	9.88333	6.13	-0.689111	0.208708	0.397975	no	yueF	permease [Pseudomonas aeruginosa RP73] [Pseudomonas aeruginosa]	-	-	-	-	-	-	-
PA1008	517.667	739	149.61	226.983	0.60138	0.0118638	0.0450533	no	PRXQ	bacterioferritin comigratory protein [Pseudomonas aeruginosa PAO1] [Pseudomonas aeruginosa]	-	-	-	-	-	GO:0003824//catalytic activity	GO:0044699//single-organism process;GO:0044710//single-organism metabolic process;GO:0008152//metabolic process
PA1009	710	1274.67	176.253	326.43	0.889123	0.000125658	0.000833514	no	-	glycine cleavage system protein R [Pseudomonas aeruginosa]	-	-	-	-	-	-	-
PA1010	1437	2135.33	218.02	353.037	0.695358	0.0178729	0.0624875	no	dapA	4-hydroxy-tetrahydrodipicolinate synthase [Pseudomonas aeruginosa PAO1] [Pseudomonas aeruginosa]	Metabolism	Amino acid metabolism;Biosynthesis of other secondary metabolites;Global and Overview	ko01100//Metabolic pathways;ko01110//Biosynthesis of secondary metabolites;ko01120//Microbial metabolism in diverse environments;ko01130//Biosynthesis of antibiotics;ko01230//Biosynthesis of amino acids;ko00300//Lysine biosynthesis;ko00261//Monobactam biosynthesis	K01714	GO:0005622//intracellular;GO:0005623//cell;GO:0044424//intracellular part;GO:0044464//cell part	GO:0016835//carbon-oxygen lyase activity;GO:0016836//hydro-lyase activity;GO:0016829//lyase activity;GO:0003824//catalytic activity	GO:0006553//lysine metabolic process;GO:1901566//organonitrogen compound biosynthetic process;GO:0006082//organic acid metabolic process;GO:0044283//small molecule biosynthetic process;GO:0044710//single-organism metabolic process;GO:0043436//oxoacid metabolic process;GO:0008652//cellular amino acid biosynthetic process;GO:0071704//organic substance metabolic process;GO:0044763//single-organism c…
PA1011	1477.67	975.333	172.187	118.913	-0.534063	0.0168542	0.0596015	no	bamC	lipoprotein [Pseudomonas aeruginosa]	-	-	-	-	-	-	-
PA0102	759	580.667	142.117	116.207	-0.290383	0.193034	0.378238	no	cynT	carbonic anhydrase [Pseudomonas aeruginosa]	Metabolism	Energy metabolism	ko00910//Nitrogen metabolism	K01673	-	-	-
PA1012	116	104	21.1767	19.8067	-0.0964894	0.822191	0.910956	no	rnj	MBL fold metallo-hydrolase [Pseudomonas aeruginosa]	-	-	-	-	-	-	-
PA1013	1547	1318.33	297.65	270.957	-0.135555	0.488573	0.68018	no	purC	phosphoribosylaminoimidazole-succinocarboxamide synthase [Pseudomonas aeruginosa PAO1] [Pseudomonas aeruginosa]	Metabolism	Global and Overview;Nucleotide metabolism	ko01100//Metabolic pathways;ko01110//Biosynthesis of secondary metabolites;ko01130//Biosynthesis of antibiotics;ko00230//Purine metabolism	K01923	-	GO:1901363//heterocyclic compound binding;GO:0005488//binding;GO:0016881//acid-amino acid ligase activity;GO:0001882//nucleoside binding;GO:0003824//catalytic activity;GO:0097159//organic cyclic compound binding;GO:0001883//purine nucleoside binding;GO:0097367//carbohydrate derivative binding;GO:0016874//ligase activity;GO:0016879//ligase activity, forming carbon-nitrogen bonds;GO:0036094//small …	GO:0034654//nucleobase-containing compound biosynthetic process;GO:0006139//nucleobase-containing compound metabolic process;GO:0090407//organophosphate biosynthetic process;GO:0009165//nucleotide biosynthetic process;GO:0046390//ribose phosphate biosynthetic process;GO:0009156//ribonucleoside monophosphate biosynthetic process;GO:0044237//cellular metabolic process;GO:0034641//cellular nitrogen …
PA1014	501.333	781	67.4	113.897	0.756905	0.0043078	0.0192971	no	icaA	glycosyl transferase [Pseudomonas aeruginosa]	-	-	-	-	-	-	-
PA1015	119.333	129	19.8367	23.71	0.257326	0.566973	0.742981	no	-	transcriptional regulator [Pseudomonas aeruginosa PAO1] [Pseudomonas aeruginosa]	-	-	-	-	-	-	GO:0043170//macromolecule metabolic process;GO:0019222//regulation of metabolic process;GO:0008152//metabolic process;GO:0050789//regulation of biological process;GO:0009987//cellular process;GO:0009058//biosynthetic process;GO:0044237//cellular metabolic process;GO:1901576//organic substance biosynthetic process;GO:0065007//biological regulation;GO:0060255//regulation of macromolecule metabolic …
PA1016	77.3333	377.667	9.56	47.4867	2.31244	0.00841706	0.0340857	yes	SCP2	thiolase [Pseudomonas aeruginosa]	-	-	-	-	-	GO:0016740//transferase activity;GO:0003824//catalytic activity;GO:0016746//transferase activity, transferring acyl groups	-
PA1017	81	248.333	5.46667	16.5833	1.601	0.00272726	0.0130532	yes	AF_1211	pimeloyl-CoA synthetase [Pseudomonas aeruginosa PAO1] [Pseudomonas aeruginosa]	-	-	-	-	-	GO:0043167//ion binding;GO:0005488//binding;GO:0043169//cation binding	-
PA1018	23	39.3333	3.46	6.40333	0.888051	0.307163	0.509065	no	ECH2	(R)-specific enoyl-CoA hydratase [Pseudomonas aeruginosa]	-	-	-	-	-	-	-
PA1019	1	21.6667	0.12	2.28	4.24793	0.00109303	0.00594369	yes	mucK	cis,cis-muconate transporter MucK [Pseudomonas aeruginosa PAO1] [Pseudomonas aeruginosa]	-	-	-	-	GO:0044425//membrane part;GO:0031224//intrinsic component of membrane;GO:0016020//membrane	-	GO:0044763//single-organism cellular process;GO:0044699//single-organism process;GO:0009987//cellular process
PA1019a	3.33333	18.6667	1.16	6.97	2.58703	0.0277364	0.0894265	no	-	thioesterase [Pseudomonas aeruginosa PAO1] [Pseudomonas aeruginosa]	-	-	-	-	-	-	-
PA0103	17	14.3333	1.59667	1.33	-0.263637	0.843801	0.924932	no	bicA	sulfate transporter [Pseudomonas aeruginosa]	-	-	-	-	-	-	-
PA1020	71	173.333	9.15667	22.6967	1.30959	0.0199513	0.0686732	no	yngJ	acyl-CoA dehydrogenase [Pseudomonas aeruginosa]	Metabolism	Metabolism of other amino acids;Amino acid metabolism;Carbohydrate metabolism;Global and Overview;Lipid metabolism	ko01100//Metabolic pathways;ko01110//Biosynthesis of secondary metabolites;ko01130//Biosynthesis of antibiotics;ko01200//Carbon metabolism;ko01212//Fatty acid metabolism;ko00280//Valine, leucine and isoleucine degradation;ko00640//Propanoate metabolism;ko00071//Fatty acid degradation;ko00410//beta-Alanine metabolism	K00249	-	-	-
PA1021	90	103	15.9333	19.16	0.266049	0.610392	0.774402	no	paaF	enoyl-CoA hydratase [Pseudomonas aeruginosa PAO1] [Pseudomonas aeruginosa]	-	-	-	-	-	GO:0003824//catalytic activity	-
PA1022	139.333	183.667	16.9033	23.34	0.465497	0.183729	0.364686	no	ACADS	acyl-CoA dehydrogenase [Pseudomonas aeruginosa]	Metabolism	Metabolism of terpenoids and polyketides	ko00281//Geraniol degradation	K00257	-	-	-
PA1023	271.667	389.667	40.6133	61.5433	0.599649	0.0283899	0.0911629	no	HSD17B4	short-chain dehydrogenase [Pseudomonas aeruginosa PAO1] [Pseudomonas aeruginosa]	-	-	-	-	-	GO:0003824//catalytic activity	GO:0044699//single-organism process;GO:0008152//metabolic process;GO:0044710//single-organism metabolic process
PA1024	174.333	245.667	24.27	36.2567	0.579072	0.0747668	0.190765	no	PA1024	nitronate monooxygenase [Pseudomonas aeruginosa]	Metabolism	Energy metabolism	ko00910//Nitrogen metabolism	K00459	-	-	-
PA1025	33.3333	96.6667	3.67667	11.06	1.58888	0.00513874	0.0225714	yes	nicP	porin [Pseudomonas aeruginosa PAO1] [Pseudomonas aeruginosa]	-	-	-	-	GO:0044425//membrane part;GO:0031224//intrinsic component of membrane;GO:0016020//membrane	GO:0005215//transporter activity;GO:0015267//channel activity;GO:0022857//transmembrane transporter activity;GO:0022829//wide pore channel activity;GO:0022803//passive transmembrane transporter activity	GO:0044699//single-organism process;GO:0044763//single-organism cellular process;GO:0009987//cellular process
PA1026	22	21.3333	6.25	6.73667	0.108179	0.909238	0.961358	no	-	elongation factor GreAB [Pseudomonas aeruginosa RP73] [Pseudomonas aeruginosa]	-	-	-	-	-	-	-
PA1027	248.667	341.667	21.5433	31.4767	0.547041	0.0502223	0.140792	no	-	aldehyde dehydrogenase family protein [Pseudomonas aeruginosa]	Metabolism	Xenobiotics biodegradation and metabolism;Amino acid metabolism;Metabolism of other amino acids;Global and Overview;Lipid metabolism;Metabolism of terpenoids and polyketides;Carbohydrate metabolism	ko01100//Metabolic pathways;ko01110//Biosynthesis of secondary metabolites;ko01120//Microbial metabolism in diverse environments;ko01130//Biosynthesis of antibiotics;ko00620//Pyruvate metabolism;ko00280//Valine, leucine and isoleucine degradation;ko00330//Arginine and proline metabolism;ko00010//Glycolysis / Gluconeogenesis;ko00071//Fatty acid degradation;ko00380//Tryptophan metabolism;ko00410//b…	K00128	-	-	-
PA1028	145.667	146.667	14.86	16.44	0.145776	0.745537	0.863237	no	ordL	FAD dependent oxidoreductase [Pseudomonas sp. HMSC05H02]	-	-	-	-	-	-	GO:0044710//single-organism metabolic process;GO:0008152//metabolic process;GO:0044699//single-organism process
PA0103a	347.333	304.333	73.9267	68.6367	-0.107115	0.70343	0.838618	no	-	Uncharacterised protein [Pseudomonas aeruginosa]	-	-	-	-	-	-	-
PA1030	552	372	98.48	72.22	-0.447432	0.0964245	0.23006	no	-	RES domain protein [Pseudomonas aeruginosa PAO581] [Pseudomonas aeruginosa]	-	-	-	-	-	-	-
PA1031	511.333	694.333	50.5733	74.92	0.566974	0.0254069	0.0836153	no	rmuC	rmuC family protein [Pseudomonas aeruginosa PAO581] [Pseudomonas aeruginosa]	-	-	-	-	-	-	-
PA1032	641.667	695.667	34.6833	39.7333	0.196107	0.383328	0.585968	no	quiP	acyl-homoserine lactone acylase QuiP [Pseudomonas aeruginosa PAO1] [Pseudomonas aeruginosa]	-	-	-	-	GO:0044464//cell part;GO:0005623//cell	GO:0003824//catalytic activity;GO:0016787//hydrolase activity;GO:0016810//hydrolase activity, acting on carbon-nitrogen (but not peptide) bonds	GO:0016999//antibiotic metabolic process;GO:0044237//cellular metabolic process;GO:0009987//cellular process;GO:0017144//drug metabolic process;GO:0008152//metabolic process
PA1033	873.667	1794.67	182.477	404.723	1.14922	1.55e-06	1.44e-05	yes	yfcG	glutathione S-transferase [Pseudomonas aeruginosa PAO1] [Pseudomonas aeruginosa]	-	-	-	-	-	GO:0003824//catalytic activity	-
PA1034	19	46	12.8767	33.6833	1.38728	0.0828552	0.205546	no	secA	Protein export cytoplasm protein SecA ATPase RNA helicase (TC 3.A.5.1.1) [Pseudomonas aeruginosa 18A] [Pseudomonas aeruginosa]	-	-	-	-	-	-	-
PA1035	198.667	525.333	56.33	156.987	1.47867	9.24e-06	7.62e-05	yes	-	late embryogenesis abundant family protein [Pseudomonas aeruginosa PAO581] [Pseudomonas aeruginosa]	-	-	-	-	-	-	-
PA1036	550.667	1002	134.1	257.953	0.943801	3.12e-05	0.000228508	no	-	membrane protein [Pseudomonas aeruginosa PA38182] [Pseudomonas aeruginosa]	-	-	-	-	-	-	-
PA1037	2.66667	2.33333	0.643333	0.573333	-0.166192	1	1	no	HI_1240	membrane protein [Pseudomonas aeruginosa VRFPA07] [Pseudomonas aeruginosa]	-	-	-	-	-	-	-
PA1038	39.6667	14	16.6067	6.23333	-1.41369	0.0906918	0.219113	no	-	Uncharacterised protein [Pseudomonas aeruginosa]	-	-	-	-	-	-	-
PA0105	236.333	1247.33	28.3733	161.26	2.50678	1.19e-23	3.68e-22	yes	ctaC	cytochrome C oxidase subunit II [Pseudomonas aeruginosa PAO1] [Pseudomonas aeruginosa]	Metabolism	Energy metabolism;Global and Overview	ko01100//Metabolic pathways;ko00190//Oxidative phosphorylation	K02275	GO:0031224//intrinsic component of membrane;GO:0044425//membrane part;GO:0016020//membrane	GO:1901363//heterocyclic compound binding;GO:0003824//catalytic activity;GO:0046914//transition metal ion binding;GO:0046872//metal ion binding;GO:0005488//binding;GO:0097159//organic cyclic compound binding;GO:0043169//cation binding;GO:0046906//tetrapyrrole binding;GO:0043167//ion binding	GO:0006091//generation of precursor metabolites and energy;GO:0015672//monovalent inorganic cation transport;GO:0008152//metabolic process;GO:0006812//cation transport;GO:0006818//hydrogen transport;GO:0006810//transport;GO:0044710//single-organism metabolic process;GO:0009987//cellular process;GO:0051179//localization;GO:0044765//single-organism transport;GO:0044237//cellular metabolic process;G…
PA1039	107	75.3333	30.5367	22.6833	-0.42891	0.353897	0.558827	no	PLES_42841	UPF0225 protein YchJ [Pseudomonas aeruginosa 18A] [Pseudomonas aeruginosa]	-	-	-	-	-	-	-
PA1040	105.333	153	28.6333	43.4333	0.601107	0.144587	0.306979	no	-	Uncharacterised protein [Pseudomonas aeruginosa]	-	-	-	-	-	-	-
PA1041	22841.3	50648	4797.57	11836.4	1.30286	0.000113083	0.000754611	yes	oprF	probable outer membrane protein precursor [Pseudomonas aeruginosa PAO1] [Pseudomonas aeruginosa]	-	-	-	-	GO:0044425//membrane part;GO:0016020//membrane;GO:0019867//outer membrane;GO:0031224//intrinsic component of membrane	-	-
PA1042	37	74.6667	17.3567	35.7367	1.04192	0.300355	0.501526	no	yhhL	membrane protein [Pseudomonas aeruginosa]	-	-	-	-	-	-	-
PA1043	206.667	385.333	34.09	68.82	1.01348	0.00216379	0.0107743	yes	-	Collagen pro alpha-chain precursor [Pseudomonas aeruginosa SCV20265] [Pseudomonas aeruginosa]	-	-	-	-	-	-	-
PA1044	12	29	3.75333	9.18667	1.29137	0.273271	0.47309	no	-	membrane protein [Pseudomonas aeruginosa RP73] [Pseudomonas aeruginosa]	-	-	-	-	-	-	-
PA1045	247	416.333	16.2833	28.23	0.793833	0.0484713	0.137232	no	dinG	ATP-dependent DNA helicase DinG [Pseudomonas aeruginosa PAO1] [Pseudomonas aeruginosa]	-	-	-	-	-	GO:0001883//purine nucleoside binding;GO:0016462//pyrophosphatase activity;GO:0097159//organic cyclic compound binding;GO:1901363//heterocyclic compound binding;GO:0003824//catalytic activity;GO:0017111//nucleoside-triphosphatase activity;GO:0097367//carbohydrate derivative binding;GO:0016818//hydrolase activity, acting on acid anhydrides, in phosphorus-containing anhydrides;GO:0042623//ATPase ac…	GO:0006725//cellular aromatic compound metabolic process;GO:0044237//cellular metabolic process;GO:0009987//cellular process;GO:0008152//metabolic process
PA1046	232.333	134.333	13.9867	8.72333	-0.681101	0.048298	0.136881	no	agaB	beta-agarase [Pseudomonas aeruginosa M10] [Pseudomonas aeruginosa]	-	-	-	-	-	-	-
PA1047	369.667	509.333	43.0067	63.1467	0.554146	0.0307436	0.0968171	no	lact-2	esterase [Pseudomonas aeruginosa]	-	-	-	-	-	-	-
PA1048	5957	6461.67	927.86	1057.42	0.188565	0.300873	0.501937	no	yiaD	probable outer membrane protein precursor [Pseudomonas aeruginosa PAO1] [Pseudomonas aeruginosa]	-	-	-	-	-	-	-
PA0106	305.333	1215.67	26.5533	110.69	2.05956	1.35e-17	3.18e-16	yes	ctaD	cytochrome C oxidase subunit I [Pseudomonas aeruginosa PAO1] [Pseudomonas aeruginosa]	Metabolism	Global and Overview;Energy metabolism	ko01100//Metabolic pathways;ko00190//Oxidative phosphorylation	K02274	GO:0016020//membrane;GO:0044425//membrane part;GO:0031224//intrinsic component of membrane	GO:0043169//cation binding;GO:0097159//organic cyclic compound binding;GO:0003824//catalytic activity;GO:0046872//metal ion binding;GO:0043167//ion binding;GO:1901363//heterocyclic compound binding;GO:0046914//transition metal ion binding;GO:0046906//tetrapyrrole binding;GO:0005488//binding	GO:0044765//single-organism transport;GO:0044710//single-organism metabolic process;GO:0006818//hydrogen transport;GO:0015992//proton transport;GO:0006812//cation transport;GO:0006810//transport;GO:0006091//generation of precursor metabolites and energy;GO:1902578//single-organism localization;GO:0051234//establishment of localization;GO:0044699//single-organism process;GO:0055114//oxidation-redu…
PA1049	514.667	976	109.953	217.237	0.982376	6.44e-05	0.000452518	no	pdxH	pyridoxine/pyridoxamine 5'-phosphate oxidase [Pseudomonas aeruginosa PAO1] [Pseudomonas aeruginosa]	Metabolism	Global and Overview;Metabolism of cofactors and vitamins	ko01100//Metabolic pathways;ko01120//Microbial metabolism in diverse environments;ko00750//Vitamin B6 metabolism	K00275	-	GO:1901363//heterocyclic compound binding;GO:1901265//nucleoside phosphate binding;GO:0032553//ribonucleotide binding;GO:0005488//binding;GO:0003824//catalytic activity;GO:0097367//carbohydrate derivative binding;GO:0016641//oxidoreductase activity, acting on the CH-NH2 group of donors, oxygen as acceptor;GO:0000166//nucleotide binding;GO:0016638//oxidoreductase activity, acting on the CH-NH2 gro…	GO:0044699//single-organism process;GO:0044763//single-organism cellular process;GO:0042816//vitamin B6 metabolic process;GO:1901360//organic cyclic compound metabolic process;GO:0044249//cellular biosynthetic process;GO:0071704//organic substance metabolic process;GO:0006766//vitamin metabolic process;GO:0051188//cofactor biosynthetic process;GO:0044710//single-organism metabolic process;GO:0008…
PA1050	224	440.333	27.2267	57.9333	1.08937	4.65e-05	0.000334565	yes	cdaR	CdaR family transcriptional regulator [Pseudomonas aeruginosa RP73] [Pseudomonas aeruginosa]	-	-	-	-	-	-	-
PA1051	150.667	363.333	15.19	38.7467	1.35095	4.89e-06	4.22e-05	yes	HI_1015	transporter [Pseudomonas aeruginosa PAO1] [Pseudomonas aeruginosa]	-	-	-	-	-	-	GO:1902578//single-organism localization;GO:0015725//gluconate transport;GO:0046942//carboxylic acid transport;GO:0006820//anion transport;GO:0006810//transport;GO:0006811//ion transport;GO:0051179//localization;GO:0051234//establishment of localization;GO:0015849//organic acid transport;GO:0071702//organic substance transport;GO:0015711//organic anion transport;GO:0044699//single-organism proces…
PA1052	101	119	11.7633	15.1967	0.369458	0.393898	0.59544	no	glxK	glycerate kinase [Pseudomonas aeruginosa]	Metabolism	Global and Overview;Lipid metabolism;Carbohydrate metabolism;Amino acid metabolism	ko01100//Metabolic pathways;ko01120//Microbial metabolism in diverse environments;ko01130//Biosynthesis of antibiotics;ko00630//Glyoxylate and dicarboxylate metabolism;ko00260//Glycine, serine and threonine metabolism;ko00561//Glycerolipid metabolism	K00865	-	-	-
PA1052a	22.3333	68	12.78	40.3467	1.65856	0.105774	0.247265	no	-	30S ribosomal protein S3 [Pseudomonas aeruginosa]	-	-	-	-	-	-	-
PA1053	1364.33	1903.33	395.427	593.767	0.586486	0.0136833	0.0504445	no	slyB	17 kDa surface antigen [Pseudomonas aeruginosa MPAO1/P1] [Pseudomonas aeruginosa]	-	-	-	-	-	-	-
PA1054	195	254	9.73	13.2767	0.448381	0.182835	0.36379	no	phaAB	monovalent cation/H+ antiporter subunit A [Pseudomonas aeruginosa PAO1] [Pseudomonas aeruginosa]	-	-	-	-	GO:0016020//membrane;GO:0031224//intrinsic component of membrane;GO:0044425//membrane part	-	GO:0015980//energy derivation by oxidation of organic compounds;GO:0055114//oxidation-reduction process;GO:0022900//electron transport chain;GO:0008152//metabolic process;GO:0044763//single-organism cellular process;GO:0045333//cellular respiration;GO:0009987//cellular process;GO:0022904//respiratory electron transport chain;GO:0006091//generation of precursor metabolites and energy;GO:0044710//s…
PA1055	18.3333	32.6667	7.94667	13.84	0.800422	0.479421	0.671988	no	phaC	monovalent cation/H+ antiporter subunit C [Pseudomonas aeruginosa PAO1] [Pseudomonas aeruginosa]	-	-	-	-	-	-	GO:0009987//cellular process;GO:0022904//respiratory electron transport chain;GO:0044763//single-organism cellular process;GO:0044710//single-organism metabolic process;GO:0045333//cellular respiration;GO:0015980//energy derivation by oxidation of organic compounds;GO:0008152//metabolic process;GO:0022900//electron transport chain;GO:0006091//generation of precursor metabolites and energy;GO:0055…
PA1056	144	170	12.9667	16.5233	0.349697	0.323188	0.527406	no	phaD	monovalent cation/H+ antiporter subunit D [Pseudomonas aeruginosa PAO1] [Pseudomonas aeruginosa]	-	-	-	-	GO:0044425//membrane part;GO:0031224//intrinsic component of membrane;GO:0016020//membrane	-	GO:0044237//cellular metabolic process;GO:0015980//energy derivation by oxidation of organic compounds;GO:0022900//electron transport chain;GO:0022904//respiratory electron transport chain;GO:0009987//cellular process;GO:0044763//single-organism cellular process;GO:0045333//cellular respiration;GO:0044710//single-organism metabolic process;GO:0044699//single-organism process;GO:0008152//metabolic…
PA1057	56	91.3333	15.3933	24.6533	0.679477	0.461919	0.655901	no	mrpE	monovalent cation/H+ antiporter subunit E [Pseudomonas aeruginosa PAO1] [Pseudomonas aeruginosa]	-	-	-	-	GO:0016020//membrane;GO:0031224//intrinsic component of membrane;GO:0044425//membrane part	GO:0015075//ion transmembrane transporter activity;GO:0022857//transmembrane transporter activity;GO:0022892//substrate-specific transporter activity;GO:0022891//substrate-specific transmembrane transporter activity;GO:0005215//transporter activity	GO:0051234//establishment of localization;GO:0006811//ion transport;GO:0006810//transport;GO:0051179//localization;GO:0044699//single-organism process;GO:0044765//single-organism transport;GO:1902578//single-organism localization;GO:0006812//cation transport
PA0107	53	186.333	12.9267	48.9367	1.92057	2.76e-06	2.46e-05	yes	ctaG	cytochrome C oxidase assembly protein [Pseudomonas aeruginosa PAO1] [Pseudomonas aeruginosa]	Metabolism	Global and Overview;Energy metabolism	ko01100//Metabolic pathways;ko00190//Oxidative phosphorylation	K02258	-	-	-
PA1058	9.66667	25.3333	5.07	13.4067	1.40289	0.21076	0.400238	no	phaF	monovalent cation/H+ antiporter subunit F [Pseudomonas aeruginosa PAO1] [Pseudomonas aeruginosa]	-	-	-	-	GO:0016020//membrane;GO:0031224//intrinsic component of membrane;GO:0044425//membrane part	-	GO:0006811//ion transport;GO:0044765//single-organism transport;GO:1902578//single-organism localization;GO:0044699//single-organism process;GO:0051179//localization;GO:0051234//establishment of localization;GO:0006810//transport
PA1059	31	56.3333	12.27	23.7867	0.955018	0.368586	0.573252	no	phaG	monovalent cation/H+ antiporter subunit G [Pseudomonas aeruginosa PAO1] [Pseudomonas aeruginosa]	-	-	-	-	-	-	GO:0051179//localization;GO:0044765//single-organism transport;GO:0006810//transport;GO:0006818//hydrogen transport;GO:1902578//single-organism localization;GO:0006811//ion transport;GO:0044699//single-organism process;GO:0051234//establishment of localization;GO:0015672//monovalent inorganic cation transport;GO:0006812//cation transport;GO:0015992//proton transport
PA1060	31.3333	67.3333	4.86667	10.77	1.14601	0.267106	0.466491	no	ybfH	Permease of the drug/metabolite transporter (DMT) superfamily [Pseudomonas aeruginosa PA99] [Pseudomonas aeruginosa]	-	-	-	-	-	-	-
PA1061	380.333	318	46.6	41.7567	-0.158323	0.589235	0.75921	no	cysK	cysteine synthase [Pseudomonas aeruginosa]	Metabolism	Energy metabolism;Global and Overview;Amino acid metabolism	ko01100//Metabolic pathways;ko01110//Biosynthesis of secondary metabolites;ko01120//Microbial metabolism in diverse environments;ko01130//Biosynthesis of antibiotics;ko01230//Biosynthesis of amino acids;ko01200//Carbon metabolism;ko00920//Sulfur metabolism;ko00270//Cysteine and methionine metabolism	K01738	-	-	-
PA1062	85.3333	71	21.8833	19.6433	-0.155793	0.76235	0.875689	no	-	Histone acetyltransferase HPA2 and related acetyltransferases [Pseudomonas aeruginosa 18A] [Pseudomonas aeruginosa]	-	-	-	-	-	-	-
PA1063	19.6667	10.3333	10.1133	5.65667	-0.838235	0.418965	0.618514	no	-	Uncharacterised protein [Pseudomonas aeruginosa]	-	-	-	-	-	-	-
PA1064	256.667	422	52.0733	91.5367	0.813805	0.00225554	0.0111313	no	-	membrane protein [Pseudomonas aeruginosa MTB-1] [Pseudomonas aeruginosa]	-	-	-	-	-	-	-
PA1065	170.667	193.667	49.1567	58.8067	0.258593	0.436426	0.633639	no	yeaO	MarR family transcriptional regulator [Pseudomonas aeruginosa VRFPA04] [Pseudomonas aeruginosa]	-	-	-	-	-	-	-
PA1066	108.667	90.6667	22.6767	20.2567	-0.162812	0.705366	0.840178	no	-	short chain dehydrogenase [Pseudomonas aeruginosa]	-	-	-	-	-	-	-
PA1067	19.6667	37.6667	3.11	5.99333	0.946444	0.390245	0.592626	no	ltrA	LysR family transcriptional regulator [Pseudomonas aeruginosa]	-	-	-	-	-	GO:0001071//nucleic acid binding transcription factor activity	GO:0043170//macromolecule metabolic process;GO:0009987//cellular process;GO:0034645//cellular macromolecule biosynthetic process;GO:0009058//biosynthetic process;GO:0065007//biological regulation;GO:0044249//cellular biosynthetic process;GO:0044237//cellular metabolic process;GO:0010468//regulation of gene expression;GO:0019222//regulation of metabolic process;GO:1901576//organic substance biosyn…
PA0108	114.333	451.667	17.67	73.72	2.06075	2.36e-12	4.01e-11	yes	ctaE	cytochrome c oxidase, subunit III [Pseudomonas sp. HMSC05H02]	Metabolism	Energy metabolism;Global and Overview	ko01100//Metabolic pathways;ko00190//Oxidative phosphorylation	K02276	GO:0031224//intrinsic component of membrane;GO:0016020//membrane;GO:0044425//membrane part	GO:0003824//catalytic activity;GO:0016491//oxidoreductase activity	GO:0009987//cellular process;GO:0055114//oxidation-reduction process;GO:0006812//cation transport;GO:0006091//generation of precursor metabolites and energy;GO:0044237//cellular metabolic process;GO:0015980//energy derivation by oxidation of organic compounds;GO:0006811//ion transport;GO:0044765//single-organism transport;GO:0008152//metabolic process;GO:0006818//hydrogen transport;GO:0044763//si…
PA1068	627.667	205	45.58	15.5967	-1.54716	9.78e-07	9.35e-06	yes	htpG	heat-shock protein [Pseudomonas aeruginosa]	-	-	-	-	-	-	-
PA1069	7524	1381	442.033	87.6467	-2.33438	3.4e-26	1.15e-24	yes	-	tetratrico peptide repeat family protein [Pseudomonas aeruginosa PAO581] [Pseudomonas aeruginosa]	-	-	-	-	-	-	-
PA1070	177	294	35.2833	61.1267	0.792815	0.0170889	0.0602398	no	braG	branched-chain amino acid ABC transporter ATP-binding protein BraG [Pseudomonas aeruginosa PAO1] [Pseudomonas aeruginosa]	Environmental Information Processing	Membrane transport	ko02010//ABC transporters	K01996	GO:0016020//membrane	GO:0032549//ribonucleoside binding;GO:0097367//carbohydrate derivative binding;GO:0032550//purine ribonucleoside binding;GO:0016817//hydrolase activity, acting on acid anhydrides;GO:0017111//nucleoside-triphosphatase activity;GO:0016787//hydrolase activity;GO:0016818//hydrolase activity, acting on acid anhydrides, in phosphorus-containing anhydrides;GO:0001883//purine nucleoside binding;GO:001646…	GO:0015711//organic anion transport;GO:0044765//single-organism transport;GO:0051179//localization;GO:0046942//carboxylic acid transport;GO:0071702//organic substance transport;GO:0051234//establishment of localization;GO:1902578//single-organism localization;GO:0006820//anion transport;GO:0044699//single-organism process;GO:0015849//organic acid transport;GO:0006811//ion transport;GO:0006810//tr…
PA1071	365.667	447.333	64.4267	84.7	0.394704	0.125643	0.278359	no	braF	branched-chain amino acid ABC transporter ATP-binding protein BraF [Pseudomonas aeruginosa PAO1] [Pseudomonas aeruginosa]	Environmental Information Processing	Membrane transport	ko02010//ABC transporters	K01995	GO:0016020//membrane	GO:0005488//binding;GO:0036094//small molecule binding;GO:0032549//ribonucleoside binding;GO:0097367//carbohydrate derivative binding;GO:0016787//hydrolase activity;GO:0016818//hydrolase activity, acting on acid anhydrides, in phosphorus-containing anhydrides;GO:0001883//purine nucleoside binding;GO:0017111//nucleoside-triphosphatase activity;GO:0003824//catalytic activity;GO:0032550//purine ribo…	GO:0051234//establishment of localization;GO:1902578//single-organism localization;GO:0006820//anion transport;GO:0051179//localization;GO:0015849//organic acid transport;GO:0071702//organic substance transport;GO:0046942//carboxylic acid transport;GO:0006811//ion transport;GO:0006810//transport;GO:0044765//single-organism transport;GO:0044699//single-organism process;GO:0015711//organic anion tr…
PA1072	162.333	222.667	18.02	25.6167	0.507484	0.152099	0.318422	no	braE	branched-chain amino acid ABC transporter permease BraE [Pseudomonas aeruginosa PAO1] [Pseudomonas aeruginosa]	Environmental Information Processing	Membrane transport	ko02010//ABC transporters	K01998	GO:0016020//membrane;GO:0044425//membrane part;GO:0031224//intrinsic component of membrane	-	GO:0051179//localization;GO:0046942//carboxylic acid transport;GO:0006820//anion transport;GO:0044699//single-organism process;GO:0015849//organic acid transport;GO:0051234//establishment of localization;GO:0071702//organic substance transport;GO:0015711//organic anion transport;GO:0044765//single-organism transport;GO:0006811//ion transport;GO:1902578//single-organism localization;GO:0006810//tr…
PA1073	268.667	399	40.5967	61.4833	0.598834	0.0709006	0.18241	no	braD	branched-chain amino acid ABC transporter permease BraD [Pseudomonas aeruginosa PAO1] [Pseudomonas aeruginosa]	Environmental Information Processing	Membrane transport	ko02010//ABC transporters	K01997	GO:0016020//membrane;GO:0044425//membrane part;GO:0031224//intrinsic component of membrane	-	GO:0044699//single-organism process;GO:0071702//organic substance transport;GO:0006820//anion transport;GO:0051234//establishment of localization;GO:0006811//ion transport;GO:0044765//single-organism transport;GO:0051179//localization;GO:0006810//transport;GO:0046942//carboxylic acid transport;GO:0015711//organic anion transport;GO:1902578//single-organism localization;GO:0015849//organic acid tr…
PA1074	8096	11767.7	979.76	1513.22	0.627121	0.000611555	0.0035703	no	braC	branched-chain amino acid ABC transporter substrate-binding protein BraC [Pseudomonas aeruginosa PAO1] [Pseudomonas aeruginosa]	Environmental Information Processing	Membrane transport	ko02010//ABC transporters	K01999	GO:0042597//periplasmic space;GO:0044464//cell part;GO:0005623//cell	-	GO:0046942//carboxylic acid transport;GO:0051179//localization;GO:0071705//nitrogen compound transport;GO:1902578//single-organism localization;GO:0006810//transport;GO:0015849//organic acid transport;GO:0071702//organic substance transport;GO:0015711//organic anion transport;GO:0051234//establishment of localization;GO:0044765//single-organism transport;GO:0006865//amino acid transport;GO:004469…
PA1075	42.6667	83.6667	18.4567	38.5933	1.06421	0.0680474	0.177038	no	-	Uncharacterized conserved small protein [Pseudomonas aeruginosa]	-	-	-	-	-	-	-
PA1076	781.667	1053.67	297.27	420.307	0.499668	0.0320987	0.100505	no	-	acetyl-CoA carboxylase alpha subunit [Pseudomonas aeruginosa PA1] [Pseudomonas aeruginosa]	-	-	-	-	-	-	-
PA1077	311.333	123.333	100.347	43.05	-1.22091	0.00477697	0.0211497	yes	flgB	flagellar basal-body rod protein FlgB [Pseudomonas aeruginosa PAO1] [Pseudomonas aeruginosa]	Cellular Processes	Cell motility	ko02040//Flagellar assembly	K02387	GO:0044463//cell projection part;GO:0005623//cell;GO:0044461//bacterial-type flagellum part;GO:0005622//intracellular;GO:0009288//bacterial-type flagellum;GO:0042995//cell projection;GO:0044464//cell part;GO:0043226//organelle;GO:0043228//non-membrane-bounded organelle;GO:0044424//intracellular part;GO:0044422//organelle part	-	GO:0071840//cellular component organization or biogenesis;GO:0044763//single-organism cellular process;GO:0001539//cilium or flagellum-dependent cell motility;GO:0016043//cellular component organization;GO:0051674//localization of cell;GO:0048870//cell motility;GO:0040011//locomotion;GO:0030031//cell projection assembly;GO:0030030//cell projection organization;GO:0097588//archaeal or bacterial-ty…
PA0012	36.3333	60.3333	19.14	33.0633	0.788641	0.444143	0.64118	no	-	pilus assembly protein PilZ [Pseudomonas aeruginosa VRFPA03] [Pseudomonas aeruginosa]	-	-	-	-	-	-	-
PA0109	2.33333	2	1.49	1.60667	0.108758	1	1	no	-	permeases of the major facilitator superfamily [Pseudomonas aeruginosa RB] [Pseudomonas aeruginosa]	-	-	-	-	-	-	-
PA1078	204.333	96	61.9933	31.56	-0.974016	0.0111143	0.0426149	no	flgC	flagellar basal body rod protein FlgC [Pseudomonas aeruginosa PAO1] [Pseudomonas aeruginosa]	Cellular Processes	Cell motility	ko02040//Flagellar assembly	K02388	GO:0044463//cell projection part;GO:0042995//cell projection;GO:0043226//organelle;GO:0009288//bacterial-type flagellum;GO:0044424//intracellular part;GO:0044464//cell part;GO:0044422//organelle part;GO:0005622//intracellular;GO:0043228//non-membrane-bounded organelle;GO:0044461//bacterial-type flagellum part;GO:0005623//cell	-	GO:0006928//movement of cell or subcellular component;GO:0044699//single-organism process;GO:0051674//localization of cell;GO:0048870//cell motility;GO:0030030//cell projection organization;GO:0001539//cilium or flagellum-dependent cell motility;GO:0009987//cellular process;GO:0097588//archaeal or bacterial-type flagellum-dependent cell motility;GO:0022607//cellular component assembly;GO:0044763/…
PA1079	216	124.667	41.25	25.2133	-0.710207	0.0547125	0.150352	no	flgD	flagellar basal body rod modification protein [Pseudomonas aeruginosa PAO1] [Pseudomonas aeruginosa]	Cellular Processes	Cell motility	ko02040//Flagellar assembly	K02389	-	GO:0005488//binding;GO:0005515//protein binding	-
PA1080	9031	3452.67	895.633	359.753	-1.3159	1.71e-12	2.95e-11	yes	flgE	flagellar hook protein FlgE [Pseudomonas aeruginosa PAO1] [Pseudomonas aeruginosa]	Cellular Processes	Cell motility	ko02040//Flagellar assembly	K02390	-	-	GO:0097588//archaeal or bacterial-type flagellum-dependent cell motility;GO:0048870//cell motility;GO:0001539//cilium or flagellum-dependent cell motility;GO:0051179//localization;GO:0040011//locomotion;GO:0009987//cellular process;GO:0044763//single-organism cellular process;GO:0044699//single-organism process;GO:0051674//localization of cell;GO:0006928//movement of cell or subcellular component
PA1081	69	66	12.4333	12.88	0.0509195	0.936924	0.976131	no	flgF	flagellar basal body rod protein FlgF [Pseudomonas aeruginosa PAO1] [Pseudomonas aeruginosa]	Cellular Processes	Cell motility	ko02040//Flagellar assembly	K02391	GO:0044422//organelle part;GO:0044464//cell part;GO:0043228//non-membrane-bounded organelle;GO:0044463//cell projection part;GO:0044424//intracellular part;GO:0005623//cell;GO:0043226//organelle;GO:0044461//bacterial-type flagellum part;GO:0042995//cell projection;GO:0009288//bacterial-type flagellum;GO:0005622//intracellular	-	GO:0097588//archaeal or bacterial-type flagellum-dependent cell motility;GO:0040011//locomotion;GO:0051179//localization;GO:0051674//localization of cell;GO:0001539//cilium or flagellum-dependent cell motility;GO:0006928//movement of cell or subcellular component;GO:0044699//single-organism process;GO:0009987//cellular process;GO:0030031//cell projection assembly;GO:0048870//cell motility;GO:0044…
PA1082	1870	1007.33	324.257	185.887	-0.802713	1.91e-05	0.000144889	no	flgG	flagellar basal body rod protein FlgG [Pseudomonas aeruginosa PAO1] [Pseudomonas aeruginosa]	Cellular Processes	Cell motility	ko02040//Flagellar assembly	K02392	GO:0044461//bacterial-type flagellum part;GO:0009288//bacterial-type flagellum;GO:0043226//organelle;GO:0005622//intracellular;GO:0044422//organelle part;GO:0005623//cell;GO:0042995//cell projection;GO:0044464//cell part;GO:0043228//non-membrane-bounded organelle;GO:0044463//cell projection part;GO:0044424//intracellular part	-	GO:0030031//cell projection assembly;GO:0022607//cellular component assembly;GO:0048870//cell motility;GO:0006928//movement of cell or subcellular component;GO:0051674//localization of cell;GO:0044085//cellular component biogenesis;GO:0009987//cellular process;GO:0030030//cell projection organization;GO:0097588//archaeal or bacterial-type flagellum-dependent cell motility;GO:0040011//locomotion;G…
PA1083	739	434	146.803	90.1033	-0.704232	0.0040848	0.0184531	no	flgH	flagellar basal body L-ring protein [Pseudomonas aeruginosa PAO1] [Pseudomonas aeruginosa]	Cellular Processes	Cell motility	ko02040//Flagellar assembly	K02393	GO:0009426//bacterial-type flagellum basal body, distal rod;GO:0009288//bacterial-type flagellum;GO:0043228//non-membrane-bounded organelle;GO:0044422//organelle part;GO:0042995//cell projection;GO:0044461//bacterial-type flagellum part;GO:0030694//bacterial-type flagellum basal body, rod;GO:0005622//intracellular;GO:0044424//intracellular part;GO:0019867//outer membrane;GO:0044464//cell part;GO:…	GO:0016462//pyrophosphatase activity;GO:0017111//nucleoside-triphosphatase activity;GO:0016787//hydrolase activity;GO:0016818//hydrolase activity, acting on acid anhydrides, in phosphorus-containing anhydrides;GO:0003824//catalytic activity;GO:0016817//hydrolase activity, acting on acid anhydrides	GO:0044763//single-organism cellular process;GO:0051674//localization of cell;GO:0001539//cilium or flagellum-dependent cell motility;GO:0051179//localization;GO:0040011//locomotion;GO:0006928//movement of cell or subcellular component;GO:0097588//archaeal or bacterial-type flagellum-dependent cell motility;GO:0009987//cellular process;GO:0044699//single-organism process;GO:0048870//cell motility
PA1084	1088.33	535.667	135.637	70.6633	-0.940714	0.000112547	0.000752847	no	flgI	flagellar P-ring protein FlgI [Pseudomonas sp. HMSC05H02]	Cellular Processes	Cell motility	ko02040//Flagellar assembly	K02394	GO:0044424//intracellular part;GO:0009426//bacterial-type flagellum basal body, distal rod;GO:0044464//cell part;GO:0044422//organelle part;GO:0009425//bacterial-type flagellum basal body;GO:0009288//bacterial-type flagellum;GO:0043228//non-membrane-bounded organelle;GO:0030694//bacterial-type flagellum basal body, rod;GO:0043226//organelle;GO:0044461//bacterial-type flagellum part;GO:0005623//ce…	-	GO:0040011//locomotion;GO:0001539//cilium or flagellum-dependent cell motility;GO:0097588//archaeal or bacterial-type flagellum-dependent cell motility;GO:0051674//localization of cell;GO:0030030//cell projection organization;GO:0044699//single-organism process;GO:0044763//single-organism cellular process;GO:0051179//localization;GO:0006928//movement of cell or subcellular component;GO:0048870//c…
PA1085	1237	506.667	140.473	61.45	-1.19281	5.02e-08	5.78e-07	yes	flgJ	peptidoglycan hydrolase FlgJ [Pseudomonas aeruginosa]	-	-	-	-	-	-	-
PA1086	5371	1709.67	357.28	121.08	-1.56109	4.86e-17	1.12e-15	yes	flgK	flagellar hook-associated protein FlgK [Pseudomonas aeruginosa PAO1] [Pseudomonas aeruginosa]	Cellular Processes	Cell motility	ko02040//Flagellar assembly	K02396	GO:0005623//cell;GO:0009288//bacterial-type flagellum;GO:0042995//cell projection;GO:0044461//bacterial-type flagellum part;GO:0044463//cell projection part;GO:0044424//intracellular part;GO:0043226//organelle;GO:0044422//organelle part;GO:0044464//cell part;GO:0043228//non-membrane-bounded organelle;GO:0005622//intracellular	-	GO:0030031//cell projection assembly;GO:0009987//cellular process;GO:0016043//cellular component organization;GO:0022607//cellular component assembly;GO:0044085//cellular component biogenesis;GO:0044763//single-organism cellular process;GO:0030030//cell projection organization;GO:0071840//cellular component organization or biogenesis;GO:0044699//single-organism process
PA1087	1789	1012.67	186.48	110.967	-0.748895	0.000354594	0.00217296	no	flgL	flagellar hook-associated protein FlgL [Pseudomonas aeruginosa PAO1] [Pseudomonas aeruginosa]	Cellular Processes	Cell motility	ko02040//Flagellar assembly	K02397	GO:0005622//intracellular;GO:0009288//bacterial-type flagellum;GO:0044463//cell projection part;GO:0044461//bacterial-type flagellum part;GO:0043226//organelle;GO:0043228//non-membrane-bounded organelle;GO:0005623//cell;GO:0044422//organelle part;GO:0044464//cell part;GO:0044424//intracellular part;GO:0042995//cell projection	-	GO:0044699//single-organism process;GO:0071840//cellular component organization or biogenesis;GO:0051179//localization;GO:0051674//localization of cell;GO:0001539//cilium or flagellum-dependent cell motility;GO:0009987//cellular process;GO:0097588//archaeal or bacterial-type flagellum-dependent cell motility;GO:0022607//cellular component assembly;GO:0044085//cellular component biogenesis;GO:0030…
PA0110	19	139.333	3.39	25.1933	2.89368	0.000707751	0.00406774	yes	SHY1	SURF1 family protein [Pseudomonas aeruginosa PAO1-VE2] [Pseudomonas aeruginosa]	-	-	-	-	-	-	-
PA1088	559.333	222.667	99.46	43.56	-1.19111	0.000156295	0.00101632	yes	PEAMT	methyltransferase domain protein [Pseudomonas aeruginosa c7447m] [Pseudomonas aeruginosa]	-	-	-	-	-	GO:0003824//catalytic activity	GO:0008152//metabolic process
PA1089	207.667	55.3333	46.58	13.6133	-1.77469	2.07e-05	0.000155965	yes	MJ1594	HAD phosphoserine phosphatase-like hydrolase, family IB [Pseudomonas sp. P179]	-	-	-	-	-	-	-
PA1090	143	48.3333	29.6	10.4867	-1.49704	0.00260872	0.0125835	yes	glmU	Possible sugar nucleotidyltransferase [Pseudomonas aeruginosa UCBPP-PA14] [Pseudomonas aeruginosa]	-	-	-	-	-	-	-
PA1091	2110	323	56.8933	9.22	-2.62542	7.61e-35	3.47e-33	yes	rfbC	flagellar glycosyl transferase FgtA [Pseudomonas aeruginosa]	-	-	-	-	-	-	-
PA1092	222805	172431	20768.1	17003.4	-0.288544	0.0846315	0.20874	no	fliC	flagellin type B [Pseudomonas aeruginosa NCMG1179] [Pseudomonas aeruginosa]	Cellular Processes;Environmental Information Processing	Signal transduction;Cell motility	ko02020//Two-component system;ko02040//Flagellar assembly	K02406	GO:0044424//intracellular part;GO:0043226//organelle;GO:0009288//bacterial-type flagellum;GO:0042995//cell projection;GO:0043228//non-membrane-bounded organelle;GO:0044461//bacterial-type flagellum part;GO:0044464//cell part;GO:0044422//organelle part;GO:0005623//cell;GO:0044463//cell projection part;GO:0005622//intracellular	-	GO:0009987//cellular process;GO:0051179//localization;GO:0040011//locomotion;GO:0030030//cell projection organization;GO:0044763//single-organism cellular process;GO:0001539//cilium or flagellum-dependent cell motility;GO:0016043//cellular component organization;GO:0071840//cellular component organization or biogenesis;GO:0097588//archaeal or bacterial-type flagellum-dependent cell motility;GO:00…
PA1093	3888.67	1975	1432.58	772.957	-0.890156	6.46e-06	5.46e-05	no	flaG	flaG family protein [Pseudomonas aeruginosa PAO581] [Pseudomonas aeruginosa]	-	-	-	-	-	-	-
PA1094	43127.3	25832.3	4093.5	2640.25	-0.632663	0.000716611	0.00410591	no	fliD	B-type flagellar hook-associated protein [Pseudomonas aeruginosa PAO1] [Pseudomonas aeruginosa]	Cellular Processes	Cell motility	ko02040//Flagellar assembly	K02407	GO:0042995//cell projection;GO:0044424//intracellular part;GO:0005623//cell;GO:0044464//cell part;GO:0043226//organelle;GO:0005622//intracellular;GO:0044422//organelle part;GO:0009288//bacterial-type flagellum;GO:0044463//cell projection part;GO:0043228//non-membrane-bounded organelle;GO:0044461//bacterial-type flagellum part	-	GO:0009987//cellular process;GO:0044699//single-organism process;GO:0022610//biological adhesion;GO:0071840//cellular component organization or biogenesis;GO:0030030//cell projection organization;GO:0016043//cellular component organization;GO:0044763//single-organism cellular process
PA1095	950.333	504	345.007	192.447	-0.842166	0.00067697	0.00391515	no	fliS	B-type flagellar protein FliS [Pseudomonas aeruginosa PAO1] [Pseudomonas aeruginosa]	Cellular Processes	Cell motility	ko02040//Flagellar assembly	K02422	-	-	-
PA1096	646.333	313	294.393	153.557	-0.938974	0.000303108	0.00187192	no	-	flagellar assembly protein FliT [Pseudomonas aeruginosa VRFPA06] [Pseudomonas aeruginosa]	-	-	-	-	-	-	GO:0008152//metabolic process;GO:0006796//phosphate-containing compound metabolic process;GO:0044237//cellular metabolic process;GO:0009987//cellular process;GO:0006793//phosphorus metabolic process
PA1097	1456.67	1892.67	135.66	189.163	0.479637	0.0218736	0.0741406	no	atoC	transcriptional regulator FleQ [Pseudomonas aeruginosa PAO1] [Pseudomonas aeruginosa]	Environmental Information Processing	Signal transduction	ko02020//Two-component system	K10941	-	GO:0001067//regulatory region nucleic acid binding;GO:0032549//ribonucleoside binding;GO:0032550//purine ribonucleoside binding;GO:0097159//organic cyclic compound binding;GO:1901363//heterocyclic compound binding;GO:0097367//carbohydrate derivative binding;GO:0003676//nucleic acid binding;GO:0001883//purine nucleoside binding;GO:0005488//binding;GO:0005515//protein binding;GO:0036094//small mole…	GO:0060255//regulation of macromolecule metabolic process;GO:0009058//biosynthetic process;GO:0032886//regulation of microtubule-based process;GO:0044237//cellular metabolic process;GO:0019222//regulation of metabolic process;GO:0009987//cellular process;GO:0044260//cellular macromolecule metabolic process;GO:0050794//regulation of cellular process;GO:0009059//macromolecule biosynthetic process;G…
PA0111	13.6667	130.333	3.42667	32.95	3.2654	0.000170975	0.00110507	yes	-	probable transmembrane protein [Pseudomonas aeruginosa RB] [Pseudomonas aeruginosa]	-	-	-	-	-	-	-
PA1098	223	205.667	25.4233	24.75	-0.0387247	0.910593	0.962057	no	atoS	two-component sensor [Pseudomonas aeruginosa PAO1] [Pseudomonas aeruginosa]	Environmental Information Processing	Signal transduction	ko02020//Two-component system	K10942	-	GO:0003824//catalytic activity;GO:0016772//transferase activity, transferring phosphorus-containing groups;GO:0097159//organic cyclic compound binding;GO:0032550//purine ribonucleoside binding;GO:0016773//phosphotransferase activity, alcohol group as acceptor;GO:0036094//small molecule binding;GO:0001882//nucleoside binding;GO:0060089//molecular transducer activity;GO:0097367//carbohydrate deriva…	GO:0050789//regulation of biological process;GO:0044700//single organism signaling;GO:0008152//metabolic process;GO:0044763//single-organism cellular process;GO:0050896//response to stimulus;GO:0065007//biological regulation;GO:0035556//intracellular signal transduction;GO:0051716//cellular response to stimulus;GO:0044237//cellular metabolic process;GO:0050794//regulation of cellular process;GO:0…
PA1099	1076.67	843.667	105.22	85.8167	-0.294079	0.239946	0.43549	no	atoC	two-component response regulator [Pseudomonas aeruginosa PAO1] [Pseudomonas aeruginosa]	Environmental Information Processing	Signal transduction	ko02020//Two-component system	K10943	-	GO:0005488//binding;GO:0036094//small molecule binding;GO:0005515//protein binding;GO:1901363//heterocyclic compound binding;GO:0001071//nucleic acid binding transcription factor activity;GO:0004871//signal transducer activity;GO:0032550//purine ribonucleoside binding;GO:0001882//nucleoside binding;GO:0003677//DNA binding;GO:0032549//ribonucleoside binding;GO:0003676//nucleic acid binding;GO:0097…	GO:0044699//single-organism process;GO:0048518//positive regulation of biological process;GO:0048519//negative regulation of biological process;GO:0060255//regulation of macromolecule metabolic process;GO:1901576//organic substance biosynthetic process;GO:0050789//regulation of biological process;GO:0019222//regulation of metabolic process;GO:0007155//cell adhesion;GO:0003352//regulation of ciliu…
PA1100	86	63.6667	35.6433	28.4033	-0.327572	0.510674	0.699845	no	fliE	flagellar hook-basal body complex protein FliE [Pseudomonas aeruginosa PAO1] [Pseudomonas aeruginosa]	Cellular Processes	Cell motility	ko02040//Flagellar assembly	K02408	GO:0044464//cell part;GO:0043226//organelle;GO:0043228//non-membrane-bounded organelle;GO:0044461//bacterial-type flagellum part;GO:0005623//cell;GO:0009288//bacterial-type flagellum;GO:0044463//cell projection part;GO:0042995//cell projection;GO:0044424//intracellular part;GO:0044422//organelle part;GO:0005622//intracellular	GO:0003824//catalytic activity;GO:0016787//hydrolase activity;GO:0016462//pyrophosphatase activity;GO:0017111//nucleoside-triphosphatase activity;GO:0016817//hydrolase activity, acting on acid anhydrides;GO:0016818//hydrolase activity, acting on acid anhydrides, in phosphorus-containing anhydrides	GO:0044763//single-organism cellular process;GO:0001539//cilium or flagellum-dependent cell motility;GO:0048870//cell motility;GO:0097588//archaeal or bacterial-type flagellum-dependent cell motility;GO:0051674//localization of cell;GO:0051179//localization;GO:0006928//movement of cell or subcellular component;GO:0040011//locomotion;GO:0009987//cellular process;GO:0044699//single-organism process
PA1101	517	415.667	39.56	33.54	-0.23816	0.379259	0.582797	no	fliF	flagellar MS-ring protein [Pseudomonas aeruginosa PAO1] [Pseudomonas aeruginosa]	Cellular Processes	Cell motility	ko02040//Flagellar assembly	K02409	GO:0031224//intrinsic component of membrane;GO:0009425//bacterial-type flagellum basal body;GO:0042995//cell projection;GO:0005622//intracellular;GO:0044461//bacterial-type flagellum part;GO:0044422//organelle part;GO:0044424//intracellular part;GO:0016020//membrane;GO:0044464//cell part;GO:0043226//organelle;GO:0044425//membrane part;GO:0043228//non-membrane-bounded organelle;GO:0005623//cell;GO…	-	GO:0040011//locomotion;GO:0044763//single-organism cellular process;GO:0048870//cell motility;GO:0097588//archaeal or bacterial-type flagellum-dependent cell motility;GO:0009987//cellular process;GO:0051179//localization;GO:0006928//movement of cell or subcellular component;GO:0044699//single-organism process;GO:0001539//cilium or flagellum-dependent cell motility;GO:0051674//localization of cell
PA1102	1620.67	1089.67	217.333	156.757	-0.471383	0.0153652	0.0553586	no	fliG	flagellar motor switch protein FliG [Pseudomonas aeruginosa PAO1] [Pseudomonas aeruginosa]	Cellular Processes	Cell motility	ko02030//Bacterial chemotaxis;ko02040//Flagellar assembly	K02410	GO:0043228//non-membrane-bounded organelle;GO:0042995//cell projection;GO:0044422//organelle part;GO:0044461//bacterial-type flagellum part;GO:0044463//cell projection part;GO:0016020//membrane;GO:0005623//cell;GO:0005622//intracellular;GO:0043226//organelle;GO:0044424//intracellular part;GO:0009288//bacterial-type flagellum;GO:0044464//cell part	GO:0003824//catalytic activity;GO:0016818//hydrolase activity, acting on acid anhydrides, in phosphorus-containing anhydrides;GO:0016462//pyrophosphatase activity;GO:0016817//hydrolase activity, acting on acid anhydrides;GO:0017111//nucleoside-triphosphatase activity;GO:0016787//hydrolase activity	GO:0040011//locomotion;GO:0051179//localization;GO:0044763//single-organism cellular process;GO:0048870//cell motility;GO:0051674//localization of cell;GO:0050896//response to stimulus;GO:0001539//cilium or flagellum-dependent cell motility;GO:0009987//cellular process;GO:0044699//single-organism process;GO:0042221//response to chemical;GO:0097588//archaeal or bacterial-type flagellum-dependent c…
PA1103	996	522.333	166.373	94.5733	-0.814919	0.00240207	0.0117191	no	fliH	flagellar assembly protein FliH [Pseudomonas aeruginosa PAO1] [Pseudomonas aeruginosa]	Cellular Processes	Cell motility	ko02040//Flagellar assembly	K02411	-	-	-
PA1104	325.333	101	32.2133	10.6033	-1.60314	2.5e-06	2.25e-05	yes	fliI	flagellum-specific ATP synthase [Pseudomonas aeruginosa PAO1] [Pseudomonas aeruginosa]	Cellular Processes	Cell motility	ko02040//Flagellar assembly	K02412	GO:0005622//intracellular;GO:0044464//cell part;GO:0005623//cell;GO:0044424//intracellular part;GO:0032991//macromolecular complex;GO:0043234//protein complex	GO:0017111//nucleoside-triphosphatase activity;GO:1901363//heterocyclic compound binding;GO:0005488//binding;GO:0016787//hydrolase activity;GO:0097159//organic cyclic compound binding;GO:0016462//pyrophosphatase activity;GO:0032550//purine ribonucleoside binding;GO:0001882//nucleoside binding;GO:0016818//hydrolase activity, acting on acid anhydrides, in phosphorus-containing anhydrides;GO:0097367…	GO:0034654//nucleobase-containing compound biosynthetic process;GO:0040011//locomotion;GO:0030031//cell projection assembly;GO:0071704//organic substance metabolic process;GO:0044710//single-organism metabolic process;GO:0045184//establishment of protein localization;GO:0006164//purine nucleotide biosynthetic process;GO:0015031//protein transport;GO:0006796//phosphate-containing compound metaboli…
PA1105	15.6667	6	4.95667	1.92667	-1.36326	0.188195	0.370912	no	fliJ	flagellar biosynthesis chaperone [Pseudomonas aeruginosa PAO1] [Pseudomonas aeruginosa]	Cellular Processes	Cell motility	ko02040//Flagellar assembly	K02413	GO:0044464//cell part;GO:0042995//cell projection;GO:0005623//cell	-	GO:0051674//localization of cell;GO:0044763//single-organism cellular process;GO:0006928//movement of cell or subcellular component;GO:0001539//cilium or flagellum-dependent cell motility;GO:0097588//archaeal or bacterial-type flagellum-dependent cell motility;GO:0048870//cell motility;GO:0051179//localization;GO:0050896//response to stimulus;GO:0042221//response to chemical;GO:0040011//locomotio…
PA1106	673.333	526.667	130.11	106.25	-0.292269	0.207932	0.397098	no	-	lipoprotein [Pseudomonas aeruginosa PAO1H2O] [Pseudomonas aeruginosa]	-	-	-	-	-	-	-
PA1107	218.667	39.3333	24.93	4.92667	-2.3392	1.24e-07	1.34e-06	yes	SPA0883	FOG: GGDEF domain [Pseudomonas aeruginosa 18A] [Pseudomonas aeruginosa]	-	-	-	-	-	-	-
PA0112	13	94.6667	1.74667	12.5733	2.84769	0.00206446	0.0103727	yes	ctaA	cytochrome B561 [Pseudomonas aeruginosa WC55] [Pseudomonas aeruginosa]	Environmental Information Processing;Metabolism	Global and Overview;Energy metabolism;Signal transduction;Metabolism of cofactors and vitamins	ko01100//Metabolic pathways;ko01110//Biosynthesis of secondary metabolites;ko02020//Two-component system;ko00190//Oxidative phosphorylation;ko00860//Porphyrin and chlorophyll metabolism	K02259	-	-	-
PA1108	1.66667	4	0.196667	0.49	1.31703	0.489189	0.680866	no	RBE_0856	major facilitator superfamily transporter [Pseudomonas aeruginosa PAO1] [Pseudomonas aeruginosa]	-	-	-	-	GO:0044425//membrane part;GO:0031224//intrinsic component of membrane;GO:0016020//membrane	-	GO:0044763//single-organism cellular process;GO:0009987//cellular process;GO:0044699//single-organism process
PA1109	63	80	11.2067	15.1	0.430191	0.4016	0.601966	no	yeaM	Transcriptional regulator [Pseudomonas aeruginosa]	-	-	-	-	-	GO:0003676//nucleic acid binding;GO:0097159//organic cyclic compound binding;GO:0005488//binding;GO:0003677//DNA binding;GO:1901363//heterocyclic compound binding;GO:0001071//nucleic acid binding transcription factor activity	GO:0044237//cellular metabolic process;GO:0071704//organic substance metabolic process;GO:0009987//cellular process;GO:0034645//cellular macromolecule biosynthetic process;GO:0044249//cellular biosynthetic process;GO:1901576//organic substance biosynthetic process;GO:0060255//regulation of macromolecule metabolic process;GO:0043170//macromolecule metabolic process;GO:0010468//regulation of gene e…
PA1110	123	109	23.9133	23.1233	-0.0484659	0.916578	0.965776	no	rsuA	pseudouridine synthase [Pseudomonas sp. P179]	-	-	-	-	-	-	-
PA1111	86	59.3333	18.4233	14.0967	-0.38618	0.507057	0.69697	no	-	hydrophobic compound transport factor [Pseudomonas aeruginosa]	-	-	-	-	-	-	-
PA1112	372.333	630.667	44.8	79.4967	0.827396	0.00212478	0.0106122	no	yliI	Soluble aldose sugar dehydrogenase,PQQ-dependent [Pseudomonas aeruginosa 18A] [Pseudomonas aeruginosa]	-	-	-	-	-	-	-
PA1112a	55.6667	40.6667	33.61	26.46	-0.345077	0.601177	0.767501	no	-	transporter [Pseudomonas aeruginosa PA1] [Pseudomonas aeruginosa]	-	-	-	-	-	-	-
PA1112b	897.333	1010.33	652.287	763.993	0.228054	0.469886	0.663139	no	-	Uncharacterised protein [Pseudomonas aeruginosa]	-	-	-	-	-	-	-
PA1113	70.6667	82	5.44	6.68667	0.297681	0.540632	0.725018	no	OsABCB25	ABC transporter ATP-binding protein/permease [Pseudomonas aeruginosa]	-	-	-	-	-	-	-
PA1114	34	54.6667	13.6967	23.47	0.776993	0.230791	0.424993	no	-	lipoprotein [Pseudomonas aeruginosa PA38182] [Pseudomonas aeruginosa]	-	-	-	-	-	-	-
PA0113	51	167.333	7.81	26.37	1.7555	0.000176284	0.00113542	yes	cyoE1	protoheme IX farnesyltransferase [Pseudomonas aeruginosa PAO1] [Pseudomonas aeruginosa]	Metabolism	Metabolism of cofactors and vitamins;Global and Overview;Energy metabolism	ko01100//Metabolic pathways;ko01110//Biosynthesis of secondary metabolites;ko00190//Oxidative phosphorylation;ko00860//Porphyrin and chlorophyll metabolism	K02301	-	-	-
PA1115	412	297	24.3233	18.53	-0.392478	0.140944	0.301433	no	ltaS	type I phosphodiesterase / nucleotide pyrophosphatase family protein [Pseudomonas aeruginosa PAO581] [Pseudomonas aeruginosa]	-	-	-	-	-	GO:0003824//catalytic activity;GO:0016787//hydrolase activity;GO:0016788//hydrolase activity, acting on ester bonds	-
PA1116	57.3333	49.6667	9.05667	8.43333	-0.102877	0.885429	0.948479	no	cvfB	GntR family transcriptional regulator [Pseudomonas aeruginosa RP73] [Pseudomonas aeruginosa]	-	-	-	-	-	-	-
PA1117	34.6667	58.6667	13.5067	23.1333	0.776301	0.456963	0.652424	no	-	Uncharacterised protein [Pseudomonas aeruginosa]	-	-	-	-	-	-	-
PA1118	1052	1073	213.28	227.637	0.0939843	0.692525	0.830984	no	-	NAD/FAD-utilizing enzyme apparently involved in cell division [Pseudomonas aeruginosa]	-	-	-	-	-	-	-
PA1119	740	271.333	201.297	76.81	-1.38996	7.39e-08	8.24e-07	yes	ompA	YfiB [Pseudomonas aeruginosa PAO1] [Pseudomonas aeruginosa]	-	-	-	-	GO:0044425//membrane part;GO:0016020//membrane;GO:0031224//intrinsic component of membrane;GO:0019867//outer membrane	-	-
PA1120	274.667	140.667	28.67	15.61	-0.877071	0.0063362	0.0269568	no	yfiN	Inner membrane protein YfiN [Pseudomonas aeruginosa 18A] [Pseudomonas aeruginosa]	-	-	-	-	GO:0031224//intrinsic component of membrane;GO:0016020//membrane;GO:0044425//membrane part	GO:0003824//catalytic activity;GO:0016740//transferase activity;GO:0016772//transferase activity, transferring phosphorus-containing groups;GO:0016779//nucleotidyltransferase activity	GO:0050794//regulation of cellular process;GO:0065007//biological regulation;GO:0050789//regulation of biological process
PA1121	150	161.667	35.97	40.83	0.182835	0.613159	0.776342	no	yfiR	YfiR [Pseudomonas aeruginosa PAO1] [Pseudomonas aeruginosa]	-	-	-	-	-	-	-
PA1123	885.333	409.667	381.947	185.073	-1.04527	0.00019544	0.00125154	yes	-	DUF2025 domain-containing protein [Pseudomonas aeruginosa]	-	-	-	-	-	-	-
PA1124	1327.67	1280.67	120.813	125.27	0.0522613	0.790455	0.893082	no	dgt	deoxyguanosinetriphosphate triphosphohydrolase [Pseudomonas aeruginosa PAO1] [Pseudomonas aeruginosa]	Metabolism	Nucleotide metabolism	ko00230//Purine metabolism	K01129	-	GO:0016787//hydrolase activity;GO:0042578//phosphoric ester hydrolase activity;GO:0016793//triphosphoric monoester hydrolase activity;GO:0003824//catalytic activity;GO:0016788//hydrolase activity, acting on ester bonds	GO:0044238//primary metabolic process;GO:0009264//deoxyribonucleotide catabolic process;GO:0009155//purine deoxyribonucleotide catabolic process;GO:0006725//cellular aromatic compound metabolic process;GO:0006793//phosphorus metabolic process;GO:0009987//cellular process;GO:0006753//nucleoside phosphate metabolic process;GO:1901565//organonitrogen compound catabolic process;GO:0006163//purine nuc…
PA0114	690.667	370	144.827	84.3433	-0.779981	0.00661509	0.0278869	no	RC0895	cytochrome c oxidase assembly protein SenC [Pseudomonas aeruginosa PAO1] [Pseudomonas aeruginosa]	-	-	-	-	-	-	-
PA1125	236.667	271	43.3633	52.6733	0.280597	0.361354	0.566154	no	cobB1	NAD-dependent protein deacylase [Pseudomonas aeruginosa PAO1] [Pseudomonas aeruginosa]	-	-	-	-	-	-	-
PA1126	160.333	107.333	37.7267	26.48	-0.510682	0.179917	0.359593	no	-	major facilitator superfamily permease [Pseudomonas aeruginosa PAO1H2O] [Pseudomonas aeruginosa]	-	-	-	-	-	-	-
PA1127	1027	1051	140.35	153.847	0.132464	0.554229	0.736057	no	yhdN	oxidoreductase [Pseudomonas aeruginosa PAO1] [Pseudomonas aeruginosa]	-	-	-	-	-	-	GO:0008152//metabolic process;GO:0044710//single-organism metabolic process;GO:0044699//single-organism process
PA1128	37.6667	83.6667	5.48667	13.2467	1.27163	0.0313578	0.0985161	no	ycaN	transcriptional regulator [Pseudomonas aeruginosa PAO1] [Pseudomonas aeruginosa]	-	-	-	-	-	GO:0001071//nucleic acid binding transcription factor activity	GO:0009987//cellular process;GO:0065007//biological regulation;GO:0044237//cellular metabolic process;GO:0009058//biosynthetic process;GO:0071704//organic substance metabolic process;GO:0044249//cellular biosynthetic process;GO:0060255//regulation of macromolecule metabolic process;GO:0034645//cellular macromolecule biosynthetic process;GO:1901576//organic substance biosynthetic process;GO:004317…
PA1129	8.33333	30	2.88	10.68	1.89077	0.0895105	0.217204	no	fosA	glutathione transferase FosA [Pseudomonas aeruginosa PAO1] [Pseudomonas aeruginosa]	-	-	-	-	-	-	-
PA1130	4521.33	1777	634.17	261.21	-1.27966	2.95e-11	4.54e-10	yes	rfbF	rhamnosyltransferase [Pseudomonas aeruginosa PAO1] [Pseudomonas aeruginosa]	-	-	-	-	-	GO:0003824//catalytic activity	GO:0006629//lipid metabolic process;GO:0044763//single-organism cellular process;GO:0006664//glycolipid metabolic process;GO:0071704//organic substance metabolic process;GO:0009987//cellular process;GO:0044699//single-organism process;GO:1903509//liposaccharide metabolic process;GO:0044710//single-organism metabolic process;GO:0006643//membrane lipid metabolic process;GO:0044238//primary metaboli…
PA1131	281.333	175	31.01	20.0467	-0.629371	0.0915506	0.220516	no	tetA	major facilitator superfamily transporter [Pseudomonas aeruginosa PAO1] [Pseudomonas aeruginosa]	-	-	-	-	GO:0031224//intrinsic component of membrane;GO:0016020//membrane;GO:0044425//membrane part	-	GO:0009987//cellular process;GO:0044763//single-organism cellular process;GO:0044699//single-organism process
PA1132	22.3333	25	4.67	5.05333	0.113813	0.930377	0.973145	no	-	Uncharacterised protein [Enterobacter cloacae]	-	-	-	-	-	-	-
PA1133	33.6667	26.3333	13.12	10.83	-0.276734	0.716628	0.847438	no	-	Uncharacterised protein [Enterobacter cloacae]	-	-	-	-	-	-	-
PA1134	4.33333	2	1.15667	0.516667	-1.16267	0.508489	0.698449	no	yuxK	Protein of uncharacterised function%2C DUF393 [Enterobacter cloacae]	-	-	-	-	-	-	-
PA0115	40.3333	51.6667	12.0633	16.4733	0.449504	0.544647	0.728498	no	elaA	acyltransferase [Pseudomonas aeruginosa]	-	-	-	-	-	-	-
PA1135	4619.67	5041.33	714.643	833.78	0.222443	0.239713	0.435215	no	hchA	Molecular chaperone Hsp31 and glyoxalase 3 [Pseudomonas aeruginosa]	Metabolism	Carbohydrate metabolism;Global and Overview	ko01120//Microbial metabolism in diverse environments;ko00620//Pyruvate metabolism	K05523	-	GO:0003824//catalytic activity;GO:0005488//binding;GO:0005515//protein binding	GO:0006457//protein folding;GO:0009987//cellular process
PA1136	224.667	226.333	41.2367	45.37	0.137811	0.721768	0.850617	no	bjaR1	transcriptional regulator [Pseudomonas aeruginosa PAO1] [Pseudomonas aeruginosa]	-	-	-	-	-	GO:0001071//nucleic acid binding transcription factor activity	GO:0071704//organic substance metabolic process;GO:0044249//cellular biosynthetic process;GO:0060255//regulation of macromolecule metabolic process;GO:0044260//cellular macromolecule metabolic process;GO:0044237//cellular metabolic process;GO:0009058//biosynthetic process;GO:0050789//regulation of biological process;GO:0009987//cellular process;GO:0008152//metabolic process;GO:0010468//regulation…
PA1137	235.667	102	32.1533	14.8867	-1.11095	0.0021403	0.0106669	yes	TP53I3	oxidoreductase [Pseudomonas aeruginosa C23] [Pseudomonas aeruginosa]	-	-	-	-	-	GO:0003824//catalytic activity	GO:0044710//single-organism metabolic process;GO:0008152//metabolic process;GO:0044699//single-organism process
PA1138	34.3333	39.3333	5.19667	6.47333	0.316922	0.697237	0.833921	no	mauR	LysR substrate binding domain protein [Pseudomonas sp. HMSC05H02]	-	-	-	-	-	GO:0001071//nucleic acid binding transcription factor activity	GO:0060255//regulation of macromolecule metabolic process;GO:0065007//biological regulation;GO:0034645//cellular macromolecule biosynthetic process;GO:0044237//cellular metabolic process;GO:0044249//cellular biosynthetic process;GO:0009058//biosynthetic process;GO:0050789//regulation of biological process;GO:1901576//organic substance biosynthetic process;GO:0044260//cellular macromolecule metabo…
PA1139	137.333	176.333	21.91	29.88	0.447591	0.202659	0.390954	no	ylbC	cysteine-rich secretory family protein [Pseudomonas aeruginosa c7447m] [Pseudomonas aeruginosa]	-	-	-	-	-	-	-
PA1140	430.667	549.667	70.97	94.0967	0.406934	0.122102	0.273241	no	allE	allantoin catabolism protein [Pseudomonas sp. 2_1_26]	Metabolism	Global and Overview;Nucleotide metabolism	ko01120//Microbial metabolism in diverse environments;ko00230//Purine metabolism	K14977	-	-	-
PA1141	47.3333	130	7.32667	21.2333	1.5351	0.0016544	0.00859234	yes	lrhA	transcriptional regulator [Pseudomonas aeruginosa PAO1] [Pseudomonas aeruginosa]	-	-	-	-	-	GO:0001071//nucleic acid binding transcription factor activity	GO:0065007//biological regulation;GO:0009058//biosynthetic process;GO:0044260//cellular macromolecule metabolic process;GO:0043170//macromolecule metabolic process;GO:0009059//macromolecule biosynthetic process;GO:0009987//cellular process;GO:1901576//organic substance biosynthetic process;GO:0034645//cellular macromolecule biosynthetic process;GO:0071704//organic substance metabolic process;GO:0…
PA1142	122.667	127.333	23.33	25.9233	0.152065	0.716888	0.847564	no	yihL	transcriptional regulator [Pseudomonas aeruginosa PAO1] [Pseudomonas aeruginosa]	-	-	-	-	-	GO:0001071//nucleic acid binding transcription factor activity	GO:0044249//cellular biosynthetic process;GO:0009987//cellular process;GO:0010468//regulation of gene expression;GO:0044237//cellular metabolic process;GO:0065007//biological regulation;GO:0019222//regulation of metabolic process;GO:0034645//cellular macromolecule biosynthetic process;GO:0050789//regulation of biological process;GO:0008152//metabolic process;GO:0044260//cellular macromolecule met…
PA1143	4.33333	14.6667	1.00333	3.37	1.74795	0.152585	0.319318	no	-	HAD phosphoserine phosphatase-like hydrolase, IB family protein [Pseudomonas aeruginosa PAO581] [Pseudomonas aeruginosa]	-	-	-	-	-	GO:0003824//catalytic activity;GO:0042578//phosphoric ester hydrolase activity;GO:0016787//hydrolase activity;GO:0016788//hydrolase activity, acting on ester bonds	GO:0006796//phosphate-containing compound metabolic process;GO:0008152//metabolic process;GO:0009987//cellular process;GO:0044237//cellular metabolic process;GO:0006793//phosphorus metabolic process
PA1144	5	8.66667	0.523333	0.95	0.860197	0.502932	0.693638	no	uhpC	MFS transporter [Pseudomonas aeruginosa]	-	-	-	-	-	-	-
PA0116	76.6667	87	21.88	26.8433	0.294951	0.559488	0.738886	no	Mb3122	HxlR family transcriptional regulator [Pseudomonas aeruginosa]	-	-	-	-	-	-	-
PA1145	103	124.333	15.9367	20.07	0.332691	0.419669	0.618858	no	bauR	transcriptional regulator [Pseudomonas aeruginosa PAO1] [Pseudomonas aeruginosa]	-	-	-	-	-	GO:0001071//nucleic acid binding transcription factor activity	GO:0043170//macromolecule metabolic process;GO:1901576//organic substance biosynthetic process;GO:0008152//metabolic process;GO:0010468//regulation of gene expression;GO:0044249//cellular biosynthetic process;GO:0060255//regulation of macromolecule metabolic process;GO:0071704//organic substance metabolic process;GO:0050789//regulation of biological process;GO:0044237//cellular metabolic process;…
PA1146	3.33333	24.3333	0.41	3.04	2.89038	0.00906185	0.0361692	yes	dhaT	amino acid permease [Pseudomonas aeruginosa PADK2_CF510] [Pseudomonas aeruginosa]	Metabolism	Xenobiotics biodegradation and metabolism;Lipid metabolism;Global and Overview;Carbohydrate metabolism	ko01120//Microbial metabolism in diverse environments;ko00650//Butanoate metabolism;ko00051//Fructose and mannose metabolism;ko00625//Chloroalkane and chloroalkene degradation;ko00363//Bisphenol degradation;ko00591//Linoleic acid metabolism	K00100	-	-	-
PA1147	31	55	2.86	5.52667	0.950394	0.148326	0.312525	no	SPCC794.03	amino acid permease [Pseudomonas aeruginosa PAO1] [Pseudomonas aeruginosa]	-	-	-	-	GO:0044425//membrane part;GO:0031224//intrinsic component of membrane;GO:0016020//membrane	GO:0046943//carboxylic acid transmembrane transporter activity;GO:0005342//organic acid transmembrane transporter activity;GO:0008509//anion transmembrane transporter activity;GO:0005215//transporter activity;GO:0022892//substrate-specific transporter activity;GO:0022857//transmembrane transporter activity;GO:0022891//substrate-specific transmembrane transporter activity;GO:0008514//organic anion…	-
PA1148	37	24.3333	2.69667	1.75333	-0.621077	0.450242	0.646377	no	eta	exotoxin A [Pseudomonas aeruginosa]	-	-	-	-	-	-	-
PA1149	8.66667	12	3.50333	4.39	0.325493	0.816578	0.90761	no	-	DUF2195 domain-containing protein [Pseudomonas aeruginosa]	-	-	-	-	-	-	-
PA1150	1253.06	582.877	80.34	41.0867	-0.967448	0.0030842	0.0145237	no	pys2	pyocin-S2 [Pseudomonas aeruginosa]	-	-	-	-	-	-	-
PA1151	933.333	1227	469.76	683.523	0.541067	0.0569016	0.154954	no	imm2	colicin immunity protein [Pseudomonas aeruginosa]	-	-	-	-	-	-	GO:0044237//cellular metabolic process;GO:0008152//metabolic process;GO:0009987//cellular process;GO:0019748//secondary metabolic process;GO:0044710//single-organism metabolic process;GO:0044699//single-organism process;GO:0009404//toxin metabolic process;GO:0044763//single-organism cellular process
PA1153	39.3333	40	9.84667	10.02	0.0251752	0.97118	0.997057	no	-	phage antirepressor [Pseudomonas aeruginosa]	-	-	-	-	-	-	-
PA1154	2.66667	0.666667	0.726667	0.166667	-2.12433	0.314409	0.516296	no	rayT	Transposase [Pseudomonas aeruginosa PA99] [Pseudomonas aeruginosa]	-	-	-	-	-	-	-
PA1155	5279	4928	573.747	571.62	-0.00535747	0.976788	0.999976	no	nrdB	ribonucleotide-diphosphate reductase subunit beta [Pseudomonas aeruginosa PAO1] [Pseudomonas aeruginosa]	Metabolism	Nucleotide metabolism;Global and Overview	ko01100//Metabolic pathways;ko00230//Purine metabolism;ko00240//Pyrimidine metabolism	K00526	GO:0005623//cell;GO:0005622//intracellular;GO:0044444//cytoplasmic part;GO:0044464//cell part;GO:0005737//cytoplasm;GO:0044424//intracellular part	GO:0046914//transition metal ion binding;GO:0005488//binding;GO:0046872//metal ion binding;GO:0043167//ion binding;GO:0043169//cation binding;GO:0003824//catalytic activity	GO:0044763//single-organism cellular process;GO:0006753//nucleoside phosphate metabolic process;GO:0019438//aromatic compound biosynthetic process;GO:0043170//macromolecule metabolic process;GO:0044249//cellular biosynthetic process;GO:0006725//cellular aromatic compound metabolic process;GO:0044271//cellular nitrogen compound biosynthetic process;GO:0090304//nucleic acid metabolic process;GO:000…
PA0117	9.66667	23.6667	1.88	4.83333	1.36229	0.235024	0.429229	no	budC	short-chain dehydrogenase [Pseudomonas aeruginosa]	-	-	-	-	-	-	-
PA1156	14931.3	10981.3	709.24	548.287	-0.371344	0.0427111	0.12507	no	nrdA	ribonucleotide-diphosphate reductase subunit alpha [Pseudomonas aeruginosa PAO1] [Pseudomonas aeruginosa]	Metabolism	Global and Overview;Nucleotide metabolism	ko01100//Metabolic pathways;ko00230//Purine metabolism;ko00240//Pyrimidine metabolism	K00525	GO:0044464//cell part;GO:0005623//cell;GO:0044444//cytoplasmic part;GO:0005737//cytoplasm;GO:0005622//intracellular;GO:0044424//intracellular part	GO:0036094//small molecule binding;GO:1901363//heterocyclic compound binding;GO:0097367//carbohydrate derivative binding;GO:0016725//oxidoreductase activity, acting on CH or CH2 groups;GO:0001883//purine nucleoside binding;GO:0003824//catalytic activity;GO:0005488//binding;GO:0016491//oxidoreductase activity;GO:0001882//nucleoside binding;GO:0097159//organic cyclic compound binding;GO:0016728//ox…	GO:0090304//nucleic acid metabolic process;GO:0006807//nitrogen compound metabolic process;GO:0008152//metabolic process;GO:0044699//single-organism process;GO:0046483//heterocycle metabolic process;GO:0006725//cellular aromatic compound metabolic process;GO:0044238//primary metabolic process;GO:0006139//nucleobase-containing compound metabolic process;GO:0044710//single-organism metabolic proces…
PA1157	109.667	282	21.2233	57.7067	1.44309	1.31e-05	0.000104087	yes	ompR	two-component response regulator [Pseudomonas aeruginosa PAO1] [Pseudomonas aeruginosa]	Environmental Information Processing	Signal transduction	ko02020//Two-component system	K07661	-	GO:0097159//organic cyclic compound binding;GO:1901363//heterocyclic compound binding;GO:0005488//binding;GO:0003676//nucleic acid binding	GO:0034645//cellular macromolecule biosynthetic process;GO:0010468//regulation of gene expression;GO:0043170//macromolecule metabolic process;GO:0044260//cellular macromolecule metabolic process;GO:0065007//biological regulation;GO:0009987//cellular process;GO:0008152//metabolic process;GO:0044249//cellular biosynthetic process;GO:0071704//organic substance metabolic process;GO:0019222//regulatio…
PA1158	54.6667	123	5.51333	13.1567	1.2548	0.00737222	0.030568	yes	rstB	two-component sensor [Pseudomonas aeruginosa PA45] [Pseudomonas aeruginosa]	Environmental Information Processing	Signal transduction	ko02020//Two-component system	K07639	-	-	-
PA1159	240.333	347	157.527	246.343	0.645074	0.0374685	0.112934	no	cspA	cold-shock protein [Pseudomonas aeruginosa PAO1] [Pseudomonas aeruginosa]	-	-	-	-	GO:0005623//cell;GO:0005622//intracellular;GO:0044424//intracellular part;GO:0044464//cell part	GO:0003676//nucleic acid binding;GO:0097159//organic cyclic compound binding;GO:0005488//binding;GO:1901363//heterocyclic compound binding	GO:0050789//regulation of biological process;GO:0065007//biological regulation;GO:0034645//cellular macromolecule biosynthetic process;GO:0009059//macromolecule biosynthetic process;GO:0060255//regulation of macromolecule metabolic process;GO:0010468//regulation of gene expression;GO:0008152//metabolic process;GO:0019222//regulation of metabolic process;GO:0071704//organic substance metabolic pro…
PA1160	23.3333	82.6667	8.61667	32.3233	1.90737	0.0556335	0.152007	no	-	Uncharacterised protein [Pseudomonas aeruginosa]	-	-	-	-	-	-	-
PA1161	66.6667	24	11.1	4.5	-1.30256	0.0708089	0.182343	no	rlmA	rRNA methyltransferase [Pseudomonas aeruginosa PAO1] [Pseudomonas aeruginosa]	-	-	-	-	-	GO:0005488//binding;GO:0016741//transferase activity, transferring one-carbon groups;GO:0043167//ion binding;GO:0043169//cation binding;GO:0016740//transferase activity;GO:0003824//catalytic activity	GO:0008152//metabolic process
PA1162	96.6667	177.333	11.5433	22.2733	0.948258	0.0146398	0.0531937	no	dapE	succinyl-diaminopimelate desuccinylase [Pseudomonas aeruginosa PAO1] [Pseudomonas aeruginosa]	Metabolism	Amino acid metabolism;Global and Overview	ko01100//Metabolic pathways;ko01120//Microbial metabolism in diverse environments;ko01230//Biosynthesis of amino acids;ko00300//Lysine biosynthesis	K01439	-	GO:0043169//cation binding;GO:0005488//binding;GO:0043167//ion binding;GO:0046914//transition metal ion binding;GO:0016787//hydrolase activity;GO:0008233//peptidase activity;GO:0016810//hydrolase activity, acting on carbon-nitrogen (but not peptide) bonds;GO:0046872//metal ion binding;GO:0016811//hydrolase activity, acting on carbon-nitrogen (but not peptide) bonds, in linear amides;GO:0070011//p…	GO:1901566//organonitrogen compound biosynthetic process;GO:0044237//cellular metabolic process;GO:0043436//oxoacid metabolic process;GO:1901576//organic substance biosynthetic process;GO:0006807//nitrogen compound metabolic process;GO:0044283//small molecule biosynthetic process;GO:0044238//primary metabolic process;GO:1901564//organonitrogen compound metabolic process;GO:0009066//aspartate fami…
PA1163	143.333	109	7.54	6.06	-0.315247	0.424576	0.622036	no	bcsA	glycosyl transferase [Pseudomonas aeruginosa]	-	-	-	-	-	-	-
PA1164	424	324.333	70.1533	58.2233	-0.268914	0.347663	0.554344	no	tcdA	thiF family protein [Pseudomonas aeruginosa PAO581] [Pseudomonas aeruginosa]	-	-	-	-	-	-	-
PA1165	51.3333	64.6667	9.93	12.7133	0.356477	0.570248	0.745647	no	entD	4'-phosphopantetheinyl transferase [Pseudomonas aeruginosa]	-	-	-	-	-	-	-
PA0118	73.3333	43	16.72	10.5467	-0.664788	0.292441	0.493206	no	nsaD	2-hydroxychromene-2-carboxylate isomerase [Pseudomonas aeruginosa]	-	-	-	-	-	-	-
PA1166	376.667	452	65.9	82.25	0.319737	0.302714	0.504553	no	usf	dienelactone hydrolase [Pseudomonas aeruginosa MPAO1/P2] [Pseudomonas aeruginosa]	-	-	-	-	-	-	-
PA1167	127.667	74.6667	25.7167	16.2233	-0.664633	0.132613	0.288846	no	alyA	alginate lyase family protein [Pseudomonas aeruginosa PAO581] [Pseudomonas aeruginosa]	-	-	-	-	-	GO:0003824//catalytic activity	-
PA1168	10.3333	5.33333	4.7	2.52	-0.899237	0.510087	0.699779	no	-	Uncharacterised protein [Enterobacter cloacae]	-	-	-	-	-	-	-
PA1169	68.3333	107	4.58667	7.49667	0.708803	0.130878	0.286868	no	loxA	arachidonate 15-lipoxygenase [Pseudomonas aeruginosa PAO1] [Pseudomonas aeruginosa]	Metabolism	Global and Overview;Lipid metabolism	ko01100//Metabolic pathways;ko00590//Arachidonic acid metabolism	K19246	-	-	-
PA1170	16.6667	74	3.29667	14.7367	2.16033	0.0300724	0.0951893	no	yjbE	Membrane protein TerC, possibly involved in tellurium resistance [Pseudomonas aeruginosa 18A] [Pseudomonas aeruginosa]	-	-	-	-	-	-	-
PA1171	664	408.333	75.1167	48.7367	-0.624125	0.0132181	0.0490553	no	mltB	transglycosylase [Pseudomonas aeruginosa PAO1] [Pseudomonas aeruginosa]	-	-	-	-	-	-	-
PA1172	670.667	198.333	153.857	48.05	-1.67898	6.16e-09	7.81e-08	yes	napC	cytochrome C protein NapC [Pseudomonas aeruginosa PAO1] [Pseudomonas aeruginosa]	-	-	-	-	-	GO:1901363//heterocyclic compound binding;GO:0043169//cation binding;GO:0097159//organic cyclic compound binding;GO:0003824//catalytic activity;GO:0016661//oxidoreductase activity, acting on other nitrogenous compounds as donors;GO:0043167//ion binding;GO:0005488//binding;GO:0046906//tetrapyrrole binding;GO:0016491//oxidoreductase activity	GO:0071941//nitrogen cycle metabolic process;GO:0008152//metabolic process;GO:0044710//single-organism metabolic process;GO:0044699//single-organism process;GO:0006807//nitrogen compound metabolic process
PA1173	196.667	53	54.02	15.5867	-1.79318	1.55e-05	0.000119818	yes	napB	cytochrome C protein NapB [Pseudomonas aeruginosa PAO1] [Pseudomonas aeruginosa]	Metabolism	Global and Overview;Energy metabolism	ko01120//Microbial metabolism in diverse environments;ko00910//Nitrogen metabolism	K02568	-	GO:0043167//ion binding;GO:0005488//binding;GO:0043169//cation binding	GO:0044710//single-organism metabolic process;GO:0044699//single-organism process;GO:0008152//metabolic process
PA1174	9517	1961.67	519.343	113.903	-2.18888	3.24e-31	1.32e-29	yes	napA	nitrate reductase catalytic subunit [Pseudomonas aeruginosa]	Metabolism	Global and Overview;Energy metabolism	ko01120//Microbial metabolism in diverse environments;ko00910//Nitrogen metabolism	K02567	-	-	-
PA1175	157.333	35.6667	63.41	15.8333	-2.00175	7.84e-05	0.00053838	yes	napD	NapD protein of periplasmic nitrate reductase [Pseudomonas aeruginosa]	-	-	-	-	-	-	-
PA0013	3.66667	7.66667	0.823333	1.69	1.03747	0.423715	0.621359	no	yhhQ	membrane protein [Pseudomonas aeruginosa VRFPA08] [Pseudomonas aeruginosa]	-	-	-	-	-	-	-
PA0119	31.3333	117.667	3.40667	12.5533	1.88164	0.0415939	0.122574	no	dctA1	C4-dicarboxylate transporter 1 [Pseudomonas aeruginosa]	Environmental Information Processing	Signal transduction	ko02020//Two-component system	K11103	-	-	-
PA1176	505.333	200.333	141.857	58.69	-1.27325	4.87e-06	4.21e-05	yes	napF	ferredoxin protein NapF [Pseudomonas aeruginosa PAO1] [Pseudomonas aeruginosa]	-	-	-	-	GO:0044464//cell part;GO:1990204//oxidoreductase complex;GO:0032991//macromolecular complex;GO:1902494//catalytic complex;GO:0043234//protein complex;GO:0005623//cell	GO:0005488//binding;GO:0051540//metal cluster binding	-
PA1177	96.3333	56.6667	80.5867	50.7033	-0.668461	0.282995	0.483294	no	napE	nitrate reductase protein NapE [Pseudomonas aeruginosa PAO1] [Pseudomonas aeruginosa]	-	-	-	-	-	-	-
PA1178	79712.3	161312	18196.3	38630.7	1.0861	1.43e-09	1.92e-08	yes	-	PhoP/Q and low Mg2+ inducible outer membrane protein H1 [Pseudomonas aeruginosa PAO1] [Pseudomonas aeruginosa]	-	-	-	-	GO:0019867//outer membrane;GO:0016020//membrane;GO:0031224//intrinsic component of membrane;GO:0044425//membrane part	GO:0008289//lipid binding;GO:0005488//binding	-
PA1179	13048.7	17245.3	2635.13	3727.16	0.500203	0.0186034	0.064675	no	phoP	two-component response regulator PhoP [Pseudomonas aeruginosa PAO1] [Pseudomonas aeruginosa]	Environmental Information Processing	Signal transduction	ko02020//Two-component system	K07660	-	GO:1901363//heterocyclic compound binding;GO:0003676//nucleic acid binding;GO:0005488//binding;GO:0097159//organic cyclic compound binding	GO:0044237//cellular metabolic process;GO:0046889//positive regulation of lipid biosynthetic process;GO:0019222//regulation of metabolic process;GO:1901576//organic substance biosynthetic process;GO:0080090//regulation of primary metabolic process;GO:0043170//macromolecule metabolic process;GO:0065007//biological regulation;GO:0009059//macromolecule biosynthetic process;GO:0048518//positive regul…
PA1180	712.333	1010	70.46	108.973	0.629099	0.0153324	0.0553122	no	phoQ	two-component sensor PhoQ [Pseudomonas aeruginosa PAO1] [Pseudomonas aeruginosa]	Environmental Information Processing	Signal transduction	ko02020//Two-component system	K07637	GO:0016020//membrane;GO:0044425//membrane part;GO:0031224//intrinsic component of membrane	GO:0004672//protein kinase activity;GO:0001883//purine nucleoside binding;GO:0016773//phosphotransferase activity, alcohol group as acceptor;GO:1901363//heterocyclic compound binding;GO:0036094//small molecule binding;GO:0016301//kinase activity;GO:0097367//carbohydrate derivative binding;GO:0016740//transferase activity;GO:0001882//nucleoside binding;GO:0016772//transferase activity, transferrin…	GO:0044267//cellular protein metabolic process;GO:0050896//response to stimulus;GO:0051716//cellular response to stimulus;GO:0044700//single organism signaling;GO:0043170//macromolecule metabolic process;GO:0044699//single-organism process;GO:0019538//protein metabolic process;GO:0044238//primary metabolic process;GO:0050794//regulation of cellular process;GO:0044260//cellular macromolecule metab…
PA1181	241.667	188	9.91667	8.14	-0.284826	0.380652	0.583389	no	yegE	diguanylate cyclase/phosphodiesterase [Pseudomonas aeruginosa]	-	-	-	-	-	-	-
PA1182	139.333	205.333	19.4033	29.4767	0.603269	0.107958	0.250413	no	oruR	AraC family transcriptional regulator, partial [Pseudomonas aeruginosa M10] [Pseudomonas aeruginosa]	-	-	-	-	-	GO:0097159//organic cyclic compound binding;GO:0003677//DNA binding;GO:0005488//binding;GO:0003676//nucleic acid binding;GO:0001071//nucleic acid binding transcription factor activity;GO:1901363//heterocyclic compound binding	GO:0019222//regulation of metabolic process;GO:1901576//organic substance biosynthetic process;GO:0060255//regulation of macromolecule metabolic process;GO:0050789//regulation of biological process;GO:0071704//organic substance metabolic process;GO:0009987//cellular process;GO:0034645//cellular macromolecule biosynthetic process;GO:0043170//macromolecule metabolic process;GO:0009059//macromolecul…
PA1183	525.333	757	55.4367	83.6267	0.593123	0.0147026	0.0533871	no	dctA2	C4-dicarboxylate transport protein [Pseudomonas aeruginosa PAO1] [Pseudomonas aeruginosa]	Environmental Information Processing	Signal transduction	ko02020//Two-component system	K11103	-	-	GO:0071702//organic substance transport;GO:0015740//C4-dicarboxylate transport;GO:0006820//anion transport;GO:0015849//organic acid transport;GO:0046942//carboxylic acid transport;GO:0051179//localization;GO:1902578//single-organism localization;GO:0006810//transport;GO:0044699//single-organism process;GO:0006835//dicarboxylic acid transport;GO:0051234//establishment of localization;GO:0015711//o…
PA1184	107	118	16.3733	19.1	0.222225	0.6018	0.767562	no	gcvA	glycine cleavage system transcriptional activator GcvA [Pseudomonas aeruginosa RB] [Pseudomonas aeruginosa]	-	-	-	-	-	GO:0001071//nucleic acid binding transcription factor activity	GO:0050789//regulation of biological process;GO:0019222//regulation of metabolic process;GO:0008152//metabolic process;GO:0034645//cellular macromolecule biosynthetic process;GO:0044249//cellular biosynthetic process;GO:1901576//organic substance biosynthetic process;GO:0044237//cellular metabolic process;GO:0009058//biosynthetic process;GO:0010468//regulation of gene expression;GO:0009987//cellu…
PA1185	6	6.66667	1.31667	1.54333	0.22916	0.903569	0.958834	no	yfcG	glutathione S-transferase [Pseudomonas aeruginosa PAO1] [Pseudomonas aeruginosa]	-	-	-	-	-	GO:0003824//catalytic activity	-
PA0120	207	206.333	40.9533	43.4433	0.0851539	0.795619	0.895817	no	nanR	transcriptional regulator [Pseudomonas aeruginosa PAO1] [Pseudomonas aeruginosa]	-	-	-	-	-	GO:0001071//nucleic acid binding transcription factor activity	GO:1901576//organic substance biosynthetic process;GO:0065007//biological regulation;GO:0008152//metabolic process;GO:0071704//organic substance metabolic process;GO:0050789//regulation of biological process;GO:0044237//cellular metabolic process;GO:0019222//regulation of metabolic process;GO:0044249//cellular biosynthetic process;GO:0044260//cellular macromolecule metabolic process;GO:0043170//m…
PA1186	11.3333	14.3333	1.62667	2.02667	0.31719	0.798567	0.897681	no	ssuD	BA3436 family luciferase-type oxidoreductase [Pseudomonas sp. P179]	-	-	-	-	-	-	GO:0008152//metabolic process;GO:0044699//single-organism process;GO:0044710//single-organism metabolic process
PA1187	56	69.3333	6.67667	8.85	0.406549	0.459434	0.653466	no	Acadl	acyl-CoA dehydrogenase [Pseudomonas aeruginosa PAO1] [Pseudomonas aeruginosa]	Metabolism	Lipid metabolism;Global and Overview;Carbohydrate metabolism;Amino acid metabolism;Metabolism of other amino acids	ko01100//Metabolic pathways;ko01110//Biosynthesis of secondary metabolites;ko01130//Biosynthesis of antibiotics;ko01200//Carbon metabolism;ko01212//Fatty acid metabolism;ko00280//Valine, leucine and isoleucine degradation;ko00640//Propanoate metabolism;ko00071//Fatty acid degradation;ko00410//beta-Alanine metabolism	K00249	-	GO:0016491//oxidoreductase activity;GO:1901265//nucleoside phosphate binding;GO:0000166//nucleotide binding;GO:0097159//organic cyclic compound binding;GO:1901363//heterocyclic compound binding;GO:0003824//catalytic activity;GO:0005488//binding;GO:0036094//small molecule binding	GO:0044699//single-organism process;GO:0008152//metabolic process;GO:0044710//single-organism metabolic process
PA1188	400	662	47.1533	81.57	0.790679	0.00372022	0.0170699	no	Amacr	carnitine dehydratase [Pseudomonas aeruginosa RP73] [Pseudomonas aeruginosa]	-	-	-	-	-	-	-
PA1189	23.3333	27.6667	6.88	7.60333	0.144223	0.909132	0.961358	no	sprT	Zn-dependent metalloprotease [Pseudomonas aeruginosa PAO1] [Pseudomonas aeruginosa]	-	-	-	-	-	-	-
PA1190	142	839	33.64	203.947	2.59994	2.58e-12	4.37e-11	yes	yohC	MULTISPECIES: YIP1 family protein [Pseudomonas]	-	-	-	-	-	-	-
PA1191	81.6667	62.3333	18.3267	15.0633	-0.282903	0.611232	0.774826	no	-	dnaJ domain protein [Pseudomonas aeruginosa PAO581] [Pseudomonas aeruginosa]	-	-	-	-	-	-	-
PA1192	102.667	138.333	17.6067	24.3967	0.470562	0.433631	0.631067	no	ttcA	tRNA 2-thiocytidine biosynthesis protein TtcA [Pseudomonas aeruginosa]	-	-	-	-	-	-	-
PA1193	60.3333	43	11.7933	9.14333	-0.367179	0.590387	0.759284	no	tag	3-methyladenine DNA glycosylase [Pseudomonas aeruginosa WC55] [Pseudomonas aeruginosa]	-	-	-	-	-	-	-
PA1194	6.33333	12.6667	0.623333	1.25667	1.01153	0.422044	0.619917	no	arcD	amino acid permease [Pseudomonas aeruginosa PAO1] [Pseudomonas aeruginosa]	-	-	-	-	GO:0031224//intrinsic component of membrane;GO:0044425//membrane part;GO:0016020//membrane	GO:0022891//substrate-specific transmembrane transporter activity;GO:0008514//organic anion transmembrane transporter activity;GO:0022857//transmembrane transporter activity;GO:0005342//organic acid transmembrane transporter activity;GO:0046943//carboxylic acid transmembrane transporter activity;GO:0008509//anion transmembrane transporter activity;GO:0005215//transporter activity;GO:0022892//subs…	GO:0044699//single-organism process;GO:0006820//anion transport;GO:0071702//organic substance transport;GO:0015711//organic anion transport;GO:0051179//localization;GO:0051234//establishment of localization;GO:0006811//ion transport;GO:1902578//single-organism localization;GO:0044765//single-organism transport;GO:0006810//transport;GO:0046942//carboxylic acid transport;GO:0015849//organic acid tr…
PA1195	15	39.3333	2.73333	7.58333	1.47217	0.173017	0.350198	no	PA1195	N(G),N(G)-dimethylarginine dimethylaminohydrolase [Pseudomonas aeruginosa]	-	-	-	-	-	-	-
PA0121	214.333	221.333	39.4233	43.65	0.146932	0.664024	0.812883	no	-	bacterial regulatory s, gntR family protein [Pseudomonas aeruginosa PAO581] [Pseudomonas aeruginosa]	-	-	-	-	-	GO:0001071//nucleic acid binding transcription factor activity	GO:0065007//biological regulation;GO:0044260//cellular macromolecule metabolic process;GO:0044237//cellular metabolic process;GO:0009987//cellular process;GO:0019222//regulation of metabolic process;GO:0050789//regulation of biological process;GO:0009058//biosynthetic process;GO:0010468//regulation of gene expression;GO:0044249//cellular biosynthetic process;GO:0008152//metabolic process;GO:00602…
PA1196	282.667	548.333	27.8133	57.7667	1.05446	5.8e-05	0.000410944	yes	rocR	transcriptional regulator [Pseudomonas aeruginosa PAO1] [Pseudomonas aeruginosa]	-	-	-	-	-	GO:0003676//nucleic acid binding;GO:0005488//binding;GO:0032549//ribonucleoside binding;GO:0003677//DNA binding;GO:0001882//nucleoside binding;GO:0001883//purine nucleoside binding;GO:0097159//organic cyclic compound binding;GO:0036094//small molecule binding;GO:0032550//purine ribonucleoside binding;GO:0005515//protein binding;GO:1901363//heterocyclic compound binding;GO:0060089//molecular trans…	GO:0050794//regulation of cellular process;GO:0009059//macromolecule biosynthetic process;GO:0009987//cellular process;GO:0043170//macromolecule metabolic process;GO:0008152//metabolic process;GO:0009058//biosynthetic process;GO:0044237//cellular metabolic process;GO:0071704//organic substance metabolic process;GO:0044260//cellular macromolecule metabolic process;GO:0034645//cellular macromolecul…
PA1197	167.333	272.333	29.49	50.5433	0.777295	0.0110962	0.0425981	no	cobB2	NAD-dependent protein deacylase [Pseudomonas aeruginosa PAO1] [Pseudomonas aeruginosa]	-	-	-	-	-	-	-
PA1198	1016	1658	229.78	392.377	0.771986	0.00412725	0.0185823	no	mepS	peptidase P60 [Pseudomonas aeruginosa]	-	-	-	-	-	-	-
PA1199	736	980	192.253	264.637	0.461004	0.102377	0.240745	no	mepH	lipoprotein [Pseudomonas aeruginosa PAO1] [Pseudomonas aeruginosa]	-	-	-	-	-	-	-
PA1200	229.333	357.333	47.2867	77.3667	0.710279	0.010778	0.041555	no	mdmC	SAM-dependent methyltransferase [Pseudomonas aeruginosa]	-	-	-	-	-	-	-
PA1201	145	146.333	21.3067	23.28	0.127786	0.760123	0.874725	no	HI_1364	LysR family transcriptional regulator, partial [Pseudomonas aeruginosa]	-	-	-	-	-	GO:0001071//nucleic acid binding transcription factor activity	GO:0043170//macromolecule metabolic process;GO:0009059//macromolecule biosynthetic process;GO:0044237//cellular metabolic process;GO:0044249//cellular biosynthetic process;GO:0009987//cellular process;GO:0009058//biosynthetic process;GO:0044260//cellular macromolecule metabolic process;GO:0060255//regulation of macromolecule metabolic process;GO:0071704//organic substance metabolic process;GO:005…
PA1202	6414.67	2206.67	1412.74	516.127	-1.4527	1.37e-14	2.71e-13	yes	NIC2	hydrolase [Pseudomonas aeruginosa PAO1] [Pseudomonas aeruginosa]	-	-	-	-	-	GO:0003824//catalytic activity	-
PA1203	144.333	173	49.3167	61.1267	0.309727	0.445904	0.642028	no	-	osmC-like family protein [Pseudomonas aeruginosa PAO581] [Pseudomonas aeruginosa]	-	-	-	-	-	-	-
PA1204	359.333	190.667	86.0767	49.46	-0.79936	0.0166446	0.0590107	no	PA1204	NAD(P)H-dependent FMN reductase [Pseudomonas aeruginosa PAO1] [Pseudomonas aeruginosa]	-	-	-	-	-	GO:1901265//nucleoside phosphate binding;GO:0032553//ribonucleotide binding;GO:0016646//oxidoreductase activity, acting on the CH-NH group of donors, NAD or NADP as acceptor;GO:0003824//catalytic activity;GO:1901363//heterocyclic compound binding;GO:0036094//small molecule binding;GO:0005515//protein binding;GO:0016491//oxidoreductase activity;GO:0097159//organic cyclic compound binding;GO:000016…	GO:0044710//single-organism metabolic process;GO:0008152//metabolic process;GO:0044699//single-organism process
PA1205	939.667	972	137.863	149.097	0.113009	0.633418	0.790811	no	CC_3178	quercetin 2,3-dioxygenase [Pseudomonas aeruginosa PAO1] [Pseudomonas aeruginosa]	-	-	-	-	-	GO:0043167//ion binding;GO:0005488//binding;GO:0043169//cation binding;GO:0003824//catalytic activity;GO:0016491//oxidoreductase activity	GO:0008152//metabolic process;GO:0044699//single-organism process;GO:0044710//single-organism metabolic process
PA0122	23589.3	18676.3	7722.98	6593.93	-0.22802	0.273142	0.473062	no	AFUA_3G00590	Aegerolysin [Pseudomonas sp. HMSC05H02]	-	-	-	-	-	-	-
PA1206	159.333	252.333	45.4233	77.76	0.775595	0.0158102	0.0567042	no	-	protein containing DUF1857 [Marinobacter adhaerens HP15] [Marinobacter adhaerens]	-	-	-	-	-	-	-
PA1207	227	151.333	17	12.0167	-0.500498	0.151688	0.317681	no	kefB	transporter, CPA2 family [Pseudomonas sp. HMSC05H02]	-	-	-	-	GO:0016020//membrane;GO:0031224//intrinsic component of membrane;GO:0044425//membrane part	GO:0015075//ion transmembrane transporter activity;GO:0022891//substrate-specific transmembrane transporter activity;GO:0022890//inorganic cation transmembrane transporter activity;GO:0022804//active transmembrane transporter activity;GO:0008324//cation transmembrane transporter activity;GO:0015078//hydrogen ion transmembrane transporter activity;GO:0015077//monovalent inorganic cation transmembr…	GO:0051234//establishment of localization;GO:0051179//localization;GO:0006811//ion transport;GO:0044763//single-organism cellular process;GO:1902578//single-organism localization;GO:0006818//hydrogen transport;GO:0006812//cation transport;GO:0006810//transport;GO:0030001//metal ion transport;GO:0044699//single-organism process;GO:0015672//monovalent inorganic cation transport;GO:0044765//single-o…
PA1208	175.333	161.333	15.7533	15.66	-0.00857292	0.986213	1	no	ethA	FAD-containing monooxygenase EthA [Pseudomonas aeruginosa PAO581] [Pseudomonas aeruginosa]	-	-	-	-	-	-	GO:0044710//single-organism metabolic process;GO:0008152//metabolic process;GO:0044699//single-organism process
PA1209	157	116	23.3167	18.15	-0.361392	0.368399	0.573252	no	slr0232	membrane protein [Pseudomonas aeruginosa]	-	-	-	-	-	-	-
PA1210	107	116.667	21.56	24.4067	0.178918	0.679236	0.823633	no	CC_1473	quercetin 2,3-dioxygenase [Pseudomonas aeruginosa PAO1] [Pseudomonas aeruginosa]	-	-	-	-	-	GO:0043167//ion binding;GO:0005488//binding;GO:0003824//catalytic activity;GO:0043169//cation binding;GO:0016491//oxidoreductase activity	GO:0008152//metabolic process;GO:0044710//single-organism metabolic process;GO:0044699//single-organism process
PA1211	19.6667	14.6667	4.1	3.16333	-0.374178	0.708869	0.84265	no	-	alpha/beta hydrolase fold family protein [Pseudomonas aeruginosa PAO581] [Pseudomonas aeruginosa]	-	-	-	-	-	GO:0003824//catalytic activity	-
PA1212	17.6667	17.3333	2.06	2.09667	0.0254532	1	1	no	yqjV	major facilitator superfamily transporter [Pseudomonas aeruginosa PAO1] [Pseudomonas aeruginosa]	-	-	-	-	GO:0044425//membrane part;GO:0016020//membrane;GO:0031224//intrinsic component of membrane	-	GO:0044763//single-organism cellular process;GO:0044699//single-organism process;GO:0009987//cellular process
PA1213	59	45	8.17	6.58333	-0.311518	0.631958	0.78952	no	-	clavaminic acid synthetase [Pseudomonas aeruginosa]	-	-	-	-	-	-	-
PA1214	143	64	12.03	5.74667	-1.06584	0.0172692	0.0607597	no	asnH	asparagine synthase [Pseudomonas aeruginosa MPAO1/P1] [Pseudomonas aeruginosa]	-	-	-	-	-	-	-
PA1215	171.333	79.6667	18.1133	8.88667	-1.02734	0.00822024	0.0335579	yes	sauT	AMP-binding protein [Pseudomonas aeruginosa PAO579] [Pseudomonas aeruginosa]	-	-	-	-	-	-	-
PA0123	71.3333	68.3333	10.8033	10.9633	0.02121	0.98024	1	no	aaeR	transcriptional regulator [Pseudomonas aeruginosa PAO1] [Pseudomonas aeruginosa]	-	-	-	-	-	GO:0001071//nucleic acid binding transcription factor activity	GO:0034645//cellular macromolecule biosynthetic process;GO:0009059//macromolecule biosynthetic process;GO:0044249//cellular biosynthetic process;GO:0060255//regulation of macromolecule metabolic process;GO:0044237//cellular metabolic process;GO:0043170//macromolecule metabolic process;GO:0071704//organic substance metabolic process;GO:0008152//metabolic process;GO:0019222//regulation of metabolic…
PA1216	522	270	93.0933	51.8233	-0.845076	0.00992159	0.0388194	no	CRG1	methyltransferase [Pseudomonas aeruginosa RP73] [Pseudomonas aeruginosa]	-	-	-	-	-	-	-
PA1217	651	317.333	64.69	33.5667	-0.946513	0.000116822	0.00077769	no	leuA	2-isopropylmalate synthase [Pseudomonas aeruginosa]	Metabolism	Global and Overview;Carbohydrate metabolism;Amino acid metabolism	ko01100//Metabolic pathways;ko01110//Biosynthesis of secondary metabolites;ko01230//Biosynthesis of amino acids;ko00620//Pyruvate metabolism;ko01210//2-Oxocarboxylic acid metabolism;ko00290//Valine, leucine and isoleucine biosynthesis	K01649	-	GO:0016746//transferase activity, transferring acyl groups;GO:0016740//transferase activity;GO:0003824//catalytic activity	GO:0009987//cellular process;GO:0006082//organic acid metabolic process;GO:0044699//single-organism process;GO:0044763//single-organism cellular process;GO:0071704//organic substance metabolic process;GO:0043436//oxoacid metabolic process;GO:0008152//metabolic process;GO:0044237//cellular metabolic process;GO:0044710//single-organism metabolic process;GO:0044281//small molecule metabolic process
PA1218	243	110.667	37.03	18.1367	-1.02979	0.00323568	0.0151471	yes	-	phytanoyl-CoA dioxygenase family protein [Pseudomonas aeruginosa PAO581] [Pseudomonas aeruginosa]	-	-	-	-	-	-	GO:0044710//single-organism metabolic process;GO:0044699//single-organism process;GO:0008152//metabolic process
PA1219	5	4	1.14	0.936667	-0.283426	0.861641	0.935438	no	-	thioesterase domain protein [Pseudomonas aeruginosa c7447m] [Pseudomonas aeruginosa]	-	-	-	-	-	GO:0016787//hydrolase activity;GO:0003824//catalytic activity	-
PA1220	102	56	11.01	6.60333	-0.737548	0.149228	0.313713	no	-	condensation domain protein [Pseudomonas sp. HMSC05H02]	-	-	-	-	-	-	-
PA1221	87.3333	69	6.33	5.45333	-0.215067	0.730008	0.855331	no	lgrC	AMP-binding protein [Pseudomonas aeruginosa]	-	-	-	-	-	-	-
PA1222	194.333	268.667	22.9867	34.1967	0.573058	0.0701962	0.181354	no	mltA	membrane-bound lytic murein transglycosylase A [Pseudomonas aeruginosa PAO1] [Pseudomonas aeruginosa]	-	-	-	-	GO:0016020//membrane	GO:0003824//catalytic activity;GO:0016835//carbon-oxygen lyase activity;GO:0016829//lyase activity	GO:0000270//peptidoglycan metabolic process;GO:0071840//cellular component organization or biogenesis;GO:0006022//aminoglycan metabolic process;GO:0006807//nitrogen compound metabolic process;GO:0071704//organic substance metabolic process;GO:1901564//organonitrogen compound metabolic process;GO:0008152//metabolic process;GO:0009987//cellular process;GO:0016043//cellular component organization;GO…
PA1223	7.33333	15.6667	1.17	2.56333	1.13151	0.335982	0.542836	no	nagR	transcriptional regulator [Pseudomonas aeruginosa PAO1] [Pseudomonas aeruginosa]	-	-	-	-	-	GO:0001071//nucleic acid binding transcription factor activity	GO:0050789//regulation of biological process;GO:0009987//cellular process;GO:0044260//cellular macromolecule metabolic process;GO:0019222//regulation of metabolic process;GO:0044249//cellular biosynthetic process;GO:0071704//organic substance metabolic process;GO:0043170//macromolecule metabolic process;GO:0044237//cellular metabolic process;GO:0065007//biological regulation;GO:1901576//organic s…
PA1224	87.3333	190.667	15.7267	35.5333	1.17596	0.0147341	0.0534664	no	NQO2	NAD(P)H dehydrogenase [Pseudomonas aeruginosa PAO1] [Pseudomonas aeruginosa]	Metabolism	Metabolism of cofactors and vitamins;Global and Overview	ko01110//Biosynthesis of secondary metabolites;ko00130//Ubiquinone and other terpenoid-quinone biosynthesis	K00355	-	-	-
PA1225	19.3333	37	4.12667	8.36667	1.01968	0.191034	0.375176	no	NQO2	NAD(P)H dehydrogenase [Pseudomonas aeruginosa PAO1] [Pseudomonas aeruginosa]	Metabolism	Global and Overview;Metabolism of cofactors and vitamins	ko01110//Biosynthesis of secondary metabolites;ko00130//Ubiquinone and other terpenoid-quinone biosynthesis	K00355	-	-	-
PA0124	52.3333	59.6667	25.8267	31.4367	0.283587	0.683764	0.825263	no	-	plasmid stabilization protein [Pseudomonas aeruginosa]	-	-	-	-	-	-	-
PA1226	119	229	26.5067	54.9	1.05045	0.00302424	0.014302	yes	-	transcriptional regulator [Pseudomonas aeruginosa PAO1] [Pseudomonas aeruginosa]	-	-	-	-	-	-	GO:0060255//regulation of macromolecule metabolic process;GO:0050789//regulation of biological process;GO:0044249//cellular biosynthetic process;GO:0044237//cellular metabolic process;GO:0044260//cellular macromolecule metabolic process;GO:0010468//regulation of gene expression;GO:0009987//cellular process;GO:0065007//biological regulation;GO:0009058//biosynthetic process;GO:0019222//regulation o…
PA1227	76.6667	66.3333	12.0433	11.4233	-0.0762511	0.898327	0.956011	no	-	phosphotransferase enzyme family protein [Pseudomonas aeruginosa PAO581] [Pseudomonas aeruginosa]	-	-	-	-	-	GO:0016740//transferase activity;GO:0003824//catalytic activity	-
PA1228	8	9.33333	3.40667	3.60667	0.0823053	0.964247	0.992974	no	-	Uncharacterised protein [Pseudomonas aeruginosa]	-	-	-	-	-	-	-
PA1229	19.3333	41.3333	3.44333	7.41	1.10567	0.310305	0.512783	no	yeaM	AraC family transcriptional regulator, partial [Pseudomonas aeruginosa]	-	-	-	-	-	GO:1901363//heterocyclic compound binding;GO:0001071//nucleic acid binding transcription factor activity;GO:0005488//binding;GO:0003676//nucleic acid binding;GO:0097159//organic cyclic compound binding;GO:0003677//DNA binding	GO:0071704//organic substance metabolic process;GO:0043170//macromolecule metabolic process;GO:0044249//cellular biosynthetic process;GO:0019222//regulation of metabolic process;GO:1901576//organic substance biosynthetic process;GO:0009058//biosynthetic process;GO:0044260//cellular macromolecule metabolic process;GO:0034645//cellular macromolecule biosynthetic process;GO:0044237//cellular metabol…
PA1230	0	0	0.001	0.001	0	1	1	notest	-	DUF1656 domain-containing protein [Pseudomonas aeruginosa]	-	-	-	-	-	-	-
PA1231	15.3333	7	2.13333	1.14333	-0.899863	0.56489	0.742288	no	aaeA	efflux transporter periplasmic adaptor subunit [Pseudomonas aeruginosa]	-	-	-	-	-	-	-
PA1232	19.3333	18	1.26	1.31667	0.0634664	0.977489	1	no	aaeB	fusaric acid resistance family protein [Pseudomonas aeruginosa PAO581] [Pseudomonas aeruginosa]	-	-	-	-	GO:0016020//membrane;GO:0031224//intrinsic component of membrane;GO:0044425//membrane part	-	GO:0051234//establishment of localization;GO:0051179//localization
PA1233	0.666667	0	0.333333	0.001	-8.38082	0.572429	0.747215	no	-	DUF2790 domain-containing protein [Pseudomonas aeruginosa]	-	-	-	-	-	-	-
PA1234	83	106.667	23.7133	30.8633	0.380195	0.694955	0.831729	no	-	thioredoxin family protein [Pseudomonas aeruginosa c7447m] [Pseudomonas aeruginosa]	-	-	-	-	-	-	-
PA1235	57.3333	82.6667	10.4233	15.7433	0.594924	0.344207	0.551367	no	yeaM	transcriptional regulator [Pseudomonas aeruginosa PAO1] [Pseudomonas aeruginosa]	-	-	-	-	-	GO:0097159//organic cyclic compound binding;GO:0005488//binding;GO:0001071//nucleic acid binding transcription factor activity;GO:0003676//nucleic acid binding;GO:1901363//heterocyclic compound binding;GO:0003677//DNA binding	GO:0009987//cellular process;GO:0008152//metabolic process;GO:0044249//cellular biosynthetic process;GO:0044260//cellular macromolecule metabolic process;GO:0043170//macromolecule metabolic process;GO:0065007//biological regulation;GO:0010468//regulation of gene expression;GO:0034645//cellular macromolecule biosynthetic process;GO:0044237//cellular metabolic process;GO:0019222//regulation of meta…
PA0125	1.33333	25	0.896667	15.7867	4.13799	0.000976089	0.00542467	yes	NGR_a02810	Ribbon-helix-helix protein, CopG family [Pseudomonas sp. HMSC05H02]	-	-	-	-	-	-	-
PA1236	2.66667	2.66667	0.27	0.243333	-0.150025	1	1	no	emrB	major facilitator superfamily transporter [Pseudomonas aeruginosa PAO1] [Pseudomonas aeruginosa]	-	-	-	-	GO:0031224//intrinsic component of membrane;GO:0016020//membrane;GO:0044425//membrane part	-	GO:0051234//establishment of localization;GO:0051179//localization;GO:0009987//cellular process;GO:0044763//single-organism cellular process;GO:0044699//single-organism process
PA1237	18.3333	5.66667	1.99333	0.736667	-1.4361	0.300142	0.501321	no	emrK	multidrug resistance efflux pump [Pseudomonas aeruginosa PAO1] [Pseudomonas aeruginosa]	-	-	-	-	-	-	GO:0044699//single-organism process;GO:0044763//single-organism cellular process;GO:0009987//cellular process
PA1238	46.6667	2.66667	4.00667	0.296667	-3.75549	0.0269049	0.0872524	no	oprM	multidrug transporter [Pseudomonas aeruginosa]	-	-	-	-	-	-	-
PA1239	13.6667	4	1.99333	0.576667	-1.78937	0.218519	0.409732	no	-	hydrolase [Pseudomonas aeruginosa BWHPSA008] [Pseudomonas aeruginosa]	-	-	-	-	-	-	-
PA1240	5	14	0.89	2.61667	1.55585	0.197281	0.383375	no	crt	enoyl-CoA hydratase [Pseudomonas aeruginosa PAO1] [Pseudomonas aeruginosa]	-	-	-	-	-	GO:0003824//catalytic activity	-
PA1241	41	86.3333	9.67	22.3033	1.20567	0.0455394	0.131002	no	yxaF	transcriptional regulator [Pseudomonas aeruginosa PAO1] [Pseudomonas aeruginosa]	-	-	-	-	-	-	GO:1901576//organic substance biosynthetic process;GO:0043170//macromolecule metabolic process;GO:0019222//regulation of metabolic process;GO:0034645//cellular macromolecule biosynthetic process;GO:0008152//metabolic process;GO:0065007//biological regulation;GO:0010468//regulation of gene expression;GO:0044249//cellular biosynthetic process;GO:0060255//regulation of macromolecule metabolic proces…
PA1242	95.3333	113	7.17	9.49	0.404435	0.392577	0.594865	no	-	subtilase family protein [Pseudomonas aeruginosa PAO581] [Pseudomonas aeruginosa]	-	-	-	-	-	-	GO:0044238//primary metabolic process;GO:0071704//organic substance metabolic process;GO:0043170//macromolecule metabolic process;GO:0019538//protein metabolic process;GO:0008152//metabolic process
PA1243	722	722	38.2967	40.6933	0.0875736	0.685589	0.825657	no	PSPTO_2896	hybrid sensor histidine kinase/response regulator [Pseudomonas aeruginosa]	-	-	-	-	-	-	-
PA1244	4533.33	5804.33	1757.16	2466.19	0.489043	0.150562	0.315561	no	-	Uncharacterised protein [Enterobacter cloacae]	-	-	-	-	-	-	-
PA1245	804.333	524.667	89.4333	61.25	-0.546103	0.0182137	0.063559	no	-	aprX [Pseudomonas aeruginosa]	-	-	-	-	-	-	-
PA0126	1149	81.6667	255.1	18.76	-3.76533	1.65e-43	9.35e-42	yes	-	Uncharacterised protein [Pseudomonas aeruginosa]	-	-	-	-	-	-	-
PA1246	231.667	198.333	17.7	16.2467	-0.123606	0.688152	0.827333	no	aprD	alkaline protease secretion ATP-binding protein AprD [Pseudomonas aeruginosa PAO1] [Pseudomonas aeruginosa]	Environmental Information Processing	Membrane transport	ko02010//ABC transporters	K12536	GO:0016020//membrane;GO:0044425//membrane part;GO:0031224//intrinsic component of membrane;GO:0032991//macromolecular complex;GO:0043234//protein complex	GO:0022892//substrate-specific transporter activity;GO:0022804//active transmembrane transporter activity;GO:0097367//carbohydrate derivative binding;GO:0032549//ribonucleoside binding;GO:0016818//hydrolase activity, acting on acid anhydrides, in phosphorus-containing anhydrides;GO:0005215//transporter activity;GO:0016817//hydrolase activity, acting on acid anhydrides;GO:0003824//catalytic activi…	GO:0009987//cellular process;GO:0046903//secretion;GO:0008104//protein localization;GO:0051649//establishment of localization in cell;GO:0044699//single-organism process;GO:0032940//secretion by cell;GO:0006810//transport;GO:0051234//establishment of localization;GO:0044765//single-organism transport;GO:0051641//cellular localization;GO:0051179//localization;GO:0045184//establishment of protein l…
PA1247	215.667	161	22.75	17.8833	-0.347251	0.310819	0.5128	no	aprE	alkaline protease secretion protein AprE [Pseudomonas aeruginosa PAO1] [Pseudomonas aeruginosa]	-	-	-	-	GO:0071944//cell periphery;GO:0044425//membrane part;GO:0031224//intrinsic component of membrane;GO:0016020//membrane;GO:0044464//cell part;GO:0009274//peptidoglycan-based cell wall;GO:0005623//cell;GO:0030312//external encapsulating structure;GO:0005618//cell wall	GO:0022892//substrate-specific transporter activity;GO:0005215//transporter activity	GO:0071702//organic substance transport;GO:0044765//single-organism transport;GO:0033036//macromolecule localization;GO:0008104//protein localization;GO:0045184//establishment of protein localization;GO:0051179//localization;GO:0006810//transport;GO:0051234//establishment of localization;GO:0044763//single-organism cellular process;GO:0009987//cellular process;GO:1902578//single-organism localiza…
PA1248	150.667	94.6667	14.2767	9.57	-0.577068	0.167266	0.341796	no	aprF	alkaline protease secretion protein AprF [Pseudomonas aeruginosa PAO1] [Pseudomonas aeruginosa]	-	-	-	-	GO:0031224//intrinsic component of membrane;GO:0044425//membrane part;GO:0019867//outer membrane;GO:0016020//membrane	-	GO:0006810//transport;GO:0051179//localization;GO:0044765//single-organism transport;GO:0051234//establishment of localization;GO:1902578//single-organism localization;GO:0044699//single-organism process
PA1249	1246.33	497.667	116.847	50.1567	-1.2201	5.56e-06	4.76e-05	yes	aprA	alkaline metalloproteinase [Pseudomonas aeruginosa PAO1] [Pseudomonas aeruginosa]	-	-	-	-	GO:0005576//extracellular region;GO:0044421//extracellular region part	GO:0003824//catalytic activity;GO:0070011//peptidase activity, acting on L-amino acid peptides;GO:0008233//peptidase activity;GO:0046872//metal ion binding;GO:0016787//hydrolase activity;GO:0046914//transition metal ion binding;GO:0004175//endopeptidase activity;GO:0005488//binding;GO:0043167//ion binding;GO:0043169//cation binding	GO:0010468//regulation of gene expression;GO:0050776//regulation of immune response;GO:0048583//regulation of response to stimulus;GO:0080090//regulation of primary metabolic process;GO:0001868//regulation of complement activation, lectin pathway;GO:0050727//regulation of inflammatory response;GO:0031347//regulation of defense response;GO:0051049//regulation of transport;GO:0051704//multi-organis…
PA1250	172.333	249	61.9	92.0133	0.571904	0.217796	0.408652	no	inh	alkaline proteinase inhibitor AprI [Pseudomonas aeruginosa PAO1] [Pseudomonas aeruginosa]	-	-	-	-	-	-	-
PA1251	13	19	1.18333	1.72333	0.542345	0.668376	0.816343	no	nahY	chemotaxis transducer [Pseudomonas aeruginosa]	Cellular Processes;Environmental Information Processing	Cell motility;Signal transduction	ko02020//Two-component system;ko02030//Bacterial chemotaxis	K03406	-	-	-
PA1252	1259	1312.33	172.86	189.83	0.135104	0.525594	0.71258	no	lhpD	oxidoreductase [Pseudomonas aeruginosa]	-	-	-	-	-	-	-
PA1253	210.333	152	18.9567	14.1233	-0.424625	0.430336	0.627752	no	ACIAD0131	semialdehyde dehydrogenase [Pseudomonas aeruginosa]	Metabolism	Global and Overview;Xenobiotics biodegradation and metabolism	ko01100//Metabolic pathways;ko01120//Microbial metabolism in diverse environments;ko01220//Degradation of aromatic compounds;ko00930//Caprolactam degradation	K14519	-	-	-
PA1254	906.667	372.667	134.323	58.5567	-1.1978	9.89e-08	1.08e-06	yes	dapA1	dihydrodipicolinate synthetase [Pseudomonas aeruginosa PAO1] [Pseudomonas aeruginosa]	Metabolism	Amino acid metabolism;Biosynthesis of other secondary metabolites;Global and Overview	ko01100//Metabolic pathways;ko01110//Biosynthesis of secondary metabolites;ko01120//Microbial metabolism in diverse environments;ko01130//Biosynthesis of antibiotics;ko01230//Biosynthesis of amino acids;ko00300//Lysine biosynthesis;ko00261//Monobactam biosynthesis	K01714	-	GO:0003824//catalytic activity	-
PA1255	655	720	87.59	100.973	0.205136	0.384769	0.58704	no	PA1255	trans-3-hydroxy-L-proline dehydratase [Pseudomonas aeruginosa]	-	-	-	-	-	-	-
PA0127	197.333	274.667	56.7	79.7667	0.492437	0.353164	0.558111	no	-	lipoprotein [Pseudomonas aeruginosa BWHPSA001] [Pseudomonas aeruginosa]	-	-	-	-	-	-	-
PA1256	968.667	1109.67	181.25	221.127	0.286892	0.195071	0.380881	no	glnQ	amino acid ABC transporter ATP-binding protein [Pseudomonas aeruginosa]	-	-	-	-	-	-	-
PA1257	26.3333	25.6667	5.53333	5.65667	0.0318033	1	1	no	HI_1079	amino acid ABC transporter permease [Pseudomonas aeruginosa PAO1] [Pseudomonas aeruginosa]	-	-	-	-	GO:0031224//intrinsic component of membrane;GO:0016020//membrane;GO:0044425//membrane part	-	GO:0051179//localization;GO:0051234//establishment of localization
PA1258	72.3333	42	14.8967	9.09333	-0.712108	0.20825	0.397443	no	occM	ABC transporter permease [Pseudomonas aeruginosa PAO1] [Pseudomonas aeruginosa]	-	-	-	-	GO:0031224//intrinsic component of membrane;GO:0044425//membrane part;GO:0016020//membrane	-	GO:0051234//establishment of localization;GO:0051179//localization
PA1259	358	320.667	28.23	26.77	-0.076612	0.782133	0.887472	no	MA_0244	acnD [Pseudomonas aeruginosa]	-	-	-	-	-	-	-
PA1260	772.667	989	129.71	173.923	0.423162	0.0654112	0.172055	no	hisJ	amino acid ABC transporter substrate-binding protein [Pseudomonas aeruginosa PAO1] [Pseudomonas aeruginosa]	-	-	-	-	-	-	-
PA1261	34.3333	23	6.56	4.84333	-0.437696	0.632179	0.789619	no	btr	AraC family transcriptional regulator, partial [Pseudomonas aeruginosa]	-	-	-	-	-	-	-
PA1262	39.6667	5.66667	3.42	0.606667	-2.49502	0.123446	0.274769	no	actII-2	major facilitator superfamily transporter [Pseudomonas aeruginosa PAO1] [Pseudomonas aeruginosa]	-	-	-	-	-	-	GO:0009987//cellular process;GO:0044699//single-organism process;GO:0044763//single-organism cellular process
PA1263	306.667	701.667	43.3833	107.403	1.30783	1.44e-06	1.35e-05	yes	-	transcriptional regulator [Pseudomonas aeruginosa]	-	-	-	-	-	-	-
PA1264	37.3333	47.3333	5.87	7.66333	0.384612	0.572929	0.747393	no	pecT	transcriptional regulator [Pseudomonas aeruginosa PAO1] [Pseudomonas aeruginosa]	-	-	-	-	-	GO:0001071//nucleic acid binding transcription factor activity	GO:0034645//cellular macromolecule biosynthetic process;GO:0050789//regulation of biological process;GO:0019222//regulation of metabolic process;GO:0060255//regulation of macromolecule metabolic process;GO:0043170//macromolecule metabolic process;GO:0009059//macromolecule biosynthetic process;GO:0009987//cellular process;GO:0044237//cellular metabolic process;GO:0065007//biological regulation;GO:…
PA1265	45	12.3333	6.25	1.93	-1.69526	0.191985	0.376776	no	-	membrane protein [Pseudomonas aeruginosa]	-	-	-	-	-	-	-
PA0128	27	57	11.0667	24.3667	1.13869	0.276018	0.475687	no	phnA	alkylphosphonate utilization protein [Pseudomonas aeruginosa]	-	-	-	-	-	-	-
PA1266	180	92	19.5333	10.64	-0.87644	0.0248589	0.0822017	no	hcnB	oxidoreductase [Pseudomonas aeruginosa]	-	-	-	-	-	-	GO:0044710//single-organism metabolic process;GO:0008152//metabolic process;GO:0044699//single-organism process
PA1267	361.667	313.333	44.2333	40.67	-0.121169	0.647507	0.801731	no	hcnC	FAD binding domain protein [Pseudomonas aeruginosa PAO581] [Pseudomonas aeruginosa]	-	-	-	-	-	-	GO:0008152//metabolic process;GO:0044699//single-organism process;GO:0044710//single-organism metabolic process
PA1268	220.667	318.667	32.2133	47.6833	0.565827	0.071256	0.183154	no	PA1268	4-hydroxyproline 2-epimerase [Pseudomonas aeruginosa PAO1] [Pseudomonas aeruginosa]	Metabolism	Amino acid metabolism	ko00330//Arginine and proline metabolism	K12658	-	GO:0016854//racemase and epimerase activity;GO:0047661//amino-acid racemase activity;GO:0003824//catalytic activity;GO:0016855//racemase and epimerase activity, acting on amino acids and derivatives;GO:0036361//racemase activity, acting on amino acids and derivatives;GO:0016853//isomerase activity	-
PA1269	234.667	161	46.92	35.5667	-0.399677	0.248047	0.445033	no	bphR	transcriptional regulator [Pseudomonas aeruginosa PAO1] [Pseudomonas aeruginosa]	-	-	-	-	-	GO:0001071//nucleic acid binding transcription factor activity	GO:0065007//biological regulation;GO:0071704//organic substance metabolic process;GO:0009058//biosynthetic process;GO:0009987//cellular process;GO:0044260//cellular macromolecule metabolic process;GO:0009059//macromolecule biosynthetic process;GO:0044237//cellular metabolic process;GO:1901576//organic substance biosynthetic process;GO:0008152//metabolic process;GO:0010468//regulation of gene expr…
PA1270	25.6667	6.33333	1.64667	0.476667	-1.7885	0.0987161	0.234219	no	aaeB	fusaric acid resistance protein [Pseudomonas aeruginosa MRSN 321] [Pseudomonas aeruginosa]	-	-	-	-	GO:0031224//intrinsic component of membrane;GO:0016020//membrane;GO:0044425//membrane part	-	GO:0051179//localization;GO:0051234//establishment of localization
PA1271	104.667	164.667	7.85	12.92	0.718842	0.0598742	0.161213	no	btuB	tonB-dependent receptor [Pseudomonas aeruginosa PAO1] [Pseudomonas aeruginosa]	-	-	-	-	GO:0016020//membrane;GO:0019867//outer membrane	GO:0051183//vitamin transporter activity;GO:0005215//transporter activity	GO:0044765//single-organism transport;GO:0051179//localization;GO:0051180//vitamin transport;GO:0044699//single-organism process;GO:0006810//transport;GO:0051234//establishment of localization;GO:1902578//single-organism localization
PA1272	175.333	151.333	37.9267	35.9967	-0.0753493	0.882288	0.94638	no	cobO	cob(I)yrinic acid a,c-diamide adenosyltransferase [Pseudomonas aeruginosa PAO1] [Pseudomonas aeruginosa]	Metabolism	Metabolism of cofactors and vitamins;Global and Overview	ko01100//Metabolic pathways;ko00860//Porphyrin and chlorophyll metabolism	K19221	GO:0005623//cell;GO:0005622//intracellular;GO:0044464//cell part;GO:0044424//intracellular part	GO:0036094//small molecule binding;GO:0005488//binding;GO:1901363//heterocyclic compound binding;GO:0003824//catalytic activity;GO:0001883//purine nucleoside binding;GO:0016740//transferase activity;GO:0032549//ribonucleoside binding;GO:0097367//carbohydrate derivative binding;GO:0001882//nucleoside binding;GO:0016765//transferase activity, transferring alkyl or aryl (other than methyl) groups;GO…	GO:0009235//cobalamin metabolic process;GO:0046483//heterocycle metabolic process;GO:0044281//small molecule metabolic process;GO:0071704//organic substance metabolic process;GO:0006725//cellular aromatic compound metabolic process;GO:1901360//organic cyclic compound metabolic process;GO:0051186//cofactor metabolic process;GO:0008152//metabolic process;GO:1901564//organonitrogen compound metaboli…
PA1273	56.3333	47.6667	5.81667	5.36	-0.11796	0.846548	0.925933	no	cobB	hydrogenobyrinate a,c-diamide synthase [Pseudomonas aeruginosa PAO1] [Pseudomonas aeruginosa]	Metabolism	Global and Overview;Metabolism of cofactors and vitamins	ko01100//Metabolic pathways;ko01120//Microbial metabolism in diverse environments;ko00860//Porphyrin and chlorophyll metabolism	K02224	-	GO:0001882//nucleoside binding;GO:0016787//hydrolase activity;GO:0016811//hydrolase activity, acting on carbon-nitrogen (but not peptide) bonds, in linear amides;GO:0032550//purine ribonucleoside binding;GO:0016810//hydrolase activity, acting on carbon-nitrogen (but not peptide) bonds;GO:0036094//small molecule binding;GO:0097367//carbohydrate derivative binding;GO:0016879//ligase activity, formi…	GO:1901605//alpha-amino acid metabolic process;GO:0019752//carboxylic acid metabolic process;GO:1901360//organic cyclic compound metabolic process;GO:0006807//nitrogen compound metabolic process;GO:0006520//cellular amino acid metabolic process;GO:0008152//metabolic process;GO:0033013//tetrapyrrole metabolic process;GO:0006767//water-soluble vitamin metabolic process;GO:0044238//primary metabolic…
PA1274	6	12	1.29667	2.72667	1.07233	0.377996	0.581661	no	bluB	5,6-dimethylbenzimidazole synthase [Pseudomonas aeruginosa]	Metabolism	Metabolism of cofactors and vitamins;Global and Overview	ko01100//Metabolic pathways;ko00740//Riboflavin metabolism	K04719	-	-	-
PA1275	78	13	10.5533	1.96667	-2.42387	0.0258726	0.0847962	no	cobD	cobalamin biosynthesis protein [Pseudomonas aeruginosa]	Metabolism	Metabolism of cofactors and vitamins;Global and Overview	ko01100//Metabolic pathways;ko00860//Porphyrin and chlorophyll metabolism	K02227	-	-	-
PA0014	4.66667	10	2.41	5.31	1.13968	0.352429	0.557982	no	-	Uncharacterised protein [Enterobacter cloacae]	-	-	-	-	-	-	-
PA0129	124.667	129.333	11.7333	12.92	0.138993	0.736398	0.858466	no	bauD	gamma-aminobutyrate permease [Pseudomonas aeruginosa PAO1] [Pseudomonas aeruginosa]	-	-	-	-	-	-	-
PA1276	47	5.66667	6.07333	0.763333	-2.9921	0.0059615	0.0256179	yes	cobC	threonine-phosphate decarboxylase [Pseudomonas aeruginosa PA38182] [Pseudomonas aeruginosa]	Metabolism	Metabolism of cofactors and vitamins;Global and Overview	ko01100//Metabolic pathways;ko00860//Porphyrin and chlorophyll metabolism	K02225	GO:0044464//cell part;GO:0044424//intracellular part;GO:0005622//intracellular;GO:0005623//cell	GO:0016829//lyase activity;GO:0005488//binding;GO:0016830//carbon-carbon lyase activity;GO:0016831//carboxy-lyase activity;GO:0043167//ion binding;GO:0043168//anion binding;GO:0003824//catalytic activity	GO:1901360//organic cyclic compound metabolic process;GO:0044237//cellular metabolic process;GO:1901564//organonitrogen compound metabolic process;GO:0006807//nitrogen compound metabolic process;GO:0046483//heterocycle metabolic process;GO:0009987//cellular process;GO:0071704//organic substance metabolic process;GO:0006767//water-soluble vitamin metabolic process;GO:0044281//small molecule metabo…
PA1277	86	13.3333	7.48	1.32667	-2.49523	0.00413349	0.0185823	yes	cobQ	cobyric acid synthase [Pseudomonas aeruginosa PAO1] [Pseudomonas aeruginosa]	Metabolism	Global and Overview;Metabolism of cofactors and vitamins	ko01100//Metabolic pathways;ko00860//Porphyrin and chlorophyll metabolism	K02232	-	GO:0016787//hydrolase activity;GO:0016820//hydrolase activity, acting on acid anhydrides, catalyzing transmembrane movement of substances;GO:0017111//nucleoside-triphosphatase activity;GO:0016887//ATPase activity;GO:0015399//primary active transmembrane transporter activity;GO:0016817//hydrolase activity, acting on acid anhydrides;GO:0022857//transmembrane transporter activity;GO:0003824//catalyt…	GO:0009235//cobalamin metabolic process;GO:0033013//tetrapyrrole metabolic process;GO:1901605//alpha-amino acid metabolic process;GO:0006766//vitamin metabolic process;GO:0006767//water-soluble vitamin metabolic process;GO:0044710//single-organism metabolic process;GO:0044763//single-organism cellular process;GO:0044237//cellular metabolic process;GO:0044699//single-organism process;GO:0044281//s…
PA1278	37	18.6667	9.05333	5.18333	-0.804569	0.394698	0.596087	no	cobP	bifunctional adenosylcobinamide kinase/adenosylcobinamide-phosphate guanylyltransferase [Pseudomonas aeruginosa PAO1] [Pseudomonas aeruginosa]	Metabolism	Global and Overview;Metabolism of cofactors and vitamins	ko01100//Metabolic pathways;ko00860//Porphyrin and chlorophyll metabolism	K02231	-	GO:0005488//binding;GO:0032550//purine ribonucleoside binding;GO:0001883//purine nucleoside binding;GO:0070568//guanylyltransferase activity;GO:0016301//kinase activity;GO:0032549//ribonucleoside binding;GO:0016740//transferase activity;GO:0036094//small molecule binding;GO:0001882//nucleoside binding;GO:0016779//nucleotidyltransferase activity;GO:0003824//catalytic activity;GO:1901363//heterocyc…	GO:0044237//cellular metabolic process;GO:0006793//phosphorus metabolic process;GO:0044249//cellular biosynthetic process;GO:0006807//nitrogen compound metabolic process;GO:0006796//phosphate-containing compound metabolic process;GO:0006725//cellular aromatic compound metabolic process;GO:0008152//metabolic process;GO:0033013//tetrapyrrole metabolic process;GO:0009235//cobalamin metabolic process…
PA1279	106.333	32	12.9733	4.25667	-1.60775	0.048695	0.137677	no	cobT	nicotinate-nucleotide--dimethylbenzimidazole phosphoribosyltransferase [Pseudomonas aeruginosa PAO1] [Pseudomonas aeruginosa]	Metabolism	Global and Overview;Metabolism of cofactors and vitamins	ko01100//Metabolic pathways;ko00860//Porphyrin and chlorophyll metabolism	K00768	-	-	-
PA1280	9.33333	5.33333	2.26667	1.21	-0.905565	0.531408	0.718202	no	At3g50520	alpha-ribazole phosphatase [Pseudomonas aeruginosa]	Metabolism	Metabolism of cofactors and vitamins;Global and Overview	ko01100//Metabolic pathways;ko00860//Porphyrin and chlorophyll metabolism	K02226	-	-	-
PA1281	24.6667	9	4.16333	1.79333	-1.2151	0.395022	0.596292	no	cobS	adenosylcobinamide-GDP ribazoletransferase [Pseudomonas aeruginosa PAO1] [Pseudomonas aeruginosa]	Metabolism	Global and Overview;Metabolism of cofactors and vitamins	ko01100//Metabolic pathways;ko00860//Porphyrin and chlorophyll metabolism	K02233	-	-	-
PA1282	36.3333	29	3.09333	2.90333	-0.0914521	0.925606	0.970165	no	smvA	MFS transporter [Pseudomonas aeruginosa]	-	-	-	-	-	-	-
PA1283	265	323	63.3133	83.39	0.397365	0.182876	0.36379	no	-	transcriptional regulator [Pseudomonas aeruginosa PAO1] [Pseudomonas aeruginosa]	-	-	-	-	-	-	GO:0043170//macromolecule metabolic process;GO:0009987//cellular process;GO:0009058//biosynthetic process;GO:0050789//regulation of biological process;GO:0044260//cellular macromolecule metabolic process;GO:0019222//regulation of metabolic process;GO:1901576//organic substance biosynthetic process;GO:0065007//biological regulation;GO:0044249//cellular biosynthetic process;GO:0009059//macromolecul…
PA1284	111	208	8.25333	16.83	1.02799	0.00374486	0.0171688	yes	bcd	acyl-CoA dehydrogenase [Pseudomonas aeruginosa PAO1] [Pseudomonas aeruginosa]	-	-	-	-	-	GO:0005488//binding;GO:0000166//nucleotide binding;GO:1901363//heterocyclic compound binding;GO:0097159//organic cyclic compound binding;GO:0016491//oxidoreductase activity;GO:1901265//nucleoside phosphate binding;GO:0036094//small molecule binding;GO:0003824//catalytic activity	GO:0044710//single-organism metabolic process;GO:0008152//metabolic process;GO:0044699//single-organism process
PA1285	63.3333	141.333	19.12	46.0867	1.26927	0.017663	0.0619098	no	-	transcriptional regulator [Pseudomonas aeruginosa]	-	-	-	-	-	-	-
PA0130	716.333	719.333	64.49	68.87	0.0948002	0.71056	0.843856	no	mmsA	3-oxopropanoate dehydrogenase [Pseudomonas aeruginosa PAO1] [Pseudomonas aeruginosa]	Metabolism	Amino acid metabolism;Metabolism of other amino acids;Global and Overview;Carbohydrate metabolism	ko01100//Metabolic pathways;ko01200//Carbon metabolism;ko00280//Valine, leucine and isoleucine degradation;ko00640//Propanoate metabolism;ko00410//beta-Alanine metabolism;ko00562//Inositol phosphate metabolism	K00140	-	-	-
PA1286	3.33333	4.66667	0.376667	0.61	0.695521	0.719259	0.849201	no	ybfB	major facilitator superfamily transporter [Pseudomonas aeruginosa PAO1] [Pseudomonas aeruginosa]	-	-	-	-	-	-	GO:0009987//cellular process;GO:0044699//single-organism process;GO:0044763//single-organism cellular process
PA1287	600.333	543.667	149.16	141.813	-0.0728675	0.764061	0.875917	no	gpwA	glutathione peroxidase [Pseudomonas aeruginosa PAO1] [Pseudomonas aeruginosa]	Metabolism	Lipid metabolism;Metabolism of other amino acids	ko00480//Glutathione metabolism;ko00590//Arachidonic acid metabolism	K00432	-	GO:0004601//peroxidase activity;GO:0016209//antioxidant activity;GO:0016684//oxidoreductase activity, acting on peroxide as acceptor;GO:0003824//catalytic activity;GO:0016491//oxidoreductase activity	GO:0044699//single-organism process;GO:0044710//single-organism metabolic process;GO:0008152//metabolic process;GO:0050896//response to stimulus;GO:0006950//response to stress
PA1288	4166.67	7890.67	448.613	893.383	0.993807	4.72e-08	5.46e-07	no	fadL	probable outer membrane protein precursor [Pseudomonas aeruginosa PAO1] [Pseudomonas aeruginosa]	-	-	-	-	-	-	-
PA1289	65.3333	114.333	19.3167	35.16	0.864089	0.13288	0.289313	no	-	Uncharacterized protein PAE221_05015 [Pseudomonas aeruginosa]	-	-	-	-	-	-	-
PA1290	23.3333	40.6667	5.82	10.1867	0.807591	0.462651	0.656269	no	tetC	transcriptional regulator [Pseudomonas aeruginosa PAO1] [Pseudomonas aeruginosa]	-	-	-	-	-	-	GO:0071704//organic substance metabolic process;GO:1901576//organic substance biosynthetic process;GO:0060255//regulation of macromolecule metabolic process;GO:0009059//macromolecule biosynthetic process;GO:0008152//metabolic process;GO:0044260//cellular macromolecule metabolic process;GO:0050789//regulation of biological process;GO:0044249//cellular biosynthetic process;GO:0009058//biosynthetic …
PA1291	11.3333	39.6667	2.01333	7.03333	1.80462	0.100689	0.237984	no	-	alpha/beta hydrolase family protein [Pseudomonas aeruginosa PAO581] [Pseudomonas aeruginosa]	-	-	-	-	-	GO:0003824//catalytic activity	-
PA1292	1198.67	1607.33	194.68	270.88	0.476549	0.0497574	0.140017	no	sseA	3-mercaptopyruvate sulfurtransferase [Pseudomonas aeruginosa PAO1] [Pseudomonas aeruginosa]	Genetic Information Processing;Metabolism	Folding, sorting and degradation;Amino acid metabolism;Global and Overview;Energy metabolism	ko01100//Metabolic pathways;ko01120//Microbial metabolism in diverse environments;ko00920//Sulfur metabolism;ko00270//Cysteine and methionine metabolism;ko04122//Sulfur relay system	K01011	-	-	-
PA1293	383.667	353	49.61	47.9233	-0.0499027	0.853607	0.930223	no	Apmap	strictosidine synthase family protein [Pseudomonas aeruginosa PAO581] [Pseudomonas aeruginosa]	-	-	-	-	-	GO:0016829//lyase activity;GO:0003824//catalytic activity;GO:0016840//carbon-nitrogen lyase activity;GO:0016843//amine-lyase activity	-
PA1294	250.667	248.333	30.7	32.47	0.0808687	0.804814	0.899965	no	rnd	ribonuclease D [Pseudomonas aeruginosa MPAO1/P2] [Pseudomonas aeruginosa]	-	-	-	-	-	-	-
PA1295	48.3333	18.6667	22.4133	9.1	-1.30042	0.0833212	0.206425	no	PA1295	Protein YcgL [Pseudomonas aeruginosa 18A] [Pseudomonas aeruginosa]	-	-	-	-	-	-	-
PA0131	77.6667	34.3333	35.0833	16.8467	-1.05832	0.150846	0.316037	no	bauB	beta-alanine degradation protein BauB [Pseudomonas aeruginosa PAO1] [Pseudomonas aeruginosa]	-	-	-	-	-	-	-
PA1296	226.333	192	33.02	29.5167	-0.16181	0.611264	0.774826	no	ghrA	2-hydroxyacid dehydrogenase [Pseudomonas aeruginosa PAO1] [Pseudomonas aeruginosa]	-	-	-	-	-	-	GO:0044710//single-organism metabolic process;GO:0008152//metabolic process;GO:0044699//single-organism process
PA1297	69.3333	150.667	9.21667	22.1	1.26173	0.0125184	0.0471199	yes	czcD	metal transporter [Pseudomonas aeruginosa]	-	-	-	-	-	-	-
PA1298	0.333333	23	0.193333	12.1133	5.96936	4.86e-05	0.000348705	yes	rcnR	Transcriptional repressor RcnR [Pseudomonas aeruginosa]	-	-	-	-	-	-	-
PA1299	20.3333	59	6.49	19.5433	1.59039	0.12379	0.275208	no	PA14_47410	YcgN (Fragment) [Pseudomonas aeruginosa 18A] [Pseudomonas aeruginosa]	-	-	-	-	-	-	-
PA1300	35.6667	119.667	9.93667	32.9667	1.73017	0.0610449	0.163809	no	fecI	ECF subfamily sigma-70 factor [Pseudomonas aeruginosa PAO1] [Pseudomonas aeruginosa]	-	-	-	-	-	GO:0001071//nucleic acid binding transcription factor activity;GO:0000988//transcription factor activity, protein binding;GO:0000990//transcription factor activity, core RNA polymerase binding;GO:0000996//core DNA-dependent RNA polymerase binding promoter specificity activity	GO:0044271//cellular nitrogen compound biosynthetic process;GO:0034645//cellular macromolecule biosynthetic process;GO:0050789//regulation of biological process;GO:0019222//regulation of metabolic process;GO:0060255//regulation of macromolecule metabolic process;GO:0019438//aromatic compound biosynthetic process;GO:0044249//cellular biosynthetic process;GO:1901360//organic cyclic compound metabol…
PA1301	100	144	13.76	21.59	0.649883	0.121057	0.271668	no	fecR	transmembrane sensor [Pseudomonas aeruginosa PAO1] [Pseudomonas aeruginosa]	-	-	-	-	-	-	-
PA1302	97.3333	120.667	5.34	6.82333	0.353637	0.40807	0.609056	no	tdhA	TonB-dependent heme/hemoglobin receptor family protein [Pseudomonas sp. HMSC05H02]	-	-	-	-	GO:0016020//membrane;GO:0019867//outer membrane	-	GO:0051234//establishment of localization;GO:0051179//localization
PA1303	22.6667	18	5.82	5.07333	-0.198085	0.839987	0.923121	no	lepB	signal peptidase [Pseudomonas aeruginosa PAO1] [Pseudomonas aeruginosa]	Genetic Information Processing	Folding, sorting and degradation	ko03060//Protein export	K03100	GO:0044425//membrane part;GO:0031224//intrinsic component of membrane;GO:0016020//membrane	GO:0016787//hydrolase activity;GO:0008233//peptidase activity;GO:0003824//catalytic activity;GO:0070011//peptidase activity, acting on L-amino acid peptides	GO:0080090//regulation of primary metabolic process;GO:0060255//regulation of macromolecule metabolic process;GO:0051246//regulation of protein metabolic process;GO:0048519//negative regulation of biological process;GO:0050789//regulation of biological process;GO:0040012//regulation of locomotion;GO:0009890//negative regulation of biosynthetic process;GO:0030162//regulation of proteolysis;GO:0009…
PA1304	573.333	581.667	37.63	41.03	0.124796	0.629077	0.787968	no	ptrB	oligopeptidase [Pseudomonas aeruginosa PAO1] [Pseudomonas aeruginosa]	-	-	-	-	-	GO:0008236//serine-type peptidase activity;GO:0008233//peptidase activity;GO:0003824//catalytic activity;GO:0016787//hydrolase activity;GO:0070011//peptidase activity, acting on L-amino acid peptides;GO:0017171//serine hydrolase activity	GO:0044238//primary metabolic process;GO:0071704//organic substance metabolic process;GO:0008152//metabolic process;GO:0019538//protein metabolic process;GO:0043170//macromolecule metabolic process
PA1305	110	244	33.2667	75.22	1.17704	0.205989	0.394635	no	-	MFS transporter [Pseudomonas aeruginosa RP73] [Pseudomonas aeruginosa]	-	-	-	-	-	-	-
PA0132	351	212.667	36.0467	22.6133	-0.672692	0.0223767	0.0754314	no	bauA	omega amino acid--pyruvate aminotransferase [Pseudomonas aeruginosa]	Metabolism	Carbohydrate metabolism;Global and Overview;Metabolism of other amino acids;Amino acid metabolism	ko01100//Metabolic pathways;ko00280//Valine, leucine and isoleucine degradation;ko00640//Propanoate metabolism;ko00410//beta-Alanine metabolism	K00822	-	-	-
PA1306	163.667	101.333	49.6567	31.8867	-0.639034	0.122494	0.273568	no	Rv1262c	HIT family protein [Pseudomonas aeruginosa]	-	-	-	-	-	-	-
PA1307	693.667	482.667	121.823	91.4133	-0.414314	0.0745568	0.190317	no	MJ1515	class II glutamine amidotransferase [Pseudomonas aeruginosa]	Metabolism	Amino acid metabolism	ko00340//Histidine metabolism	K07008	-	-	-
PA1308	113.667	102.333	29.2133	28.01	-0.060685	0.895889	0.954698	no	-	Protein of uncharacterised function (DUF2937) [Enterobacter cloacae]	-	-	-	-	-	-	-
PA1309	72	180	11.5867	30.72	1.40671	0.000810211	0.00458541	yes	cysL	probable transcriptional regulator [Pseudomonas aeruginosa NCMG1179] [Pseudomonas aeruginosa]	-	-	-	-	-	GO:0001071//nucleic acid binding transcription factor activity	GO:0044260//cellular macromolecule metabolic process;GO:0060255//regulation of macromolecule metabolic process;GO:0008152//metabolic process;GO:0009987//cellular process;GO:0044249//cellular biosynthetic process;GO:0009059//macromolecule biosynthetic process;GO:0065007//biological regulation;GO:0010468//regulation of gene expression;GO:0071704//organic substance metabolic process;GO:0050789//regu…
PA1310	135	146	16.9233	18.9867	0.165973	0.67772	0.823116	no	phnW	2-aminoethylphosphonate--pyruvate aminotransferase [Pseudomonas aeruginosa]	Metabolism	Global and Overview;Metabolism of other amino acids	ko01100//Metabolic pathways;ko01120//Microbial metabolism in diverse environments;ko00440//Phosphonate and phosphinate metabolism	K03430	-	-	-
PA1311	271	276.333	44.2933	48.5467	0.132283	0.673099	0.819527	no	phnX	phosphonoacetaldehyde hydrolase [Pseudomonas aeruginosa PAO1] [Pseudomonas aeruginosa]	Metabolism	Metabolism of other amino acids;Global and Overview	ko01100//Metabolic pathways;ko01120//Microbial metabolism in diverse environments;ko00440//Phosphonate and phosphinate metabolism	K05306	-	GO:0043169//cation binding;GO:0016787//hydrolase activity;GO:0043167//ion binding;GO:0005488//binding;GO:0016827//hydrolase activity, acting on acid carbon-phosphorus bonds;GO:0003824//catalytic activity	GO:0008152//metabolic process;GO:0071704//organic substance metabolic process;GO:0019637//organophosphate metabolic process;GO:0009987//cellular process;GO:0006793//phosphorus metabolic process;GO:0019634//organic phosphonate metabolic process;GO:0044237//cellular metabolic process
PA1312	89.3333	74.6667	13.2667	11.5	-0.206172	0.697416	0.833955	no	ptxR	transcriptional regulator [Pseudomonas aeruginosa PAO1] [Pseudomonas aeruginosa]	-	-	-	-	-	GO:0001071//nucleic acid binding transcription factor activity	GO:0065007//biological regulation;GO:0043170//macromolecule metabolic process;GO:1901576//organic substance biosynthetic process;GO:0044249//cellular biosynthetic process;GO:0019222//regulation of metabolic process;GO:0044260//cellular macromolecule metabolic process;GO:0071704//organic substance metabolic process;GO:0009059//macromolecule biosynthetic process;GO:0060255//regulation of macromolec…
PA1313	18	10.6667	1.79	1.09333	-0.711226	0.444392	0.64118	no	yhcA	major facilitator superfamily transporter [Pseudomonas aeruginosa PAO1] [Pseudomonas aeruginosa]	-	-	-	-	-	-	GO:0044699//single-organism process;GO:0044763//single-organism cellular process;GO:0009987//cellular process
PA1314	12.3333	23	4.73333	8.49333	0.843474	0.470967	0.663993	no	-	DUF4440 domain-containing protein [Pseudomonas aeruginosa]	-	-	-	-	-	-	-
PA1315	139.667	164.667	30.1967	38.7867	0.361171	0.365689	0.570631	no	nemR	transcriptional regulator [Pseudomonas aeruginosa PAO1] [Pseudomonas aeruginosa]	-	-	-	-	-	-	GO:0010468//regulation of gene expression;GO:0019222//regulation of metabolic process;GO:0009059//macromolecule biosynthetic process;GO:0065007//biological regulation;GO:0044249//cellular biosynthetic process;GO:0044237//cellular metabolic process;GO:0050789//regulation of biological process;GO:0034645//cellular macromolecule biosynthetic process;GO:0009987//cellular process;GO:0071704//organic s…
PA0133	44.6667	136	7.16	21.45	1.58295	0.0831919	0.206289	no	bauR	HTH-type transcriptional activator BauR [Pseudomonas aeruginosa PAO1] [Pseudomonas aeruginosa]	-	-	-	-	-	-	-
PA1316	4.66667	12.3333	0.446667	1.15667	1.3727	0.25445	0.452935	no	mmr	MFS transporter [Pseudomonas aeruginosa]	-	-	-	-	-	-	-
PA1317	23.3333	4.33333	3.17	0.616667	-2.36192	0.0240921	0.0801916	no	cyoA	cytochrome o ubiquinol oxidase subunit II [Pseudomonas aeruginosa PAO1] [Pseudomonas aeruginosa]	Metabolism	Global and Overview;Energy metabolism	ko01100//Metabolic pathways;ko00190//Oxidative phosphorylation	K02297	GO:0031224//intrinsic component of membrane;GO:0016020//membrane;GO:0016021//integral component of membrane;GO:0044425//membrane part	GO:0046872//metal ion binding;GO:0016491//oxidoreductase activity;GO:0015002//heme-copper terminal oxidase activity;GO:0016682//oxidoreductase activity, acting on diphenols and related substances as donors, oxygen as acceptor;GO:0046914//transition metal ion binding;GO:0016679//oxidoreductase activity, acting on diphenols and related substances as donors;GO:0043167//ion binding;GO:0003824//cataly…	GO:0006811//ion transport;GO:0051179//localization;GO:0044710//single-organism metabolic process;GO:0008152//metabolic process;GO:0015672//monovalent inorganic cation transport;GO:0006810//transport;GO:0006812//cation transport;GO:0051234//establishment of localization;GO:0009987//cellular process;GO:0044765//single-organism transport;GO:0015992//proton transport;GO:0006818//hydrogen transport;GO…
PA1318	53	17.6667	3.66	1.26667	-1.53081	0.0406216	0.120614	no	cyoB	cytochrome ubiquinol oxidase subunit I [Pseudomonas aeruginosa]	Metabolism	Global and Overview;Energy metabolism	ko01100//Metabolic pathways;ko00190//Oxidative phosphorylation	K02298	-	-	-
PA1319	9.33333	13	2.15667	2.87	0.412248	0.773454	0.881483	no	-	cytochrome o ubiquinol oxidase subunit III [Pseudomonas aeruginosa]	Metabolism	Energy metabolism;Global and Overview	ko01100//Metabolic pathways;ko00190//Oxidative phosphorylation	K02299	GO:0044425//membrane part;GO:0031224//intrinsic component of membrane;GO:0016020//membrane	GO:0016679//oxidoreductase activity, acting on diphenols and related substances as donors;GO:0003824//catalytic activity;GO:0016682//oxidoreductase activity, acting on diphenols and related substances as donors, oxygen as acceptor;GO:0016491//oxidoreductase activity	GO:0044237//cellular metabolic process;GO:0051234//establishment of localization;GO:0006818//hydrogen transport;GO:0006812//cation transport;GO:1902578//single-organism localization;GO:0022904//respiratory electron transport chain;GO:0009987//cellular process;GO:0015992//proton transport;GO:0006091//generation of precursor metabolites and energy;GO:0045333//cellular respiration;GO:0015672//monova…
PA1320	1	1.66667	0.386667	0.616667	0.6734	1	1	no	cyoD	cytochrome o ubiquinol oxidase subunit IV [Pseudomonas aeruginosa PAO1] [Pseudomonas aeruginosa]	Metabolism	Energy metabolism;Global and Overview	ko01100//Metabolic pathways;ko00190//Oxidative phosphorylation	K02300	GO:0016020//membrane;GO:0044425//membrane part;GO:0031224//intrinsic component of membrane	GO:0016682//oxidoreductase activity, acting on diphenols and related substances as donors, oxygen as acceptor;GO:0003824//catalytic activity;GO:0016491//oxidoreductase activity;GO:0016679//oxidoreductase activity, acting on diphenols and related substances as donors	GO:0051234//establishment of localization;GO:0015988//energy coupled proton transmembrane transport, against electrochemical gradient;GO:0009987//cellular process;GO:0015672//monovalent inorganic cation transport;GO:0044765//single-organism transport;GO:0055085//transmembrane transport;GO:0044710//single-organism metabolic process;GO:0015992//proton transport;GO:0006812//cation transport;GO:00342…
PA1321	12.6667	13.3333	2.01	2.23	0.149848	0.927217	0.970937	no	cyoE2	protoheme IX farnesyltransferase [Pseudomonas aeruginosa PAO1] [Pseudomonas aeruginosa]	Metabolism	Energy metabolism;Global and Overview;Metabolism of cofactors and vitamins	ko01100//Metabolic pathways;ko01110//Biosynthesis of secondary metabolites;ko00190//Oxidative phosphorylation;ko00860//Porphyrin and chlorophyll metabolism	K02301	-	-	-
PA1322	87.6667	55.6667	5.59	3.62333	-0.625531	0.27444	0.474079	no	bfrD	TonB-dependent receptor [Pseudomonas aeruginosa PAO1] [Pseudomonas aeruginosa]	-	-	-	-	GO:0019867//outer membrane;GO:0044425//membrane part;GO:0031224//intrinsic component of membrane;GO:0016020//membrane	GO:0046914//transition metal ion binding;GO:0005488//binding;GO:0046872//metal ion binding;GO:0043167//ion binding;GO:0043169//cation binding	GO:0051179//localization;GO:1902578//single-organism localization;GO:1901678//iron coordination entity transport;GO:0051234//establishment of localization;GO:0044699//single-organism process;GO:0006810//transport;GO:0044765//single-organism transport;GO:0015688//iron chelate transport
PA1323	421.333	335.667	176.717	146.98	-0.265818	0.430693	0.628108	no	-	Probable transmembrane protein [Pseudomonas aeruginosa 18A] [Pseudomonas aeruginosa]	-	-	-	-	-	-	-
PA1324	2450.33	1630.33	638.68	460.42	-0.472143	0.0658272	0.1728	no	-	Uncharacterised protein [Pseudomonas aeruginosa]	-	-	-	-	-	-	-
PA0134	323.333	307.667	32.1567	33.0933	0.0414227	0.885441	0.948479	no	guaD	guanine deaminase [Pseudomonas aeruginosa]	Metabolism	Nucleotide metabolism;Global and Overview	ko01100//Metabolic pathways;ko00230//Purine metabolism	K01487	-	-	-
PA1325	6	21.3333	2.19	7.54667	1.78491	0.146137	0.309589	no	yybH	Ketosteroid isomerase [Pseudomonas aeruginosa SCV20265] [Pseudomonas aeruginosa]	-	-	-	-	-	-	-
PA1326	67	91.6667	5.97667	8.63667	0.531134	0.271963	0.471855	no	ilvA	PLP-dependent threonine dehydratase [Pseudomonas aeruginosa]	Metabolism	Amino acid metabolism;Global and Overview	ko01100//Metabolic pathways;ko01110//Biosynthesis of secondary metabolites;ko01130//Biosynthesis of antibiotics;ko01230//Biosynthesis of amino acids;ko01200//Carbon metabolism;ko00260//Glycine, serine and threonine metabolism;ko00290//Valine, leucine and isoleucine biosynthesis	K01754	-	-	-
PA1327	2217	1395.67	153.477	102.853	-0.577431	0.00189599	0.00965739	no	ENDOG	protease [Pseudomonas aeruginosa PAO579] [Pseudomonas aeruginosa]	-	-	-	-	-	-	-
PA1328	37.6667	87	5.73667	13.9567	1.28267	0.0370191	0.112005	no	ycaN	transcriptional regulator [Pseudomonas aeruginosa PAO1] [Pseudomonas aeruginosa]	-	-	-	-	-	GO:0001071//nucleic acid binding transcription factor activity	GO:0010468//regulation of gene expression;GO:0043170//macromolecule metabolic process;GO:0009059//macromolecule biosynthetic process;GO:0034645//cellular macromolecule biosynthetic process;GO:0071704//organic substance metabolic process;GO:0009987//cellular process;GO:0044260//cellular macromolecule metabolic process;GO:0050789//regulation of biological process;GO:0044237//cellular metabolic proc…
PA1329	4.66667	15	1.59667	4.64333	1.5401	0.235404	0.42964	no	glcG	PduO protein [Pseudomonas aeruginosa WC55] [Pseudomonas aeruginosa]	-	-	-	-	-	-	-
PA1330	295.667	283	51.7233	53.0933	0.0377155	0.892262	0.951747	no	yusZ	short-chain dehydrogenase [Pseudomonas aeruginosa PAO1] [Pseudomonas aeruginosa]	-	-	-	-	-	GO:0003824//catalytic activity	GO:0044699//single-organism process;GO:0008152//metabolic process;GO:0044710//single-organism metabolic process
PA1331	189.667	40.6667	16.3367	3.90667	-2.0641	3.41e-05	0.000248812	yes	yegH	TerC family protein [Pseudomonas aeruginosa BWHPSA024] [Pseudomonas aeruginosa]	-	-	-	-	GO:0044425//membrane part;GO:0031224//intrinsic component of membrane;GO:0016020//membrane	GO:0005488//binding;GO:1901265//nucleoside phosphate binding;GO:0036094//small molecule binding;GO:1901363//heterocyclic compound binding;GO:0000166//nucleotide binding;GO:0003824//catalytic activity;GO:0016491//oxidoreductase activity;GO:0097159//organic cyclic compound binding	GO:0044699//single-organism process;GO:0044710//single-organism metabolic process;GO:0008152//metabolic process
PA1332	8	19.3333	1.97333	5.05	1.35565	0.253317	0.451932	no	-	hypothetical protein [Pseudomonas aeruginosa]	-	-	-	-	-	-	-
PA1333	70.6667	94.3333	45.43	66.5833	0.551516	0.293143	0.493681	no	-	putative secreted protein [Pseudomonas aeruginosa MH38] [Pseudomonas aeruginosa]	-	-	-	-	-	-	-
PA1334	57	44.3333	6.81333	5.69	-0.259932	0.694398	0.831611	no	nemA	alkene reductase [Pseudomonas aeruginosa]	Metabolism	Xenobiotics biodegradation and metabolism;Global and Overview	ko01120//Microbial metabolism in diverse environments;ko00633//Nitrotoluene degradation	K10680	-	-	-
PA0135	0	0	0.001	0.001	0	1	1	notest	-	MULTISPECIES: hypothetical protein [Pseudomonas]	-	-	-	-	-	-	-
PA1335	60	92	6.32	10.5433	0.738335	0.163583	0.336002	no	dctD	Fis family transcriptional regulator [Pseudomonas aeruginosa]	Environmental Information Processing	Signal transduction	ko02020//Two-component system	K17061	-	-	-
PA1336	94.3333	285.667	6.73333	21.6333	1.68386	6.06e-07	5.98e-06	yes	dctB	two-component sensor [Pseudomonas aeruginosa PAO1] [Pseudomonas aeruginosa]	Environmental Information Processing	Signal transduction	ko02020//Two-component system	K17060	-	GO:0032550//purine ribonucleoside binding;GO:0016740//transferase activity;GO:0003824//catalytic activity;GO:0001882//nucleoside binding;GO:0004672//protein kinase activity;GO:0016772//transferase activity, transferring phosphorus-containing groups;GO:0097367//carbohydrate derivative binding;GO:0036094//small molecule binding;GO:1901363//heterocyclic compound binding;GO:0097159//organic cyclic co…	GO:0065007//biological regulation;GO:0050896//response to stimulus;GO:0044237//cellular metabolic process;GO:0006793//phosphorus metabolic process;GO:0050794//regulation of cellular process;GO:0007154//cell communication;GO:0036211//protein modification process;GO:0044238//primary metabolic process;GO:0006464//cellular protein modification process;GO:0044763//single-organism cellular process;GO:0…
PA1337	2797.33	6195.33	348.77	828.183	1.24767	5.71e-12	9.32e-11	yes	ansB	glutaminase-asparaginase [Pseudomonas aeruginosa PAO1] [Pseudomonas aeruginosa]	Metabolism;Environmental Information Processing	Global and Overview;Signal transduction;Amino acid metabolism;Metabolism of other amino acids	ko01100//Metabolic pathways;ko01110//Biosynthesis of secondary metabolites;ko02020//Two-component system;ko00250//Alanine, aspartate and glutamate metabolism;ko00220//Arginine biosynthesis;ko00471//D-Glutamine and D-glutamate metabolism	K05597	GO:0005623//cell;GO:0044464//cell part	GO:0003824//catalytic activity;GO:0016787//hydrolase activity;GO:0016811//hydrolase activity, acting on carbon-nitrogen (but not peptide) bonds, in linear amides;GO:0016810//hydrolase activity, acting on carbon-nitrogen (but not peptide) bonds	GO:0043436//oxoacid metabolic process;GO:0044237//cellular metabolic process;GO:0044281//small molecule metabolic process;GO:0071704//organic substance metabolic process;GO:0006520//cellular amino acid metabolic process;GO:1901564//organonitrogen compound metabolic process;GO:0044699//single-organism process;GO:1901605//alpha-amino acid metabolic process;GO:0044238//primary metabolic process;GO:0…
PA1338	398.667	817.667	31.8467	70.5767	1.14805	2.16e-05	0.000162563	yes	ggt	gamma-glutamyltranspeptidase [Pseudomonas aeruginosa PAO1] [Pseudomonas aeruginosa]	Metabolism	Global and Overview;Metabolism of other amino acids	ko01100//Metabolic pathways;ko00480//Glutathione metabolism;ko00460//Cyanoamino acid metabolism;ko00430//Taurine and hypotaurine metabolism	K00681	GO:0005623//cell;GO:0044464//cell part	GO:0003824//catalytic activity;GO:0008238//exopeptidase activity;GO:0008242//omega peptidase activity;GO:0070011//peptidase activity, acting on L-amino acid peptides;GO:0016787//hydrolase activity;GO:0016740//transferase activity;GO:0008233//peptidase activity	GO:0034641//cellular nitrogen compound metabolic process;GO:0006575//cellular modified amino acid metabolic process;GO:0044238//primary metabolic process;GO:0006518//peptide metabolic process;GO:1901564//organonitrogen compound metabolic process;GO:0043603//cellular amide metabolic process;GO:0006749//glutathione metabolic process;GO:0044237//cellular metabolic process;GO:0071704//organic substan…
PA1339	1063	1220	196.713	240.247	0.288422	0.180118	0.359593	no	gltL	amino acid ABC transporter ATP binding protein [Pseudomonas aeruginosa PAO1] [Pseudomonas aeruginosa]	Environmental Information Processing	Signal transduction;Membrane transport	ko02020//Two-component system;ko02010//ABC transporters	K10004	GO:0032991//macromolecular complex;GO:0043234//protein complex	GO:0016817//hydrolase activity, acting on acid anhydrides;GO:0016818//hydrolase activity, acting on acid anhydrides, in phosphorus-containing anhydrides;GO:0016787//hydrolase activity;GO:0097159//organic cyclic compound binding;GO:0032550//purine ribonucleoside binding;GO:1901363//heterocyclic compound binding;GO:0017111//nucleoside-triphosphatase activity;GO:0032549//ribonucleoside binding;GO:00…	GO:0071702//organic substance transport;GO:0044765//single-organism transport;GO:0046942//carboxylic acid transport;GO:0006820//anion transport;GO:0006811//ion transport;GO:0051179//localization;GO:0044699//single-organism process;GO:0015711//organic anion transport;GO:1902578//single-organism localization;GO:0015849//organic acid transport;GO:0006810//transport;GO:0051234//establishment of local…
PA1340	150.333	208.667	31.2233	45.8567	0.554507	0.110035	0.254018	no	gltK	amino acid ABC transporter permease [Pseudomonas aeruginosa]	Environmental Information Processing	Signal transduction;Membrane transport	ko02020//Two-component system;ko02010//ABC transporters	K10002	-	-	-
PA1341	173	283.667	31.7433	55.8267	0.814501	0.0105502	0.0409041	no	gltJ	amino acid ABC transporter permease [Pseudomonas aeruginosa PAO1] [Pseudomonas aeruginosa]	Environmental Information Processing	Signal transduction;Membrane transport	ko02020//Two-component system;ko02010//ABC transporters	K10003	GO:0043234//protein complex;GO:0016020//membrane;GO:0032991//macromolecular complex;GO:0031224//intrinsic component of membrane;GO:0044425//membrane part	-	GO:0051179//localization;GO:0044765//single-organism transport;GO:0006810//transport;GO:0046942//carboxylic acid transport;GO:0071702//organic substance transport;GO:0044699//single-organism process;GO:0006811//ion transport;GO:1902578//single-organism localization;GO:0051234//establishment of localization;GO:0006820//anion transport;GO:0015849//organic acid transport;GO:0015711//organic anion tr…
PA1342	8052.33	14778	1205.35	2350.26	0.963374	4.5e-08	5.21e-07	no	gltI	ABC transporter [Pseudomonas aeruginosa PAO1] [Pseudomonas aeruginosa]	Environmental Information Processing	Signal transduction;Membrane transport	ko02020//Two-component system;ko02010//ABC transporters	K10001	-	-	-
PA1343	56.6667	75.3333	16.7267	23.6833	0.501722	0.338215	0.544597	no	-	sn-glycerol-3-phosphate transporter [Pseudomonas aeruginosa RP73] [Pseudomonas aeruginosa]	-	-	-	-	-	-	-
PA1344	746.333	955	127.817	173.65	0.442106	0.0375642	0.113039	no	yvaG	short-chain dehydrogenase [Pseudomonas aeruginosa PAO1] [Pseudomonas aeruginosa]	-	-	-	-	-	GO:0003824//catalytic activity	GO:0044710//single-organism metabolic process;GO:0008152//metabolic process;GO:0044699//single-organism process
PA0136	22.3333	23	1.85333	2.19667	0.245194	0.812089	0.904639	no	yufO	ABC transporter ATP-binding protein [Pseudomonas aeruginosa]	-	-	-	-	-	-	-
PA1345	62.3333	74.6667	5.48333	6.70667	0.290543	0.620682	0.781767	no	lysX	D-ala D-ala ligase family protein [Pseudomonas aeruginosa PAO581] [Pseudomonas aeruginosa]	-	-	-	-	-	GO:0036094//small molecule binding;GO:0001882//nucleoside binding;GO:0097367//carbohydrate derivative binding;GO:0043167//ion binding;GO:0003824//catalytic activity;GO:0001883//purine nucleoside binding;GO:0043169//cation binding;GO:0032550//purine ribonucleoside binding;GO:0005488//binding;GO:0032549//ribonucleoside binding;GO:0097159//organic cyclic compound binding;GO:1901363//heterocyclic com…	-
PA1346	14.3333	17.3333	1.25	1.62333	0.377031	0.694922	0.831729	no	ldcC	lysine decarboxylase [Pseudomonas aeruginosa]	-	-	-	-	-	-	-
PA1347	3.66667	5.33333	0.776667	1.11333	0.519518	0.718336	0.848734	no	-	transcriptional regulator [Pseudomonas aeruginosa PAO1] [Pseudomonas aeruginosa]	-	-	-	-	-	GO:0001071//nucleic acid binding transcription factor activity	GO:0034645//cellular macromolecule biosynthetic process;GO:0044249//cellular biosynthetic process;GO:0009058//biosynthetic process;GO:0043170//macromolecule metabolic process;GO:0050789//regulation of biological process;GO:0019222//regulation of metabolic process;GO:0071704//organic substance metabolic process;GO:1901576//organic substance biosynthetic process;GO:0044260//cellular macromolecule m…
PA1348	114.667	96.3333	22.2167	20.04	-0.14876	0.734744	0.857773	no	-	Uncharacterised protein [Pseudomonas aeruginosa]	-	-	-	-	-	-	-
PA1349	47.3333	31.6667	19.65	12.6367	-0.636913	0.58092	0.752973	no	R00369	dehydrogenase [Pseudomonas aeruginosa RP73] [Pseudomonas aeruginosa]	-	-	-	-	-	-	-
PA1350	477.333	294.333	86.4533	56.5467	-0.61248	0.0159423	0.0570673	no	-	thioredoxin [Pseudomonas sp. YS-1p]	-	-	-	-	-	-	-
PA1351	77.3333	33.3333	8.86667	3.90333	-1.18369	0.0615834	0.164935	no	R00370	DNA-directed RNA polymerase sigma-70 factor [Pseudomonas aeruginosa]	-	-	-	-	-	GO:0000988//transcription factor activity, protein binding;GO:0000996//core DNA-dependent RNA polymerase binding promoter specificity activity;GO:0000990//transcription factor activity, core RNA polymerase binding;GO:0001071//nucleic acid binding transcription factor activity	GO:0044260//cellular macromolecule metabolic process;GO:0065007//biological regulation;GO:0071704//organic substance metabolic process;GO:0043170//macromolecule metabolic process;GO:0006725//cellular aromatic compound metabolic process;GO:1901362//organic cyclic compound biosynthetic process;GO:0032774//RNA biosynthetic process;GO:0016070//RNA metabolic process;GO:0010468//regulation of gene expr…
PA1352	0	0.333333	0.001	0.0466667	5.54432	1	1	no	ygaY	major Facilitator Superfamily protein [Pseudomonas aeruginosa PAO581] [Pseudomonas aeruginosa]	-	-	-	-	-	-	GO:0044763//single-organism cellular process;GO:0044699//single-organism process;GO:0009987//cellular process
PA1353	184.667	249.667	61.1667	86.88	0.506278	0.118929	0.26776	no	phnB	VOC family protein [Pseudomonas aeruginosa]	-	-	-	-	-	-	-
PA1354	173.667	261	57.65	89.4867	0.634352	0.170516	0.346524	no	R00369	PhnB protein [Pseudomonas aeruginosa 18A] [Pseudomonas aeruginosa]	-	-	-	-	-	-	-
PA0137	13.3333	10	1.56333	1.32667	-0.236819	0.864586	0.936602	no	tsgB13	ABC transporter permease [Pseudomonas aeruginosa PAO1] [Pseudomonas aeruginosa]	-	-	-	-	GO:0016020//membrane;GO:0044425//membrane part;GO:0031224//intrinsic component of membrane	-	GO:0051234//establishment of localization;GO:0051179//localization
PA1355	26	7.66667	8.71667	2.95667	-1.5598	0.19805	0.383929	no	-	sulfur carrier protein ThiS [Pseudomonas aeruginosa M10] [Pseudomonas aeruginosa]	-	-	-	-	-	-	-
PA1356	173	161.333	21.27	21.27	0	1	1	no	-	sialidase [Pseudomonas aeruginosa]	-	-	-	-	-	GO:0003824//catalytic activity	-
PA1357	100.333	71.3333	27.9867	21.4933	-0.38085	0.43666	0.633797	no	ybaK	prolyl-tRNA synthetase [Pseudomonas aeruginosa RP73] [Pseudomonas aeruginosa]	-	-	-	-	-	-	-
PA1358	124.667	201.667	44.5833	72.89	0.709216	0.305373	0.507614	no	-	VOC family protein [Pseudomonas aeruginosa]	-	-	-	-	-	-	-
PA1359	63.6667	86	13.0867	19.04	0.540936	0.303509	0.505575	no	-	transcriptional regulator [Pseudomonas aeruginosa]	-	-	-	-	-	-	-
PA1360	3.66667	12.3333	0.623333	1.98	1.66742	0.187748	0.370294	no	rhtA	Inner membrane transporter rhtA [Pseudomonas aeruginosa MH27] [Pseudomonas aeruginosa]	-	-	-	-	-	-	-
PA1361	66	65	6.43333	6.41333	-0.00449205	1	1	no	pmpM	multidrug resistance protein PmpM [Pseudomonas aeruginosa PAO1] [Pseudomonas aeruginosa]	-	-	-	-	-	-	-
PA1362	9	37.3333	4.06	16.6867	2.03914	0.0596353	0.160726	no	-	Uncharacterised protein [Pseudomonas aeruginosa]	-	-	-	-	-	-	-
PA1363	54	92.6667	10.0567	17.8333	0.826424	0.107551	0.249979	no	-	DNA-directed RNA polymerase sigma-70 factor [Pseudomonas aeruginosa]	-	-	-	-	-	-	-
PA1364	15.6667	18.6667	2.64667	3.40333	0.362772	0.76715	0.877689	no	-	sensor [Pseudomonas aeruginosa]	-	-	-	-	-	-	-
PA0138	4.66667	13	0.7	1.9	1.44057	0.265498	0.464558	no	yufQ	ABC transporter permease [Pseudomonas aeruginosa]	-	-	-	-	-	-	-
PA1365	442	335	24.7033	19.5333	-0.338768	0.230174	0.424137	no	iutA	siderophore receptor [Pseudomonas aeruginosa MH27] [Pseudomonas aeruginosa]	-	-	-	-	GO:0016020//membrane;GO:0019867//outer membrane	GO:0046872//metal ion binding;GO:0043169//cation binding;GO:0043167//ion binding;GO:0005488//binding;GO:0046914//transition metal ion binding	GO:0006810//transport;GO:0051179//localization;GO:1901678//iron coordination entity transport;GO:0015688//iron chelate transport;GO:1902578//single-organism localization;GO:0044699//single-organism process;GO:0044765//single-organism transport;GO:0051234//establishment of localization
PA1366	229	290.667	40.63	55.5567	0.451415	0.177614	0.356899	no	vbhT	cell filamentation protein Fic [Pseudomonas aeruginosa RP73] [Pseudomonas aeruginosa]	-	-	-	-	-	-	-
PA1367	64.6667	75.6667	10.5867	12.8567	0.280268	0.585782	0.75614	no	aes1	phenazine biosynthesis protein PhzF [Pseudomonas aeruginosa]	-	-	-	-	-	-	-
PA1368	105.333	76.6667	10.18	7.96	-0.354897	0.459615	0.653466	no	-	transposase DDE domain protein [Pseudomonas aeruginosa c7447m] [Pseudomonas aeruginosa]	-	-	-	-	-	-	-
PA1369	136.667	46.3333	24.5967	8.89667	-1.46713	0.00368964	0.0169577	yes	-	MULTISPECIES: hypothetical protein [Pseudomonas]	-	-	-	-	-	-	-
PA1370	601.667	74.6667	43.78	6.01333	-2.86404	6.25e-17	1.43e-15	yes	-	Uncharacterised protein [Yersinia kristensenii]	-	-	-	-	-	-	-
PA1371	290.667	258	57.04	55.7667	-0.0325709	0.923098	0.968743	no	-	DUF2290 domain-containing protein [Proteus mirabilis]	-	-	-	-	-	-	-
PA1372	2249.33	3304.67	140.647	226.593	0.68803	0.00725423	0.0301915	no	-	superfamily I DNA and RNA helicases [Pseudomonas aeruginosa RB] [Pseudomonas aeruginosa]	-	-	-	-	-	-	-
PA1373	153.333	410.667	17.1233	46.88	1.45301	0.00011286	0.000754033	yes	fabF	beta-ketoacyl-[acyl-carrier-protein] synthase II [Pseudomonas aeruginosa]	Metabolism	Lipid metabolism;Global and Overview;Metabolism of cofactors and vitamins	ko01100//Metabolic pathways;ko01212//Fatty acid metabolism;ko00061//Fatty acid biosynthesis;ko00780//Biotin metabolism	K09458	-	-	-
PA1374	12.6667	46.6667	3.57333	13.7067	1.93954	0.0649376	0.17126	no	Mb3122	HxlR family transcriptional regulator [Pseudomonas aeruginosa]	-	-	-	-	-	-	-
PA0015	32	86.3333	14.14	40.9833	1.53526	0.121725	0.272838	no	PA0015	TPR repeat-containing protein [Pseudomonas sp. 2_1_26]	-	-	-	-	-	-	-
PA0139	26394.7	30155	6388.07	7725.1	0.274174	0.103448	0.242953	no	ahpC	alkyl hydroperoxide reductase [Pseudomonas aeruginosa PAO1] [Pseudomonas aeruginosa]	-	-	-	-	-	GO:0016209//antioxidant activity;GO:0003824//catalytic activity	GO:0008152//metabolic process;GO:0044710//single-organism metabolic process;GO:0044699//single-organism process
PA1375	82.3333	205	10	25.3033	1.33933	0.00141227	0.00750328	yes	pdxB	erythronate-4-phosphate dehydrogenase [Pseudomonas aeruginosa PAO1] [Pseudomonas aeruginosa]	Metabolism	Metabolism of cofactors and vitamins;Global and Overview	ko01100//Metabolic pathways;ko00750//Vitamin B6 metabolism	K03473	-	GO:0005488//binding;GO:0005515//protein binding;GO:0003824//catalytic activity;GO:0016491//oxidoreductase activity;GO:0016616//oxidoreductase activity, acting on the CH-OH group of donors, NAD or NADP as acceptor;GO:0097159//organic cyclic compound binding;GO:0016614//oxidoreductase activity, acting on CH-OH group of donors;GO:1901363//heterocyclic compound binding;GO:0036094//small molecule bind…	GO:0006725//cellular aromatic compound metabolic process;GO:0051186//cofactor metabolic process;GO:0044281//small molecule metabolic process;GO:0009058//biosynthetic process;GO:1901564//organonitrogen compound metabolic process;GO:0008152//metabolic process;GO:0072524//pyridine-containing compound metabolic process;GO:0044237//cellular metabolic process;GO:0009987//cellular process;GO:0044710//si…
PA1376	1394	1587	110.537	132.787	0.264585	0.212649	0.402532	no	aceK	bifunctional isocitrate dehydrogenase kinase/phosphatase [Pseudomonas aeruginosa]	-	-	-	-	-	-	-
PA1377	1352	933.667	345.277	255.923	-0.432041	0.0304222	0.096132	no	yhhY	acetyltransferase, GNAT family [Pseudomonas sp. HMSC05H02]	-	-	-	-	-	-	-
PA1378	39	23	14.87	9	-0.724408	0.334614	0.541468	no	-	Uncharacterised protein [Pseudomonas aeruginosa]	-	-	-	-	-	-	-
PA1379	28.6667	70.6667	4.93	12.5	1.34227	0.0641263	0.16978	no	SPCC162.03	short-chain dehydrogenase [Pseudomonas aeruginosa PAO1] [Pseudomonas aeruginosa]	-	-	-	-	-	GO:0003824//catalytic activity	GO:0044710//single-organism metabolic process;GO:0008152//metabolic process;GO:0044699//single-organism process
PA1380	75	87.3333	10.76	13.3	0.305748	0.527333	0.713912	no	yqhC	transcriptional regulator [Pseudomonas aeruginosa]	-	-	-	-	-	-	-
PA1381	1	0.666667	0.326667	0.196667	-0.732067	1	1	no	-	hypothetical protein [Pseudomonas aeruginosa]	-	-	-	-	-	-	-
PA1382	161.333	258.667	9.79667	16.7133	0.770637	0.0431101	0.125972	no	xpsD	type II secretion system protein [Pseudomonas aeruginosa]	Environmental Information Processing	Membrane transport	ko03070//Bacterial secretion system	K02453	-	-	-
PA1383	266.333	210	20.06	16.82	-0.254144	0.399017	0.599389	no	-	Uncharacterised protein [Pseudomonas aeruginosa]	-	-	-	-	-	-	-
PA1384	2.33333	5.66667	0.33	0.83	1.33065	0.313828	0.5158	no	galE	UDP-glucose 4-epimerase [Pseudomonas aeruginosa]	Metabolism	Carbohydrate metabolism;Global and Overview	ko01100//Metabolic pathways;ko00520//Amino sugar and nucleotide sugar metabolism;ko00052//Galactose metabolism	K01784	-	-	-
PA0140	502	950	43.4033	87.91	1.01822	2.64e-05	0.000196152	yes	ahpF	alkyl hydroperoxide reductase [Pseudomonas aeruginosa PAO1] [Pseudomonas aeruginosa]	-	-	-	-	-	GO:0016651//oxidoreductase activity, acting on NAD(P)H;GO:1901265//nucleoside phosphate binding;GO:0015036//disulfide oxidoreductase activity;GO:0005488//binding;GO:0036094//small molecule binding;GO:0016668//oxidoreductase activity, acting on a sulfur group of donors, NAD(P) as acceptor;GO:1901363//heterocyclic compound binding;GO:0000166//nucleotide binding;GO:0097159//organic cyclic compound b…	GO:0044763//single-organism cellular process;GO:0008152//metabolic process;GO:0044710//single-organism metabolic process;GO:0009987//cellular process;GO:0019725//cellular homeostasis;GO:0065007//biological regulation;GO:0042592//homeostatic process;GO:0044699//single-organism process;GO:0065008//regulation of biological quality
PA1385	19.6667	12.3333	2.36333	1.61667	-0.547801	0.662076	0.811352	no	pglA	glycosyl transferase family protein [Pseudomonas aeruginosa MPAO1/P2] [Pseudomonas aeruginosa]	-	-	-	-	-	-	-
PA1386	6.33333	12.6667	0.763333	1.41333	0.888717	0.47686	0.669751	no	abcA	ABC transporter ATP-binding protein [Pseudomonas aeruginosa]	Environmental Information Processing	Membrane transport	ko02010//ABC transporters	K09691	-	-	-
PA1387	17.3333	18.3333	1.62667	1.66	0.0292646	0.981699	1	no	-	sulfotransferase family protein [Pseudomonas aeruginosa]	-	-	-	-	-	-	-
PA1388	59.3333	41	10.4367	8.47	-0.301227	0.737806	0.858583	no	-	glycosyl transferase 2 family protein [Pseudomonas aeruginosa PAO581] [Pseudomonas aeruginosa]	-	-	-	-	-	GO:0003824//catalytic activity	-
PA1389	67	92.3333	6.20333	9.12	0.55599	0.25836	0.457507	no	-	glycosyl transferase [Pseudomonas aeruginosa]	-	-	-	-	-	GO:0003824//catalytic activity	-
PA1390	18	40.3333	2.44667	5.53	1.17646	0.288198	0.488572	no	MJ1057	glycosyl transferase [Pseudomonas aeruginosa]	-	-	-	-	-	-	-
PA1391	36	59.3333	2.70667	4.98333	0.880594	0.169608	0.345311	no	mshA	glycosyl transferase [Pseudomonas aeruginosa]	-	-	-	-	-	-	-
PA1392	68.3333	61.3333	7.27333	7.37333	0.0197003	0.989764	1	no	-	sulfotransferase family protein [Pseudomonas aeruginosa]	-	-	-	-	-	-	-
PA1393	31	13.6667	7	3.49667	-1.00137	0.227709	0.420998	no	cysC	adenylyl-sulfate kinase [Pseudomonas aeruginosa]	Metabolism	Global and Overview;Energy metabolism;Nucleotide metabolism	ko01100//Metabolic pathways;ko01120//Microbial metabolism in diverse environments;ko00230//Purine metabolism;ko00920//Sulfur metabolism	K00860	-	GO:0005488//binding;GO:0016301//kinase activity;GO:1901363//heterocyclic compound binding;GO:0032550//purine ribonucleoside binding;GO:0001882//nucleoside binding;GO:0036094//small molecule binding;GO:0016740//transferase activity;GO:0097367//carbohydrate derivative binding;GO:0003824//catalytic activity;GO:0016772//transferase activity, transferring phosphorus-containing groups;GO:0032549//ribon…	GO:0008152//metabolic process;GO:0044237//cellular metabolic process;GO:0006793//phosphorus metabolic process;GO:0006796//phosphate-containing compound metabolic process;GO:0009987//cellular process
PA1394	11	4.33333	6.50667	2.59333	-1.32711	0.362573	0.567044	no	-	Uncharacterised protein [Enterobacter cloacae]	-	-	-	-	-	-	-
PA0141	1925.33	2121	290.993	343.093	0.237615	0.219315	0.410418	no	-	polyphosphate kinase 2 [Pseudomonas aeruginosa]	-	-	-	-	-	-	-
PA1395	174.333	28.3333	56.81	9.66	-2.55605	7.14e-08	8e-07	yes	-	lipoprotein [Pseudomonas aeruginosa PA38182] [Pseudomonas aeruginosa]	-	-	-	-	-	-	-
PA1396	242	29.6667	20.9733	2.76	-2.92582	4.76e-10	6.74e-09	yes	rpfC	two-component sensor [Pseudomonas aeruginosa MPAO1/P1] [Pseudomonas aeruginosa]	-	-	-	-	-	-	-
PA1397	147	228	31.4067	52.6433	0.74518	0.0251817	0.0831701	no	agmR	two-component response regulator [Pseudomonas aeruginosa PAO1] [Pseudomonas aeruginosa]	-	-	-	-	-	GO:1901363//heterocyclic compound binding;GO:0001071//nucleic acid binding transcription factor activity;GO:0097159//organic cyclic compound binding;GO:0003676//nucleic acid binding;GO:0005488//binding	GO:0044249//cellular biosynthetic process;GO:0060255//regulation of macromolecule metabolic process;GO:0019222//regulation of metabolic process;GO:0044260//cellular macromolecule metabolic process;GO:1901576//organic substance biosynthetic process;GO:0044237//cellular metabolic process;GO:0009058//biosynthetic process;GO:0043170//macromolecule metabolic process;GO:0065007//biological regulation;G…
PA1398	80	80.3333	33.46	33.9367	0.0204074	0.974664	0.999127	no	-	Uncharacterised protein [Enterobacter cloacae]	-	-	-	-	-	-	-
PA1399	12	24.3333	1.89667	3.72333	0.973129	0.398806	0.599349	no	pcpR	transcriptional regulator [Pseudomonas aeruginosa]	-	-	-	-	-	-	-
PA1400	127.333	164.667	5.22667	7.3	0.482005	0.209322	0.3987	no	pyc	pyruvate carboxylase [Pseudomonas aeruginosa PAO1] [Pseudomonas aeruginosa]	-	-	-	-	-	GO:0043167//ion binding;GO:0001883//purine nucleoside binding;GO:0001882//nucleoside binding;GO:0032549//ribonucleoside binding;GO:0097159//organic cyclic compound binding;GO:1901363//heterocyclic compound binding;GO:0003824//catalytic activity;GO:0016879//ligase activity, forming carbon-nitrogen bonds;GO:0097367//carbohydrate derivative binding;GO:0043169//cation binding;GO:0032550//purine ribon…	-
PA1401	55.3333	62	17.7533	22.68	0.353331	0.593284	0.761423	no	-	ester cyclase [Pseudomonas aeruginosa RP73] [Pseudomonas aeruginosa]	-	-	-	-	-	-	-
PA1402	120.667	130.333	24.16	28.8033	0.253615	0.584282	0.754755	no	mdmC	methyltransferase [Pseudomonas aeruginosa]	-	-	-	-	-	-	-
PA1403	55.6667	115.333	11.7633	26.3433	1.16314	0.0337492	0.104446	no	slmA	transcriptional regulator [Pseudomonas aeruginosa PAO1] [Pseudomonas aeruginosa]	-	-	-	-	-	-	GO:0019222//regulation of metabolic process;GO:0044237//cellular metabolic process;GO:0065007//biological regulation;GO:0044260//cellular macromolecule metabolic process;GO:0009059//macromolecule biosynthetic process;GO:1901576//organic substance biosynthetic process;GO:0010468//regulation of gene expression;GO:0009987//cellular process;GO:0060255//regulation of macromolecule metabolic process;GO…
PA1404	7	14.3333	4.39667	9.25333	1.07356	0.350583	0.55692	no	-	Uncharacterized protein PAE221_05127 [Pseudomonas aeruginosa]	-	-	-	-	-	-	-
PA0142	160.333	267	16.1667	28.71	0.828531	0.00651534	0.027592	no	PA0142	8-oxoguanine deaminase [Pseudomonas aeruginosa]	-	-	-	-	-	-	-
PA1405	69.3333	56.3333	6.07	5.16667	-0.232463	0.68772	0.827333	no	helD	helicase [Pseudomonas aeruginosa M9A.1] [Pseudomonas aeruginosa]	-	-	-	-	-	-	-
PA1406	80	78	15	14.6933	-0.0298008	0.967895	0.995139	no	-	nucleotidyltransferase domain protein [Pseudomonas aeruginosa PAO581] [Pseudomonas aeruginosa]	-	-	-	-	-	GO:0032550//purine ribonucleoside binding;GO:0001882//nucleoside binding;GO:0032549//ribonucleoside binding;GO:0016772//transferase activity, transferring phosphorus-containing groups;GO:0001883//purine nucleoside binding;GO:0097367//carbohydrate derivative binding;GO:0005488//binding;GO:0097159//organic cyclic compound binding;GO:0036094//small molecule binding;GO:0003824//catalytic activity;GO:…	GO:0002376//immune system process
PA1407	54	59.3333	8.21	9.29	0.178296	0.804529	0.899965	no	rlmI	methyltransferase [Pseudomonas aeruginosa]	-	-	-	-	-	-	-
PA1408	493.667	431.333	27.75	25.9067	-0.0991644	0.690018	0.829037	no	mscK	mechanosensitive ion channel family protein [Pseudomonas aeruginosa PAO1-VE2] [Pseudomonas aeruginosa]	-	-	-	-	-	-	GO:0044763//single-organism cellular process;GO:0009987//cellular process;GO:0044699//single-organism process
PA1409	44.3333	57	5.96333	7.93667	0.412414	0.694557	0.831611	no	aphA	acetylpolyamine amidohydrolase [Pseudomonas aeruginosa]	-	-	-	-	-	-	-
PA1410	133.333	128	16.3767	17.1667	0.0679682	0.874302	0.942474	no	potF	spermidine/putrescine-binding protein [Pseudomonas aeruginosa PAO1] [Pseudomonas aeruginosa]	Environmental Information Processing	Membrane transport	ko02010//ABC transporters	K11073	GO:0005623//cell;GO:0044464//cell part	GO:0005488//binding	-
PA1411	47	84.3333	7.53667	13.2933	0.818704	0.408276	0.609177	no	yoaV	EamA family transporter [Pseudomonas aeruginosa]	-	-	-	-	-	-	-
PA1412	0	2	0.001	0.27	8.07682	0.0864161	0.211933	no	yjiJ	major Facilitator Superfamily protein [Pseudomonas aeruginosa PAO581] [Pseudomonas aeruginosa]	-	-	-	-	-	-	-
PA1413	113	117.333	17.07	19.74	0.209659	0.692634	0.830984	no	yneJ	transcriptional regulator [Pseudomonas aeruginosa PAO1] [Pseudomonas aeruginosa]	-	-	-	-	-	GO:0001071//nucleic acid binding transcription factor activity	GO:0008152//metabolic process;GO:0009059//macromolecule biosynthetic process;GO:0010468//regulation of gene expression;GO:0071704//organic substance metabolic process;GO:0009058//biosynthetic process;GO:1901576//organic substance biosynthetic process;GO:0044237//cellular metabolic process;GO:0009987//cellular process;GO:0034645//cellular macromolecule biosynthetic process;GO:0065007//biological r…
PA1414	245.667	614	143.333	384.94	1.42526	0.00106804	0.00582493	yes	-	Uncharacterised protein [Pseudomonas aeruginosa]	-	-	-	-	-	-	-
PA0143	312	362	39.75	49.5533	0.318027	0.288994	0.489474	no	rihA	nonspecific ribonucleoside hydrolase [Pseudomonas aeruginosa]	Metabolism	Global and Overview;Nucleotide metabolism;Metabolism of cofactors and vitamins	ko01100//Metabolic pathways;ko00230//Purine metabolism;ko00760//Nicotinate and nicotinamide metabolism	K01239	-	-	-
PA1415	91.3333	197.667	18.36	39.3667	1.10041	0.233765	0.428323	no	Mblac2	MBL fold metallo-hydrolase [Pseudomonas aeruginosa]	-	-	-	-	-	-	-
PA1416	23	72.3333	2.40667	7.68	1.67407	0.0898199	0.217669	no	DLD2	FAD-binding oxidoreductase [Pseudomonas aeruginosa]	-	-	-	-	-	-	-
PA1417	72.3333	87	5.89	7.83667	0.411972	0.501824	0.692721	no	aruI	probable decarboxylase [Pseudomonas aeruginosa PAO1] [Pseudomonas aeruginosa]	Metabolism	Amino acid metabolism;Global and Overview;Metabolism of cofactors and vitamins;Carbohydrate metabolism	ko01100//Metabolic pathways;ko01110//Biosynthesis of secondary metabolites;ko01130//Biosynthesis of antibiotics;ko01230//Biosynthesis of amino acids;ko00650//Butanoate metabolism;ko01210//2-Oxocarboxylic acid metabolism;ko00770//Pantothenate and CoA biosynthesis;ko00290//Valine, leucine and isoleucine biosynthesis;ko00660//C5-Branched dibasic acid metabolism	K01652	-	GO:0036094//small molecule binding;GO:0019842//vitamin binding;GO:0005488//binding	-
PA1418	40	88.6667	4.02	9.14	1.185	0.0334348	0.10382	no	opuE	sodium:solute symport protein [Pseudomonas aeruginosa PAO1] [Pseudomonas aeruginosa]	-	-	-	-	GO:0031224//intrinsic component of membrane;GO:0044425//membrane part;GO:0016020//membrane	-	GO:0044763//single-organism cellular process;GO:0051234//establishment of localization;GO:0044699//single-organism process;GO:0051179//localization;GO:0009987//cellular process
PA1419	8	15.6667	0.726667	1.56	1.10218	0.371526	0.576101	no	-	transporter [Pseudomonas aeruginosa PAO1] [Pseudomonas aeruginosa]	-	-	-	-	-	GO:0022857//transmembrane transporter activity;GO:0022892//substrate-specific transporter activity;GO:0005215//transporter activity;GO:0022891//substrate-specific transmembrane transporter activity	GO:0044699//single-organism process;GO:0044765//single-organism transport;GO:0051179//localization;GO:1902578//single-organism localization;GO:0051234//establishment of localization;GO:0006810//transport
PA1420	3	5	1.05	1.76	0.745186	0.554466	0.736057	no	-	Undecaprenyl pyrophosphate synthase [Pseudomonas aeruginosa 18A] [Pseudomonas aeruginosa]	-	-	-	-	-	-	-
PA1421	101	141.667	14.2767	21.4733	0.588887	0.165418	0.339268	no	gbuA	guanidinobutyrase [Pseudomonas aeruginosa PAO1] [Pseudomonas aeruginosa]	Metabolism	Global and Overview;Amino acid metabolism	ko01100//Metabolic pathways;ko00330//Arginine and proline metabolism	K12255	-	GO:0005488//binding;GO:0016787//hydrolase activity;GO:0043167//ion binding;GO:0016813//hydrolase activity, acting on carbon-nitrogen (but not peptide) bonds, in linear amidines;GO:0043169//cation binding;GO:0016810//hydrolase activity, acting on carbon-nitrogen (but not peptide) bonds;GO:0003824//catalytic activity	GO:0044237//cellular metabolic process;GO:0006520//cellular amino acid metabolic process;GO:1901605//alpha-amino acid metabolic process;GO:0044699//single-organism process;GO:0009987//cellular process;GO:0044238//primary metabolic process;GO:0044281//small molecule metabolic process;GO:0006807//nitrogen compound metabolic process;GO:0006525//arginine metabolic process;GO:0043436//oxoacid metaboli…
PA1422	51	95	7.85667	15.3567	0.966876	0.0822949	0.20459	no	bauR	protein GbuR [Pseudomonas aeruginosa PAO1] [Pseudomonas aeruginosa]	-	-	-	-	-	GO:0001071//nucleic acid binding transcription factor activity	GO:0050790//regulation of catalytic activity;GO:0000821//regulation of arginine metabolic process;GO:0009058//biosynthetic process;GO:0050789//regulation of biological process;GO:0048518//positive regulation of biological process;GO:0080090//regulation of primary metabolic process;GO:0009893//positive regulation of metabolic process;GO:0010468//regulation of gene expression;GO:0034645//cellular m…
PA1423	1372.67	1053.67	151.81	122.277	-0.312118	0.202966	0.391138	no	bdlA	pili assembly chaperone [Pseudomonas aeruginosa]	Cellular Processes;Environmental Information Processing	Cell motility;Signal transduction	ko02020//Two-component system;ko02030//Bacterial chemotaxis	K03406	-	-	-
PA1424	19	43.3333	4.12667	10.2767	1.31632	0.10496	0.24588	no	DTWD2	DTW domain protein [Pseudomonas aeruginosa c7447m] [Pseudomonas aeruginosa]	-	-	-	-	-	-	-
PA0144	4	28	0.893333	6.54333	2.87276	0.0097916	0.0384462	yes	SPCC191.05c	nucleoside 2-deoxyribosyltransferase family protein [Pseudomonas aeruginosa PAO581] [Pseudomonas aeruginosa]	-	-	-	-	-	GO:0016799//hydrolase activity, hydrolyzing N-glycosyl compounds;GO:0016763//transferase activity, transferring pentosyl groups;GO:0016798//hydrolase activity, acting on glycosyl bonds;GO:0016757//transferase activity, transferring glycosyl groups;GO:0016787//hydrolase activity;GO:0003824//catalytic activity;GO:0016740//transferase activity	-
PA1424a	70.6667	106.667	29.9767	47.0833	0.651376	0.209522	0.398926	no	-	FOG: Ankyrin repeat [Pseudomonas aeruginosa 18A] [Pseudomonas aeruginosa]	-	-	-	-	-	-	-
PA1425	41.6667	49	3.62	4.38667	0.277135	0.685095	0.825655	no	expZ	ABC transporter ATP-binding protein [Pseudomonas aeruginosa]	-	-	-	-	-	GO:0032550//purine ribonucleoside binding;GO:0036094//small molecule binding;GO:0032549//ribonucleoside binding;GO:0016462//pyrophosphatase activity;GO:0001882//nucleoside binding;GO:1901363//heterocyclic compound binding;GO:0016817//hydrolase activity, acting on acid anhydrides;GO:0005488//binding;GO:0016787//hydrolase activity;GO:0001883//purine nucleoside binding;GO:0016818//hydrolase activity…	-
PA1428a	76.3333	123	6.6	11.2767	0.772803	0.0794314	0.19982	no	-	peptide ABC transporter ATP-binding protein [Pseudomonas aeruginosa]	-	-	-	-	-	-	-
PA1428	0.666667	10	0.223333	3.41333	3.93391	0.00531308	0.023282	yes	yjaB	GNAT family N-acetyltransferase [Pseudomonas aeruginosa]	-	-	-	-	-	-	-
PA1429	680.667	1047.67	34.27	56.69	0.726148	0.00105273	0.0057691	no	ctpF	cation-transporting P-type ATPase [Pseudomonas aeruginosa]	-	-	-	-	-	-	-
PA1430	1568	1377.67	298.127	282.41	-0.0781343	0.707709	0.841731	no	lasR	transcriptional regulator LasR [Pseudomonas aeruginosa PAO1] [Pseudomonas aeruginosa]	-	-	-	-	-	GO:0001071//nucleic acid binding transcription factor activity	GO:0010468//regulation of gene expression;GO:0050789//regulation of biological process;GO:0080090//regulation of primary metabolic process;GO:0010556//regulation of macromolecule biosynthetic process;GO:0050794//regulation of cellular process;GO:0051247//positive regulation of protein metabolic process;GO:1903018//regulation of glycoprotein metabolic process;GO:0048522//positive regulation of cel…
PA1431	337.667	409	189.15	248.267	0.39236	0.153106	0.319971	no	-	regulatory protein RsaL [Pseudomonas aeruginosa PAO1] [Pseudomonas aeruginosa]	-	-	-	-	-	GO:0005488//binding;GO:1901363//heterocyclic compound binding;GO:0097159//organic cyclic compound binding;GO:0003676//nucleic acid binding	GO:0009892//negative regulation of metabolic process;GO:0060255//regulation of macromolecule metabolic process;GO:0040012//regulation of locomotion;GO:0048874//homeostasis of number of cells in a free-living population;GO:0031330//negative regulation of cellular catabolic process;GO:0040013//negative regulation of locomotion;GO:0009987//cellular process;GO:0009894//regulation of catabolic process…
PA1432	9037.67	29979	2028.45	7220.37	1.83169	3.6e-23	1.09e-21	yes	lasI	acyl-homoserine-lactone synthase [Pseudomonas aeruginosa IGB83] [Pseudomonas aeruginosa]	Metabolism	Global and Overview;Amino acid metabolism	ko01100//Metabolic pathways;ko00270//Cysteine and methionine metabolism	K13060	-	-	-
PA1433	270.667	142.333	19.4433	10.53	-0.88477	0.0174582	0.0613706	no	CC_0091	GGDEF domain-containing protein [Pseudomonas aeruginosa]	-	-	-	-	-	-	-
PA1434	78	98.6667	15.11	20.39	0.432358	0.380268	0.583389	no	-	periplasmic protein [Pseudomonas aeruginosa]	-	-	-	-	-	-	-
PA0145	96.3333	91.6667	26.1233	25.78	-0.0190867	0.982812	1	no	SPCC191.05c	nucleoside 2-deoxyribosyltransferase family protein [Pseudomonas aeruginosa c7447m] [Pseudomonas aeruginosa]	-	-	-	-	-	GO:0003824//catalytic activity;GO:0016799//hydrolase activity, hydrolyzing N-glycosyl compounds;GO:0016757//transferase activity, transferring glycosyl groups;GO:0016740//transferase activity;GO:0016763//transferase activity, transferring pentosyl groups;GO:0016787//hydrolase activity;GO:0016798//hydrolase activity, acting on glycosyl bonds	-
PA1435	31.6667	48.3333	3.64	6.27333	0.785294	0.304878	0.506994	no	mdtA	resistance-nodulation-cell division (RND) efflux membrane fusion protein [Pseudomonas aeruginosa]	-	-	-	-	-	-	-
PA1436	29.3333	41.6667	1.28	1.94333	0.60239	0.402174	0.602664	no	mdtB	resistance-nodulation-cell division (RND) efflux transporter [Pseudomonas aeruginosa PAO1] [Pseudomonas aeruginosa]	-	-	-	-	-	-	GO:0051234//establishment of localization;GO:0044763//single-organism cellular process;GO:0051179//localization;GO:0044699//single-organism process;GO:0009987//cellular process
PA1437	144	246	28.58	51.4033	0.846856	0.0149234	0.0540123	no	czcR	two-component response regulator [Pseudomonas aeruginosa PAO1] [Pseudomonas aeruginosa]	Environmental Information Processing	Signal transduction	ko02020//Two-component system	K07665	-	GO:1901363//heterocyclic compound binding;GO:0097159//organic cyclic compound binding;GO:0003676//nucleic acid binding;GO:0005488//binding	GO:0071704//organic substance metabolic process;GO:0044260//cellular macromolecule metabolic process;GO:0044237//cellular metabolic process;GO:0008152//metabolic process;GO:0050789//regulation of biological process;GO:0065007//biological regulation;GO:0034645//cellular macromolecule biosynthetic process;GO:0009987//cellular process;GO:0010468//regulation of gene expression;GO:0060255//regulation …
PA1438	125.333	131.667	11.92	13.1033	0.13655	0.743404	0.861666	no	cusS	two-component sensor histidine kinase [Pseudomonas aeruginosa]	Environmental Information Processing	Signal transduction	ko02020//Two-component system	K07644	-	-	-
PA1439	11.6667	21	4.12	7.52	0.868088	0.469058	0.662986	no	ybaN	membrane protein [Pseudomonas aeruginosa VRFPA03] [Pseudomonas aeruginosa]	-	-	-	-	-	-	-
PA1440	2125.33	2468.67	494.237	609.55	0.302543	0.108357	0.251189	no	-	yecA family protein [Pseudomonas sp. P179]	-	-	-	-	-	-	-
PA1441	1417.33	693.333	148.723	79.32	-0.906874	0.000126637	0.000838286	no	-	flagellar hook-length control protein FliK [Pseudomonas aeruginosa]	Cellular Processes	Cell motility	ko02040//Flagellar assembly	K02414	-	-	-
PA1442	65.3333	75.3333	17.16	21.4267	0.320358	0.540531	0.725018	no	fliL	flagellar basal body protein FliL [Pseudomonas aeruginosa PAO1] [Pseudomonas aeruginosa]	-	-	-	-	GO:0042995//cell projection;GO:0044424//intracellular part;GO:0044461//bacterial-type flagellum part;GO:0009288//bacterial-type flagellum;GO:0044463//cell projection part;GO:0043228//non-membrane-bounded organelle;GO:0044464//cell part;GO:0005622//intracellular;GO:0044422//organelle part;GO:0005623//cell;GO:0043226//organelle	-	GO:0051674//localization of cell;GO:0001539//cilium or flagellum-dependent cell motility;GO:0048870//cell motility;GO:0097588//archaeal or bacterial-type flagellum-dependent cell motility;GO:0009987//cellular process;GO:0044763//single-organism cellular process;GO:0006928//movement of cell or subcellular component;GO:0051179//localization;GO:0044699//single-organism process;GO:0040011//locomotion
PA1443	1158.67	1168	164.303	175.687	0.096643	0.652484	0.804675	no	fliM	flagellar motor switch protein FliM [Pseudomonas aeruginosa PAO1] [Pseudomonas aeruginosa]	Cellular Processes	Cell motility	ko02030//Bacterial chemotaxis;ko02040//Flagellar assembly	K02416	GO:0044424//intracellular part;GO:0044464//cell part;GO:0043228//non-membrane-bounded organelle;GO:0042995//cell projection;GO:0016020//membrane;GO:0044461//bacterial-type flagellum part;GO:0005623//cell;GO:0005622//intracellular;GO:0009288//bacterial-type flagellum;GO:0043226//organelle;GO:0044463//cell projection part;GO:0044422//organelle part	GO:0017111//nucleoside-triphosphatase activity;GO:0003824//catalytic activity;GO:0016462//pyrophosphatase activity;GO:0016818//hydrolase activity, acting on acid anhydrides, in phosphorus-containing anhydrides;GO:0016787//hydrolase activity;GO:0016817//hydrolase activity, acting on acid anhydrides	GO:0040011//locomotion;GO:0006928//movement of cell or subcellular component;GO:0050896//response to stimulus;GO:0044763//single-organism cellular process;GO:0048870//cell motility;GO:0097588//archaeal or bacterial-type flagellum-dependent cell motility;GO:0051674//localization of cell;GO:0009987//cellular process;GO:0044699//single-organism process;GO:0042221//response to chemical;GO:0051179//lo…
PA1444	1098.67	1101	317.373	340.653	0.102123	0.630535	0.788792	no	fliN	flagellar motor switch protein FliN [Pseudomonas aeruginosa PAO1] [Pseudomonas aeruginosa]	Cellular Processes	Cell motility	ko02030//Bacterial chemotaxis;ko02040//Flagellar assembly	K02417	GO:0044461//bacterial-type flagellum part;GO:0043228//non-membrane-bounded organelle;GO:0005622//intracellular;GO:0044464//cell part;GO:0016020//membrane;GO:0044422//organelle part;GO:0042995//cell projection;GO:0005623//cell;GO:0043226//organelle;GO:0044424//intracellular part;GO:0009288//bacterial-type flagellum;GO:0044463//cell projection part	-	GO:0051179//localization;GO:0009987//cellular process;GO:0050896//response to stimulus;GO:0044699//single-organism process;GO:0051674//localization of cell;GO:0048870//cell motility;GO:0040011//locomotion;GO:0044763//single-organism cellular process;GO:0097588//archaeal or bacterial-type flagellum-dependent cell motility;GO:0006928//movement of cell or subcellular component;GO:0001539//cilium or …
PA0146	10	30	1.32667	3.96667	1.58012	0.156771	0.324789	no	BAB2_0673	BMP family ABC transporter substrate-binding protein [Pseudomonas aeruginosa]	-	-	-	-	-	-	-
PA1445	173.333	144	53.1767	46.4867	-0.193976	0.601775	0.767562	no	fliO	flagellar protein FliO [Pseudomonas aeruginosa PAO1] [Pseudomonas aeruginosa]	Cellular Processes	Cell motility	ko02040//Flagellar assembly	K02418	GO:0044463//cell projection part;GO:0044424//intracellular part;GO:0042995//cell projection;GO:0043228//non-membrane-bounded organelle;GO:0005622//intracellular;GO:0044425//membrane part;GO:0043226//organelle;GO:0044422//organelle part;GO:0031224//intrinsic component of membrane;GO:0016020//membrane;GO:0009288//bacterial-type flagellum;GO:0044464//cell part;GO:0005623//cell;GO:0044461//bacterial-…	-	GO:0051674//localization of cell;GO:0016043//cellular component organization;GO:0044763//single-organism cellular process;GO:0051179//localization;GO:0009987//cellular process;GO:0006928//movement of cell or subcellular component;GO:0050896//response to stimulus;GO:0001539//cilium or flagellum-dependent cell motility;GO:0044699//single-organism process;GO:0040011//locomotion;GO:0071840//cellular …
PA1446	61.3333	41.6667	10.98	8.04	-0.449611	0.47599	0.668974	no	fliP	flagellar biosynthesis protein FliP [Pseudomonas aeruginosa PAO1] [Pseudomonas aeruginosa]	Cellular Processes	Cell motility	ko02040//Flagellar assembly	K02419	GO:0044464//cell part;GO:0043228//non-membrane-bounded organelle;GO:0005622//intracellular;GO:0043226//organelle;GO:0009288//bacterial-type flagellum;GO:0044422//organelle part;GO:0031224//intrinsic component of membrane;GO:0044461//bacterial-type flagellum part;GO:0044424//intracellular part;GO:0044425//membrane part;GO:0042995//cell projection;GO:0005623//cell;GO:0044463//cell projection part;G…	-	GO:0033036//macromolecule localization;GO:0051234//establishment of localization;GO:0071840//cellular component organization or biogenesis;GO:0071702//organic substance transport;GO:0009987//cellular process;GO:0045184//establishment of protein localization;GO:0044699//single-organism process;GO:0008104//protein localization;GO:0051179//localization;GO:0015031//protein transport;GO:0016043//cellu…
PA1447	35.3333	25.3333	18.2567	13.54	-0.431196	0.590165	0.759283	no	fliQ	flagellar biosynthesis protein FliQ [Pseudomonas aeruginosa PAO1] [Pseudomonas aeruginosa]	Cellular Processes	Cell motility	ko02040//Flagellar assembly	K02420	GO:0005623//cell;GO:0016020//membrane;GO:0042995//cell projection;GO:0031224//intrinsic component of membrane;GO:0044464//cell part;GO:0044425//membrane part	-	GO:0030031//cell projection assembly;GO:0044699//single-organism process;GO:0071702//organic substance transport;GO:0033036//macromolecule localization;GO:0008104//protein localization;GO:0009987//cellular process;GO:0016043//cellular component organization;GO:0006810//transport;GO:0051179//localization;GO:0030030//cell projection organization;GO:0045184//establishment of protein localization;GO:…
PA1448	16.3333	9.66667	2.83	1.90667	-0.569749	0.662146	0.811352	no	fliR	flagellar biosynthesis protein FliR [Pseudomonas aeruginosa PAO1] [Pseudomonas aeruginosa]	Cellular Processes	Cell motility	ko02040//Flagellar assembly	K02421	GO:0031224//intrinsic component of membrane;GO:0005623//cell;GO:0044425//membrane part;GO:0042995//cell projection;GO:0044464//cell part;GO:0016020//membrane	-	GO:0071702//organic substance transport;GO:0008104//protein localization;GO:0006810//transport;GO:0051179//localization;GO:0071840//cellular component organization or biogenesis;GO:0009987//cellular process;GO:0045184//establishment of protein localization;GO:0016043//cellular component organization;GO:0030031//cell projection assembly;GO:0044763//single-organism cellular process;GO:0051234//esta…
PA1449	63	62.6667	7.54333	7.90667	0.0678674	0.912293	0.962937	no	flhB	flagellar biosynthesis protein FlhB [Pseudomonas aeruginosa PAO1] [Pseudomonas aeruginosa]	Cellular Processes	Cell motility	ko02040//Flagellar assembly	K02401	GO:0044425//membrane part;GO:0042995//cell projection;GO:0016020//membrane;GO:0098552//side of membrane;GO:0031224//intrinsic component of membrane;GO:0005623//cell;GO:0044464//cell part	-	GO:0071840//cellular component organization or biogenesis;GO:0044699//single-organism process;GO:0033036//macromolecule localization;GO:0022607//cellular component assembly;GO:0051179//localization;GO:0051234//establishment of localization;GO:0016043//cellular component organization;GO:0030030//cell projection organization;GO:0045184//establishment of protein localization;GO:0044085//cellular com…
PA1450	59	22	6.63333	2.57333	-1.3661	0.0944245	0.225908	no	ygcG	TLP18.3, Psb32 and MOLO-1 founding s of phosphatase family protein [Pseudomonas aeruginosa PAO581] [Pseudomonas aeruginosa]	-	-	-	-	-	-	-
PA1451	122.667	12.6667	12.2533	1.42333	-3.10583	1.87e-06	1.71e-05	yes	ygcG	TLP18.3, Psb32 and MOLO-1 founding s of phosphatase family protein [Pseudomonas aeruginosa PAO581] [Pseudomonas aeruginosa]	-	-	-	-	-	-	-
PA1452	345	223	21.9933	15.25	-0.528257	0.0670922	0.17521	no	flhA	flagellar biosynthesis protein FlhA [Pseudomonas aeruginosa BWHPSA013] [Pseudomonas aeruginosa]	Cellular Processes	Cell motility	ko02040//Flagellar assembly	K02400	GO:0044425//membrane part;GO:0044464//cell part;GO:0031224//intrinsic component of membrane;GO:0005623//cell;GO:0016020//membrane;GO:0098552//side of membrane;GO:0042995//cell projection	-	GO:0044763//single-organism cellular process;GO:0051179//localization;GO:0030031//cell projection assembly;GO:0009987//cellular process;GO:0022607//cellular component assembly;GO:0030030//cell projection organization;GO:0044085//cellular component biogenesis;GO:0033036//macromolecule localization;GO:0045184//establishment of protein localization;GO:0044699//single-organism process;GO:0006810//tra…
PA1453	935	810.667	99.6967	91.2267	-0.12809	0.554637	0.736057	no	flhF	flagellar biosynthesis protein FlhF [Pseudomonas aeruginosa]	-	-	-	-	-	-	-
PA1454	1875.67	1384.33	303.063	239.497	-0.339614	0.0687323	0.178235	no	ylxH	flagellar synthesis regulator FleN [Pseudomonas aeruginosa]	Cellular Processes	Cell motility	ko02040//Flagellar assembly	K04562	-	-	-
PA0147	212	196	29.9933	29.38	-0.0298075	0.931604	0.973511	no	At3g50210	oxidoreductase [Pseudomonas aeruginosa PAO1] [Pseudomonas aeruginosa]	-	-	-	-	-	GO:0016705//oxidoreductase activity, acting on paired donors, with incorporation or reduction of molecular oxygen;GO:0043169//cation binding;GO:0003824//catalytic activity;GO:0043167//ion binding;GO:0005488//binding;GO:0016491//oxidoreductase activity	GO:0044699//single-organism process;GO:0044710//single-organism metabolic process;GO:0008152//metabolic process
PA1455	1114	815.333	201.767	159.607	-0.338167	0.128464	0.283479	no	fliA	flagellar biosynthesis sigma factor FliA [Pseudomonas aeruginosa PAO1] [Pseudomonas aeruginosa]	Environmental Information Processing	Signal transduction	ko02020//Two-component system	K02405	GO:0005622//intracellular;GO:0005623//cell;GO:0044464//cell part;GO:0044424//intracellular part	GO:0000990//transcription factor activity, core RNA polymerase binding;GO:0001071//nucleic acid binding transcription factor activity;GO:0003824//catalytic activity;GO:0016740//transferase activity;GO:0034062//RNA polymerase activity;GO:0097159//organic cyclic compound binding;GO:0016779//nucleotidyltransferase activity;GO:0003676//nucleic acid binding;GO:0005488//binding;GO:1901363//heterocyclic…	GO:0040017//positive regulation of locomotion;GO:0044271//cellular nitrogen compound biosynthetic process;GO:1901576//organic substance biosynthetic process;GO:0009058//biosynthetic process;GO:0048856//anatomical structure development;GO:1901360//organic cyclic compound metabolic process;GO:0043170//macromolecule metabolic process;GO:0044237//cellular metabolic process;GO:0034654//nucleobase-cont…
PA1456	376.333	283	138.927	111.797	-0.313446	0.29555	0.496638	no	cheY	chemotaxis regulatory protein CheY [Pseudomonas aeruginosa]	Cellular Processes;Environmental Information Processing	Cell motility;Signal transduction	ko02020//Two-component system;ko02030//Bacterial chemotaxis	K03413	-	-	-
PA1457	2980.33	2135.33	508.707	393.947	-0.368834	0.0850168	0.209504	no	cheZ	protein phosphatase CheZ [Pseudomonas aeruginosa PAO1] [Pseudomonas aeruginosa]	Cellular Processes	Cell motility	ko02030//Bacterial chemotaxis	K03414	GO:0005623//cell;GO:0042995//cell projection;GO:0005622//intracellular;GO:0044464//cell part;GO:0044424//intracellular part	GO:0016788//hydrolase activity, acting on ester bonds;GO:0003824//catalytic activity;GO:0016787//hydrolase activity;GO:0016791//phosphatase activity;GO:0042578//phosphoric ester hydrolase activity	GO:0009605//response to external stimulus;GO:0040011//locomotion;GO:0044763//single-organism cellular process;GO:0071973//bacterial-type flagellum-dependent cell motility;GO:0050896//response to stimulus;GO:0044237//cellular metabolic process;GO:0051674//localization of cell;GO:0042221//response to chemical;GO:0048870//cell motility;GO:0009987//cellular process;GO:0006935//chemotaxis;GO:0044699//…
PA1458	3460.33	2961.33	206.257	190.667	-0.113388	0.599553	0.767025	no	cheA	two-component sensor [Pseudomonas aeruginosa PAO1] [Pseudomonas aeruginosa]	Environmental Information Processing;Cellular Processes	Cell motility;Signal transduction	ko02020//Two-component system;ko02030//Bacterial chemotaxis	K03407	GO:0044464//cell part;GO:0005622//intracellular;GO:0005623//cell;GO:0044424//intracellular part	GO:0001883//purine nucleoside binding;GO:0032549//ribonucleoside binding;GO:1901363//heterocyclic compound binding;GO:0004672//protein kinase activity;GO:0016772//transferase activity, transferring phosphorus-containing groups;GO:0016773//phosphotransferase activity, alcohol group as acceptor;GO:0016740//transferase activity;GO:0036094//small molecule binding;GO:0097159//organic cyclic compound b…	GO:0006464//cellular protein modification process;GO:0044699//single-organism process;GO:0043412//macromolecule modification;GO:0051716//cellular response to stimulus;GO:0006793//phosphorus metabolic process;GO:0023052//signaling;GO:0050794//regulation of cellular process;GO:0007165//signal transduction;GO:0043170//macromolecule metabolic process;GO:0044267//cellular protein metabolic process;GO:…
PA1459	2249.33	1579.33	274.743	207.32	-0.406225	0.0379249	0.114	no	cheB1	chemotaxis response regulator protein-glutamate methylesterase [Pseudomonas aeruginosa]	Cellular Processes;Environmental Information Processing	Cell motility;Signal transduction	ko02020//Two-component system;ko02030//Bacterial chemotaxis	K03412	-	-	-
PA1460	304.667	228.333	55.5467	45.26	-0.295464	0.367703	0.572721	no	motA	flagellar motor protein [Pseudomonas aeruginosa PAO1] [Pseudomonas aeruginosa]	Environmental Information Processing;Cellular Processes	Cell motility;Signal transduction	ko02020//Two-component system;ko02030//Bacterial chemotaxis;ko02040//Flagellar assembly	K02556	GO:0044425//membrane part;GO:0031224//intrinsic component of membrane;GO:0016020//membrane	GO:0022892//substrate-specific transporter activity;GO:0005215//transporter activity	GO:0006928//movement of cell or subcellular component;GO:0008104//protein localization;GO:0033036//macromolecule localization;GO:0044699//single-organism process;GO:0048870//cell motility;GO:0009987//cellular process;GO:0051674//localization of cell;GO:0044763//single-organism cellular process;GO:0040011//locomotion;GO:0071973//bacterial-type flagellum-dependent cell motility;GO:0097588//archaeal…
PA1461	346.333	111.667	52.27	18.0733	-1.53212	1.95e-06	1.79e-05	yes	motB	flagellar motor protein MotD [Pseudomonas aeruginosa PAO1] [Pseudomonas aeruginosa]	Cellular Processes	Cell motility	ko02030//Bacterial chemotaxis;ko02040//Flagellar assembly	K02557	-	-	GO:0051179//localization;GO:0097588//archaeal or bacterial-type flagellum-dependent cell motility;GO:0044699//single-organism process;GO:0006928//movement of cell or subcellular component;GO:0044763//single-organism cellular process;GO:0048870//cell motility;GO:0001539//cilium or flagellum-dependent cell motility;GO:0009987//cellular process;GO:0040011//locomotion;GO:0051674//localization of cell…
PA1462	508.333	354.667	86.8567	65.3	-0.411554	0.122471	0.273568	no	soj	plasmid partitioning protein [Pseudomonas aeruginosa PAO1] [Pseudomonas aeruginosa]	-	-	-	-	-	-	-
PA1463	763.333	543.333	116.943	89.24	-0.390047	0.080591	0.201732	no	-	ORF4 [Pseudomonas aeruginosa]	Cellular Processes;Environmental Information Processing	Cell motility;Signal transduction	ko02020//Two-component system;ko02030//Bacterial chemotaxis	K03408	GO:0005623//cell;GO:0044464//cell part	-	GO:0042221//response to chemical;GO:0065007//biological regulation;GO:0050896//response to stimulus;GO:0050789//regulation of biological process;GO:0050794//regulation of cellular process
PA1464	1131.67	1029	319.487	311.82	-0.0350423	0.901608	0.95785	no	cheW	purine-binding chemotaxis protein [Pseudomonas aeruginosa PAO1] [Pseudomonas aeruginosa]	Environmental Information Processing;Cellular Processes	Cell motility;Signal transduction	ko02020//Two-component system;ko02030//Bacterial chemotaxis	K03408	GO:0005623//cell;GO:0044464//cell part	-	GO:0050789//regulation of biological process;GO:0050794//regulation of cellular process;GO:0050896//response to stimulus;GO:0065007//biological regulation;GO:0042221//response to chemical
PA0148	295.333	407.333	42.34	62.4867	0.561527	0.0285933	0.0916571	no	PA0148	adenosine deaminase [Pseudomonas aeruginosa PAO1] [Pseudomonas aeruginosa]	Metabolism	Global and Overview;Nucleotide metabolism	ko01100//Metabolic pathways;ko00230//Purine metabolism	K01488	-	GO:0046872//metal ion binding;GO:0043167//ion binding;GO:0046914//transition metal ion binding;GO:0016787//hydrolase activity;GO:0005488//binding;GO:0016814//hydrolase activity, acting on carbon-nitrogen (but not peptide) bonds, in cyclic amidines;GO:0016810//hydrolase activity, acting on carbon-nitrogen (but not peptide) bonds;GO:0043169//cation binding;GO:0003824//catalytic activity	GO:0044699//single-organism process;GO:0006145//purine nucleobase catabolic process;GO:0046483//heterocycle metabolic process;GO:0071704//organic substance metabolic process;GO:0006139//nucleobase-containing compound metabolic process;GO:1901564//organonitrogen compound metabolic process;GO:0034641//cellular nitrogen compound metabolic process;GO:0043101//purine-containing compound salvage;GO:000…
PA1465	119.333	67.3333	39.8433	23.95	-0.734313	0.104323	0.244596	no	-	chemotaxis protein [Pseudomonas aeruginosa RP73] [Pseudomonas aeruginosa]	-	-	-	-	-	-	-
PA1466	8.33333	19.3333	1.78667	4.05667	1.18302	0.309939	0.512595	no	gst	glutathione S-transferase [Pseudomonas aeruginosa]	Metabolism	Metabolism of other amino acids	ko00480//Glutathione metabolism	K00799	-	-	-
PA1467	25	58.6667	3.71333	8.74667	1.23602	0.227712	0.420998	no	yobV	transcriptional regulator [Pseudomonas aeruginosa]	-	-	-	-	-	-	-
PA1468	12.6667	17.6667	4.24	6.09	0.522378	0.658242	0.808365	no	-	Uncharacterised protein [Pseudomonas aeruginosa]	-	-	-	-	-	-	-
PA1469	51.6667	92.3333	10.33	18.5833	0.847169	0.381969	0.584857	no	slr1573	multi-copper polyphenol oxidoreductase laccase family protein [Pseudomonas aeruginosa PAO581] [Pseudomonas aeruginosa]	-	-	-	-	-	-	-
PA1470	178	157	33.0533	30.9433	-0.0951672	0.788186	0.89134	no	-	short-chain dehydrogenase [Pseudomonas aeruginosa PAO1] [Pseudomonas aeruginosa]	Metabolism	Lipid metabolism;Global and Overview;Metabolism of cofactors and vitamins	ko01100//Metabolic pathways;ko01212//Fatty acid metabolism;ko00061//Fatty acid biosynthesis;ko00780//Biotin metabolism;ko01040//Biosynthesis of unsaturated fatty acids	K00059	-	GO:0003824//catalytic activity	GO:0044699//single-organism process;GO:0008152//metabolic process;GO:0044710//single-organism metabolic process
PA1471	192.667	261.667	88.6867	128.583	0.535915	0.0892849	0.216862	no	-	glycine-rich cell wall protein [Pseudomonas aeruginosa PAO1H2O] [Pseudomonas aeruginosa]	-	-	-	-	-	-	-
PA1472	88.3333	19	21.3033	5.37	-1.98809	0.00696906	0.0291357	yes	p20	acetyltransferase, GNAT family [Pseudomonas aeruginosa 18A] [Pseudomonas aeruginosa]	-	-	-	-	-	GO:0003824//catalytic activity	-
PA1473	73.6667	41.6667	30.4433	17.6267	-0.788367	0.242165	0.438233	no	flhB	flagellar biosynthesis protein FlhB [Pseudomonas aeruginosa]	-	-	-	-	-	-	-
PA1474	1672	836.667	155.01	82.86	-0.903614	1.01e-05	8.23e-05	no	-	flagellar hook-length control protein FliK [Pseudomonas aeruginosa]	-	-	-	-	-	-	-
PA0016	520	636.333	51.3733	67.4233	0.392228	0.0873163	0.213454	no	trkA	potassium transporter inner membrane associated protein [Pseudomonas aeruginosa PAO1] [Pseudomonas aeruginosa]	-	-	-	-	-	GO:0022891//substrate-specific transmembrane transporter activity;GO:0005215//transporter activity;GO:0022857//transmembrane transporter activity;GO:0008324//cation transmembrane transporter activity;GO:0046873//metal ion transmembrane transporter activity;GO:0022890//inorganic cation transmembrane transporter activity;GO:0015075//ion transmembrane transporter activity;GO:0022892//substrate-speci…	GO:1902578//single-organism localization;GO:0009987//cellular process;GO:0034220//ion transmembrane transport;GO:0051179//localization;GO:0044763//single-organism cellular process;GO:0044765//single-organism transport;GO:0044699//single-organism process;GO:0055085//transmembrane transport;GO:0006810//transport;GO:0030001//metal ion transport;GO:0051234//establishment of localization;GO:0006812//c…
PA0149	25	15.3333	6.02333	4.08667	-0.559638	0.565892	0.74275	no	sigK	ECF subfamily sigma-70 factor [Pseudomonas aeruginosa PAO1] [Pseudomonas aeruginosa]	-	-	-	-	-	GO:0000990//transcription factor activity, core RNA polymerase binding;GO:0000996//core DNA-dependent RNA polymerase binding promoter specificity activity;GO:0001071//nucleic acid binding transcription factor activity;GO:0000988//transcription factor activity, protein binding	GO:1901360//organic cyclic compound metabolic process;GO:0016070//RNA metabolic process;GO:0034654//nucleobase-containing compound biosynthetic process;GO:0006139//nucleobase-containing compound metabolic process;GO:0071704//organic substance metabolic process;GO:0044238//primary metabolic process;GO:0044260//cellular macromolecule metabolic process;GO:0009058//biosynthetic process;GO:0046483//he…
PA1475	87.6667	97	17.23	19.8	0.200578	0.663185	0.812266	no	ccmA	cytochrome c biogenesis ATP-binding export protein CcmA [Pseudomonas aeruginosa PAO1] [Pseudomonas aeruginosa]	Environmental Information Processing	Membrane transport	ko02010//ABC transporters	K02193	GO:0016020//membrane;GO:0005623//cell;GO:0042597//periplasmic space;GO:0032991//macromolecular complex;GO:0043234//protein complex;GO:0044464//cell part	GO:0097367//carbohydrate derivative binding;GO:0036094//small molecule binding;GO:0003824//catalytic activity;GO:0005215//transporter activity;GO:0022857//transmembrane transporter activity;GO:0001882//nucleoside binding;GO:0016820//hydrolase activity, acting on acid anhydrides, catalyzing transmembrane movement of substances;GO:0017111//nucleoside-triphosphatase activity;GO:0016787//hydrolase ac…	GO:0051234//establishment of localization;GO:0006810//transport;GO:0034622//cellular macromolecular complex assembly;GO:0044765//single-organism transport;GO:0065003//macromolecular complex assembly;GO:1902578//single-organism localization;GO:0022607//cellular component assembly;GO:0051179//localization;GO:0051181//cofactor transport;GO:0006461//protein complex assembly;GO:0070271//protein comple…
PA1476	31.3333	29	6.48	6.44667	-0.00744042	1	1	no	ccmB	heme exporter protein B [Pseudomonas aeruginosa]	Environmental Information Processing	Membrane transport	ko02010//ABC transporters	K02194	-	-	-
PA1477	301.333	487.333	55.8033	93.27	0.741062	0.0258216	0.0846791	no	ccmC	heme exporter protein C [Pseudomonas aeruginosa]	Environmental Information Processing	Membrane transport	ko02010//ABC transporters	K02195	-	GO:1901363//heterocyclic compound binding;GO:0046906//tetrapyrrole binding;GO:0005488//binding;GO:0097159//organic cyclic compound binding	GO:0044699//single-organism process;GO:0051179//localization;GO:0065003//macromolecular complex assembly;GO:0043933//macromolecular complex subunit organization;GO:0044085//cellular component biogenesis;GO:0034622//cellular macromolecular complex assembly;GO:0071822//protein complex subunit organization;GO:0022607//cellular component assembly;GO:0051181//cofactor transport;GO:0006461//protein com…
PA1478	2.33333	4.66667	1.82667	4.03667	1.14395	0.444297	0.64118	no	ccmD	heme exporter protein CcmD [Pseudomonas aeruginosa PAO1] [Pseudomonas aeruginosa]	Environmental Information Processing	Membrane transport	ko02010//ABC transporters	K02196	-	-	-
PA1479	271.333	285.667	75.8333	84.5733	0.157371	0.625768	0.784967	no	ccmE	cytochrome c-type biogenesis protein CcmE [Pseudomonas aeruginosa PAO1] [Pseudomonas aeruginosa]	-	-	-	-	GO:0031224//intrinsic component of membrane;GO:0044425//membrane part;GO:0016020//membrane	GO:0043167//ion binding;GO:0005488//binding;GO:0043169//cation binding	GO:0044267//cellular protein metabolic process;GO:0022607//cellular component assembly;GO:0036211//protein modification process;GO:0044260//cellular macromolecule metabolic process;GO:0006464//cellular protein modification process;GO:0043623//cellular protein complex assembly;GO:0044237//cellular metabolic process;GO:0043933//macromolecular complex subunit organization;GO:0008152//metabolic proce…
PA1480	916	603.667	63.1	44.3967	-0.507189	0.0204241	0.0700833	no	ccmF	cytochrome c-type biogenesis protein CcmF [Pseudomonas aeruginosa PAO1] [Pseudomonas aeruginosa]	-	-	-	-	GO:0044425//membrane part;GO:0016020//membrane;GO:0031224//intrinsic component of membrane	GO:0051184//cofactor transporter activity;GO:0005215//transporter activity;GO:0003824//catalytic activity;GO:0016491//oxidoreductase activity;GO:1901363//heterocyclic compound binding;GO:0016684//oxidoreductase activity, acting on peroxide as acceptor;GO:0097159//organic cyclic compound binding;GO:0046906//tetrapyrrole binding;GO:0005488//binding;GO:0016209//antioxidant activity;GO:0004601//perox…	GO:0008152//metabolic process;GO:0002048//pyoverdine metabolic process;GO:0009987//cellular process;GO:0001539//cilium or flagellum-dependent cell motility;GO:0071822//protein complex subunit organization;GO:0051186//cofactor metabolic process;GO:0065003//macromolecular complex assembly;GO:0070271//protein complex biogenesis;GO:0009237//siderophore metabolic process;GO:0040011//locomotion;GO:0043…
PA1481	278	201	68.8233	53.8667	-0.353505	0.282683	0.48291	no	dsbE	cytochrome C biogenesis protein CcmG, partial [Pseudomonas aeruginosa]	-	-	-	-	-	-	-
PA1482	210.667	111	62.7667	34.77	-0.852156	0.0373124	0.112647	no	ccmH	cytochrome c-type biogenesis protein CcmH [Pseudomonas aeruginosa PAO1] [Pseudomonas aeruginosa]	-	-	-	-	GO:0016020//membrane;GO:0031224//intrinsic component of membrane;GO:0044425//membrane part	GO:0043169//cation binding;GO:0005488//binding;GO:0043167//ion binding	GO:0070271//protein complex biogenesis;GO:0009987//cellular process;GO:0043623//cellular protein complex assembly;GO:0065003//macromolecular complex assembly;GO:0016043//cellular component organization;GO:0022607//cellular component assembly;GO:0071822//protein complex subunit organization;GO:0006461//protein complex assembly;GO:0043933//macromolecular complex subunit organization;GO:0034622//cel…
PA1483	382.333	326	42.0467	39.2433	-0.0995438	0.782689	0.887633	no	cycH	cytochrome c-type biogenesis protein CycH [Pseudomonas aeruginosa PAO1] [Pseudomonas aeruginosa]	-	-	-	-	GO:0031224//intrinsic component of membrane;GO:0016020//membrane;GO:0044425//membrane part	-	GO:0043933//macromolecular complex subunit organization;GO:0044085//cellular component biogenesis;GO:0009987//cellular process;GO:0065003//macromolecular complex assembly;GO:0071840//cellular component organization or biogenesis;GO:0016043//cellular component organization;GO:0043623//cellular protein complex assembly;GO:0071822//protein complex subunit organization;GO:0034622//cellular macromolec…
PA1483a	129	81.3333	40.8	27.6033	-0.563727	0.298042	0.499164	no	-	Cytochrome c heme lyase subunit CcmH [Pseudomonas aeruginosa 18A] [Pseudomonas aeruginosa]	-	-	-	-	-	GO:0003824//catalytic activity	-
PA0150	23.3333	12	3.10333	1.84333	-0.751502	0.424625	0.622036	no	-	transmembrane sensor [Pseudomonas aeruginosa PAO1] [Pseudomonas aeruginosa]	-	-	-	-	-	-	-
PA1484	115.333	169.667	20.0467	30.68	0.613936	0.171243	0.347494	no	nreC	transcriptional regulator [Pseudomonas aeruginosa PAO1] [Pseudomonas aeruginosa]	-	-	-	-	-	GO:0001071//nucleic acid binding transcription factor activity	GO:0044237//cellular metabolic process;GO:0008152//metabolic process;GO:0010468//regulation of gene expression;GO:0019222//regulation of metabolic process;GO:0009059//macromolecule biosynthetic process;GO:0043170//macromolecule metabolic process;GO:0050789//regulation of biological process;GO:0044249//cellular biosynthetic process;GO:0034645//cellular macromolecule biosynthetic process;GO:0044260…
PA1485	159.667	83.3333	16.24	8.85667	-0.874716	0.0336762	0.104285	no	yhdG	amino acid permease [Pseudomonas aeruginosa PAO1] [Pseudomonas aeruginosa]	-	-	-	-	GO:0044425//membrane part;GO:0016020//membrane;GO:0031224//intrinsic component of membrane	GO:0046943//carboxylic acid transmembrane transporter activity;GO:0015075//ion transmembrane transporter activity;GO:0008509//anion transmembrane transporter activity;GO:0005342//organic acid transmembrane transporter activity;GO:0005215//transporter activity;GO:0022891//substrate-specific transmembrane transporter activity;GO:0022892//substrate-specific transporter activity;GO:0022857//transmemb…	-
PA1486	786.333	318.667	99.14	41.57	-1.25392	5.76e-06	4.91e-05	yes	-	D-aminopeptidase [Pseudomonas aeruginosa HB13] [Pseudomonas aeruginosa]	-	-	-	-	-	-	-
PA1487	94	101.667	8.82	10.5967	0.26476	0.579697	0.751981	no	glpK	carbohydrate kinase [Pseudomonas aeruginosa PAO1] [Pseudomonas aeruginosa]	Metabolism	Lipid metabolism;Global and Overview	ko01100//Metabolic pathways;ko00561//Glycerolipid metabolism	K00864	-	GO:0003824//catalytic activity;GO:0016740//transferase activity;GO:0016772//transferase activity, transferring phosphorus-containing groups	GO:0009987//cellular process;GO:0008152//metabolic process;GO:0044237//cellular metabolic process;GO:0006796//phosphate-containing compound metabolic process;GO:0006793//phosphorus metabolic process
PA1488	43.3333	70.3333	4.77667	8.23667	0.786056	0.165607	0.339531	no	-	pyridine nucleotide-disulfide oxidoreductase [Pseudomonas aeruginosa]	-	-	-	-	-	-	-
PA1489	47	103.333	5.58333	12.5233	1.16542	0.0483645	0.137	no	lhgO	FAD/NAD(P)-binding oxidoreductase [Pseudomonas aeruginosa]	Metabolism	Lipid metabolism;Global and Overview	ko01110//Biosynthesis of secondary metabolites;ko00564//Glycerophospholipid metabolism	K00111	-	-	-
PA1490	20.3333	54.6667	3.5	10.2633	1.55207	0.0259464	0.0849692	no	glpR	transcriptional regulator [Pseudomonas aeruginosa PAO1] [Pseudomonas aeruginosa]	-	-	-	-	GO:0005623//cell;GO:0044464//cell part	GO:0001071//nucleic acid binding transcription factor activity	GO:0044249//cellular biosynthetic process;GO:0010468//regulation of gene expression;GO:1901576//organic substance biosynthetic process;GO:0009059//macromolecule biosynthetic process;GO:0050789//regulation of biological process;GO:0009987//cellular process;GO:0034645//cellular macromolecule biosynthetic process;GO:0065007//biological regulation;GO:0071704//organic substance metabolic process;GO:00…
PA1491	7	31.3333	0.803333	3.67	2.19171	0.0446562	0.128935	no	eutH	transporter [Pseudomonas aeruginosa PAO1] [Pseudomonas aeruginosa]	-	-	-	-	-	GO:0022857//transmembrane transporter activity;GO:0005275//amine transmembrane transporter activity;GO:0022892//substrate-specific transporter activity;GO:0005215//transporter activity;GO:0022804//active transmembrane transporter activity;GO:0022891//substrate-specific transmembrane transporter activity	GO:0044699//single-organism process;GO:0006810//transport;GO:0006811//ion transport;GO:0044765//single-organism transport;GO:0006812//cation transport;GO:0071702//organic substance transport;GO:1902578//single-organism localization;GO:0051179//localization;GO:0015695//organic cation transport;GO:0051234//establishment of localization
PA1492	16.3333	30.6667	6.06	12.52	1.04684	0.225587	0.418536	no	-	Uncharacterised protein [Acinetobacter baumannii]	-	-	-	-	-	-	-
PA1493	1191.67	998.667	162.683	144.95	-0.166511	0.439535	0.636323	no	sbp	sulfate ABC transporter substrate-binding protein [Pseudomonas aeruginosa PAO1] [Pseudomonas aeruginosa]	Metabolism;Environmental Information Processing	Membrane transport;Energy metabolism	ko02010//ABC transporters;ko00920//Sulfur metabolism	K02048	-	GO:0005215//transporter activity;GO:0022892//substrate-specific transporter activity;GO:0015103//inorganic anion transmembrane transporter activity;GO:0015075//ion transmembrane transporter activity;GO:0008509//anion transmembrane transporter activity;GO:0015116//sulfate transmembrane transporter activity;GO:0022857//transmembrane transporter activity;GO:0022891//substrate-specific transmembrane …	GO:0008272//sulfate transport;GO:0044699//single-organism process;GO:0044765//single-organism transport;GO:0051179//localization;GO:1902578//single-organism localization;GO:0006811//ion transport;GO:0015698//inorganic anion transport;GO:0006820//anion transport;GO:0051234//establishment of localization;GO:0006810//transport;GO:0072348//sulfur compound transport
PA0151	19	16	1.07667	0.953333	-0.175519	0.863293	0.935992	no	pupB	TonB-dependent siderophore receptor [Pseudomonas aeruginosa]	-	-	-	-	-	-	-
PA1494	757.333	377.333	62.48	32.66	-0.93587	5.87e-05	0.000415499	no	F37C4.5	mucoidy inhibitor A [Pseudomonas aeruginosa IGB83] [Pseudomonas aeruginosa]	-	-	-	-	-	-	-
PA1495	21.3333	27.3333	4.7	6.35333	0.434853	0.575683	0.749535	no	-	n-methyl-d-aspartate receptor nmdar2c subunit [Pseudomonas aeruginosa PAO1H2O] [Pseudomonas aeruginosa]	-	-	-	-	-	-	-
PA1496	60.3333	55	9.62667	9.39	-0.0359112	0.96571	0.993445	no	Kcnf1	potassium channel [Pseudomonas aeruginosa PAO1] [Pseudomonas aeruginosa]	-	-	-	-	GO:1990351//transporter complex;GO:0031224//intrinsic component of membrane;GO:0044425//membrane part;GO:0034703//cation channel complex;GO:0034705//potassium channel complex;GO:0043234//protein complex;GO:0032991//macromolecular complex;GO:0016020//membrane;GO:0016021//integral component of membrane;GO:0098796//membrane protein complex;GO:1902495//transmembrane transporter complex;GO:0034702//io…	GO:0022892//substrate-specific transporter activity;GO:0015267//channel activity;GO:0022891//substrate-specific transmembrane transporter activity;GO:0015079//potassium ion transmembrane transporter activity;GO:0005261//cation channel activity;GO:0015075//ion transmembrane transporter activity;GO:0005216//ion channel activity;GO:0022857//transmembrane transporter activity;GO:0015077//monovalent i…	GO:0051179//localization;GO:0009987//cellular process;GO:0006812//cation transport;GO:0044699//single-organism process;GO:0030001//metal ion transport;GO:0044763//single-organism cellular process;GO:0006810//transport;GO:1902578//single-organism localization;GO:0051234//establishment of localization;GO:0034220//ion transmembrane transport;GO:0044765//single-organism transport;GO:0055085//transmem…
PA1497	1	0.333333	0.14	0.0533333	-1.39232	0.720518	0.849685	no	SLC14A1	transporter [Pseudomonas aeruginosa PAO1] [Pseudomonas aeruginosa]	-	-	-	-	GO:0016020//membrane;GO:0044425//membrane part;GO:0031224//intrinsic component of membrane	-	GO:0042886//amide transport;GO:0051179//localization;GO:0006810//transport;GO:1902578//single-organism localization;GO:0071705//nitrogen compound transport;GO:0044699//single-organism process;GO:0019755//one-carbon compound transport;GO:0015840//urea transport;GO:0044765//single-organism transport;GO:0071702//organic substance transport;GO:0051234//establishment of localization
PA1498	15	37	1.55	3.77	1.2823	0.246361	0.442783	no	pyk	pyruvate kinase [Pseudomonas aeruginosa]	Metabolism	Nucleotide metabolism;Global and Overview;Carbohydrate metabolism	ko01100//Metabolic pathways;ko01110//Biosynthesis of secondary metabolites;ko01120//Microbial metabolism in diverse environments;ko01130//Biosynthesis of antibiotics;ko01230//Biosynthesis of amino acids;ko01200//Carbon metabolism;ko00230//Purine metabolism;ko00620//Pyruvate metabolism;ko00010//Glycolysis / Gluconeogenesis	K00873	-	-	-
PA1499	4	17.6667	0.453333	2.09333	2.20716	0.0526553	0.145856	no	TM_1585	glycerate kinase [Pseudomonas aeruginosa]	Metabolism	Amino acid metabolism;Global and Overview;Carbohydrate metabolism	ko01100//Metabolic pathways;ko01110//Biosynthesis of secondary metabolites;ko00630//Glyoxylate and dicarboxylate metabolism;ko00260//Glycine, serine and threonine metabolism	K00050	-	-	-
PA1500	52.3333	193.667	8.01333	32.0533	2	3.34e-06	2.97e-05	yes	glxR	oxidoreductase [Pseudomonas aeruginosa PAO1] [Pseudomonas aeruginosa]	Metabolism	Global and Overview;Carbohydrate metabolism	ko01100//Metabolic pathways;ko00630//Glyoxylate and dicarboxylate metabolism	K00042	-	GO:1901363//heterocyclic compound binding;GO:0016616//oxidoreductase activity, acting on the CH-OH group of donors, NAD or NADP as acceptor;GO:0003824//catalytic activity;GO:0016614//oxidoreductase activity, acting on CH-OH group of donors;GO:0005488//binding;GO:0016491//oxidoreductase activity;GO:0097159//organic cyclic compound binding;GO:0000166//nucleotide binding;GO:1901265//nucleoside phosp…	GO:0051186//cofactor metabolic process;GO:0006796//phosphate-containing compound metabolic process;GO:0072524//pyridine-containing compound metabolic process;GO:1901360//organic cyclic compound metabolic process;GO:0071704//organic substance metabolic process;GO:0019637//organophosphate metabolic process;GO:0008152//metabolic process;GO:0006725//cellular aromatic compound metabolic process;GO:004…
PA1501	27	162.333	4.84	29.8967	2.62691	5.63e-06	4.81e-05	yes	hyi	hydroxypyruvate isomerase [Pseudomonas aeruginosa]	Metabolism	Carbohydrate metabolism;Global and Overview	ko01100//Metabolic pathways;ko00630//Glyoxylate and dicarboxylate metabolism	K01816	-	-	-
PA1502	36.6667	209.667	2.93333	17.09	2.54254	6.25e-08	7.03e-07	yes	gcl	glyoxylate carboligase [Pseudomonas aeruginosa PAO1] [Pseudomonas aeruginosa]	Metabolism	Global and Overview;Carbohydrate metabolism	ko01100//Metabolic pathways;ko00630//Glyoxylate and dicarboxylate metabolism	K01608	-	GO:0036094//small molecule binding;GO:0019842//vitamin binding;GO:0016829//lyase activity;GO:0016830//carbon-carbon lyase activity;GO:0016831//carboxy-lyase activity;GO:0003824//catalytic activity;GO:0005488//binding	GO:1901575//organic substance catabolic process;GO:1901615//organic hydroxy compound metabolic process;GO:0019752//carboxylic acid metabolic process;GO:0043436//oxoacid metabolic process;GO:0044237//cellular metabolic process;GO:0034308//primary alcohol metabolic process;GO:0008152//metabolic process;GO:0044712//single-organism catabolic process;GO:0071704//organic substance metabolic process;GO:…
PA1503	7	11.6667	2.22333	4.05333	0.866385	0.479416	0.671988	no	-	GlcG protein [Pseudomonas aeruginosa 18A] [Pseudomonas aeruginosa]	-	-	-	-	-	-	-
PA0152	64.6667	92.3333	10.7767	16.38	0.604024	0.214026	0.404037	no	pcaQ	transcriptional regulator PcaQ [Pseudomonas aeruginosa MPAO1/P1] [Pseudomonas aeruginosa]	-	-	-	-	-	-	-
PA1504	97.6667	106.333	20.6167	23.7533	0.204319	0.645561	0.799677	no	rutR	transcriptional regulator [Pseudomonas aeruginosa PAO1] [Pseudomonas aeruginosa]	-	-	-	-	-	-	GO:0006355//regulation of transcription, DNA-templated;GO:0050789//regulation of biological process;GO:0031323//regulation of cellular metabolic process;GO:0065007//biological regulation;GO:1903506//regulation of nucleic acid-templated transcription;GO:0050794//regulation of cellular process;GO:2000112//regulation of cellular macromolecule biosynthetic process;GO:0051252//regulation of RNA metabo…
PA1505	596.333	919.667	82.37	135.813	0.721434	0.00190985	0.00971905	no	moaA2	cyclic pyranopterin monophosphate synthase [Pseudomonas aeruginosa PAO1] [Pseudomonas aeruginosa]	Metabolism;Genetic Information Processing	Metabolism of cofactors and vitamins;Global and Overview;Folding, sorting and degradation	ko01100//Metabolic pathways;ko00790//Folate biosynthesis;ko04122//Sulfur relay system	K03639	GO:0032991//macromolecular complex;GO:0043234//protein complex	GO:0016829//lyase activity;GO:0001882//nucleoside binding;GO:0003824//catalytic activity;GO:0051536//iron-sulfur cluster binding;GO:1901363//heterocyclic compound binding;GO:0097367//carbohydrate derivative binding;GO:0043167//ion binding;GO:0001883//purine nucleoside binding;GO:0005488//binding;GO:0036094//small molecule binding;GO:0032549//ribonucleoside binding;GO:0097159//organic cyclic compo…	GO:0008152//metabolic process;GO:0009108//coenzyme biosynthetic process;GO:0051188//cofactor biosynthetic process;GO:0044237//cellular metabolic process;GO:0006732//coenzyme metabolic process;GO:0044249//cellular biosynthetic process;GO:0009058//biosynthetic process;GO:0051186//cofactor metabolic process;GO:0009987//cellular process
PA1506	3.33333	4	1.40667	1.59	0.176746	1	1	no	-	low molecular weight phosphotyrosine protein phosphatase [Pseudomonas aeruginosa PGPR2] [Pseudomonas aeruginosa]	-	-	-	-	-	-	-
PA1507	74	370.333	7.75333	38.7733	2.32218	0.00795108	0.0327238	yes	uacT	transporter [Pseudomonas aeruginosa PAO1] [Pseudomonas aeruginosa]	-	-	-	-	GO:0031224//intrinsic component of membrane;GO:0016020//membrane;GO:0044425//membrane part	-	GO:0044699//single-organism process;GO:0044763//single-organism cellular process;GO:0009987//cellular process;GO:0051234//establishment of localization;GO:0051179//localization
PA1508	544.333	14.6667	275.72	8.26333	-5.06034	1.36e-25	4.52e-24	yes	-	PAAR motif family protein [Pseudomonas aeruginosa PAO581] [Pseudomonas aeruginosa]	-	-	-	-	-	-	-
PA1509	9761.33	274.333	1148.03	35.2867	-5.02389	1.61e-79	2.13e-77	yes	-	membrane protein [Pseudomonas aeruginosa]	-	-	-	-	-	-	-
PA1510	13964.7	154	1090.43	13.1033	-6.37882	1.45e-74	1.64e-72	yes	-	PGAP1-like family protein [Pseudomonas aeruginosa PAO581] [Pseudomonas aeruginosa]	-	-	-	-	-	GO:0003824//catalytic activity;GO:0016787//hydrolase activity	GO:0051234//establishment of localization;GO:0051179//localization;GO:0033036//macromolecule localization;GO:0015031//protein transport;GO:0006810//transport;GO:0008104//protein localization;GO:0071702//organic substance transport;GO:0045184//establishment of protein localization
PA1511	18191	239.463	969.877	13.62	-6.154	2e-120	5.29e-118	yes	-	type VI secretion system Vgr family protein [Pseudomonas sp. P179]	Environmental Information Processing	Membrane transport	ko03070//Bacterial secretion system	K11904	-	-	-
PA1512	40492.8	91.8767	10655.7	25.0567	-8.73222	8.95e-189	8.29e-186	yes	hcpA	major exported protein, partial [Pseudomonas aeruginosa 3578] [Pseudomonas aeruginosa]	Environmental Information Processing	Membrane transport	ko03070//Bacterial secretion system	K11903	-	-	-
PA1513	784	1495	83.1333	167.733	1.01267	2.59e-06	2.33e-05	yes	-	membrane protein [Pseudomonas aeruginosa]	-	-	-	-	-	-	-
PA0153	120.667	606.333	22.7567	120.987	2.41049	2.64e-12	4.46e-11	yes	pcaH	protocatechuate 3,4-dioxygenase subunit beta [Pseudomonas aeruginosa PAO1] [Pseudomonas aeruginosa]	Metabolism	Xenobiotics biodegradation and metabolism;Global and Overview	ko01100//Metabolic pathways;ko01120//Microbial metabolism in diverse environments;ko00362//Benzoate degradation;ko01220//Degradation of aromatic compounds	K00449	-	GO:0016491//oxidoreductase activity;GO:0043169//cation binding;GO:0005488//binding;GO:0046914//transition metal ion binding;GO:0051213//dioxygenase activity;GO:0005506//iron ion binding;GO:0046872//metal ion binding;GO:0016702//oxidoreductase activity, acting on single donors with incorporation of molecular oxygen, incorporation of two atoms of oxygen;GO:0043167//ion binding;GO:0003824//catalytic…	GO:1901575//organic substance catabolic process;GO:0019439//aromatic compound catabolic process;GO:0071704//organic substance metabolic process;GO:0044237//cellular metabolic process;GO:0044248//cellular catabolic process;GO:0009712//catechol-containing compound metabolic process;GO:1901616//organic hydroxy compound catabolic process;GO:0019336//phenol-containing compound catabolic process;GO:190…
PA1514	222.667	296.333	58.5567	84.63	0.531336	0.102135	0.240482	no	allA	ureidoglycolate lyase [Pseudomonas aeruginosa]	Metabolism	Nucleotide metabolism;Global and Overview	ko01100//Metabolic pathways;ko00230//Purine metabolism	K01483	-	-	-
PA1515	393	494.333	52.5733	72.0833	0.455335	0.171156	0.347494	no	alc	allantoicase [Pseudomonas aeruginosa PAO1] [Pseudomonas aeruginosa]	Metabolism	Global and Overview;Nucleotide metabolism	ko01100//Metabolic pathways;ko01120//Microbial metabolism in diverse environments;ko00230//Purine metabolism	K01477	-	GO:0003824//catalytic activity;GO:0016810//hydrolase activity, acting on carbon-nitrogen (but not peptide) bonds;GO:0016787//hydrolase activity;GO:0016813//hydrolase activity, acting on carbon-nitrogen (but not peptide) bonds, in linear amidines	GO:0034641//cellular nitrogen compound metabolic process;GO:0009987//cellular process;GO:0044699//single-organism process;GO:0006139//nucleobase-containing compound metabolic process;GO:0044281//small molecule metabolic process;GO:0006807//nitrogen compound metabolic process;GO:0044238//primary metabolic process;GO:0071704//organic substance metabolic process;GO:0044237//cellular metabolic proces…
PA1516	173	270.667	47.3	75.3233	0.671257	0.0594767	0.160454	no	HacjB3_16066	OHCU decarboxylase [Pseudomonas sp. P179]	-	-	-	-	-	-	-
PA1517	761	1070.33	111.757	168.953	0.596264	0.00382502	0.017407	no	cda1	allantoinase [Pseudomonas aeruginosa]	-	-	-	-	-	-	-
PA1518	217.333	374.667	79.4233	142.297	0.841267	0.0202957	0.0696858	no	PA1518	5-hydroxyisourate hydrolase [Pseudomonas aeruginosa MH27] [Pseudomonas aeruginosa]	Metabolism	Global and Overview;Nucleotide metabolism	ko01100//Metabolic pathways;ko01120//Microbial metabolism in diverse environments;ko00230//Purine metabolism	K07127	-	GO:0016787//hydrolase activity;GO:0003824//catalytic activity;GO:0016812//hydrolase activity, acting on carbon-nitrogen (but not peptide) bonds, in cyclic amides;GO:0016810//hydrolase activity, acting on carbon-nitrogen (but not peptide) bonds	-
PA1519	29.6667	84.3333	3.03667	9.20333	1.59967	0.0111022	0.0425981	yes	adeP	transporter [Pseudomonas aeruginosa PAO1] [Pseudomonas aeruginosa]	-	-	-	-	-	GO:0022892//substrate-specific transporter activity;GO:0015205//nucleobase transmembrane transporter activity;GO:0022857//transmembrane transporter activity;GO:0022891//substrate-specific transmembrane transporter activity;GO:0005215//transporter activity	GO:0006810//transport;GO:0051234//establishment of localization;GO:0009987//cellular process;GO:0051179//localization;GO:0044765//single-organism transport;GO:0071702//organic substance transport;GO:0015851//nucleobase transport;GO:0071705//nitrogen compound transport;GO:1902578//single-organism localization;GO:0044763//single-organism cellular process;GO:0044699//single-organism process
PA1520	622	681.667	108.3	127.587	0.236444	0.292882	0.493629	no	ydfH	transcriptional regulator [Pseudomonas aeruginosa PAO1] [Pseudomonas aeruginosa]	-	-	-	-	-	GO:0001071//nucleic acid binding transcription factor activity	GO:0034645//cellular macromolecule biosynthetic process;GO:0009987//cellular process;GO:0060255//regulation of macromolecule metabolic process;GO:0050789//regulation of biological process;GO:0071704//organic substance metabolic process;GO:0009058//biosynthetic process;GO:0019222//regulation of metabolic process;GO:0044260//cellular macromolecule metabolic process;GO:0065007//biological regulation…
PA1521	366	575.667	37.4567	63.95	0.771722	0.00487103	0.0215318	no	guaD	guanine deaminase [Pseudomonas aeruginosa]	Metabolism	Global and Overview;Nucleotide metabolism	ko01100//Metabolic pathways;ko00230//Purine metabolism	K01487	-	-	-
PA1522	389	481.667	63.9933	84.08	0.393841	0.130955	0.286923	no	yqeB	xanthine dehydrogenase accessory protein XdhC [Pseudomonas aeruginosa]	-	-	-	-	-	-	-
PA1523	790	977.333	44.5933	58.8267	0.399642	0.0618049	0.165105	no	XDH	xanthine dehydrogenase [Pseudomonas aeruginosa PAO1] [Pseudomonas aeruginosa]	Metabolism	Nucleotide metabolism;Global and Overview	ko01100//Metabolic pathways;ko01120//Microbial metabolism in diverse environments;ko00230//Purine metabolism	K13482	-	GO:0043167//ion binding;GO:0005488//binding;GO:0046914//transition metal ion binding;GO:0046872//metal ion binding;GO:0043169//cation binding	GO:0044710//single-organism metabolic process;GO:0044699//single-organism process;GO:0008152//metabolic process
PA0154	217.333	500.333	49.5533	119.347	1.2681	1.39e-05	0.000109815	yes	pcaG	protocatechuate 3,4-dioxygenase subunit alpha [Pseudomonas aeruginosa PAO1] [Pseudomonas aeruginosa]	Metabolism	Xenobiotics biodegradation and metabolism;Global and Overview	ko01100//Metabolic pathways;ko01120//Microbial metabolism in diverse environments;ko00362//Benzoate degradation;ko01220//Degradation of aromatic compounds	K00448	-	GO:0016491//oxidoreductase activity;GO:0043167//ion binding;GO:0043169//cation binding;GO:0051213//dioxygenase activity;GO:0003824//catalytic activity;GO:0016702//oxidoreductase activity, acting on single donors with incorporation of molecular oxygen, incorporation of two atoms of oxygen;GO:0046914//transition metal ion binding;GO:0046872//metal ion binding;GO:0005488//binding;GO:0016701//oxidore…	GO:0044237//cellular metabolic process;GO:0008152//metabolic process;GO:0009987//cellular process;GO:0044710//single-organism metabolic process;GO:0006725//cellular aromatic compound metabolic process;GO:0044699//single-organism process
PA1524	492	440.667	46.1033	43.7967	-0.07405	0.761449	0.875293	no	hxA	xanthine dehydrogenase [Pseudomonas aeruginosa PAO1] [Pseudomonas aeruginosa]	Metabolism	Global and Overview;Nucleotide metabolism	ko01100//Metabolic pathways;ko01120//Microbial metabolism in diverse environments;ko00230//Purine metabolism	K13481	-	GO:0016727//oxidoreductase activity, acting on CH or CH2 groups, oxygen as acceptor;GO:0016725//oxidoreductase activity, acting on CH or CH2 groups;GO:0016491//oxidoreductase activity;GO:0016616//oxidoreductase activity, acting on the CH-OH group of donors, NAD or NADP as acceptor;GO:0000166//nucleotide binding;GO:0003824//catalytic activity;GO:0097159//organic cyclic compound binding;GO:0051536/…	GO:0044699//single-organism process;GO:0008152//metabolic process;GO:0044710//single-organism metabolic process
PA1525	93	125.333	10.8833	15.68	0.526805	0.263711	0.463183	no	alkB2	alkane-1 monooxygenase [Pseudomonas aeruginosa PAO1] [Pseudomonas aeruginosa]	Metabolism	Lipid metabolism	ko00071//Fatty acid degradation	K00496	GO:0044425//membrane part;GO:0031224//intrinsic component of membrane;GO:0016020//membrane	GO:0016705//oxidoreductase activity, acting on paired donors, with incorporation or reduction of molecular oxygen;GO:0016713//oxidoreductase activity, acting on paired donors, with incorporation or reduction of molecular oxygen, reduced iron-sulfur protein as one donor, and incorporation of one atom of oxygen;GO:0043167//ion binding;GO:0016491//oxidoreductase activity;GO:0004497//monooxygenase ac…	GO:0008152//metabolic process;GO:0044710//single-organism metabolic process;GO:0044763//single-organism cellular process;GO:0043446//cellular alkane metabolic process;GO:0044238//primary metabolic process;GO:0071704//organic substance metabolic process;GO:0044699//single-organism process;GO:0009987//cellular process;GO:0044237//cellular metabolic process
PA1526	373.333	303.333	76.59	66.5367	-0.203006	0.467435	0.661872	no	-	transcriptional regulator [Pseudomonas aeruginosa PAO1] [Pseudomonas aeruginosa]	-	-	-	-	-	GO:0001071//nucleic acid binding transcription factor activity	GO:1901576//organic substance biosynthetic process;GO:0065007//biological regulation;GO:0071704//organic substance metabolic process;GO:0010468//regulation of gene expression;GO:0044249//cellular biosynthetic process;GO:0009987//cellular process;GO:0008152//metabolic process;GO:0043170//macromolecule metabolic process;GO:0009058//biosynthetic process;GO:0060255//regulation of macromolecule metabo…
PA1527	852	589	33.4633	24.9267	-0.424891	0.136825	0.295401	no	smc	chromosome segregation protein SMC [Pseudomonas aeruginosa MPAO1/P1] [Pseudomonas aeruginosa]	-	-	-	-	-	-	-
PA1528	1127	1277	172.627	216.107	0.324088	0.328335	0.533058	no	zipA	cell division protein ZipA [Pseudomonas aeruginosa PAO1] [Pseudomonas aeruginosa]	-	-	-	-	GO:0031224//intrinsic component of membrane;GO:0016020//membrane;GO:0044425//membrane part	-	GO:0022402//cell cycle process;GO:0044763//single-organism cellular process;GO:0044699//single-organism process;GO:0016043//cellular component organization;GO:0032506//cytokinetic process;GO:0009987//cellular process;GO:0044085//cellular component biogenesis;GO:0071840//cellular component organization or biogenesis;GO:0051301//cell division;GO:0090529//cell septum assembly;GO:0000910//cytokinesis…
PA1529	492.333	427.667	28.26	26.1967	-0.109378	0.680706	0.824155	no	ligA	NAD-dependent DNA ligase LigA [Pseudomonas aeruginosa PAO1] [Pseudomonas aeruginosa]	Genetic Information Processing	Replication and repair	ko03430//Mismatch repair;ko03030//DNA replication;ko03410//Base excision repair;ko03420//Nucleotide excision repair	K01972	-	GO:0016886//ligase activity, forming phosphoric ester bonds;GO:0016874//ligase activity;GO:0003824//catalytic activity;GO:0003909//DNA ligase activity	-
PA1530	47.3333	33.3333	17	12.8933	-0.398909	0.556132	0.736328	no	-	4.5S ribosomal RNA [Pseudomonas aeruginosa NCMG1179] [Pseudomonas aeruginosa]	-	-	-	-	-	-	-
PA1531	0.333333	0	0.0633333	0.001	-5.98489	1	1	no	-	DNA polymerase subunits gamma and tau [Pseudomonas aeruginosa NCMG1179] [Pseudomonas aeruginosa]	-	-	-	-	-	-	-
PA1532	1046.33	1261.33	70.2567	89.3367	0.346617	0.0804282	0.201506	no	dnaX	DNA polymerase III subunit gamma/tau [Pseudomonas aeruginosa]	Genetic Information Processing;Metabolism	Nucleotide metabolism;Global and Overview;Replication and repair	ko01100//Metabolic pathways;ko00230//Purine metabolism;ko00240//Pyrimidine metabolism;ko03440//Homologous recombination;ko03430//Mismatch repair;ko03030//DNA replication	K02343	-	-	-
PA0155	208.333	503.667	33.3233	86.32	1.37316	2.7e-05	0.00020011	yes	pcaR	transcriptional regulator PcaR [Pseudomonas aeruginosa PAO1] [Pseudomonas aeruginosa]	-	-	-	-	-	-	GO:0009987//cellular process;GO:0060255//regulation of macromolecule metabolic process;GO:0031326//regulation of cellular biosynthetic process;GO:2001141//regulation of RNA biosynthetic process;GO:0051252//regulation of RNA metabolic process;GO:0010468//regulation of gene expression;GO:0018958//phenol-containing compound metabolic process;GO:0080090//regulation of primary metabolic process;GO:005…
PA1533	1213.67	1199.67	500.51	535.01	0.096167	0.652279	0.804675	no	PA14_44620	nucleoid-associated protein [Pseudomonas aeruginosa PAO1] [Pseudomonas aeruginosa]	-	-	-	-	GO:0044464//cell part;GO:0009295//nucleoid;GO:0044424//intracellular part;GO:0005623//cell;GO:0005622//intracellular	-	-
PA1534	260.667	224	59.02	54.68	-0.110191	0.711252	0.843987	no	recR	recombination protein RecR [Pseudomonas aeruginosa PAO1] [Pseudomonas aeruginosa]	Genetic Information Processing	Replication and repair	ko03440//Homologous recombination	K06187	-	GO:0043167//ion binding;GO:0005488//binding;GO:0043169//cation binding	GO:0044249//cellular biosynthetic process;GO:0009059//macromolecule biosynthetic process;GO:0051716//cellular response to stimulus;GO:0044271//cellular nitrogen compound biosynthetic process;GO:1901576//organic substance biosynthetic process;GO:0071897//DNA biosynthetic process;GO:0009058//biosynthetic process;GO:0006259//DNA metabolic process;GO:1901360//organic cyclic compound metabolic process…
PA1535	151	194.667	17.8	24.65	0.46971	0.172418	0.349373	no	Acadl	acyl-CoA dehydrogenase [Pseudomonas aeruginosa PAO1] [Pseudomonas aeruginosa]	Metabolism	Carbohydrate metabolism;Lipid metabolism;Global and Overview;Metabolism of other amino acids;Amino acid metabolism	ko01100//Metabolic pathways;ko01110//Biosynthesis of secondary metabolites;ko01130//Biosynthesis of antibiotics;ko01200//Carbon metabolism;ko01212//Fatty acid metabolism;ko00280//Valine, leucine and isoleucine degradation;ko00640//Propanoate metabolism;ko00071//Fatty acid degradation;ko00410//beta-Alanine metabolism	K00249	-	GO:0016627//oxidoreductase activity, acting on the CH-CH group of donors;GO:0005488//binding;GO:0016628//oxidoreductase activity, acting on the CH-CH group of donors, NAD or NADP as acceptor;GO:0036094//small molecule binding;GO:1901363//heterocyclic compound binding;GO:0016491//oxidoreductase activity;GO:1901265//nucleoside phosphate binding;GO:0000166//nucleotide binding;GO:0003824//catalytic a…	GO:0044710//single-organism metabolic process;GO:0008152//metabolic process;GO:0044699//single-organism process
PA1536	21.6667	62	5.82667	16.3633	1.48972	0.148725	0.313197	no	PA1536	UPF0167 protein [Pseudomonas aeruginosa str. Stone 130] [Pseudomonas aeruginosa]	-	-	-	-	-	-	-
PA1537	160.667	226.333	24.2267	36.9767	0.610019	0.0772259	0.195423	no	ephD	Baeyer-Villiger monooxygenase [Pseudomonas aeruginosa PAO1] [Pseudomonas aeruginosa]	-	-	-	-	-	GO:0003824//catalytic activity	GO:0008152//metabolic process;GO:0044710//single-organism metabolic process;GO:0044699//single-organism process
PA1538	363.667	755.667	30.9667	68.85	1.15274	1.63e-05	0.000126108	yes	PA1538	Baeyer-Villiger monooxygenase [Pseudomonas aeruginosa]	-	-	-	-	-	-	-
PA1539	159	193	25.9933	32.7567	0.333647	0.36031	0.565307	no	fabR	Transcriptional regulator, TetR family [Pseudomonas aeruginosa 18A] [Pseudomonas aeruginosa]	-	-	-	-	-	-	-
PA1540	0	0.666667	0.001	0.273333	8.09452	0.562966	0.741187	no	mdtI	multidrug efflux system protein MdtI [Pseudomonas aeruginosa]	-	-	-	-	-	-	-
PA1541	43.3333	4	14.87	1.47333	-3.33525	0.0154434	0.0556041	no	mdtJ	drug efflux transporter [Pseudomonas aeruginosa PAO1] [Pseudomonas aeruginosa]	-	-	-	-	GO:0016020//membrane;GO:0031224//intrinsic component of membrane;GO:0044425//membrane part	GO:0015075//ion transmembrane transporter activity;GO:0022892//substrate-specific transporter activity;GO:0022857//transmembrane transporter activity;GO:0008324//cation transmembrane transporter activity;GO:0022891//substrate-specific transmembrane transporter activity;GO:0005215//transporter activity	GO:0015672//monovalent inorganic cation transport;GO:1902578//single-organism localization;GO:0006812//cation transport;GO:0044699//single-organism process;GO:0015696//ammonium transport;GO:0051179//localization;GO:0006811//ion transport;GO:0071702//organic substance transport;GO:0071705//nitrogen compound transport;GO:0015848//spermidine transport;GO:0015695//organic cation transport;GO:0015846/…
PA1542	84	214.333	13.7667	37.1967	1.43399	6.56e-05	0.000460163	yes	-	metal-dependent hydrolase [Pseudomonas aeruginosa]	-	-	-	-	-	-	-
PA0156	528.667	757	61.2167	95.0867	0.635319	0.0357848	0.108984	no	mdtA	resistance-nodulation-cell division (RND) efflux membrane fusion protein [Pseudomonas aeruginosa]	-	-	-	-	-	-	-
PA1543	277	255.667	67.6467	68.0367	0.00829361	0.986482	1	no	apt	adenine phosphoribosyltransferase [Pseudomonas aeruginosa PAO1] [Pseudomonas aeruginosa]	Metabolism	Nucleotide metabolism;Global and Overview	ko01100//Metabolic pathways;ko00230//Purine metabolism	K00759	GO:0005622//intracellular;GO:0005623//cell;GO:0044424//intracellular part;GO:0044464//cell part;GO:0044444//cytoplasmic part;GO:0005737//cytoplasm	GO:0016740//transferase activity;GO:0016757//transferase activity, transferring glycosyl groups;GO:0046872//metal ion binding;GO:0043169//cation binding;GO:0003824//catalytic activity;GO:0005488//binding;GO:0016763//transferase activity, transferring pentosyl groups;GO:0043167//ion binding;GO:0005515//protein binding	GO:0006807//nitrogen compound metabolic process;GO:0071704//organic substance metabolic process;GO:1901360//organic cyclic compound metabolic process;GO:0044249//cellular biosynthetic process;GO:0043101//purine-containing compound salvage;GO:0043094//cellular metabolic compound salvage;GO:0044711//single-organism biosynthetic process;GO:1901362//organic cyclic compound biosynthetic process;GO:007…
PA1544	1723	2191	320.357	432.853	0.434199	0.0192559	0.0666098	no	anr	transcriptional regulator Anr [Pseudomonas aeruginosa PAO1] [Pseudomonas aeruginosa]	-	-	-	-	GO:0044464//cell part;GO:0005623//cell	GO:0001071//nucleic acid binding transcription factor activity;GO:0003676//nucleic acid binding;GO:1901363//heterocyclic compound binding;GO:0001067//regulatory region nucleic acid binding;GO:0005488//binding;GO:0097159//organic cyclic compound binding;GO:0000975//regulatory region DNA binding;GO:0003677//DNA binding	GO:0010468//regulation of gene expression;GO:0019499//cyanide metabolic process;GO:0048518//positive regulation of biological process;GO:0044699//single-organism process;GO:0050789//regulation of biological process;GO:0033238//regulation of cellular amine metabolic process;GO:0044249//cellular biosynthetic process;GO:0006807//nitrogen compound metabolic process;GO:0043170//macromolecule metabolic…
PA1545	119.333	123	34.3	37.36	0.123286	0.796044	0.896114	no	PA1545	Uncharacterised protein [Pseudomonas aeruginosa]	-	-	-	-	-	-	-
PA1546	9094.33	10149	895.14	1056.21	0.238716	0.177419	0.356766	no	hemN	oxygen-independent coproporphyrinogen-III oxidase [Pseudomonas aeruginosa PAO1] [Pseudomonas aeruginosa]	Metabolism	Global and Overview;Metabolism of cofactors and vitamins	ko01100//Metabolic pathways;ko01110//Biosynthesis of secondary metabolites;ko00860//Porphyrin and chlorophyll metabolism	K02495	GO:0044424//intracellular part;GO:0005623//cell;GO:0044464//cell part;GO:0005622//intracellular	GO:0043169//cation binding;GO:0005488//binding;GO:0016627//oxidoreductase activity, acting on the CH-CH group of donors;GO:0051540//metal cluster binding;GO:0003824//catalytic activity;GO:0043167//ion binding;GO:0051536//iron-sulfur cluster binding;GO:0016634//oxidoreductase activity, acting on the CH-CH group of donors, oxygen as acceptor;GO:0016491//oxidoreductase activity	GO:0071704//organic substance metabolic process;GO:1901360//organic cyclic compound metabolic process;GO:0006725//cellular aromatic compound metabolic process;GO:0044699//single-organism process;GO:1901564//organonitrogen compound metabolic process;GO:1901362//organic cyclic compound biosynthetic process;GO:0051186//cofactor metabolic process;GO:0051188//cofactor biosynthetic process;GO:1901576//…
PA1547	7.66667	6.33333	1.59	1.24333	-0.354814	0.827644	0.914958	no	-	cytochrome biogenesis protein [Pseudomonas otitidis]	-	-	-	-	-	-	-
PA1548	59.6667	38.6667	38.12	26.8467	-0.505805	0.415079	0.614702	no	fixS	cytochrome oxidase maturation protein, cbb3-type [Pseudomonas aeruginosa BL07] [Pseudomonas aeruginosa]	-	-	-	-	-	-	-
PA1549	720	264.667	39.7333	15.68	-1.34142	9.62e-06	7.87e-05	yes	copA	heavy metal translocating P-type ATPase [Pseudomonas aeruginosa]	-	-	-	-	-	-	-
PA1550	1417.67	1109.67	353.92	300.817	-0.234539	0.400691	0.601253	no	-	membrane protein [Pseudomonas aeruginosa RP73] [Pseudomonas aeruginosa]	-	-	-	-	-	-	-
PA1551	5611.33	3479.33	537.467	355.99	-0.594339	0.00113554	0.00613282	no	fixG	ferredoxin [Pseudomonas aeruginosa PAO1] [Pseudomonas aeruginosa]	-	-	-	-	-	GO:0005488//binding;GO:0051540//metal cluster binding	-
PA1552	1984	2512	278.597	382.957	0.459003	0.113486	0.259458	no	ccoP2	cytochrome C oxidase cbb3-type subunit CcoP [Pseudomonas aeruginosa PAO1] [Pseudomonas aeruginosa]	Metabolism;Environmental Information Processing	Signal transduction;Global and Overview;Energy metabolism	ko01100//Metabolic pathways;ko02020//Two-component system;ko00190//Oxidative phosphorylation	K00406	GO:0044425//membrane part;GO:0016020//membrane	GO:1901363//heterocyclic compound binding;GO:0046914//transition metal ion binding;GO:0097159//organic cyclic compound binding;GO:0043169//cation binding;GO:0003824//catalytic activity;GO:0043167//ion binding;GO:0009055//electron carrier activity;GO:0046906//tetrapyrrole binding;GO:0005488//binding;GO:0046872//metal ion binding	GO:0006811//ion transport;GO:0008152//metabolic process;GO:0006091//generation of precursor metabolites and energy;GO:0006810//transport;GO:0051179//localization;GO:0044765//single-organism transport;GO:0006812//cation transport;GO:0015672//monovalent inorganic cation transport;GO:0044710//single-organism metabolic process;GO:0006818//hydrogen transport;GO:0044699//single-organism process;GO:1902…
PA0157	415	213.333	52.22	29.23	-0.837153	0.0106165	0.0411036	no	mdtA	resistance-nodulation-cell division (RND) efflux membrane fusion protein [Pseudomonas aeruginosa PAO1] [Pseudomonas aeruginosa]	-	-	-	-	-	-	GO:0044699//single-organism process;GO:0009987//cellular process;GO:0044763//single-organism cellular process
PA1552.1	70.2433	71.8867	50.29	57.3633	0.189857	0.742576	0.861246	no	-	cytochrome c oxidase subunit, partial [Pseudomonas aeruginosa BWHPSA019] [Pseudomonas aeruginosa]	Environmental Information Processing;Metabolism	Signal transduction;Global and Overview;Energy metabolism	ko01100//Metabolic pathways;ko02020//Two-component system;ko00190//Oxidative phosphorylation	K00407	-	-	-
PA1553	780	860	178.36	204.643	0.19832	0.473878	0.666744	no	-	cbb3-type cytochrome C oxidase subunit II [Pseudomonas aeruginosa PAO1] [Pseudomonas aeruginosa]	Metabolism;Environmental Information Processing	Global and Overview;Energy metabolism;Signal transduction	ko01100//Metabolic pathways;ko02020//Two-component system;ko00190//Oxidative phosphorylation	K00405	GO:0031224//intrinsic component of membrane;GO:0016020//membrane;GO:0044425//membrane part	GO:0043167//ion binding;GO:0097159//organic cyclic compound binding;GO:0046906//tetrapyrrole binding;GO:0046872//metal ion binding;GO:0043169//cation binding;GO:0009055//electron carrier activity;GO:0005488//binding;GO:1901363//heterocyclic compound binding;GO:0046914//transition metal ion binding	GO:0044765//single-organism transport;GO:0006811//ion transport;GO:0008152//metabolic process;GO:0015992//proton transport;GO:0006091//generation of precursor metabolites and energy;GO:0006818//hydrogen transport;GO:0044710//single-organism metabolic process;GO:0051234//establishment of localization;GO:0051179//localization;GO:0015980//energy derivation by oxidation of organic compounds;GO:004476…
PA1554	2127.48	2882.58	203.96	291.54	0.515408	0.0050152	0.0221353	no	ccoN1	cbb3-type cytochrome C oxidase subunit I [Pseudomonas aeruginosa PAO1] [Pseudomonas aeruginosa]	Environmental Information Processing;Metabolism	Signal transduction;Energy metabolism;Global and Overview	ko01100//Metabolic pathways;ko02020//Two-component system;ko00190//Oxidative phosphorylation	K00404	GO:0044464//cell part;GO:0031224//intrinsic component of membrane;GO:0016020//membrane;GO:0005886//plasma membrane;GO:0071944//cell periphery;GO:0005623//cell;GO:0044459//plasma membrane part;GO:0044425//membrane part	GO:0043167//ion binding;GO:0046872//metal ion binding;GO:1901363//heterocyclic compound binding;GO:0009055//electron carrier activity;GO:0046914//transition metal ion binding;GO:0043169//cation binding;GO:0003824//catalytic activity;GO:0097159//organic cyclic compound binding;GO:0005488//binding;GO:0046906//tetrapyrrole binding	GO:0015992//proton transport;GO:0051179//localization;GO:0044699//single-organism process;GO:1902578//single-organism localization;GO:0008152//metabolic process;GO:0015980//energy derivation by oxidation of organic compounds;GO:0055114//oxidation-reduction process;GO:0015672//monovalent inorganic cation transport;GO:0044763//single-organism cellular process;GO:0006812//cation transport;GO:0006810…
PA1555	5555.33	8281	802.12	1292.44	0.688207	0.00501553	0.0221353	no	ccoP	cytochrome C oxidase cbb3-type subunit CcoP [Pseudomonas aeruginosa PAO1] [Pseudomonas aeruginosa]	Metabolism;Environmental Information Processing	Signal transduction;Global and Overview;Energy metabolism	ko01100//Metabolic pathways;ko02020//Two-component system;ko00190//Oxidative phosphorylation	K00406	GO:0016020//membrane;GO:0044425//membrane part	GO:0097159//organic cyclic compound binding;GO:0009055//electron carrier activity;GO:0003824//catalytic activity;GO:0043167//ion binding;GO:0043169//cation binding;GO:0005488//binding;GO:1901363//heterocyclic compound binding;GO:0046906//tetrapyrrole binding	GO:0044699//single-organism process;GO:0051179//localization;GO:0044765//single-organism transport;GO:0008152//metabolic process;GO:0006811//ion transport;GO:0051234//establishment of localization;GO:0044237//cellular metabolic process;GO:0044710//single-organism metabolic process;GO:0009987//cellular process;GO:0006810//transport;GO:0015992//proton transport;GO:0006818//hydrogen transport;GO:001…
PA1555.1	157.757	175.113	119.21	136.677	0.197262	0.705495	0.840178	no	-	Cbb3-type cytochrome oxidase, subunit 3 [Pseudomonas aeruginosa 2192] [Pseudomonas aeruginosa]	Environmental Information Processing;Metabolism	Signal transduction;Energy metabolism;Global and Overview	ko01100//Metabolic pathways;ko02020//Two-component system;ko00190//Oxidative phosphorylation	K00407	-	-	-
PA1556	3393.67	3953	760.363	939.83	0.305711	0.086617	0.212223	no	-	cbb3-type cytochrome C oxidase subunit II [Pseudomonas aeruginosa PAO1] [Pseudomonas aeruginosa]	Metabolism;Environmental Information Processing	Signal transduction;Energy metabolism;Global and Overview	ko01100//Metabolic pathways;ko02020//Two-component system;ko00190//Oxidative phosphorylation	K00405	GO:0016020//membrane;GO:0031224//intrinsic component of membrane;GO:0044425//membrane part	GO:0046914//transition metal ion binding;GO:0005488//binding;GO:0046872//metal ion binding;GO:0046906//tetrapyrrole binding;GO:1901363//heterocyclic compound binding;GO:0043169//cation binding;GO:0097159//organic cyclic compound binding;GO:0009055//electron carrier activity;GO:0043167//ion binding	GO:0044710//single-organism metabolic process;GO:0006810//transport;GO:0006818//hydrogen transport;GO:0051179//localization;GO:0044765//single-organism transport;GO:0006812//cation transport;GO:0045333//cellular respiration;GO:0051234//establishment of localization;GO:0015980//energy derivation by oxidation of organic compounds;GO:0006811//ion transport;GO:0015672//monovalent inorganic cation tra…
PA1557	13075.9	12060.8	1250.89	1218.45	-0.0379157	0.82992	0.916593	no	ccoN1	cbb3-type cytochrome c oxidase subunit 1 [Pseudomonas aeruginosa MH27] [Pseudomonas aeruginosa]	Environmental Information Processing;Metabolism	Energy metabolism;Global and Overview;Signal transduction	ko01100//Metabolic pathways;ko02020//Two-component system;ko00190//Oxidative phosphorylation	K00404	GO:0005886//plasma membrane;GO:0071944//cell periphery;GO:0016020//membrane;GO:0044459//plasma membrane part;GO:0044425//membrane part;GO:0044464//cell part;GO:0031224//intrinsic component of membrane;GO:0005623//cell	GO:0046914//transition metal ion binding;GO:0043167//ion binding;GO:0046906//tetrapyrrole binding;GO:0046872//metal ion binding;GO:0043169//cation binding;GO:0005488//binding;GO:1901363//heterocyclic compound binding;GO:0003824//catalytic activity;GO:0097159//organic cyclic compound binding;GO:0009055//electron carrier activity	GO:0008152//metabolic process;GO:0051234//establishment of localization;GO:0015672//monovalent inorganic cation transport;GO:0006811//ion transport;GO:0015992//proton transport;GO:0006812//cation transport;GO:0044765//single-organism transport;GO:0044237//cellular metabolic process;GO:0044763//single-organism cellular process;GO:0006091//generation of precursor metabolites and energy;GO:0045333//…
PA1558	81.3333	95.3333	17.7233	21.7767	0.297133	0.507161	0.69697	no	-	alpha/beta hydrolase [Pseudomonas aeruginosa]	-	-	-	-	-	-	-
PA1561	1235.67	903.333	105.38	84.0267	-0.326682	0.320212	0.523893	no	aer	aerotaxis receptor Aer [Pseudomonas aeruginosa PAO1] [Pseudomonas aeruginosa]	Environmental Information Processing;Cellular Processes	Signal transduction;Cell motility	ko02020//Two-component system;ko02030//Bacterial chemotaxis	K03776	-	-	GO:0065007//biological regulation;GO:0050896//response to stimulus;GO:0009453//energy taxis;GO:0050794//regulation of cellular process;GO:0009605//response to external stimulus;GO:0042330//taxis;GO:0009454//aerotaxis;GO:0006935//chemotaxis;GO:0050789//regulation of biological process;GO:0042221//response to chemical;GO:0040011//locomotion
PA0158	567	349.667	25.5267	16.7733	-0.605836	0.0193874	0.0669909	no	swrC	resistance-nodulation-cell division (RND) efflux transporter [Pseudomonas aeruginosa]	-	-	-	-	-	-	GO:0044763//single-organism cellular process;GO:0009987//cellular process;GO:0051234//establishment of localization;GO:0044699//single-organism process;GO:0051179//localization
PA1562	22153.3	49350.3	1099.18	2617.98	1.25202	4.12e-12	6.81e-11	yes	acnA	aconitate hydratase [Pseudomonas aeruginosa PAO1] [Pseudomonas aeruginosa]	Metabolism	Global and Overview;Carbohydrate metabolism	ko01100//Metabolic pathways;ko01110//Biosynthesis of secondary metabolites;ko01120//Microbial metabolism in diverse environments;ko01130//Biosynthesis of antibiotics;ko01230//Biosynthesis of amino acids;ko01200//Carbon metabolism;ko00630//Glyoxylate and dicarboxylate metabolism;ko00020//Citrate cycle (TCA cycle);ko01210//2-Oxocarboxylic acid metabolism	K01681	GO:0044464//cell part;GO:0005623//cell;GO:0005622//intracellular;GO:0044424//intracellular part	GO:0051536//iron-sulfur cluster binding;GO:0005488//binding;GO:0016835//carbon-oxygen lyase activity;GO:0003824//catalytic activity;GO:0051540//metal cluster binding;GO:0043169//cation binding;GO:0016836//hydro-lyase activity;GO:0043167//ion binding;GO:0046872//metal ion binding;GO:0046914//transition metal ion binding;GO:0016829//lyase activity	GO:0044237//cellular metabolic process;GO:0044763//single-organism cellular process;GO:0008152//metabolic process;GO:0050896//response to stimulus;GO:0055114//oxidation-reduction process;GO:0072350//tricarboxylic acid metabolic process;GO:0006091//generation of precursor metabolites and energy;GO:0019752//carboxylic acid metabolic process;GO:0043436//oxoacid metabolic process;GO:0045333//cellular…
PA1563	253.333	549	33.9233	75.7567	1.15909	0.0025765	0.0124606	yes	rlmM	ribosomal RNA large subunit methyltransferase M [Pseudomonas aeruginosa PAO1] [Pseudomonas aeruginosa]	-	-	-	-	-	-	-
PA1564	6.66667	30.6667	3.99667	18.82	2.2354	0.0492583	0.139106	no	tusA	sulfurtransferase TusA [Pseudomonas aeruginosa PAO1] [Pseudomonas aeruginosa]	Genetic Information Processing	Folding, sorting and degradation	ko04122//Sulfur relay system	K04085	-	-	-
PA1565	9.33333	31.6667	0.996667	3.34333	1.7461	0.130265	0.286088	no	puuB	oxidoreductase [Pseudomonas aeruginosa PAO1] [Pseudomonas aeruginosa]	-	-	-	-	-	GO:0003824//catalytic activity	GO:0008152//metabolic process;GO:0044699//single-organism process;GO:0044710//single-organism metabolic process
PA1566	9	21	0.946667	2.21667	1.22746	0.277517	0.477611	no	puuA	glutamine synthetase [Pseudomonas aeruginosa]	Metabolism;Environmental Information Processing	Signal transduction;Carbohydrate metabolism;Global and Overview;Energy metabolism;Amino acid metabolism	ko01100//Metabolic pathways;ko01120//Microbial metabolism in diverse environments;ko02020//Two-component system;ko01230//Biosynthesis of amino acids;ko00630//Glyoxylate and dicarboxylate metabolism;ko00910//Nitrogen metabolism;ko00250//Alanine, aspartate and glutamate metabolism;ko00220//Arginine biosynthesis	K01915	-	-	-
PA1567	10	32.3333	1.03333	3.45333	1.74068	0.117736	0.266261	no	puuB	Gamma-glutamylputrescine oxidoreductase [Pseudomonas aeruginosa]	-	-	-	-	-	-	GO:0008152//metabolic process;GO:0044710//single-organism metabolic process;GO:0044699//single-organism process
PA1568	0	3.33333	0.001	1.55333	10.6012	0.0397333	0.118666	no	HD_0322	RidA/YER057c/UK114 family protein [Pseudomonas aeruginosa]	-	-	-	-	-	-	-
PA1569	15.3333	30.3333	1.61	3.13333	0.960638	0.408578	0.609301	no	uhpC	MFS transporter [Pseudomonas aeruginosa]	-	-	-	-	-	-	-
PA1570	136.667	286.667	21.1867	47.2433	1.15695	0.000164602	0.00106761	yes	cmpR	transcriptional regulator [Pseudomonas aeruginosa]	-	-	-	-	-	-	-
PA1571	228.333	752	172.673	611.943	1.82535	4.16e-11	6.34e-10	yes	-	Uncharacterised protein [Pseudomonas aeruginosa]	-	-	-	-	-	-	-
PA0017	159	171.333	16.92	18.8167	0.153282	0.692686	0.830984	no	rsmB	Ribosomal RNA small subunit methyltransferase B [Pseudomonas aeruginosa PAO1] [Pseudomonas aeruginosa]	-	-	-	-	-	-	-
PA0159	122.333	226.333	18.25	35.1033	0.943712	0.0375132	0.112959	no	HI_1364	transcriptional regulator [Pseudomonas aeruginosa]	-	-	-	-	-	-	-
PA1572	859.333	1127	99.7733	141.227	0.501286	0.0875496	0.213764	no	-	ATP-NAD kinase family protein [Pseudomonas aeruginosa PAO581] [Pseudomonas aeruginosa]	-	-	-	-	-	GO:0016772//transferase activity, transferring phosphorus-containing groups;GO:0016740//transferase activity;GO:0003824//catalytic activity	GO:0044763//single-organism cellular process;GO:1901564//organonitrogen compound metabolic process;GO:0009117//nucleotide metabolic process;GO:0006793//phosphorus metabolic process;GO:0046483//heterocycle metabolic process;GO:0046496//nicotinamide nucleotide metabolic process;GO:0006753//nucleoside phosphate metabolic process;GO:0051186//cofactor metabolic process;GO:0006139//nucleobase-containin…
PA1573	354	169	81.3567	41.4633	-0.972424	0.000740104	0.00421874	no	yijF	NADH:ubiquinone oxidoreductase [Pseudomonas aeruginosa C2773C] [Pseudomonas aeruginosa]	-	-	-	-	-	-	-
PA1574	39.3333	112.333	18.3133	57.4067	1.64832	0.02843	0.0912389	no	PA14_44140	DUF1255 domain-containing protein [Pseudomonas aeruginosa]	-	-	-	-	-	-	-
PA1575	117	127	30.0867	33.8567	0.170316	0.76971	0.878995	no	eri1	exonuclease [Pseudomonas aeruginosa]	-	-	-	-	-	-	-
PA1576	893	1246.33	137.637	208.347	0.598121	0.022366	0.0754314	no	Sfri_1503	3-hydroxyisobutyrate dehydrogenase [Pseudomonas aeruginosa PAO1] [Pseudomonas aeruginosa]	-	-	-	-	-	GO:1901265//nucleoside phosphate binding;GO:0036094//small molecule binding;GO:0016614//oxidoreductase activity, acting on CH-OH group of donors;GO:0003824//catalytic activity;GO:0097159//organic cyclic compound binding;GO:0005488//binding;GO:0048037//cofactor binding;GO:0000166//nucleotide binding;GO:0016491//oxidoreductase activity;GO:1901363//heterocyclic compound binding;GO:0016616//oxidoredu…	GO:0051186//cofactor metabolic process;GO:0006725//cellular aromatic compound metabolic process;GO:0006139//nucleobase-containing compound metabolic process;GO:0006520//cellular amino acid metabolic process;GO:0072524//pyridine-containing compound metabolic process;GO:0044237//cellular metabolic process;GO:0046483//heterocycle metabolic process;GO:0006732//coenzyme metabolic process;GO:0009117//n…
PA1577	1.66667	6	0.726667	2.47	1.76515	0.266483	0.465548	no	-	membrane protein [Pseudomonas aeruginosa]	-	-	-	-	-	-	-
PA1578	68.3333	127.333	12.4333	24.91	1.00251	0.0235779	0.0789057	no	-	Uncharacterised protein [Pseudomonas aeruginosa]	-	-	-	-	-	-	-
PA1578a	1	0.333333	0.633333	0.163333	-1.95515	0.723403	0.851752	no	PA1578.1	zinc/iron-chelating domain-containing protein [Pseudomonas aeruginosa]	-	-	-	-	-	-	-
PA1579	1693.67	1583	377.48	374.54	-0.0112804	0.95681	0.98843	no	PCTP	Collagenase and related proteases [Pseudomonas aeruginosa 18A] [Pseudomonas aeruginosa]	-	-	-	-	-	-	-
PA1580	16625.7	39413	1752.26	4419.32	1.33461	2.58e-13	4.72e-12	yes	gltA	citrate synthase [Pseudomonas aeruginosa PAO1] [Pseudomonas aeruginosa]	Metabolism	Global and Overview;Carbohydrate metabolism	ko01100//Metabolic pathways;ko01110//Biosynthesis of secondary metabolites;ko01120//Microbial metabolism in diverse environments;ko01130//Biosynthesis of antibiotics;ko01230//Biosynthesis of amino acids;ko01200//Carbon metabolism;ko00630//Glyoxylate and dicarboxylate metabolism;ko00020//Citrate cycle (TCA cycle);ko01210//2-Oxocarboxylic acid metabolism	K01647	GO:0044424//intracellular part;GO:0043234//protein complex;GO:0044464//cell part;GO:0005622//intracellular;GO:0032991//macromolecular complex;GO:0005623//cell	GO:0016746//transferase activity, transferring acyl groups;GO:0003824//catalytic activity;GO:0016740//transferase activity;GO:0036440//citrate synthase activity;GO:0046912//transferase activity, transferring acyl groups, acyl groups converted into alkyl on transfer	GO:0043436//oxoacid metabolic process;GO:0044238//primary metabolic process;GO:0009987//cellular process;GO:0019752//carboxylic acid metabolic process;GO:0072350//tricarboxylic acid metabolic process;GO:0044710//single-organism metabolic process;GO:0044763//single-organism cellular process;GO:0071704//organic substance metabolic process;GO:0044281//small molecule metabolic process;GO:0006082//org…
PA0160	4.33333	1	3.76	0.756667	-2.313	0.269593	0.468965	no	-	hypothetical secreted protein [Pseudomonas knackmussii B13] [Pseudomonas knackmussii]	-	-	-	-	-	-	-
PA1581	487.333	378.333	171.68	142.153	-0.272274	0.279606	0.480165	no	sdhC	succinate dehydrogenase subunit C [Pseudomonas aeruginosa]	Metabolism	Carbohydrate metabolism;Global and Overview;Energy metabolism	ko01100//Metabolic pathways;ko01110//Biosynthesis of secondary metabolites;ko01120//Microbial metabolism in diverse environments;ko01130//Biosynthesis of antibiotics;ko01200//Carbon metabolism;ko00190//Oxidative phosphorylation;ko00650//Butanoate metabolism;ko00020//Citrate cycle (TCA cycle)	K00241	-	-	-
PA1582	468.667	375.667	173.807	149.093	-0.221268	0.408085	0.609056	no	sdhD	succinate dehydrogenase subunit D [Pseudomonas aeruginosa PAO1] [Pseudomonas aeruginosa]	Metabolism	Global and Overview;Energy metabolism;Carbohydrate metabolism	ko01100//Metabolic pathways;ko01110//Biosynthesis of secondary metabolites;ko01120//Microbial metabolism in diverse environments;ko01130//Biosynthesis of antibiotics;ko01200//Carbon metabolism;ko00190//Oxidative phosphorylation;ko00650//Butanoate metabolism;ko00020//Citrate cycle (TCA cycle)	K00242	GO:0031224//intrinsic component of membrane;GO:0016020//membrane;GO:0044425//membrane part	GO:0005488//binding;GO:1901363//heterocyclic compound binding;GO:0046906//tetrapyrrole binding;GO:0043169//cation binding;GO:0097159//organic cyclic compound binding;GO:0016491//oxidoreductase activity;GO:0003824//catalytic activity;GO:0043167//ion binding	GO:0044085//cellular component biogenesis;GO:0008152//metabolic process;GO:0022607//cellular component assembly;GO:0034622//cellular macromolecular complex assembly;GO:0071704//organic substance metabolic process;GO:0065003//macromolecular complex assembly;GO:0006461//protein complex assembly;GO:0006082//organic acid metabolic process;GO:0006101//citrate metabolic process;GO:0043436//oxoacid meta…
PA1583	11497.3	10160.7	892.79	834.533	-0.0973512	0.612695	0.776108	no	sdhA	succinate dehydrogenase flavoprotein subunit [Pseudomonas aeruginosa PAO1] [Pseudomonas aeruginosa]	Metabolism	Carbohydrate metabolism;Energy metabolism;Global and Overview	ko01100//Metabolic pathways;ko01110//Biosynthesis of secondary metabolites;ko01120//Microbial metabolism in diverse environments;ko01130//Biosynthesis of antibiotics;ko01200//Carbon metabolism;ko00190//Oxidative phosphorylation;ko00650//Butanoate metabolism;ko00020//Citrate cycle (TCA cycle)	K00239	-	GO:0005488//binding;GO:0016491//oxidoreductase activity;GO:0097159//organic cyclic compound binding;GO:0003824//catalytic activity;GO:0016627//oxidoreductase activity, acting on the CH-CH group of donors;GO:1901363//heterocyclic compound binding;GO:0000166//nucleotide binding;GO:0036094//small molecule binding;GO:1901265//nucleoside phosphate binding	GO:0043436//oxoacid metabolic process;GO:0044710//single-organism metabolic process;GO:0044237//cellular metabolic process;GO:0044763//single-organism cellular process;GO:0071704//organic substance metabolic process;GO:0009987//cellular process;GO:0006101//citrate metabolic process;GO:0008152//metabolic process;GO:0044699//single-organism process;GO:0044281//small molecule metabolic process;GO:00…
PA1584	4418.67	3608.67	848.263	743.257	-0.190652	0.296267	0.497115	no	sdhB	succinate dehydrogenase iron-sulfur subunit [Pseudomonas aeruginosa PAO1] [Pseudomonas aeruginosa]	Metabolism	Carbohydrate metabolism;Global and Overview;Energy metabolism	ko01100//Metabolic pathways;ko01110//Biosynthesis of secondary metabolites;ko01120//Microbial metabolism in diverse environments;ko01130//Biosynthesis of antibiotics;ko01200//Carbon metabolism;ko00190//Oxidative phosphorylation;ko00650//Butanoate metabolism;ko00020//Citrate cycle (TCA cycle)	K00240	-	GO:0003824//catalytic activity;GO:0005488//binding;GO:0051536//iron-sulfur cluster binding;GO:0051540//metal cluster binding	GO:0044699//single-organism process;GO:0008152//metabolic process;GO:0044710//single-organism metabolic process
PA1585	20597.3	23461.3	1001.2	1205.97	0.268464	0.169365	0.344944	no	sucA	2-oxoglutarate dehydrogenase subunit E1 [Pseudomonas aeruginosa]	Metabolism	Amino acid metabolism;Carbohydrate metabolism;Global and Overview	ko01100//Metabolic pathways;ko01110//Biosynthesis of secondary metabolites;ko01120//Microbial metabolism in diverse environments;ko01130//Biosynthesis of antibiotics;ko01200//Carbon metabolism;ko00020//Citrate cycle (TCA cycle);ko00380//Tryptophan metabolism;ko00310//Lysine degradation	K00164	-	GO:0016491//oxidoreductase activity;GO:0005488//binding;GO:0016624//oxidoreductase activity, acting on the aldehyde or oxo group of donors, disulfide as acceptor;GO:0003824//catalytic activity;GO:0019842//vitamin binding;GO:0016903//oxidoreductase activity, acting on the aldehyde or oxo group of donors;GO:0036094//small molecule binding	GO:0043436//oxoacid metabolic process;GO:0006082//organic acid metabolic process;GO:0044710//single-organism metabolic process;GO:0044237//cellular metabolic process;GO:0019752//carboxylic acid metabolic process;GO:0006101//citrate metabolic process;GO:0009987//cellular process;GO:0008152//metabolic process;GO:0044281//small molecule metabolic process;GO:0072350//tricarboxylic acid metabolic proc…
PA1586	8315	8233.33	918.12	973.407	0.0843599	0.649047	0.802563	no	sucB	2-oxoglutarate dehydrogenase complex dihydrolipoyllysine-residue succinyltransferase [Pseudomonas aeruginosa PAO1] [Pseudomonas aeruginosa]	Metabolism	Global and Overview;Carbohydrate metabolism;Amino acid metabolism	ko01100//Metabolic pathways;ko01110//Biosynthesis of secondary metabolites;ko01120//Microbial metabolism in diverse environments;ko01130//Biosynthesis of antibiotics;ko01200//Carbon metabolism;ko00020//Citrate cycle (TCA cycle);ko00310//Lysine degradation	K00658	GO:0045239//tricarboxylic acid cycle enzyme complex;GO:0044444//cytoplasmic part;GO:1990204//oxidoreductase complex;GO:0044464//cell part;GO:0005623//cell;GO:0043234//protein complex;GO:0045240//dihydrolipoyl dehydrogenase complex;GO:0005737//cytoplasm;GO:0005622//intracellular;GO:1902494//catalytic complex;GO:0044424//intracellular part;GO:0032991//macromolecular complex	GO:0016740//transferase activity;GO:0016417//S-acyltransferase activity;GO:0016748//succinyltransferase activity;GO:0016751//S-succinyltransferase activity;GO:0016746//transferase activity, transferring acyl groups;GO:0003824//catalytic activity;GO:0016747//transferase activity, transferring acyl groups other than amino-acyl groups	GO:1901564//organonitrogen compound metabolic process;GO:0072350//tricarboxylic acid metabolic process;GO:0016054//organic acid catabolic process;GO:0035383//thioester metabolic process;GO:0006520//cellular amino acid metabolic process;GO:0009063//cellular amino acid catabolic process;GO:0009056//catabolic process;GO:0006790//sulfur compound metabolic process;GO:0006807//nitrogen compound metabol…
PA1587	16621.3	20664.7	1571.46	2083.34	0.406792	0.0216332	0.0735502	no	lpdG	2-oxoglutarate dehydrogenase complex dihydrolipoyl dehydrogenase [Pseudomonas aeruginosa PAO1] [Pseudomonas aeruginosa]	Metabolism	Amino acid metabolism;Carbohydrate metabolism;Global and Overview	ko01100//Metabolic pathways;ko01110//Biosynthesis of secondary metabolites;ko01120//Microbial metabolism in diverse environments;ko01130//Biosynthesis of antibiotics;ko01200//Carbon metabolism;ko00620//Pyruvate metabolism;ko00630//Glyoxylate and dicarboxylate metabolism;ko00260//Glycine, serine and threonine metabolism;ko00280//Valine, leucine and isoleucine degradation;ko00640//Propanoate metabo…	K00382	GO:0044424//intracellular part;GO:0005623//cell;GO:0005622//intracellular;GO:0044464//cell part	GO:0043169//cation binding;GO:0016723//oxidoreductase activity, oxidizing metal ions, NAD or NADP as acceptor;GO:0000166//nucleotide binding;GO:0046914//transition metal ion binding;GO:0016491//oxidoreductase activity;GO:0005488//binding;GO:0003824//catalytic activity;GO:0016651//oxidoreductase activity, acting on NAD(P)H;GO:0016722//oxidoreductase activity, oxidizing metal ions;GO:1901363//heter…	GO:0044413//avoidance of host defenses;GO:0042592//homeostatic process;GO:0051704//multi-organism process;GO:0008152//metabolic process;GO:0052200//response to host defenses;GO:0006082//organic acid metabolic process;GO:0043207//response to external biotic stimulus;GO:0065007//biological regulation;GO:0050896//response to stimulus;GO:0044237//cellular metabolic process;GO:0044281//small molecule …
PA1588	6471.33	11405.7	756.923	1418.83	0.906483	2.25e-07	2.36e-06	no	sucC	succinyl-CoA ligase subunit beta [Pseudomonas aeruginosa PAO1] [Pseudomonas aeruginosa]	Metabolism	Global and Overview;Carbohydrate metabolism	ko01100//Metabolic pathways;ko01110//Biosynthesis of secondary metabolites;ko01120//Microbial metabolism in diverse environments;ko01130//Biosynthesis of antibiotics;ko01200//Carbon metabolism;ko00640//Propanoate metabolism;ko00020//Citrate cycle (TCA cycle);ko00660//C5-Branched dibasic acid metabolism	K01903	-	GO:0036094//small molecule binding;GO:0046872//metal ion binding;GO:0001882//nucleoside binding;GO:0016405//CoA-ligase activity;GO:0046914//transition metal ion binding;GO:0016874//ligase activity;GO:0097367//carbohydrate derivative binding;GO:0043167//ion binding;GO:0032549//ribonucleoside binding;GO:0043169//cation binding;GO:0016740//transferase activity;GO:0016772//transferase activity, trans…	GO:0019752//carboxylic acid metabolic process;GO:0036211//protein modification process;GO:1901360//organic cyclic compound metabolic process;GO:0071704//organic substance metabolic process;GO:0006793//phosphorus metabolic process;GO:0006082//organic acid metabolic process;GO:0016310//phosphorylation;GO:0044281//small molecule metabolic process;GO:0044763//single-organism cellular process;GO:00061…
PA1589	6552.33	10750	1016.04	1754.29	0.787923	7.66e-05	0.000529829	no	sucD	succinyl-CoA ligase subunit alpha [Pseudomonas aeruginosa PAO1] [Pseudomonas aeruginosa]	Metabolism	Global and Overview;Carbohydrate metabolism	ko01100//Metabolic pathways;ko01110//Biosynthesis of secondary metabolites;ko01120//Microbial metabolism in diverse environments;ko01130//Biosynthesis of antibiotics;ko01200//Carbon metabolism;ko00640//Propanoate metabolism;ko00020//Citrate cycle (TCA cycle);ko00660//C5-Branched dibasic acid metabolism	K01902	-	GO:0001883//purine nucleoside binding;GO:0032550//purine ribonucleoside binding;GO:0097367//carbohydrate derivative binding;GO:0032549//ribonucleoside binding;GO:0016877//ligase activity, forming carbon-sulfur bonds;GO:0003824//catalytic activity;GO:0046912//transferase activity, transferring acyl groups, acyl groups converted into alkyl on transfer;GO:0036094//small molecule binding;GO:0001882//…	GO:0009141//nucleoside triphosphate metabolic process;GO:0072350//tricarboxylic acid metabolic process;GO:0044710//single-organism metabolic process;GO:0019752//carboxylic acid metabolic process;GO:0034641//cellular nitrogen compound metabolic process;GO:0044763//single-organism cellular process;GO:0006725//cellular aromatic compound metabolic process;GO:0006793//phosphorus metabolic process;GO:0…
PA1590	321	337.333	33.93	37.6767	0.15111	0.584137	0.754755	no	braB	branched-chain amino acid transporter [Pseudomonas aeruginosa PAO1] [Pseudomonas aeruginosa]	-	-	-	-	GO:0016020//membrane;GO:0044425//membrane part;GO:0031224//intrinsic component of membrane	GO:0008509//anion transmembrane transporter activity;GO:0022891//substrate-specific transmembrane transporter activity;GO:0022892//substrate-specific transporter activity;GO:0046943//carboxylic acid transmembrane transporter activity;GO:0015075//ion transmembrane transporter activity;GO:0005342//organic acid transmembrane transporter activity;GO:0005215//transporter activity;GO:0015171//amino aci…	GO:0051179//localization;GO:0006820//anion transport;GO:0006810//transport;GO:0044763//single-organism cellular process;GO:0044699//single-organism process;GO:0015711//organic anion transport;GO:0044765//single-organism transport;GO:0055085//transmembrane transport;GO:0006811//ion transport;GO:0006812//cation transport;GO:0015849//organic acid transport;GO:0046942//carboxylic acid transport;GO:00…
PA0162	46	39.6667	4.73667	4.28667	-0.144016	0.832405	0.917731	no	oprD	histidine porin OpdC [Pseudomonas aeruginosa PAO1] [Pseudomonas aeruginosa]	-	-	-	-	GO:0044425//membrane part;GO:0031224//intrinsic component of membrane;GO:0016020//membrane	GO:0015267//channel activity;GO:0022857//transmembrane transporter activity;GO:0022829//wide pore channel activity;GO:0022803//passive transmembrane transporter activity;GO:0005215//transporter activity	GO:0009987//cellular process;GO:0044763//single-organism cellular process;GO:0044699//single-organism process
PA1591	4	3	0.803333	0.57	-0.495037	0.762443	0.875689	no	-	membrane protein [Pseudomonas aeruginosa RP73] [Pseudomonas aeruginosa]	-	-	-	-	-	-	-
PA1592	1709	7185.33	971.957	4400.04	2.17855	1.34e-07	1.44e-06	yes	-	lipoprotein [Pseudomonas aeruginosa MRSN 317] [Pseudomonas aeruginosa]	-	-	-	-	-	-	-
PA1593	49	47	13.71	14.6533	0.0960003	0.8983	0.956011	no	-	thioesterase [Pseudomonas aeruginosa]	-	-	-	-	-	-	-
PA1594	56.3333	58.6667	17.92	18.7167	0.0627529	0.922151	0.968372	no	-	thioesterase, partial [Pseudomonas aeruginosa]	-	-	-	-	-	-	-
PA1595	66	35	7.03	4.02	-0.806329	0.269699	0.468965	no	-	MFS transporter [Pseudomonas aeruginosa M10] [Pseudomonas aeruginosa]	-	-	-	-	-	-	-
PA1596	12245.7	6668.33	873.84	510.907	-0.774309	1.74e-05	0.000133528	no	htpG	chaperone protein HtpG [Pseudomonas sp. HMSC05H02]	-	-	-	-	GO:0005623//cell;GO:0044424//intracellular part;GO:0005622//intracellular;GO:0044464//cell part	GO:0036094//small molecule binding;GO:0001883//purine nucleoside binding;GO:0005488//binding;GO:0001882//nucleoside binding;GO:1901363//heterocyclic compound binding;GO:0032549//ribonucleoside binding;GO:0032550//purine ribonucleoside binding;GO:0097159//organic cyclic compound binding;GO:0097367//carbohydrate derivative binding;GO:0005515//protein binding	GO:0019538//protein metabolic process;GO:0043170//macromolecule metabolic process;GO:0044238//primary metabolic process;GO:0044237//cellular metabolic process;GO:0044260//cellular macromolecule metabolic process;GO:0050896//response to stimulus;GO:0008152//metabolic process;GO:0044267//cellular protein metabolic process;GO:0009987//cellular process;GO:0071704//organic substance metabolic process
PA1597	493	190.667	94.06	38.73	-1.28013	1.41e-05	0.000111308	yes	K02A2.1	dienelactone hydrolase [Pseudomonas aeruginosa]	-	-	-	-	-	-	-
PA1598	43.3333	69.6667	7.21667	12.0033	0.734031	0.202386	0.39092	no	panB1	3-methyl-2-oxobutanoate hydroxymethyltransferase [Pseudomonas aeruginosa PAO1] [Pseudomonas aeruginosa]	Metabolism	Global and Overview;Metabolism of cofactors and vitamins	ko01100//Metabolic pathways;ko01110//Biosynthesis of secondary metabolites;ko00770//Pantothenate and CoA biosynthesis	K00606	GO:0044424//intracellular part;GO:0005622//intracellular;GO:0044464//cell part;GO:0005623//cell	GO:0043167//ion binding;GO:0043169//cation binding;GO:0003824//catalytic activity;GO:0016742//hydroxymethyl-, formyl- and related transferase activity;GO:0005488//binding;GO:0016741//transferase activity, transferring one-carbon groups;GO:0016740//transferase activity	GO:0009058//biosynthetic process;GO:0006732//coenzyme metabolic process;GO:0044237//cellular metabolic process;GO:0009987//cellular process;GO:0044249//cellular biosynthetic process;GO:0008152//metabolic process;GO:0051186//cofactor metabolic process;GO:0009108//coenzyme biosynthetic process;GO:0051188//cofactor biosynthetic process
PA1599	99	134	17.28	24.7167	0.516381	0.203145	0.391346	no	yeaM	transcriptional regulator [Pseudomonas aeruginosa PAO1] [Pseudomonas aeruginosa]	-	-	-	-	-	GO:0005488//binding;GO:0003676//nucleic acid binding;GO:0003677//DNA binding;GO:0097159//organic cyclic compound binding;GO:0001071//nucleic acid binding transcription factor activity;GO:1901363//heterocyclic compound binding	GO:0060255//regulation of macromolecule metabolic process;GO:0019222//regulation of metabolic process;GO:0010468//regulation of gene expression;GO:0044237//cellular metabolic process;GO:0009987//cellular process;GO:0034645//cellular macromolecule biosynthetic process;GO:0071704//organic substance metabolic process;GO:0009058//biosynthetic process;GO:1901576//organic substance biosynthetic process…
PA1600	16.6667	23.3333	1.73667	2.55333	0.556061	0.521565	0.709772	no	nicB	cytochrome c [Pseudomonas aeruginosa]	-	-	-	-	-	-	-
PA0163	132	141.667	22.55	25.4733	0.17586	0.648204	0.802175	no	yeaM	transcriptional regulator [Pseudomonas aeruginosa]	-	-	-	-	-	-	-
PA1601	88	111	5.38333	7.05	0.389123	0.364948	0.569955	no	nicB	aldehyde dehydrogenase [Pseudomonas aeruginosa]	-	-	-	-	-	-	-
PA1602	20.3333	34.3333	5.98	9.85667	0.720954	0.528207	0.714747	no	nicA	oxidoreductase [Pseudomonas aeruginosa PAO1] [Pseudomonas aeruginosa]	Metabolism	Metabolism of cofactors and vitamins;Global and Overview	ko01120//Microbial metabolism in diverse environments;ko00760//Nicotinate and nicotinamide metabolism	K18029	-	GO:0043167//ion binding;GO:0043169//cation binding;GO:0003824//catalytic activity;GO:0051540//metal cluster binding;GO:0051536//iron-sulfur cluster binding;GO:0005488//binding	GO:0044699//single-organism process;GO:0044710//single-organism metabolic process;GO:0008152//metabolic process
PA1603	64.6667	102.333	21.1867	33.9967	0.682237	0.18238	0.363321	no	nicR	transcriptional regulator [Pseudomonas aeruginosa MPAO1/P1] [Pseudomonas aeruginosa]	-	-	-	-	-	-	-
PA1604	276	339.667	41.2067	54.7067	0.408839	0.156895	0.32491	no	-	bacterial extracellular solute-binding s, 3 family protein [Pseudomonas aeruginosa PAO581] [Pseudomonas aeruginosa]	-	-	-	-	-	-	-
PA1605	187	184	25.1933	25.6933	0.0283521	0.943048	0.98012	no	-	5-oxo-L-prolinase [Pseudomonas aeruginosa]	-	-	-	-	-	-	-
PA1606	45.6667	27.6667	12.73	8.39667	-0.600344	0.442006	0.639233	no	-	Helicase subunit of the DNA excision repair complex [Pseudomonas aeruginosa 18A] [Pseudomonas aeruginosa]	-	-	-	-	-	-	-
PA1607	95.3333	429	28.9733	142.01	2.29319	0.000197296	0.00126197	yes	MT3179	HxlR family transcriptional regulator [Pseudomonas sp. YS-1p]	-	-	-	-	-	-	-
PA1608	221	185.333	18.1733	16.9133	-0.103662	0.773521	0.881483	no	nahY	chemotaxis transducer [Pseudomonas aeruginosa PAO1] [Pseudomonas aeruginosa]	Cellular Processes;Environmental Information Processing	Signal transduction;Cell motility	ko02020//Two-component system;ko02030//Bacterial chemotaxis	K03406	GO:0044425//membrane part;GO:0016020//membrane;GO:0031224//intrinsic component of membrane	-	GO:0065007//biological regulation;GO:0050896//response to stimulus;GO:0042221//response to chemical;GO:0050794//regulation of cellular process;GO:0050789//regulation of biological process
PA1609	5911.33	9068.33	661.85	1067.02	0.689016	0.000210103	0.00133926	no	fabB	beta-ketoacyl-[acyl-carrier-protein] synthase I [Pseudomonas aeruginosa]	Metabolism	Metabolism of cofactors and vitamins;Global and Overview;Lipid metabolism	ko01100//Metabolic pathways;ko01212//Fatty acid metabolism;ko00061//Fatty acid biosynthesis;ko00780//Biotin metabolism	K00647	-	-	-
PA1610	675.333	795	181.663	225.763	0.313544	0.257356	0.456498	no	fabA	3-hydroxydecanoyl-ACP dehydratase [Pseudomonas aeruginosa PAO1] [Pseudomonas aeruginosa]	Metabolism	Lipid metabolism;Global and Overview	ko01100//Metabolic pathways;ko01212//Fatty acid metabolism;ko00061//Fatty acid biosynthesis	K01716	-	GO:0016829//lyase activity;GO:0016835//carbon-oxygen lyase activity;GO:0016863//intramolecular oxidoreductase activity, transposing C=C bonds;GO:0016853//isomerase activity;GO:0016836//hydro-lyase activity;GO:0003824//catalytic activity;GO:0019171//3-hydroxyacyl-[acyl-carrier-protein] dehydratase activity;GO:0016860//intramolecular oxidoreductase activity	GO:0016053//organic acid biosynthetic process;GO:0044249//cellular biosynthetic process;GO:0019752//carboxylic acid metabolic process;GO:0032787//monocarboxylic acid metabolic process;GO:0044711//single-organism biosynthetic process;GO:0006633//fatty acid biosynthetic process;GO:0044237//cellular metabolic process;GO:0044255//cellular lipid metabolic process;GO:0071704//organic substance metaboli…
PA0164	82.3333	97.3333	6.98	8.65	0.309473	0.50003	0.691277	no	acyI	gamma-glutamyltranspeptidase [Pseudomonas aeruginosa]	Metabolism	Metabolism of other amino acids;Global and Overview	ko01100//Metabolic pathways;ko00480//Glutathione metabolism;ko00460//Cyanoamino acid metabolism;ko00430//Taurine and hypotaurine metabolism	K00681	-	-	-
PA1611	286.333	110	20.1967	8.08	-1.32169	0.000669057	0.00387746	yes	barA	sensor/response regulator hybrid protein [Pseudomonas aeruginosa PAO1] [Pseudomonas aeruginosa]	-	-	-	-	GO:0044425//membrane part;GO:0031224//intrinsic component of membrane;GO:0016020//membrane	GO:0097367//carbohydrate derivative binding;GO:0004673//protein histidine kinase activity;GO:0097159//organic cyclic compound binding;GO:0003824//catalytic activity;GO:0016740//transferase activity;GO:0016772//transferase activity, transferring phosphorus-containing groups;GO:0016773//phosphotransferase activity, alcohol group as acceptor;GO:0001883//purine nucleoside binding;GO:0005488//binding;…	GO:0008152//metabolic process;GO:0044700//single organism signaling;GO:0044267//cellular protein metabolic process;GO:0019538//protein metabolic process;GO:0043170//macromolecule metabolic process;GO:0007165//signal transduction;GO:0007154//cell communication;GO:0006468//protein phosphorylation;GO:0044763//single-organism cellular process;GO:0050896//response to stimulus;GO:0065007//biological re…
PA1612	67	9	12.02	1.87333	-2.68176	0.00178705	0.00917826	yes	-	ABC transporter substrate-binding protein [Pseudomonas aeruginosa]	-	-	-	-	-	-	-
PA1613	866.667	134	56.4833	9.16333	-2.62388	3.28e-22	9.38e-21	yes	btuB	tonB dependent receptor family protein [Pseudomonas aeruginosa PAO581] [Pseudomonas aeruginosa]	-	-	-	-	GO:0031224//intrinsic component of membrane;GO:0044425//membrane part;GO:0016020//membrane;GO:0019867//outer membrane	GO:0043167//ion binding;GO:0046872//metal ion binding;GO:0043169//cation binding;GO:0005488//binding;GO:0046914//transition metal ion binding	GO:1902578//single-organism localization;GO:0051234//establishment of localization;GO:0006810//transport;GO:0044699//single-organism process;GO:0051179//localization;GO:1901678//iron coordination entity transport;GO:0044765//single-organism transport;GO:0015688//iron chelate transport
PA1614	1128.67	1094.67	148.903	156.057	0.0676939	0.767734	0.878047	no	gpsA	glycerol-3-phosphate dehydrogenase [Pseudomonas aeruginosa PAO1] [Pseudomonas aeruginosa]	Metabolism	Global and Overview;Lipid metabolism	ko01110//Biosynthesis of secondary metabolites;ko00564//Glycerophospholipid metabolism	K00057	GO:0005623//cell;GO:0044424//intracellular part;GO:0044444//cytoplasmic part;GO:0005737//cytoplasm;GO:0005622//intracellular;GO:0044464//cell part	GO:0003824//catalytic activity;GO:1901265//nucleoside phosphate binding;GO:0016616//oxidoreductase activity, acting on the CH-OH group of donors, NAD or NADP as acceptor;GO:0000166//nucleotide binding;GO:0016491//oxidoreductase activity;GO:0005488//binding;GO:0016614//oxidoreductase activity, acting on CH-OH group of donors;GO:0048037//cofactor binding;GO:0097159//organic cyclic compound binding;…	GO:0006629//lipid metabolic process;GO:0009987//cellular process;GO:0044238//primary metabolic process;GO:0044763//single-organism cellular process;GO:0044710//single-organism metabolic process;GO:0046486//glycerolipid metabolic process;GO:0019637//organophosphate metabolic process;GO:0044699//single-organism process;GO:0006793//phosphorus metabolic process;GO:0052646//alditol phosphate metabolic…
PA1615	151	196.667	61.0033	82.47	0.434981	0.202436	0.39092	no	-	lipase [Pseudomonas aeruginosa PAO1] [Pseudomonas aeruginosa]	-	-	-	-	-	-	-
PA1616	166	212.333	48.6667	66.9267	0.459647	0.153647	0.320423	no	sixA-A	phosphohistidine phosphatase SixA [Pseudomonas aeruginosa]	-	-	-	-	-	-	-
PA1617	4763.33	8642.33	389.797	754.447	0.952697	2.4e-07	2.49e-06	no	fadD15	AMP-binding protein [Pseudomonas aeruginosa]	-	-	-	-	-	-	-
PA1618	147.667	253	46.3967	83.55	0.848619	0.00972365	0.0382748	no	menI	esterase [Pseudomonas aeruginosa PAO1] [Pseudomonas aeruginosa]	-	-	-	-	-	GO:0003824//catalytic activity	-
PA1619	26.6667	30	4.29667	5.42333	0.335962	0.695616	0.832162	no	ybfI	transcriptional regulator [Pseudomonas aeruginosa]	-	-	-	-	-	-	-
PA1620	0	0.333333	0.001	0.0766667	6.26053	1	1	no	rhtC	lysE type translocator family protein [Pseudomonas aeruginosa PAO581] [Pseudomonas aeruginosa]	-	-	-	-	GO:0016020//membrane;GO:0044425//membrane part;GO:0031224//intrinsic component of membrane	-	GO:0006811//ion transport;GO:0006820//anion transport;GO:0051234//establishment of localization;GO:0006810//transport;GO:1902578//single-organism localization;GO:0046942//carboxylic acid transport;GO:0015711//organic anion transport;GO:0015849//organic acid transport;GO:0051179//localization;GO:0044765//single-organism transport;GO:0044699//single-organism process;GO:0071702//organic substance tr…
PA0165	14	83	2.30667	14.5567	2.6578	0.00609232	0.0260992	yes	ompK	membrane protein [Pseudomonas aeruginosa WC55] [Pseudomonas aeruginosa]	-	-	-	-	-	-	-
PA1621	146.667	250.333	25.5167	44.8733	0.814418	0.0498254	0.140137	no	bioH	hydrolase [Pseudomonas aeruginosa PAO1] [Pseudomonas aeruginosa]	-	-	-	-	-	GO:0003824//catalytic activity	-
PA1622	278	224	42.68	37.9767	-0.168447	0.654135	0.805788	no	serhl	hydrolase [Pseudomonas aeruginosa PAO1] [Pseudomonas aeruginosa]	-	-	-	-	-	GO:0003824//catalytic activity	-
PA1623	1120	1473	231.493	324.473	0.487129	0.0164342	0.0583765	no	yfcG	glutathione S-transferase [Pseudomonas aeruginosa MPAO1/P1] [Pseudomonas aeruginosa]	-	-	-	-	-	-	-
PA1624	507.667	567	86.9567	103.26	0.247913	0.387931	0.590176	no	-	Type IIA topoisomerase (DNA gyrase/topo II, topoisomerase IV), A subunit [Pseudomonas aeruginosa PA38182] [Pseudomonas aeruginosa]	-	-	-	-	-	-	-
PA1625	12.3333	17.3333	1.67333	2.41667	0.530294	0.672184	0.818594	no	ydiK	AI-2E family transporter [Pseudomonas aeruginosa]	-	-	-	-	-	-	-
PA1626	39.6667	56.3333	4.31333	6.27667	0.541195	0.408876	0.609418	no	yycB	cyanate MFS transporter [Pseudomonas aeruginosa]	-	-	-	-	-	-	GO:0009987//cellular process;GO:0044763//single-organism cellular process;GO:0044699//single-organism process
PA1627	65.3333	76	13.1933	16.9633	0.362611	0.574267	0.748259	no	lutR	transcriptional regulator [Pseudomonas aeruginosa MH38] [Pseudomonas aeruginosa]	-	-	-	-	-	GO:0001071//nucleic acid binding transcription factor activity	GO:0008152//metabolic process;GO:0009059//macromolecule biosynthetic process;GO:0071704//organic substance metabolic process;GO:1901576//organic substance biosynthetic process;GO:0050789//regulation of biological process;GO:0044237//cellular metabolic process;GO:0044249//cellular biosynthetic process;GO:0010468//regulation of gene expression;GO:0044260//cellular macromolecule metabolic process;GO…
PA1628	55	124	5.00667	11.5833	1.21013	0.0156004	0.0560969	no	paaH	3-hydroxyacyl-CoA dehydrogenase [Pseudomonas aeruginosa]	Metabolism	Amino acid metabolism;Xenobiotics biodegradation and metabolism;Carbohydrate metabolism;Global and Overview	ko01100//Metabolic pathways;ko01120//Microbial metabolism in diverse environments;ko00650//Butanoate metabolism;ko00362//Benzoate degradation;ko00360//Phenylalanine metabolism	K00074	-	-	-
PA1629	40.3333	70.6667	7.02	13.0267	0.891925	0.120584	0.270864	no	echs1	enoyl-CoA hydratase [Pseudomonas aeruginosa]	-	-	-	-	-	-	-
PA1630	182	214.333	27.4233	36.02	0.393394	0.430176	0.627752	no	tsaQ1	transcriptional regulator [Pseudomonas aeruginosa PAO1] [Pseudomonas aeruginosa]	-	-	-	-	-	-	GO:0009058//biosynthetic process;GO:0034645//cellular macromolecule biosynthetic process;GO:0044249//cellular biosynthetic process;GO:0044260//cellular macromolecule metabolic process;GO:0071704//organic substance metabolic process;GO:0010468//regulation of gene expression;GO:0050789//regulation of biological process;GO:0043170//macromolecule metabolic process;GO:0009059//macromolecule biosynthet…
PA0166	0.666667	2.66667	0.0666667	0.306667	2.20163	0.27635	0.476045	no	xanP	xanthine permease XanP [Pseudomonas aeruginosa]	-	-	-	-	-	GO:0015205//nucleobase transmembrane transporter activity;GO:0022891//substrate-specific transmembrane transporter activity;GO:0022857//transmembrane transporter activity;GO:0022892//substrate-specific transporter activity;GO:0005215//transporter activity	GO:1902578//single-organism localization;GO:0051234//establishment of localization;GO:0044765//single-organism transport;GO:0006810//transport;GO:0051179//localization;GO:0015851//nucleobase transport;GO:0044699//single-organism process;GO:0071705//nitrogen compound transport;GO:0009987//cellular process;GO:0044763//single-organism cellular process;GO:0071702//organic substance transport
PA1631	62.3333	160	7.68	20.57	1.42136	0.121824	0.272949	no	mmgC	acyl-CoA dehydrogenase [Pseudomonas aeruginosa PAO1] [Pseudomonas aeruginosa]	Metabolism	Xenobiotics biodegradation and metabolism;Global and Overview	ko01100//Metabolic pathways;ko01120//Microbial metabolism in diverse environments;ko00930//Caprolactam degradation	K06446	-	GO:0016491//oxidoreductase activity;GO:0097159//organic cyclic compound binding;GO:0005488//binding;GO:1901265//nucleoside phosphate binding;GO:0036094//small molecule binding;GO:0000166//nucleotide binding;GO:0003824//catalytic activity;GO:1901363//heterocyclic compound binding	GO:0008152//metabolic process;GO:0044699//single-organism process;GO:0044710//single-organism metabolic process
PA1632	0	0	0.001	0.001	0	1	1	notest	-	potassium-transporting ATPase subunit F [Pseudomonas aeruginosa]	Environmental Information Processing	Signal transduction	ko02020//Two-component system	K01545	-	-	-
PA1633	2.33333	6.66667	0.186667	0.556667	1.57635	0.263996	0.463397	no	kdpA	potassium-transporting ATPase subunit A [Pseudomonas aeruginosa PAO1] [Pseudomonas aeruginosa]	Environmental Information Processing	Signal transduction	ko02020//Two-component system	K01546	GO:0031224//intrinsic component of membrane;GO:0098796//membrane protein complex;GO:1990351//transporter complex;GO:1902494//catalytic complex;GO:0098533//ATPase dependent transmembrane transport complex;GO:0090533//cation-transporting ATPase complex;GO:0043234//protein complex;GO:0016020//membrane;GO:0032991//macromolecular complex;GO:0044425//membrane part;GO:0016021//integral component of memb…	GO:0036094//small molecule binding;GO:0043492//ATPase activity, coupled to movement of substances;GO:0016818//hydrolase activity, acting on acid anhydrides, in phosphorus-containing anhydrides;GO:0003824//catalytic activity;GO:0022891//substrate-specific transmembrane transporter activity;GO:0008324//cation transmembrane transporter activity;GO:0042623//ATPase activity, coupled;GO:0005488//bindin…	GO:0044765//single-organism transport;GO:0051234//establishment of localization;GO:0051179//localization;GO:0034220//ion transmembrane transport;GO:0006811//ion transport;GO:0006810//transport;GO:0030001//metal ion transport;GO:0044699//single-organism process;GO:1902578//single-organism localization;GO:0044763//single-organism cellular process;GO:0006812//cation transport;GO:0055085//transmembra…
PA1634	23	21.3333	1.44333	1.43667	-0.00667916	1	1	no	kdpB	potassium-transporting ATPase subunit B [Pseudomonas aeruginosa PAO1] [Pseudomonas aeruginosa]	Environmental Information Processing	Signal transduction	ko02020//Two-component system	K01547	GO:1990351//transporter complex;GO:0090533//cation-transporting ATPase complex;GO:1902494//catalytic complex;GO:0032991//macromolecular complex;GO:1904949//ATPase complex;GO:0016020//membrane;GO:0016021//integral component of membrane;GO:0098533//ATPase dependent transmembrane transport complex;GO:0031224//intrinsic component of membrane;GO:1902495//transmembrane transporter complex;GO:0098796//m…	GO:0097159//organic cyclic compound binding;GO:0015405//P-P-bond-hydrolysis-driven transmembrane transporter activity;GO:0016818//hydrolase activity, acting on acid anhydrides, in phosphorus-containing anhydrides;GO:0036094//small molecule binding;GO:0001883//purine nucleoside binding;GO:0043167//ion binding;GO:0043169//cation binding;GO:0032550//purine ribonucleoside binding;GO:0015075//ion tran…	GO:0009987//cellular process;GO:0044765//single-organism transport;GO:0006810//transport;GO:0006811//ion transport;GO:0044699//single-organism process;GO:0055085//transmembrane transport;GO:0051179//localization;GO:1902578//single-organism localization;GO:0044763//single-organism cellular process;GO:0051234//establishment of localization;GO:0034220//ion transmembrane transport;GO:0030001//metal i…
PA1635	0.333333	3.33333	0.0766667	0.89	3.53713	0.0864224	0.211933	no	kdpC	potassium-transporting ATPase subunit C [Pseudomonas aeruginosa PAO1] [Pseudomonas aeruginosa]	Environmental Information Processing	Signal transduction	ko02020//Two-component system	K01548	GO:0032991//macromolecular complex;GO:0044425//membrane part;GO:0098796//membrane protein complex;GO:1902495//transmembrane transporter complex;GO:1990351//transporter complex;GO:0090533//cation-transporting ATPase complex;GO:1902494//catalytic complex;GO:0016021//integral component of membrane;GO:1904949//ATPase complex;GO:0043234//protein complex;GO:0098533//ATPase dependent transmembrane trans…	GO:0015399//primary active transmembrane transporter activity;GO:1901363//heterocyclic compound binding;GO:0042623//ATPase activity, coupled;GO:0016462//pyrophosphatase activity;GO:0036094//small molecule binding;GO:0097367//carbohydrate derivative binding;GO:0016887//ATPase activity;GO:0003824//catalytic activity;GO:0032550//purine ribonucleoside binding;GO:0015405//P-P-bond-hydrolysis-driven tr…	GO:0044699//single-organism process;GO:0044765//single-organism transport;GO:0051234//establishment of localization;GO:0006810//transport;GO:0034220//ion transmembrane transport;GO:0006812//cation transport;GO:0055085//transmembrane transport;GO:0009987//cellular process;GO:0030001//metal ion transport;GO:0006811//ion transport;GO:1902578//single-organism localization;GO:0051179//localization;GO:…
PA1636	364	365.333	18.7633	19.9967	0.0918434	0.726863	0.853836	no	kdpD	two-component sensor KdpD [Pseudomonas aeruginosa]	Environmental Information Processing	Signal transduction	ko02020//Two-component system	K07646	-	GO:0032549//ribonucleoside binding;GO:0032550//purine ribonucleoside binding;GO:0097159//organic cyclic compound binding;GO:0060089//molecular transducer activity;GO:0001883//purine nucleoside binding;GO:0001882//nucleoside binding;GO:0036094//small molecule binding;GO:1901363//heterocyclic compound binding;GO:0016772//transferase activity, transferring phosphorus-containing groups;GO:0003824//ca…	GO:0016310//phosphorylation;GO:0006468//protein phosphorylation;GO:0044260//cellular macromolecule metabolic process;GO:0019538//protein metabolic process;GO:0051716//cellular response to stimulus;GO:0044237//cellular metabolic process;GO:0065007//biological regulation;GO:0035556//intracellular signal transduction;GO:0006464//cellular protein modification process;GO:0036211//protein modification …
PA1637	61.3333	85.6667	12.0167	18.0267	0.585096	0.249603	0.446991	no	kdpE	two-component response regulator KdpE [Pseudomonas aeruginosa PAO1] [Pseudomonas aeruginosa]	Environmental Information Processing	Signal transduction	ko02020//Two-component system	K07667	-	GO:0097159//organic cyclic compound binding;GO:1901363//heterocyclic compound binding;GO:0003676//nucleic acid binding;GO:0005488//binding	GO:0060255//regulation of macromolecule metabolic process;GO:0044249//cellular biosynthetic process;GO:0044260//cellular macromolecule metabolic process;GO:0044763//single-organism cellular process;GO:0050789//regulation of biological process;GO:0009058//biosynthetic process;GO:0009059//macromolecule biosynthetic process;GO:0051716//cellular response to stimulus;GO:0035556//intracellular signal t…
PA1638	80	21	11.5533	3.36333	-1.78035	0.0171665	0.0604366	no	glsA	glutaminase [Pseudomonas aeruginosa]	Metabolism	Metabolism of other amino acids;Amino acid metabolism;Global and Overview	ko01100//Metabolic pathways;ko00250//Alanine, aspartate and glutamate metabolism;ko00220//Arginine biosynthesis;ko00471//D-Glutamine and D-glutamate metabolism	K01425	-	-	-
PA1639	357.667	132	79.8867	32.1167	-1.31463	2.21e-05	0.00016586	yes	-	Uncharacterised protein [Pseudomonas aeruginosa]	-	-	-	-	-	-	-
PA1640	560.333	639	74.7433	89.7833	0.264503	0.279976	0.480576	no	Mb1092c	alpha/beta hydrolase [Pseudomonas aeruginosa]	-	-	-	-	-	-	-
PA0167	172.667	348.333	36.1367	76.0433	1.07336	0.000555213	0.00326304	yes	rutR	transcriptional regulator [Pseudomonas aeruginosa PAO1] [Pseudomonas aeruginosa]	-	-	-	-	-	-	GO:0031326//regulation of cellular biosynthetic process;GO:0010468//regulation of gene expression;GO:0050794//regulation of cellular process;GO:2001141//regulation of RNA biosynthetic process;GO:0009889//regulation of biosynthetic process;GO:0031323//regulation of cellular metabolic process;GO:2000112//regulation of cellular macromolecule biosynthetic process;GO:0006355//regulation of transcripti…
PA1641	113	105	55.2833	55.0433	-0.00627677	1	1	no	-	lipoprotein [Pseudomonas aeruginosa BWHPSA013] [Pseudomonas aeruginosa]	-	-	-	-	-	-	-
PA1642	550	640.333	73.4567	90.56	0.301981	0.265206	0.464267	no	selD	selenide, water dikinase SelD [Pseudomonas aeruginosa]	Metabolism	Global and Overview;Metabolism of other amino acids	ko01100//Metabolic pathways;ko00450//Selenocompound metabolism	K01008	-	GO:0043167//ion binding;GO:0005488//binding;GO:0016301//kinase activity;GO:0046872//metal ion binding;GO:0003824//catalytic activity;GO:0032550//purine ribonucleoside binding;GO:0001882//nucleoside binding;GO:0016772//transferase activity, transferring phosphorus-containing groups;GO:0043169//cation binding;GO:0016740//transferase activity;GO:0036094//small molecule binding;GO:0097367//carbohydra…	GO:0044710//single-organism metabolic process;GO:1901566//organonitrogen compound biosynthetic process;GO:1901564//organonitrogen compound metabolic process;GO:0006807//nitrogen compound metabolic process;GO:1901576//organic substance biosynthetic process;GO:0019752//carboxylic acid metabolic process;GO:0009070//serine family amino acid biosynthetic process;GO:0016053//organic acid biosynthetic p…
PA1643	726	371	89.2867	48.76	-0.872747	0.000173181	0.00111803	no	selU	tRNA 2-selenouridine synthase [Pseudomonas aeruginosa PAO1] [Pseudomonas aeruginosa]	-	-	-	-	-	-	-
PA1643a	1224	1127.67	478.947	467.967	-0.0334592	0.868194	0.938715	no	Cenpv	aldehyde-activating protein [Pseudomonas aeruginosa PAO1] [Pseudomonas aeruginosa]	-	-	-	-	-	GO:0003824//catalytic activity;GO:0016829//lyase activity	-
PA1644	184	296.667	40.32	70.3067	0.802166	0.0202071	0.0694243	no	MTH_152	flavin reductase [Pseudomonas aeruginosa RP73] [Pseudomonas aeruginosa]	-	-	-	-	-	-	-
PA1645	57	58.3333	19.8633	20.8033	0.066707	0.934664	0.974777	no	-	DUF5086 domain-containing protein [Pseudomonas aeruginosa]	-	-	-	-	-	-	-
PA1646	517.667	514.333	35.4533	38.0467	0.101849	0.727168	0.853836	no	mcpS	chemotaxis transducer [Pseudomonas aeruginosa PAO1] [Pseudomonas aeruginosa]	Environmental Information Processing;Cellular Processes	Signal transduction;Cell motility	ko02020//Two-component system;ko02030//Bacterial chemotaxis	K03406	GO:0016020//membrane;GO:0031224//intrinsic component of membrane;GO:0044425//membrane part	-	GO:0050794//regulation of cellular process;GO:0065007//biological regulation;GO:0050789//regulation of biological process
PA1647	63.6667	83.6667	5.17	7.04667	0.446777	0.371689	0.576108	no	MT1781	sodium-independent anion transporter [Pseudomonas aeruginosa]	-	-	-	-	-	-	-
PA1648	230	262	31.45	38.2133	0.281016	0.347764	0.554346	no	curA	oxidoreductase [Pseudomonas aeruginosa PAO1] [Pseudomonas aeruginosa]	-	-	-	-	-	GO:0043169//cation binding;GO:0046914//transition metal ion binding;GO:0003824//catalytic activity;GO:0005488//binding;GO:0043167//ion binding;GO:0046872//metal ion binding	GO:0008152//metabolic process;GO:0044699//single-organism process;GO:0044710//single-organism metabolic process
PA1649	78.6667	74.3333	13.8167	14.24	0.0435395	0.953007	0.986299	no	TM_0325	short-chain dehydrogenase [Pseudomonas aeruginosa PAO1] [Pseudomonas aeruginosa]	-	-	-	-	-	GO:0003824//catalytic activity	GO:0044699//single-organism process;GO:0008152//metabolic process;GO:0044710//single-organism metabolic process
PA0168	29.6667	25.3333	6.75333	6.07667	-0.15232	0.871065	0.939971	no	-	thymidylate synthase [Pseudomonas aeruginosa]	-	-	-	-	-	-	-
PA1650	192.667	350	30.2333	57.2967	0.922311	0.00600007	0.0257497	no	yocS	transporter [Pseudomonas aeruginosa PAO1] [Pseudomonas aeruginosa]	-	-	-	-	-	-	-
PA1651	38.6667	25.3333	4.72667	3.01667	-0.647868	0.572658	0.747215	no	ydcO	transporter [Pseudomonas aeruginosa]	-	-	-	-	-	GO:0042910//xenobiotic transporter activity;GO:0005215//transporter activity	GO:0044699//single-organism process;GO:0015849//organic acid transport;GO:0015718//monocarboxylic acid transport;GO:0046942//carboxylic acid transport;GO:0006811//ion transport;GO:0006810//transport;GO:0015711//organic anion transport;GO:0071702//organic substance transport;GO:0044765//single-organism transport;GO:0006820//anion transport;GO:0051234//establishment of localization;GO:1902578//sing…
PA1652	31.6667	72.6667	6.96667	16.81	1.27078	0.208736	0.397975	no	-	Uncharacterised protein [Acinetobacter baumannii]	-	-	-	-	-	-	-
PA1653	15	23.6667	4.45	7.64	0.779767	0.529653	0.716179	no	petP	transcriptional regulator [Pseudomonas aeruginosa PAO1] [Pseudomonas aeruginosa]	-	-	-	-	GO:0005623//cell;GO:0044464//cell part	-	GO:0060255//regulation of macromolecule metabolic process;GO:0019222//regulation of metabolic process;GO:0050789//regulation of biological process;GO:0065007//biological regulation;GO:0010468//regulation of gene expression
PA1654	358.667	296.667	41.3933	36.58	-0.178343	0.532482	0.719129	no	OCC_04335	aminotransferase [Pseudomonas aeruginosa PAO1] [Pseudomonas aeruginosa]	-	-	-	-	-	GO:0043167//ion binding;GO:0005488//binding;GO:0003824//catalytic activity;GO:0016769//transferase activity, transferring nitrogenous groups;GO:0043168//anion binding;GO:0016740//transferase activity	GO:0008152//metabolic process
PA1655	226	274.667	51.6233	66.47	0.36468	0.279512	0.480151	no	gstA	glutathione S-transferase [Pseudomonas aeruginosa PAO1] [Pseudomonas aeruginosa]	Metabolism	Metabolism of other amino acids	ko00480//Glutathione metabolism	K00799	-	GO:0003824//catalytic activity	-
PA1656	18779	656	1655.47	62.37	-4.73025	7.29e-85	1.07e-82	yes	-	type VI secretion-associated protein [Pseudomonas sp. 2_1_26]	-	-	-	-	-	-	-
PA1657	31495.7	466.333	8426.44	134.13	-5.97322	1.94e-160	1.08e-157	yes	-	type VI secretion protein [Pseudomonas sp. 2_1_26]	-	-	-	-	-	-	-
PA1658	123509	1303	11399.4	128.813	-6.46753	6.52e-189	7.24e-186	yes	-	EvpB/family type VI secretion protein [Pseudomonas sp. 2_1_26]	-	-	-	-	-	-	-
PA1659	3528.33	37.3333	1198.36	12.77	-6.55216	1.92e-74	2.13e-72	yes	-	type VI secretion system lysozyme-like protein [Pseudomonas sp. 2_1_26]	-	-	-	-	-	-	-
PA0169	39	14.6667	7.25667	2.88	-1.33324	0.118223	0.266926	no	pleD	GGDEF domain-containing protein [Pseudomonas aeruginosa]	-	-	-	-	-	-	-
PA1660	9366.33	124	812.18	11.38	-6.15723	3.1e-153	1.57e-150	yes	-	type VI secretion protein [Pseudomonas aeruginosa]	-	-	-	-	-	-	-
PA1661	4485.67	54	613.557	7.84667	-6.28897	3.52e-105	7.51e-103	yes	-	type VI secretion protein [Pseudomonas aeruginosa PAO1-GFP] [Pseudomonas aeruginosa]	-	-	-	-	-	-	-
PA1662	23575.7	330.333	1217.01	18.27	-6.05772	1.56e-163	9.64e-161	yes	clpV1	ClpA/B-type protease [Pseudomonas aeruginosa]	Environmental Information Processing	Membrane transport	ko03070//Bacterial secretion system	K11907	-	-	-
PA1663	5645.67	54.3333	510.873	5.25	-6.6045	3.22e-151	1.37e-148	yes	zraR	transcriptional regulator [Pseudomonas aeruginosa PAO1] [Pseudomonas aeruginosa]	-	-	-	-	-	GO:0001882//nucleoside binding;GO:0036094//small molecule binding;GO:1901363//heterocyclic compound binding;GO:0032549//ribonucleoside binding;GO:0005488//binding;GO:0001883//purine nucleoside binding;GO:0003676//nucleic acid binding;GO:0005515//protein binding;GO:0003677//DNA binding;GO:0097367//carbohydrate derivative binding;GO:0097159//organic cyclic compound binding;GO:0032550//purine ribonu…	GO:0008152//metabolic process;GO:0050794//regulation of cellular process;GO:0051179//localization;GO:0071704//organic substance metabolic process;GO:0071702//organic substance transport;GO:0015031//protein transport;GO:1902578//single-organism localization;GO:0010468//regulation of gene expression;GO:0044763//single-organism cellular process;GO:1901576//organic substance biosynthetic process;GO:0…
PA1664	1.33333	0.333333	1.30333	0.343333	-1.92452	0.515029	0.703365	no	-	type VI secretion protein [Pseudomonas aeruginosa VRFPA05] [Pseudomonas aeruginosa]	-	-	-	-	-	-	-
PA1665	6676.33	81.3333	762.307	9.86333	-6.27215	2.28e-139	8.44e-137	yes	-	signal peptide protein [Pseudomonas aeruginosa RP73] [Pseudomonas aeruginosa]	-	-	-	-	-	-	-
PA1666	4389.67	56	1181.55	16.0867	-6.19868	5.92e-131	1.83e-128	yes	-	Type VI secretion lipoprotein/VasD [Pseudomonas aeruginosa 18A] [Pseudomonas aeruginosa]	Environmental Information Processing	Membrane transport	ko03070//Bacterial secretion system	K11906	-	-	-
PA1667	10303	123.667	1060.47	13.56	-6.2892	3.64e-140	1.45e-137	yes	-	type VI secretion protein [Pseudomonas aeruginosa]	-	-	-	-	-	-	-
PA1668	3959.33	38.3333	621.333	6.58333	-6.56041	2.36e-115	5.95e-113	yes	-	membrane protein [Pseudomonas aeruginosa]	Environmental Information Processing	Membrane transport	ko03070//Bacterial secretion system	K11892	-	-	-
PA1669	15605.7	225	609.02	9.17667	-6.05238	1.99e-134	6.48e-132	yes	-	type VI secretion protein IcmF [Pseudomonas aeruginosa BWHPSA016] [Pseudomonas aeruginosa]	Environmental Information Processing	Membrane transport	ko03070//Bacterial secretion system	K11891	-	-	-
PA0018	264	198	37.9067	30.65	-0.306565	0.308133	0.510521	no	fmt	methionyl-tRNA formyltransferase [Pseudomonas aeruginosa]	Metabolism;Genetic Information Processing	Translation;Metabolism of cofactors and vitamins	ko00970//Aminoacyl-tRNA biosynthesis;ko00670//One carbon pool by folate	K00604	-	-	-
PA0170	11.6667	6	4.33	2.46667	-0.811804	0.568563	0.743969	no	PA14_02130	Fe-S oxidoreductase [Pseudomonas aeruginosa RB] [Pseudomonas aeruginosa]	-	-	-	-	-	-	-
PA1670	2109.33	32	394.63	6.25	-5.9805	9.51e-100	1.82e-97	yes	prpC	serine/threonine phosphoprotein phosphatase Stp1 [Pseudomonas aeruginosa PAO1] [Pseudomonas aeruginosa]	Environmental Information Processing	Membrane transport	ko03070//Bacterial secretion system	K11915	-	-	GO:0071702//organic substance transport;GO:0051179//localization;GO:0009987//cellular process;GO:0051649//establishment of localization in cell;GO:0015031//protein transport;GO:0009306//protein secretion;GO:0044765//single-organism transport;GO:0051234//establishment of localization;GO:0044699//single-organism process;GO:0045184//establishment of protein localization;GO:0006810//transport;GO:0008…
PA1671	988.333	8.33333	137.32	1.13667	-6.91659	8.59e-67	8.52e-65	yes	pkaA	serine-threonine kinase Stk1 [Pseudomonas aeruginosa PAO1] [Pseudomonas aeruginosa]	-	-	-	-	-	GO:0016301//kinase activity;GO:0004672//protein kinase activity;GO:0032550//purine ribonucleoside binding;GO:0036094//small molecule binding;GO:0005488//binding;GO:1901363//heterocyclic compound binding;GO:0016740//transferase activity;GO:0097159//organic cyclic compound binding;GO:0097367//carbohydrate derivative binding;GO:0032549//ribonucleoside binding;GO:0016772//transferase activity, transf…	GO:0015031//protein transport;GO:0071702//organic substance transport;GO:0008152//metabolic process;GO:0044260//cellular macromolecule metabolic process;GO:0043170//macromolecule metabolic process;GO:0008104//protein localization;GO:0032940//secretion by cell;GO:0009987//cellular process;GO:0051179//localization;GO:0006810//transport;GO:0071704//organic substance metabolic process;GO:0044763//sin…
PA1672	189.667	253.667	67.9767	95.3667	0.488445	0.121951	0.273123	no	-	glyoxalase family protein [Pseudomonas aeruginosa]	-	-	-	-	-	-	-
PA1673	1473.67	1744.33	436.953	553.157	0.340209	0.112772	0.258403	no	PA1673	bacteriohemerythrin [Pseudomonas aeruginosa PAO1] [Pseudomonas aeruginosa]	-	-	-	-	-	GO:0046914//transition metal ion binding;GO:0005488//binding;GO:0046872//metal ion binding;GO:0043167//ion binding;GO:0043169//cation binding	GO:0015669//gas transport;GO:1902578//single-organism localization;GO:0051179//localization;GO:0051234//establishment of localization;GO:0006810//transport;GO:0044765//single-organism transport;GO:0044699//single-organism process
PA1674	236.333	569.667	59.6267	152.377	1.35361	1.43e-05	0.000112165	yes	folE2	GTP cyclohydrolase I [Pseudomonas aeruginosa PAO1] [Pseudomonas aeruginosa]	Metabolism	Metabolism of cofactors and vitamins;Global and Overview	ko01100//Metabolic pathways;ko00790//Folate biosynthesis	K01495	GO:0044424//intracellular part;GO:0044464//cell part;GO:0005622//intracellular;GO:0005623//cell	GO:0036094//small molecule binding;GO:0001883//purine nucleoside binding;GO:0016810//hydrolase activity, acting on carbon-nitrogen (but not peptide) bonds;GO:0032550//purine ribonucleoside binding;GO:0003933//GTP cyclohydrolase activity;GO:0046872//metal ion binding;GO:0016814//hydrolase activity, acting on carbon-nitrogen (but not peptide) bonds, in cyclic amidines;GO:0016787//hydrolase activity…	GO:0009058//biosynthetic process;GO:0044710//single-organism metabolic process;GO:0044238//primary metabolic process;GO:0006139//nucleobase-containing compound metabolic process;GO:0008652//cellular amino acid biosynthetic process;GO:0042558//pteridine-containing compound metabolic process;GO:1901362//organic cyclic compound biosynthetic process;GO:0016070//RNA metabolic process;GO:0044283//small…
PA1675	25.6667	40.6667	6.53	10.4767	0.682025	0.546742	0.72989	no	VSAL_I2166	Smr domain protein [Pseudomonas aeruginosa 18A] [Pseudomonas aeruginosa]	-	-	-	-	-	-	-
PA1676	4	16.6667	1.64667	7.50333	2.18798	0.0807335	0.201998	no	-	Uncharacterised protein [Enterobacter cloacae]	-	-	-	-	-	-	-
PA1677	2397.33	2815.33	537.033	687.843	0.357068	0.147629	0.312004	no	yddQ	cysteine hydrolase, partial [Pseudomonas aeruginosa]	-	-	-	-	-	-	-
PA1678	142.333	233.333	21.52	36.88	0.777161	0.0327762	0.102003	no	prmB	50S ribosomal protein L3 glutamine methyltransferase [Pseudomonas aeruginosa PAO1] [Pseudomonas aeruginosa]	-	-	-	-	-	-	-
PA1679	410.667	262.333	70.7233	49.2967	-0.520696	0.126502	0.279705	no	-	N-acetyltransferase [Pseudomonas denitrificans]	-	-	-	-	-	-	-
PA0171	24	3.33333	5.66	0.88	-2.68523	0.0210953	0.0720302	no	-	PA0171-like protein [Pseudomonas aeruginosa]	-	-	-	-	-	-	-
PA1680	64	20	8.73	2.84333	-1.6184	0.0237351	0.0793362	no	-	alpha/beta hydrolase [Pseudomonas aeruginosa RP73] [Pseudomonas aeruginosa]	-	-	-	-	-	-	-
PA1681	1103.33	1525.33	137.583	201.95	0.553692	0.0046742	0.0207776	no	aroC	chorismate synthase [Pseudomonas aeruginosa PAO1] [Pseudomonas aeruginosa]	Metabolism	Amino acid metabolism;Global and Overview	ko01100//Metabolic pathways;ko01110//Biosynthesis of secondary metabolites;ko01130//Biosynthesis of antibiotics;ko01230//Biosynthesis of amino acids;ko00400//Phenylalanine, tyrosine and tryptophan biosynthesis	K01736	-	GO:0003824//catalytic activity	GO:1901564//organonitrogen compound metabolic process;GO:0008152//metabolic process;GO:1901566//organonitrogen compound biosynthetic process;GO:0009058//biosynthetic process;GO:0071704//organic substance metabolic process;GO:0044699//single-organism process;GO:0044710//single-organism metabolic process;GO:0006520//cellular amino acid metabolic process;GO:0044237//cellular metabolic process;GO:004…
PA1682	6.33333	15	0.83	1.84333	1.15113	0.337122	0.543568	no	hcaT	MFS metabolite transporter [Pseudomonas aeruginosa]	-	-	-	-	-	-	-
PA1683	137	221.333	30.2467	51.5333	0.76873	0.0169094	0.0597587	no	mtnB	methylthioribulose-1-phosphate dehydratase [Pseudomonas aeruginosa PAO1] [Pseudomonas aeruginosa]	Metabolism	Global and Overview;Amino acid metabolism	ko01100//Metabolic pathways;ko00270//Cysteine and methionine metabolism	K08964	-	-	-
PA1684	430	438.333	110.04	117.91	0.099658	0.764428	0.876001	no	mtnD	acireductone dioxygenase [Pseudomonas aeruginosa PAO1] [Pseudomonas aeruginosa]	Metabolism	Amino acid metabolism;Global and Overview	ko01100//Metabolic pathways;ko00270//Cysteine and methionine metabolism	K08967	-	-	-
PA1685	144.667	185.667	26.78	35.86	0.42122	0.248216	0.445121	no	mtnC	acireductone synthase [Pseudomonas aeruginosa]	Metabolism	Global and Overview;Amino acid metabolism	ko01100//Metabolic pathways;ko00270//Cysteine and methionine metabolism	K09880	-	-	-
PA1686	355.333	210.667	54.0933	34.0633	-0.667231	0.018619	0.0646817	no	alkA	DNA-3-methyladenine glycosidase II [Pseudomonas aeruginosa PAO1] [Pseudomonas aeruginosa]	Genetic Information Processing	Replication and repair	ko03410//Base excision repair	K01247	-	GO:0016798//hydrolase activity, acting on glycosyl bonds;GO:0019104//DNA N-glycosylase activity;GO:0003824//catalytic activity;GO:0016787//hydrolase activity;GO:0016799//hydrolase activity, hydrolyzing N-glycosyl compounds	GO:1901360//organic cyclic compound metabolic process;GO:0050896//response to stimulus;GO:0006259//DNA metabolic process;GO:0006974//cellular response to DNA damage stimulus;GO:0044699//single-organism process;GO:0044260//cellular macromolecule metabolic process;GO:0043170//macromolecule metabolic process;GO:0044237//cellular metabolic process;GO:0035510//DNA dealkylation;GO:0006304//DNA modifica…
PA1687	149.333	161	23.8167	27.3667	0.200448	0.5771	0.750216	no	speE1	polyamine aminopropyltransferase [Pseudomonas aeruginosa PAO1] [Pseudomonas aeruginosa]	Metabolism	Amino acid metabolism;Metabolism of other amino acids;Global and Overview	ko01100//Metabolic pathways;ko00330//Arginine and proline metabolism;ko00270//Cysteine and methionine metabolism;ko00410//beta-Alanine metabolism;ko00480//Glutathione metabolism	K00797	-	-	-
PA1688	78	117.333	12.0933	19.35	0.678122	0.134376	0.291884	no	-	serine/threonine protein kinase homolog [Pseudomonas aeruginosa]	-	-	-	-	-	-	-
PA1689	252.667	359	16.6033	24.8933	0.584287	0.0348954	0.10692	no	yqgS	type I phosphodiesterase / nucleotide pyrophosphatase family protein [Pseudomonas aeruginosa PAO581] [Pseudomonas aeruginosa]	-	-	-	-	-	GO:0003824//catalytic activity;GO:0016787//hydrolase activity;GO:0016788//hydrolase activity, acting on ester bonds	-
PA0172	46.6667	13.3333	3.1	0.96	-1.69116	0.0569076	0.154954	no	resE	histidine kinase [Pseudomonas aeruginosa]	-	-	-	-	-	-	-
PA1690	28	30.6667	3.45	4.29	0.314381	0.738806	0.858838	no	yscU	translocation protein in type III secretion [Pseudomonas aeruginosa PAO1] [Pseudomonas aeruginosa]	Environmental Information Processing	Membrane transport	ko03070//Bacterial secretion system	K03229	GO:0044425//membrane part;GO:0016020//membrane;GO:0031224//intrinsic component of membrane	-	-
PA1691	1	6	0.19	1.12333	2.56371	0.0584601	0.15825	no	yscT	translocation protein in type III secretion [Pseudomonas aeruginosa PAO1] [Pseudomonas aeruginosa]	Environmental Information Processing	Membrane transport	ko03070//Bacterial secretion system	K03228	GO:0016020//membrane;GO:0031224//intrinsic component of membrane;GO:0044425//membrane part	-	GO:0051234//establishment of localization;GO:0051179//localization
PA1692	3.33333	4.33333	1.93667	2.36	0.285211	0.925391	0.970122	no	yscS	translocation protein in type III secretion [Pseudomonas aeruginosa PAO1] [Pseudomonas aeruginosa]	Environmental Information Processing	Membrane transport	ko03070//Bacterial secretion system	K03227	GO:0016020//membrane;GO:0044425//membrane part;GO:0031224//intrinsic component of membrane	-	GO:0015031//protein transport;GO:0051179//localization;GO:0045184//establishment of protein localization;GO:0006810//transport;GO:0051234//establishment of localization;GO:0071702//organic substance transport;GO:0033036//macromolecule localization;GO:0008104//protein localization
PA1693	72.3333	111	15.6367	23.97	0.616297	0.213956	0.404037	no	yscR	type III secretion system protein [Pseudomonas aeruginosa PAO1] [Pseudomonas aeruginosa]	Environmental Information Processing	Membrane transport	ko03070//Bacterial secretion system	K03226	GO:0016020//membrane;GO:0044425//membrane part;GO:0031224//intrinsic component of membrane	-	GO:0008104//protein localization;GO:0033036//macromolecule localization;GO:0051179//localization
PA1694	0.666667	41.6667	0.116667	6.52	5.80441	3.03e-06	2.7e-05	yes	yscQ	type III secretion system protein [Pseudomonas aeruginosa]	Environmental Information Processing	Membrane transport	ko03070//Bacterial secretion system	K03225	-	-	-
PA1695	24.3333	126	2.79	16.5833	2.5714	0.0015492	0.00814504	yes	yscP	type III secretion system needle length determinant [Pseudomonas aeruginosa]	Environmental Information Processing	Membrane transport	ko03070//Bacterial secretion system	K04057	-	-	-
PA1696	0.333333	13	0.09	4.07667	5.50132	0.000960585	0.00535459	yes	yscO	translocation protein in type III secretion [Pseudomonas aeruginosa PAO1] [Pseudomonas aeruginosa]	Environmental Information Processing	Membrane transport	ko03070//Bacterial secretion system	K04056	-	-	GO:0032940//secretion by cell;GO:0051179//localization;GO:0051649//establishment of localization in cell;GO:0015031//protein transport;GO:0044765//single-organism transport;GO:0044699//single-organism process;GO:0008104//protein localization;GO:0009987//cellular process;GO:0045184//establishment of protein localization;GO:0033036//macromolecule localization;GO:0006810//transport;GO:0044763//singl…
PA1697	11	332.667	1.04333	36.2033	5.11685	1.01e-15	2.12e-14	yes	yscN	EscN/YscN/HrcN family type III secretion system ATPase [Pseudomonas aeruginosa]	Environmental Information Processing	Membrane transport	ko03070//Bacterial secretion system	K03224	-	-	-
PA1698	3	204.333	0.486667	34.5633	6.15016	1.62e-22	4.7e-21	yes	yopN	type III secretion outer membrane protein PopN [Pseudomonas aeruginosa PAO1] [Pseudomonas aeruginosa]	Environmental Information Processing	Membrane transport	ko03070//Bacterial secretion system	K04058	GO:0016020//membrane;GO:0044464//cell part;GO:0005623//cell	-	GO:0070201//regulation of establishment of protein localization;GO:1903530//regulation of secretion by cell;GO:0051046//regulation of secretion;GO:0051049//regulation of transport;GO:0032879//regulation of localization;GO:0060341//regulation of cellular localization;GO:0032880//regulation of protein localization;GO:0051223//regulation of protein transport;GO:0050789//regulation of biological proc…
PA1699	1.66667	52.6667	0.89	27.5633	4.9528	1.78e-06	1.64e-05	yes	tyeA	Pcr1 [Pseudomonas aeruginosa]	-	-	-	-	-	-	-
PA0173	255.667	9.66667	32.3367	1.40333	-4.52624	3.88e-16	8.35e-15	yes	cheB2	chemotaxis response regulator protein-glutamate methylesterase [Pseudomonas aeruginosa PAO1] [Pseudomonas aeruginosa]	Cellular Processes;Environmental Information Processing	Cell motility;Signal transduction	ko02020//Two-component system;ko02030//Bacterial chemotaxis	K03412	-	-	-
PA1700	1.66667	23.3333	0.606667	8.97	3.88613	0.00114177	0.00616046	yes	sycN	type III secretion chaperone SycN [Pseudomonas aeruginosa]	-	-	-	-	-	-	-
PA1701	11.6667	17.6667	3.96333	6.81	0.78094	0.589409	0.759257	no	yscX	Pcr3 [Pseudomonas aeruginosa]	Environmental Information Processing	Membrane transport	ko03070//Bacterial secretion system	K04059	-	-	-
PA1702	2	7	0.85	2.96667	1.80331	0.208314	0.397443	no	yscY	chaperone protein yscY [Pseudomonas aeruginosa PAO581] [Pseudomonas aeruginosa]	-	-	-	-	-	-	-
PA1703	17.3333	94.6667	1.22333	6.46667	2.4022	0.0144999	0.0528933	no	lcrD	type III secretory apparatus protein PcrD [Pseudomonas aeruginosa PAO1] [Pseudomonas aeruginosa]	Environmental Information Processing	Membrane transport	ko03070//Bacterial secretion system	K03230	GO:0044425//membrane part;GO:0031224//intrinsic component of membrane;GO:0016020//membrane	-	GO:0050794//regulation of cellular process;GO:0060341//regulation of cellular localization;GO:0065007//biological regulation;GO:0050708//regulation of protein secretion;GO:0050789//regulation of biological process;GO:0051223//regulation of protein transport;GO:0051046//regulation of secretion;GO:0032880//regulation of protein localization;GO:0032879//regulation of localization;GO:1903530//regulat…
PA1704	13.3333	5	3.86333	1.55333	-1.31448	0.294376	0.495057	no	lcrR	transcriptional regulator PcrR [Pseudomonas aeruginosa PAO1] [Pseudomonas aeruginosa]	-	-	-	-	-	-	GO:0042221//response to chemical;GO:0050896//response to stimulus;GO:0051592//response to calcium ion;GO:0010035//response to inorganic substance;GO:0010038//response to metal ion
PA1705	0	142	0.001	70.1467	16.0981	8.05e-17	1.82e-15	yes	lcrG	type III secretion regulator [Pseudomonas aeruginosa PAO1] [Pseudomonas aeruginosa]	-	-	-	-	-	-	GO:0060341//regulation of cellular localization;GO:0032880//regulation of protein localization;GO:0050794//regulation of cellular process;GO:0050708//regulation of protein secretion;GO:0050789//regulation of biological process;GO:0051223//regulation of protein transport;GO:0051046//regulation of secretion;GO:0070201//regulation of establishment of protein localization;GO:0051049//regulation of tr…
PA1706	21.3333	2400.33	3.21333	394.553	6.94001	3.31e-104	6.57e-102	yes	lcrV	type III secretion protein PcrV [Pseudomonas aeruginosa PAO1] [Pseudomonas aeruginosa]	-	-	-	-	GO:0032991//macromolecular complex;GO:0043234//protein complex	-	GO:0051649//establishment of localization in cell;GO:0051179//localization;GO:0009987//cellular process;GO:0051641//cellular localization;GO:1902578//single-organism localization;GO:0051234//establishment of localization;GO:0033036//macromolecule localization;GO:0045184//establishment of protein localization;GO:0006810//transport;GO:0032940//secretion by cell;GO:0044763//single-organism cellular …
PA1707	2	560	0.576667	162.653	8.13985	4.55e-63	4.28e-61	yes	lcrH	CesD/SycD/LcrH family type III secretion system chaperone [Pseudomonas aeruginosa]	-	-	-	-	-	-	-
PA1708	45	6879.33	5.39333	849.213	7.29881	1.65e-87	2.7e-85	yes	yopB	translocator protein PopB [Pseudomonas aeruginosa]	-	-	-	-	-	-	-
PA1709	22.6667	3309.67	3.61667	539.98	7.2221	1.27e-29	4.85e-28	yes	yopD	translocator outer membrane protein PopD [Pseudomonas aeruginosa PAO1] [Pseudomonas aeruginosa]	-	-	-	-	-	GO:0005488//binding;GO:0005515//protein binding	GO:0051701//interaction with host;GO:0051704//multi-organism process;GO:0044766//multi-organism transport;GO:0051234//establishment of localization;GO:0006810//transport;GO:1902579//multi-organism localization;GO:0044417//translocation of molecules into host;GO:0044419//interspecies interaction between organisms;GO:0051836//translocation of molecules into other organism involved in symbiotic inte…
PA0174	232	10	51.9033	2.63333	-4.30087	1.19e-12	2.06e-11	yes	cheD	chemotaxis protein CheD [Pseudomonas aeruginosa]	Cellular Processes	Cell motility	ko02030//Bacterial chemotaxis	K03411	-	-	-
PA1710	45.6667	1009.33	13.64	338.043	4.63129	1.96e-28	7.19e-27	yes	exsC	exoenzyme S synthesis protein ExsC [Pseudomonas aeruginosa PAO1] [Pseudomonas aeruginosa]	-	-	-	-	GO:0044425//membrane part;GO:0016020//membrane;GO:0031224//intrinsic component of membrane	-	GO:2000112//regulation of cellular macromolecule biosynthetic process;GO:0044699//single-organism process;GO:0070201//regulation of establishment of protein localization;GO:0051171//regulation of nitrogen compound metabolic process;GO:0060255//regulation of macromolecule metabolic process;GO:0019219//regulation of nucleobase-containing compound metabolic process;GO:0046903//secretion;GO:0051179//…
PA1711	0	45.6667	0.001	26.44	14.6904	1.01e-07	1.1e-06	yes	-	ExsE [Pseudomonas aeruginosa PAO1] [Pseudomonas aeruginosa]	-	-	-	-	-	GO:0005515//protein binding;GO:0005488//binding	GO:0050789//regulation of biological process;GO:0050794//regulation of cellular process;GO:0010038//response to metal ion;GO:0050896//response to stimulus;GO:0051049//regulation of transport;GO:1903530//regulation of secretion by cell;GO:0051223//regulation of protein transport;GO:0050708//regulation of protein secretion;GO:0042221//response to chemical;GO:0065007//biological regulation;GO:007020…
PA1712	4.33333	444.667	1.46	156.437	6.74347	1.12e-37	5.49e-36	yes	exsB	exoenzyme S synthesis protein ExsB [Pseudomonas aeruginosa PAO1] [Pseudomonas aeruginosa]	-	-	-	-	-	-	-
PA1713	9.66667	216	1.67333	37.7567	4.49593	5.42e-11	8.22e-10	yes	exsA	exoenzyme S transcriptional regulator ExsA [Pseudomonas aeruginosa PAO1] [Pseudomonas aeruginosa]	-	-	-	-	-	GO:0001067//regulatory region nucleic acid binding;GO:0000975//regulatory region DNA binding;GO:1901363//heterocyclic compound binding;GO:0003676//nucleic acid binding;GO:0001071//nucleic acid binding transcription factor activity;GO:0097159//organic cyclic compound binding;GO:0005488//binding;GO:0003677//DNA binding	GO:0051046//regulation of secretion;GO:0010468//regulation of gene expression;GO:0050708//regulation of protein secretion;GO:0044249//cellular biosynthetic process;GO:1901576//organic substance biosynthetic process;GO:0006807//nitrogen compound metabolic process;GO:0060255//regulation of macromolecule metabolic process;GO:0032774//RNA biosynthetic process;GO:0019438//aromatic compound biosyntheti…
PA1714	47.3333	1292.67	8.18333	227.1	4.7945	5.11e-09	6.55e-08	yes	-	ExsD [Pseudomonas aeruginosa PAO1] [Pseudomonas aeruginosa]	-	-	-	-	-	-	GO:0051100//negative regulation of binding;GO:0065007//biological regulation;GO:1903506//regulation of nucleic acid-templated transcription;GO:0042221//response to chemical;GO:0019222//regulation of metabolic process;GO:2001141//regulation of RNA biosynthetic process;GO:1903530//regulation of secretion by cell;GO:0032880//regulation of protein localization;GO:0051223//regulation of protein transp…
PA1715	2	62.3333	0.74	21.7133	4.87491	5.58e-06	4.77e-05	yes	yscB	type III export apparatus protein [Pseudomonas aeruginosa PAO1] [Pseudomonas aeruginosa]	-	-	-	-	-	-	GO:0051704//multi-organism process;GO:0046903//secretion;GO:0032940//secretion by cell;GO:0051179//localization;GO:0065007//biological regulation;GO:0051223//regulation of protein transport;GO:0015031//protein transport;GO:0051049//regulation of transport;GO:0006810//transport;GO:0051234//establishment of localization;GO:0033036//macromolecule localization;GO:0044765//single-organism transport;GO…
PA1716	30	183.667	2.33667	14.4667	2.63021	2.22e-07	2.32e-06	yes	yscC	Type III secretion outer membrane protein [Pseudomonas aeruginosa PA21_ST175] [Pseudomonas aeruginosa]	Environmental Information Processing	Membrane transport	ko03070//Bacterial secretion system	K03219	GO:0019867//outer membrane;GO:0016020//membrane	GO:0022892//substrate-specific transporter activity;GO:0005215//transporter activity	GO:0051641//cellular localization;GO:0033036//macromolecule localization;GO:0006810//transport;GO:0045184//establishment of protein localization;GO:0008104//protein localization;GO:0044699//single-organism process;GO:0046903//secretion;GO:0032940//secretion by cell;GO:0071702//organic substance transport;GO:0044765//single-organism transport;GO:0015031//protein transport;GO:0044763//single-organi…
PA1717	0	69.3333	0.001	7.82	12.933	7.15e-11	1.07e-09	yes	yscD	type III export protein PscD [Pseudomonas aeruginosa PAO1] [Pseudomonas aeruginosa]	-	-	-	-	-	-	GO:1902578//single-organism localization;GO:0044763//single-organism cellular process;GO:0044765//single-organism transport;GO:0051649//establishment of localization in cell;GO:0015031//protein transport;GO:0006810//transport;GO:0009306//protein secretion;GO:0046903//secretion;GO:0009987//cellular process;GO:0033036//macromolecule localization;GO:0008104//protein localization;GO:0071702//organic …
PA1718	0	8.66667	0.001	6.05333	12.5635	0.000977245	0.00542566	yes	pscE	type III export protein PscE [Pseudomonas aeruginosa PAO1] [Pseudomonas aeruginosa]	-	-	-	-	-	-	GO:0008104//protein localization;GO:0044763//single-organism cellular process;GO:1902578//single-organism localization;GO:0009306//protein secretion;GO:0044765//single-organism transport;GO:0006810//transport;GO:0051234//establishment of localization;GO:0051641//cellular localization;GO:0033036//macromolecule localization;GO:0071702//organic substance transport;GO:0051704//multi-organism process;…
PA1719	0.666667	28	0.416667	16.3467	5.29396	5.03e-05	0.000359443	yes	pscF	type III export protein PscF [Pseudomonas aeruginosa PAO1] [Pseudomonas aeruginosa]	Environmental Information Processing	Membrane transport	ko03070//Bacterial secretion system	K03221	-	GO:0005215//transporter activity;GO:0022892//substrate-specific transporter activity	GO:0032940//secretion by cell;GO:0033036//macromolecule localization;GO:0051704//multi-organism process;GO:0051641//cellular localization;GO:0044699//single-organism process;GO:0008104//protein localization;GO:0071702//organic substance transport;GO:0051649//establishment of localization in cell;GO:0009987//cellular process;GO:0046903//secretion;GO:1902578//single-organism localization;GO:0051234…
PA0175	3601.67	294.667	584.537	49.9967	-3.54739	1.42e-56	1.12e-54	yes	cheR2	chemotaxis protein methyltransferase [Pseudomonas aeruginosa PAO1] [Pseudomonas aeruginosa]	Environmental Information Processing;Cellular Processes	Signal transduction;Cell motility	ko02020//Two-component system;ko02030//Bacterial chemotaxis	K00575	-	-	-
PA1720	5	20	2.01333	8.28667	2.04121	0.0748881	0.190815	no	pscG	type III export protein PscG [Pseudomonas aeruginosa PAO1] [Pseudomonas aeruginosa]	-	-	-	-	-	-	GO:0009987//cellular process;GO:0046903//secretion;GO:0015031//protein transport;GO:0032940//secretion by cell;GO:0045184//establishment of protein localization;GO:0071702//organic substance transport;GO:0051649//establishment of localization in cell;GO:0051641//cellular localization;GO:0008104//protein localization;GO:0044763//single-organism cellular process;GO:0044699//single-organism process;…
PA1721	3	28.6667	0.973333	10.0533	3.3686	0.00294119	0.0139688	yes	yscH	type III export protein PscH [Pseudomonas aeruginosa PAO1] [Pseudomonas aeruginosa]	-	-	-	-	GO:0032991//macromolecular complex;GO:0043234//protein complex	-	GO:0009306//protein secretion;GO:0051649//establishment of localization in cell;GO:0032940//secretion by cell;GO:0008104//protein localization;GO:0051641//cellular localization;GO:0006810//transport;GO:0051234//establishment of localization;GO:0015031//protein transport;GO:0046903//secretion;GO:0009987//cellular process;GO:1902578//single-organism localization;GO:0044763//single-organism cellular…
PA1722	11.6667	49.6667	4.96	21.4533	2.11279	0.0422412	0.124086	no	yscI	preprotein translocase I [Pseudomonas aeruginosa]	-	-	-	-	-	-	GO:0045184//establishment of protein localization;GO:0008104//protein localization;GO:0044763//single-organism cellular process;GO:0071702//organic substance transport;GO:0009987//cellular process;GO:0046903//secretion;GO:0051641//cellular localization;GO:0009306//protein secretion;GO:0033036//macromolecule localization;GO:0051179//localization;GO:0032940//secretion by cell;GO:0044765//single-org…
PA1723	21.6667	74	3.92667	14.4633	1.88102	0.00277167	0.013243	yes	yscJ	type III export protein PscJ [Pseudomonas aeruginosa PAO1] [Pseudomonas aeruginosa]	Environmental Information Processing	Membrane transport	ko03070//Bacterial secretion system	K03222	-	-	GO:0045184//establishment of protein localization;GO:0046903//secretion;GO:0051234//establishment of localization;GO:0009306//protein secretion;GO:0008104//protein localization;GO:0071702//organic substance transport;GO:0044765//single-organism transport;GO:0033036//macromolecule localization;GO:0044763//single-organism cellular process;GO:0015031//protein transport;GO:0006810//transport;GO:00446…
PA1724	17	4.33333	3.41333	1.10667	-1.62496	0.262929	0.462248	no	yscK	type III export protein PscK [Pseudomonas aeruginosa PAO1] [Pseudomonas aeruginosa]	-	-	-	-	-	-	GO:0045184//establishment of protein localization;GO:0009306//protein secretion;GO:0051179//localization;GO:0006810//transport;GO:0051234//establishment of localization;GO:0009987//cellular process;GO:0051649//establishment of localization in cell;GO:0071702//organic substance transport;GO:0044765//single-organism transport;GO:0051641//cellular localization;GO:0033036//macromolecule localization;…
PA1725	25.6667	32	5.07	6.98667	0.462619	0.638222	0.794543	no	yscL	type III secretion system protein [Pseudomonas aeruginosa PAO1] [Pseudomonas aeruginosa]	Environmental Information Processing	Membrane transport	ko03070//Bacterial secretion system	K03223	-	-	GO:0009987//cellular process;GO:0015031//protein transport;GO:0009306//protein secretion;GO:0044765//single-organism transport;GO:0046903//secretion;GO:0044699//single-organism process;GO:0045184//establishment of protein localization;GO:1902578//single-organism localization;GO:0008104//protein localization;GO:0051234//establishment of localization;GO:0006810//transport;GO:0051649//establishment …
PA1726	644.333	365.333	37.85	23.1133	-0.711568	0.00578841	0.0250095	no	bglX	Periplasmic beta-glucosidase [Pseudomonas aeruginosa MH38] [Pseudomonas aeruginosa]	Metabolism	Metabolism of other amino acids;Global and Overview;Carbohydrate metabolism	ko01100//Metabolic pathways;ko01110//Biosynthesis of secondary metabolites;ko00500//Starch and sucrose metabolism;ko00460//Cyanoamino acid metabolism	K05349	GO:0005623//cell;GO:0044464//cell part	GO:0003824//catalytic activity;GO:0004553//hydrolase activity, hydrolyzing O-glycosyl compounds;GO:0016787//hydrolase activity;GO:0016798//hydrolase activity, acting on glycosyl bonds;GO:0015926//glucosidase activity	GO:0008152//metabolic process;GO:0044238//primary metabolic process
PA1727	310.667	200.667	20.46	14.4367	-0.503068	0.114452	0.260746	no	PA1727	bifunctional diguanylate cyclase/phosphodiesterase [Pseudomonas aeruginosa]	-	-	-	-	-	-	-
PA1728	1337.67	1428.33	545.34	613.703	0.170385	0.557145	0.737019	no	-	Superfamily II DNA/RNA helicases, SNF2 family [Pseudomonas aeruginosa 18A] [Pseudomonas aeruginosa]	-	-	-	-	-	-	-
PA1729	292	323.667	62.3167	73.52	0.238519	0.43274	0.630101	no	guaA	GMP synthase [Pseudomonas aeruginosa]	-	-	-	-	-	-	-
PA0176	23292.3	2553.33	1553.4	181.523	-3.09721	1.22e-59	1.04e-57	yes	tcp	aerotaxis transducer Aer2 [Pseudomonas aeruginosa PAO1] [Pseudomonas aeruginosa]	Cellular Processes;Environmental Information Processing	Signal transduction;Cell motility	ko02020//Two-component system;ko02030//Bacterial chemotaxis	K03406	GO:0031224//intrinsic component of membrane;GO:0016020//membrane;GO:0044425//membrane part	GO:0043167//ion binding;GO:0005488//binding;GO:0043169//cation binding	GO:0006935//chemotaxis;GO:0042221//response to chemical;GO:0050794//regulation of cellular process;GO:0065007//biological regulation;GO:0040011//locomotion;GO:0042330//taxis;GO:0050896//response to stimulus;GO:0009454//aerotaxis;GO:0050789//regulation of biological process;GO:0009605//response to external stimulus;GO:0009453//energy taxis
PA1730	680.333	421	66.23	43.9433	-0.591841	0.0166584	0.0590221	no	sll0335	A circularly permuted ATPgrasp family protein [Pseudomonas aeruginosa c7447m] [Pseudomonas aeruginosa]	-	-	-	-	-	-	-
PA1731	297.667	144.333	42.7033	21.67	-0.97865	0.00154368	0.0081237	no	Rv2567	Protein containing domains DUF403 [Pseudomonas aeruginosa 18A] [Pseudomonas aeruginosa]	-	-	-	-	-	-	-
PA1732	385	289	66.2167	52.4433	-0.336435	0.202499	0.39092	no	tgpA	transglutaminase-like superfamily protein [Pseudomonas aeruginosa PAO581] [Pseudomonas aeruginosa]	-	-	-	-	-	-	-
PA1733	1195.67	864.667	225.893	169.503	-0.414328	0.070543	0.181911	no	-	peptidase [Pseudomonas aeruginosa]	-	-	-	-	GO:0032991//macromolecular complex;GO:0043234//protein complex	GO:0070011//peptidase activity, acting on L-amino acid peptides;GO:0008233//peptidase activity;GO:0003824//catalytic activity;GO:0004175//endopeptidase activity;GO:0016787//hydrolase activity	GO:0044238//primary metabolic process;GO:0008152//metabolic process;GO:0071704//organic substance metabolic process;GO:0019538//protein metabolic process;GO:0043170//macromolecule metabolic process;GO:0006508//proteolysis
PA1734	451	421	73.5067	73.5167	0.000196254	1	1	no	-	cytochrome C [Pseudomonas aeruginosa]	-	-	-	-	-	-	-
PA1735	5.66667	13.3333	0.98	2.27	1.21184	0.323948	0.528366	no	MTH_1382	transporter [Pseudomonas aeruginosa]	-	-	-	-	-	-	GO:0009987//cellular process;GO:0044699//single-organism process;GO:0044763//single-organism cellular process
PA1736	1668	1956.67	188.967	237.67	0.330828	0.0915921	0.22052	no	fadA	acetyl-CoA acetyltransferase [Pseudomonas aeruginosa PAO1] [Pseudomonas aeruginosa]	Environmental Information Processing;Metabolism	Amino acid metabolism;Xenobiotics biodegradation and metabolism;Carbohydrate metabolism;Metabolism of terpenoids and polyketides;Signal transduction;Lipid metabolism;Global and Overview	ko01100//Metabolic pathways;ko01110//Biosynthesis of secondary metabolites;ko01120//Microbial metabolism in diverse environments;ko01130//Biosynthesis of antibiotics;ko02020//Two-component system;ko01200//Carbon metabolism;ko00620//Pyruvate metabolism;ko00630//Glyoxylate and dicarboxylate metabolism;ko01212//Fatty acid metabolism;ko00280//Valine, leucine and isoleucine degradation;ko00640//Propan…	K00626	-	GO:0016746//transferase activity, transferring acyl groups;GO:0003824//catalytic activity;GO:0016740//transferase activity	-
PA1737	3204.67	3558.33	203.54	242.533	0.252871	0.171488	0.34775	no	fadJ	3-hydroxyacyl-CoA dehydrogenase [Pseudomonas aeruginosa PAO1] [Pseudomonas aeruginosa]	Metabolism	Global and Overview;Lipid metabolism;Carbohydrate metabolism;Metabolism of terpenoids and polyketides;Amino acid metabolism;Xenobiotics biodegradation and metabolism;Metabolism of other amino acids	ko01100//Metabolic pathways;ko01110//Biosynthesis of secondary metabolites;ko01120//Microbial metabolism in diverse environments;ko01130//Biosynthesis of antibiotics;ko01200//Carbon metabolism;ko01212//Fatty acid metabolism;ko00280//Valine, leucine and isoleucine degradation;ko00640//Propanoate metabolism;ko00650//Butanoate metabolism;ko00362//Benzoate degradation;ko00071//Fatty acid degradation;…	K01782	-	GO:0016614//oxidoreductase activity, acting on CH-OH group of donors;GO:0003824//catalytic activity;GO:0048037//cofactor binding;GO:0016616//oxidoreductase activity, acting on the CH-OH group of donors, NAD or NADP as acceptor;GO:0016491//oxidoreductase activity;GO:0005488//binding	GO:0044238//primary metabolic process;GO:0009987//cellular process;GO:0071704//organic substance metabolic process;GO:0044281//small molecule metabolic process;GO:0044237//cellular metabolic process;GO:0043436//oxoacid metabolic process;GO:0019752//carboxylic acid metabolic process;GO:0032787//monocarboxylic acid metabolic process;GO:0044710//single-organism metabolic process;GO:0006082//organic …
PA1738	316.333	430	46.93	68.6433	0.548609	0.0361087	0.10991	no	ycaN	LysR family transcriptional regulator [Pseudomonas aeruginosa]	-	-	-	-	-	-	-
PA1739	21.6667	34.3333	3.28	5.13	0.645263	0.564353	0.74208	no	yajO	oxidoreductase [Pseudomonas aeruginosa]	-	-	-	-	-	-	-
PA0177	1688	153.667	476.163	45.8667	-3.37594	1.57e-42	8.83e-41	yes	cheW	purine-binding chemotaxis protein [Pseudomonas aeruginosa PAO1] [Pseudomonas aeruginosa]	Environmental Information Processing;Cellular Processes	Cell motility;Signal transduction	ko02020//Two-component system;ko02030//Bacterial chemotaxis	K03408	GO:0005623//cell;GO:0044464//cell part	-	GO:0050896//response to stimulus;GO:0065007//biological regulation;GO:0042221//response to chemical;GO:0050789//regulation of biological process;GO:0050794//regulation of cellular process
PA1740	55	44.3333	7.39	6.32	-0.22565	0.763431	0.875917	no	-	NHL repeat family protein [Pseudomonas aeruginosa c7447m] [Pseudomonas aeruginosa]	-	-	-	-	-	-	-
PA1741	48.6667	57	18.37	22.48	0.29129	0.690391	0.829212	no	-	glutaredoxin [Pseudomonas aeruginosa C2159M] [Pseudomonas aeruginosa]	-	-	-	-	-	-	-
PA1742	3256.67	2760.67	613.953	555.363	-0.144697	0.418211	0.618022	no	guaA	amidotransferase [Pseudomonas aeruginosa]	-	-	-	-	-	-	-
PA1743	0	0	0.001	0.001	0	1	1	notest	-	putative membrane protein [Pseudomonas aeruginosa MH27] [Pseudomonas aeruginosa]	-	-	-	-	-	-	-
PA1744	0.666667	1.33333	0.49	0.886667	0.85561	0.801946	0.89897	no	-	ABC-type dipeptide/oligopeptide/nickel transporter, permease component [Pseudomonas aeruginosa SCV20265] [Pseudomonas aeruginosa]	-	-	-	-	-	-	-
PA1745	650	315.333	183.227	93.4633	-0.971157	0.000128227	0.000847518	no	-	Uncharacterised protein [Pseudomonas aeruginosa]	-	-	-	-	-	-	-
PA1746	1457.67	1953	386.13	563.067	0.544219	0.0420665	0.123704	no	-	Appr-1-p processing protein [Pseudomonas aeruginosa RP73] [Pseudomonas aeruginosa]	-	-	-	-	-	-	-
PA1747	5	13	3.65333	9.70667	1.40976	0.259173	0.457965	no	-	putative secreted protein [Pseudomonas aeruginosa MH27] [Pseudomonas aeruginosa]	-	-	-	-	-	-	-
PA1748	525.667	1107	106.6	230.257	1.11104	2.76e-05	0.000204347	yes	fadJ	enoyl-CoA hydratase [Pseudomonas aeruginosa PAO1] [Pseudomonas aeruginosa]	Metabolism	Amino acid metabolism;Xenobiotics biodegradation and metabolism;Metabolism of other amino acids;Lipid metabolism;Global and Overview;Metabolism of terpenoids and polyketides;Carbohydrate metabolism	ko01100//Metabolic pathways;ko01110//Biosynthesis of secondary metabolites;ko01120//Microbial metabolism in diverse environments;ko01130//Biosynthesis of antibiotics;ko01212//Fatty acid metabolism;ko00280//Valine, leucine and isoleucine degradation;ko00640//Propanoate metabolism;ko00650//Butanoate metabolism;ko00362//Benzoate degradation;ko00071//Fatty acid degradation;ko00380//Tryptophan metabol…	K01692	-	GO:0003824//catalytic activity	-
PA1749	431.667	405.667	119.4	122.467	0.0365863	0.919057	0.966526	no	natd1	N-acetyltransferase [Pseudomonas aeruginosa]	-	-	-	-	-	-	-
PA0178	4906	533.333	349.707	40.2133	-3.1204	5.24e-52	3.69e-50	yes	cheA	chemotaxis protein CheA [Pseudomonas aeruginosa]	Environmental Information Processing;Cellular Processes	Cell motility;Signal transduction	ko02020//Two-component system;ko02030//Bacterial chemotaxis	K03407	-	-	-
PA1750	878.333	1122.67	111.423	151.07	0.439166	0.029347	0.0934258	no	aroF	phospho-2-dehydro-3-deoxyheptonate aldolase [Pseudomonas aeruginosa PAO1] [Pseudomonas aeruginosa]	Metabolism	Amino acid metabolism;Global and Overview	ko01100//Metabolic pathways;ko01110//Biosynthesis of secondary metabolites;ko01130//Biosynthesis of antibiotics;ko01230//Biosynthesis of amino acids;ko00400//Phenylalanine, tyrosine and tryptophan biosynthesis	K01626	-	GO:0005488//binding;GO:0003824//catalytic activity;GO:0005515//protein binding;GO:0016740//transferase activity;GO:0016765//transferase activity, transferring alkyl or aryl (other than methyl) groups	GO:0009058//biosynthetic process;GO:0043436//oxoacid metabolic process;GO:0008152//metabolic process;GO:1901576//organic substance biosynthetic process;GO:0008652//cellular amino acid biosynthetic process;GO:0071704//organic substance metabolic process;GO:1901564//organonitrogen compound metabolic process;GO:0006082//organic acid metabolic process;GO:1901566//organonitrogen compound biosynthetic …
PA1751	123	113.333	44.2367	43.4833	-0.0247801	0.95765	0.988518	no	-	thiol reductase thioredoxin [Pseudomonas aeruginosa]	-	-	-	-	-	-	-
PA1752	727	832.667	106.1	128.867	0.280454	0.22067	0.411818	no	mug72	2-dehydropantoate 2-reductase [Pseudomonas aeruginosa PAO1] [Pseudomonas aeruginosa]	Metabolism	Global and Overview;Metabolism of cofactors and vitamins	ko01100//Metabolic pathways;ko01110//Biosynthesis of secondary metabolites;ko00770//Pantothenate and CoA biosynthesis	K00077	-	GO:0036094//small molecule binding;GO:0003824//catalytic activity;GO:0016616//oxidoreductase activity, acting on the CH-OH group of donors, NAD or NADP as acceptor;GO:0048037//cofactor binding;GO:0000166//nucleotide binding;GO:0016491//oxidoreductase activity;GO:1901363//heterocyclic compound binding;GO:0016614//oxidoreductase activity, acting on CH-OH group of donors;GO:0097159//organic cyclic c…	GO:0051186//cofactor metabolic process;GO:0009108//coenzyme biosynthetic process;GO:0006732//coenzyme metabolic process;GO:0009058//biosynthetic process;GO:0009987//cellular process;GO:0044710//single-organism metabolic process;GO:0008152//metabolic process;GO:0044249//cellular biosynthetic process;GO:0044699//single-organism process;GO:0044237//cellular metabolic process;GO:0051188//cofactor bio…
PA1753	215.667	259.333	58.35	76.65	0.393553	0.221766	0.413169	no	-	universal stress protein [Pseudomonas aeruginosa UCBPP-PA14] [Pseudomonas aeruginosa]	-	-	-	-	-	-	-
PA1754	2513.67	3368.33	350.22	499.16	0.511241	0.00610118	0.026117	no	cysB	transcriptional regulator CysB [Pseudomonas aeruginosa PAO1] [Pseudomonas aeruginosa]	-	-	-	-	-	GO:0001071//nucleic acid binding transcription factor activity;GO:0097159//organic cyclic compound binding;GO:0001067//regulatory region nucleic acid binding;GO:0000975//regulatory region DNA binding;GO:0005488//binding;GO:0003677//DNA binding;GO:0003676//nucleic acid binding;GO:1901363//heterocyclic compound binding	GO:0019219//regulation of nucleobase-containing compound metabolic process;GO:0080090//regulation of primary metabolic process;GO:0044699//single-organism process;GO:0031323//regulation of cellular metabolic process;GO:0008652//cellular amino acid biosynthetic process;GO:1901564//organonitrogen compound metabolic process;GO:0044283//small molecule biosynthetic process;GO:0044281//small molecule m…
PA1755	30.3333	78.6667	12.3667	33.8667	1.45341	0.0256834	0.0842762	no	-	Uncharacterised protein [Enterobacter cloacae]	-	-	-	-	-	-	-
PA1756	1078.67	545.333	183.597	97.6267	-0.911193	2.68e-05	0.000198626	no	cysH	phosphoadenosine phosphosulfate reductase [Pseudomonas aeruginosa]	Metabolism	Energy metabolism;Global and Overview	ko01100//Metabolic pathways;ko01120//Microbial metabolism in diverse environments;ko00920//Sulfur metabolism	K00390	-	-	-
PA1757	73.3333	79	15.9533	18.4567	0.210284	0.688089	0.827333	no	thrH	phosphoserine phosphatase [Pseudomonas aeruginosa PAO1] [Pseudomonas aeruginosa]	Metabolism	Energy metabolism;Global and Overview;Amino acid metabolism	ko01100//Metabolic pathways;ko01110//Biosynthesis of secondary metabolites;ko01120//Microbial metabolism in diverse environments;ko01130//Biosynthesis of antibiotics;ko01230//Biosynthesis of amino acids;ko00260//Glycine, serine and threonine metabolism;ko00680//Methane metabolism	K02203	-	GO:0016740//transferase activity;GO:0003824//catalytic activity;GO:0005488//binding;GO:0043167//ion binding;GO:0046872//metal ion binding;GO:0016769//transferase activity, transferring nitrogenous groups;GO:0008483//transaminase activity;GO:0016788//hydrolase activity, acting on ester bonds;GO:0016787//hydrolase activity;GO:0016772//transferase activity, transferring phosphorus-containing groups;…	GO:0006566//threonine metabolic process;GO:0006793//phosphorus metabolic process;GO:0051188//cofactor biosynthetic process;GO:0044281//small molecule metabolic process;GO:0018130//heterocycle biosynthetic process;GO:0006807//nitrogen compound metabolic process;GO:0043603//cellular amide metabolic process;GO:0006732//coenzyme metabolic process;GO:0044238//primary metabolic process;GO:0006575//cell…
PA1758	83	95	8.46	10.23	0.274077	0.55456	0.736057	no	pabB	para-aminobenzoate synthase component I [Pseudomonas aeruginosa PAO1] [Pseudomonas aeruginosa]	Metabolism	Metabolism of cofactors and vitamins	ko00790//Folate biosynthesis	K01665	-	GO:0003824//catalytic activity;GO:0016830//carbon-carbon lyase activity;GO:0016829//lyase activity	GO:0034641//cellular nitrogen compound metabolic process;GO:0006760//folic acid-containing compound metabolic process;GO:0006520//cellular amino acid metabolic process;GO:0006732//coenzyme metabolic process;GO:0051186//cofactor metabolic process;GO:0044281//small molecule metabolic process;GO:0006725//cellular aromatic compound metabolic process;GO:0044763//single-organism cellular process;GO:007…
PA1759	2126	1583.33	107.753	85.7	-0.330365	0.0822822	0.20459	no	malT	transcriptional regulator [Pseudomonas aeruginosa PAO1] [Pseudomonas aeruginosa]	-	-	-	-	-	GO:0001071//nucleic acid binding transcription factor activity	GO:0009058//biosynthetic process;GO:0019222//regulation of metabolic process;GO:0034645//cellular macromolecule biosynthetic process;GO:0044237//cellular metabolic process;GO:0043170//macromolecule metabolic process;GO:0044249//cellular biosynthetic process;GO:0050789//regulation of biological process;GO:0060255//regulation of macromolecule metabolic process;GO:0009987//cellular process;GO:000815…
PA0179	4768.33	1611.67	1756.66	645.07	-1.44531	5.69e-12	9.32e-11	yes	cheY	two-component response regulator [Pseudomonas aeruginosa PAO1] [Pseudomonas aeruginosa]	Cellular Processes;Environmental Information Processing	Signal transduction;Cell motility	ko02020//Two-component system;ko02030//Bacterial chemotaxis	K03413	-	-	-
PA1760	1714.33	1228.67	86.5033	65.3167	-0.405305	0.0324807	0.101367	no	malT	transcriptional regulator [Pseudomonas aeruginosa]	-	-	-	-	-	-	-
PA1761	294.333	540	93.0633	178.42	0.938993	0.00211345	0.0105806	no	-	Uncharacterized protein PAE221_01910 [Pseudomonas aeruginosa]	-	-	-	-	-	-	-
PA1762	150	139	26.8367	25.8567	-0.0536692	0.898267	0.956011	no	-	peptidase C39 [Pseudomonas aeruginosa]	-	-	-	-	-	-	-
PA1763	106.667	108.667	13.6033	15.5833	0.196044	0.725178	0.853062	no	-	pilus assembly protein FilC [Pseudomonas aeruginosa RP73] [Pseudomonas aeruginosa]	-	-	-	-	-	-	-
PA1764	28.3333	62.6667	2.49	5.71	1.19735	0.245131	0.441157	no	-	aromatic hydrocarbon degradation protein [Pseudomonas aeruginosa RP73] [Pseudomonas aeruginosa]	-	-	-	-	-	-	-
PA1765	225.667	255.333	25.4133	31.0033	0.286838	0.394779	0.596087	no	-	maltose operon periplasmic family protein [Pseudomonas aeruginosa PAO1-VE2] [Pseudomonas aeruginosa]	-	-	-	-	GO:0005623//cell;GO:0044464//cell part	-	-
PA1766	816.333	337.333	111.76	49.2133	-1.18328	1.83e-06	1.68e-05	yes	-	alpha-L-glutamate ligase [Pseudomonas sp. 2_1_26]	-	-	-	-	-	-	-
PA1767	1034.67	530	93.2967	50.3667	-0.889356	0.000178575	0.00114884	no	-	membrane protein [Pseudomonas aeruginosa]	-	-	-	-	-	-	-
PA1768	96.6667	71.3333	23.5967	19.3467	-0.286498	0.617146	0.779257	no	rimK	ATP-dependent zinc protease family protein [Pseudomonas aeruginosa c7447m] [Pseudomonas aeruginosa]	-	-	-	-	-	GO:0016787//hydrolase activity;GO:0003824//catalytic activity	-
PA1769	1650.33	1911.67	273.143	339.627	0.314292	0.122773	0.27397	no	ppsR	phosphoenolpyruvate synthase regulatory protein [Pseudomonas aeruginosa]	-	-	-	-	-	-	-
PA0019	1197.67	938	320.933	270.103	-0.248762	0.261549	0.460795	no	def	peptide deformylase [Pseudomonas aeruginosa PAO1] [Pseudomonas aeruginosa]	-	-	-	-	-	GO:0016787//hydrolase activity;GO:0043169//cation binding;GO:0016810//hydrolase activity, acting on carbon-nitrogen (but not peptide) bonds;GO:0043167//ion binding;GO:0016811//hydrolase activity, acting on carbon-nitrogen (but not peptide) bonds, in linear amides;GO:0003824//catalytic activity;GO:0005488//binding	GO:0010467//gene expression;GO:0043170//macromolecule metabolic process;GO:0071704//organic substance metabolic process;GO:0008152//metabolic process
PA0180	819	339.333	96.85	41.9333	-1.20765	1.18e-06	1.11e-05	yes	mpcT	trichloroethylene chemotactic transducer CttP [Pseudomonas aeruginosa PAO1] [Pseudomonas aeruginosa]	Environmental Information Processing;Cellular Processes	Cell motility;Signal transduction	ko02020//Two-component system;ko02030//Bacterial chemotaxis	K03406	-	-	GO:0065007//biological regulation;GO:0042221//response to chemical;GO:0050789//regulation of biological process;GO:0050896//response to stimulus;GO:0050794//regulation of cellular process
PA1770	10530.3	13579.7	606.393	831.917	0.456185	0.0103695	0.040316	no	ppsA	phosphoenolpyruvate synthase [Pseudomonas aeruginosa PAO1] [Pseudomonas aeruginosa]	Metabolism	Carbohydrate metabolism;Energy metabolism;Global and Overview	ko01100//Metabolic pathways;ko01120//Microbial metabolism in diverse environments;ko01200//Carbon metabolism;ko00620//Pyruvate metabolism;ko00680//Methane metabolism	K01007	-	GO:0016772//transferase activity, transferring phosphorus-containing groups;GO:0003824//catalytic activity;GO:0016301//kinase activity;GO:1901363//heterocyclic compound binding;GO:0032549//ribonucleoside binding;GO:0001882//nucleoside binding;GO:0043167//ion binding;GO:0001883//purine nucleoside binding;GO:0097367//carbohydrate derivative binding;GO:0032550//purine ribonucleoside binding;GO:00054…	GO:0006796//phosphate-containing compound metabolic process;GO:0019318//hexose metabolic process;GO:0006082//organic acid metabolic process;GO:0005996//monosaccharide metabolic process;GO:0044281//small molecule metabolic process;GO:0044763//single-organism cellular process;GO:0009987//cellular process;GO:0008152//metabolic process;GO:0019752//carboxylic acid metabolic process;GO:0005975//carbohy…
PA1771	7.66667	11.6667	1.11	1.77333	0.675904	0.635007	0.791904	no	LIP2	hydrolase [Pseudomonas aeruginosa PAO1] [Pseudomonas aeruginosa]	-	-	-	-	-	-	-
PA1772	2635.33	3423.33	749.63	1016.31	0.439085	0.056151	0.153194	no	rraA	ribonuclease activity regulator protein RraA [Pseudomonas aeruginosa PAO1] [Pseudomonas aeruginosa]	-	-	-	-	-	GO:0004857//enzyme inhibitor activity;GO:0016831//carboxy-lyase activity;GO:0043167//ion binding;GO:0098772//molecular function regulator;GO:0003824//catalytic activity;GO:0005488//binding;GO:0016830//carbon-carbon lyase activity;GO:0016829//lyase activity;GO:0043169//cation binding;GO:0030234//enzyme regulator activity;GO:0016833//oxo-acid-lyase activity	GO:0019222//regulation of metabolic process;GO:0016070//RNA metabolic process;GO:0006139//nucleobase-containing compound metabolic process;GO:1901360//organic cyclic compound metabolic process;GO:0006725//cellular aromatic compound metabolic process;GO:0050789//regulation of biological process;GO:0071704//organic substance metabolic process;GO:0090304//nucleic acid metabolic process;GO:0009892//n…
PA1773	173.333	379	23.83	55.08	1.20875	2.57e-05	0.000191297	yes	zntB	transporter [Pseudomonas aeruginosa PAO1] [Pseudomonas aeruginosa]	-	-	-	-	-	GO:0022857//transmembrane transporter activity;GO:0008324//cation transmembrane transporter activity;GO:0015075//ion transmembrane transporter activity;GO:0022891//substrate-specific transmembrane transporter activity;GO:0022890//inorganic cation transmembrane transporter activity;GO:0005215//transporter activity;GO:0022892//substrate-specific transporter activity	GO:0051234//establishment of localization;GO:1902578//single-organism localization;GO:0006812//cation transport;GO:0009987//cellular process;GO:0044763//single-organism cellular process;GO:0044699//single-organism process;GO:0044765//single-organism transport;GO:0006810//transport;GO:0051179//localization;GO:0006811//ion transport
PA1774	20.3333	44	11.2467	25.3067	1.17002	0.286234	0.485985	no	-	CrfX protein [Pseudomonas aeruginosa PAO1] [Pseudomonas aeruginosa]	-	-	-	-	-	-	-
PA1775	155.333	219	26.8967	38.5	0.517431	0.330524	0.535787	no	-	conserved cytoplasmic membrane protein, CmpX protein [Pseudomonas aeruginosa PAO1] [Pseudomonas aeruginosa]	-	-	-	-	-	-	GO:0009987//cellular process;GO:0044699//single-organism process;GO:0044763//single-organism cellular process
PA1776	1855.67	2726.67	506.91	801.67	0.661279	0.00103052	0.00565917	no	algU	RNA polymerase sigma factor SigX [Pseudomonas aeruginosa]	-	-	-	-	-	-	-
PA1777	229772	218044	30093.9	29905.3	-0.00907422	0.962206	0.991678	no	oprF	outer membrane porin F [Pseudomonas aeruginosa PAO1] [Pseudomonas aeruginosa]	-	-	-	-	GO:0031224//intrinsic component of membrane;GO:0016020//membrane;GO:0044425//membrane part;GO:0016021//integral component of membrane;GO:0019867//outer membrane	GO:0022803//passive transmembrane transporter activity;GO:0005215//transporter activity;GO:0022857//transmembrane transporter activity;GO:0022829//wide pore channel activity;GO:0015267//channel activity	GO:0006810//transport;GO:0044765//single-organism transport;GO:0050793//regulation of developmental process;GO:0022603//regulation of anatomical structure morphogenesis;GO:0050789//regulation of biological process;GO:0065007//biological regulation;GO:1902578//single-organism localization;GO:0044699//single-organism process;GO:0022604//regulation of cell morphogenesis;GO:0050794//regulation of cel…
PA1778	128.333	162.667	22.4533	32.56	0.536171	0.348198	0.554878	no	cobA	uroporphyrin-III C-methyltransferase [Pseudomonas aeruginosa PAO1] [Pseudomonas aeruginosa]	Metabolism	Global and Overview;Metabolism of cofactors and vitamins	ko01100//Metabolic pathways;ko01110//Biosynthesis of secondary metabolites;ko01120//Microbial metabolism in diverse environments;ko00860//Porphyrin and chlorophyll metabolism	K02303	-	GO:0016740//transferase activity;GO:0016491//oxidoreductase activity;GO:0016628//oxidoreductase activity, acting on the CH-CH group of donors, NAD or NADP as acceptor;GO:0016627//oxidoreductase activity, acting on the CH-CH group of donors;GO:0016741//transferase activity, transferring one-carbon groups;GO:0003824//catalytic activity	GO:0006779//porphyrin-containing compound biosynthetic process;GO:0071704//organic substance metabolic process;GO:0006767//water-soluble vitamin metabolic process;GO:1901362//organic cyclic compound biosynthetic process;GO:0033014//tetrapyrrole biosynthetic process;GO:0044763//single-organism cellular process;GO:0046483//heterocycle metabolic process;GO:0044710//single-organism metabolic process;…
PA1779	84.3333	153	4.48	8.1	0.854423	0.359788	0.564916	no	nasA	assimilatory nitrate reductase [Pseudomonas aeruginosa PAO1] [Pseudomonas aeruginosa]	Metabolism	Energy metabolism;Global and Overview	ko01120//Microbial metabolism in diverse environments;ko00910//Nitrogen metabolism	K00372	-	GO:0043167//ion binding;GO:0046914//transition metal ion binding;GO:0043169//cation binding;GO:0003824//catalytic activity;GO:0046872//metal ion binding;GO:0005488//binding;GO:0016491//oxidoreductase activity;GO:0051536//iron-sulfur cluster binding;GO:0051540//metal cluster binding;GO:0016661//oxidoreductase activity, acting on other nitrogenous compounds as donors	GO:0044699//single-organism process;GO:0008152//metabolic process;GO:0044710//single-organism metabolic process
PA0181	179.333	318	26.3367	48.8433	0.891089	0.00222433	0.0109969	no	ltrA	transcriptional regulator [Pseudomonas aeruginosa PAO1] [Pseudomonas aeruginosa]	-	-	-	-	-	GO:0001071//nucleic acid binding transcription factor activity	GO:0044249//cellular biosynthetic process;GO:0044237//cellular metabolic process;GO:0009058//biosynthetic process;GO:0060255//regulation of macromolecule metabolic process;GO:0044260//cellular macromolecule metabolic process;GO:0019222//regulation of metabolic process;GO:1901576//organic substance biosynthetic process;GO:0034645//cellular macromolecule biosynthetic process;GO:0050789//regulation …
PA1780	1.33333	1	0.56	0.38	-0.559427	1	1	no	nasE	assimilatory nitrite reductase small subunit [Pseudomonas aeruginosa PAO1] [Pseudomonas aeruginosa]	Metabolism	Global and Overview;Energy metabolism	ko01120//Microbial metabolism in diverse environments;ko00910//Nitrogen metabolism	K00363	-	GO:0003676//nucleic acid binding;GO:0005488//binding;GO:0016491//oxidoreductase activity;GO:1901363//heterocyclic compound binding;GO:0097159//organic cyclic compound binding;GO:0003824//catalytic activity;GO:0046857//oxidoreductase activity, acting on other nitrogenous compounds as donors, with NAD or NADP as acceptor;GO:0051536//iron-sulfur cluster binding;GO:0051540//metal cluster binding;GO:0…	GO:0008152//metabolic process;GO:0042126//nitrate metabolic process;GO:2001057//reactive nitrogen species metabolic process;GO:0043436//oxoacid metabolic process;GO:0009987//cellular process;GO:0044281//small molecule metabolic process;GO:0044763//single-organism cellular process;GO:0044710//single-organism metabolic process;GO:0006807//nitrogen compound metabolic process;GO:0044237//cellular met…
PA1781	18	27	1.04	1.58	0.603341	0.601707	0.767562	no	nasD	nitrite reductase large subunit [Pseudomonas aeruginosa]	Metabolism	Energy metabolism;Global and Overview	ko01120//Microbial metabolism in diverse environments;ko00910//Nitrogen metabolism	K00362	-	-	-
PA1782	8	10.6667	0.75	1.02333	0.448314	0.745447	0.863237	no	prkC	serine/threonine-protein kinase [Pseudomonas aeruginosa MPAO1/P1] [Pseudomonas aeruginosa]	-	-	-	-	-	-	-
PA1783	12.3333	3.66667	1.46667	0.44	-1.73697	0.185528	0.36722	no	nasA	nitrite transporter [Pseudomonas sp. HMSC05H02]	Metabolism	Energy metabolism	ko00910//Nitrogen metabolism	K02575	GO:0016020//membrane;GO:0031224//intrinsic component of membrane;GO:0044425//membrane part	GO:0022857//transmembrane transporter activity;GO:0022891//substrate-specific transmembrane transporter activity;GO:0008509//anion transmembrane transporter activity;GO:0005215//transporter activity;GO:0015075//ion transmembrane transporter activity;GO:0022892//substrate-specific transporter activity;GO:0015103//inorganic anion transmembrane transporter activity	GO:1902578//single-organism localization;GO:0051179//localization;GO:0044699//single-organism process;GO:0006811//ion transport;GO:0044763//single-organism cellular process;GO:0009987//cellular process;GO:0051234//establishment of localization;GO:0006810//transport;GO:0006820//anion transport;GO:0015698//inorganic anion transport;GO:0044765//single-organism transport
PA1784	1851.67	3290.33	360.33	680.583	0.917453	2.6e-06	2.33e-05	no	-	lyase [Pseudomonas aeruginosa ID4365] [Pseudomonas aeruginosa]	-	-	-	-	-	-	-
PA1785	4.33333	8	1.17333	2.09333	0.835189	0.530156	0.716685	no	pdtaR	response regulator NasT [Pseudomonas aeruginosa M18] [Pseudomonas aeruginosa]	-	-	-	-	-	-	-
PA1786	6.33333	13.6667	0.74	1.65	1.15687	0.35153	0.557831	no	nrtA	NMT1-like family protein [Pseudomonas aeruginosa PAO581] [Pseudomonas aeruginosa]	Metabolism;Environmental Information Processing	Energy metabolism;Membrane transport	ko02010//ABC transporters;ko00910//Nitrogen metabolism	K15576	-	-	-
PA1787	19879.3	28902.3	1032.29	1603.15	0.635069	0.000443027	0.00267357	no	acnB	bifunctional aconitate hydratase 2/2-methylisocitrate dehydratase [Pseudomonas aeruginosa PAO1] [Pseudomonas aeruginosa]	Metabolism	Global and Overview;Carbohydrate metabolism	ko01100//Metabolic pathways;ko01110//Biosynthesis of secondary metabolites;ko01120//Microbial metabolism in diverse environments;ko01130//Biosynthesis of antibiotics;ko01230//Biosynthesis of amino acids;ko01200//Carbon metabolism;ko00630//Glyoxylate and dicarboxylate metabolism;ko00640//Propanoate metabolism;ko00020//Citrate cycle (TCA cycle);ko01210//2-Oxocarboxylic acid metabolism	K01682	GO:0005622//intracellular;GO:0005623//cell;GO:0044444//cytoplasmic part;GO:0044464//cell part;GO:0005737//cytoplasm;GO:0044424//intracellular part	GO:0016835//carbon-oxygen lyase activity;GO:0051540//metal cluster binding;GO:0005488//binding;GO:0043167//ion binding;GO:0051536//iron-sulfur cluster binding;GO:0016836//hydro-lyase activity;GO:0016829//lyase activity;GO:0003824//catalytic activity;GO:0043169//cation binding	GO:0044763//single-organism cellular process;GO:0044710//single-organism metabolic process;GO:0043436//oxoacid metabolic process;GO:0044699//single-organism process;GO:0072350//tricarboxylic acid metabolic process;GO:0006101//citrate metabolic process;GO:0008152//metabolic process;GO:0009987//cellular process;GO:0019752//carboxylic acid metabolic process;GO:0006082//organic acid metabolic process…
PA1788	45.6667	87.6667	13.56	27.4567	1.0178	0.0662836	0.173588	no	-	DUF1289 domain-containing protein [Pseudomonas aeruginosa]	-	-	-	-	-	-	-
PA0182	38	82	7.07333	15.5567	1.13707	0.253488	0.451948	no	bdcA	oxidoreductase [Pseudomonas sp. YS-1p]	Metabolism	Lipid metabolism;Global and Overview;Metabolism of cofactors and vitamins	ko01100//Metabolic pathways;ko01212//Fatty acid metabolism;ko00061//Fatty acid biosynthesis;ko00780//Biotin metabolism;ko01040//Biosynthesis of unsaturated fatty acids	K00059	-	-	-
PA1789	8575.67	8543.33	1353.76	1432.43	0.0814996	0.641246	0.796978	no	uspE	universal stress protein UspA [Pseudomonas aeruginosa]	-	-	-	-	-	-	-
PA1790	21.6667	30.3333	4.62667	6.85333	0.566833	0.49433	0.685958	no	miaE	tRNA-(ms[2]io[6]A)-hydroxylase [Pseudomonas aeruginosa]	-	-	-	-	-	-	-
PA1791	126.333	9.33333	12.44	1.01	-3.62256	5e-06	4.3e-05	yes	-	membrane protease subunit, stomatin/prohibitin [Pseudomonas aeruginosa VRFPA03] [Pseudomonas aeruginosa]	-	-	-	-	-	-	-
PA1792	651.333	504.333	121.537	101.423	-0.261002	0.282053	0.482356	no	lpxH	UDP-2,3-diacylglucosamine hydrolase [Pseudomonas aeruginosa PAO1] [Pseudomonas aeruginosa]	Metabolism	Global and Overview;Glycan biosynthesis and metabolism	ko01100//Metabolic pathways;ko00540//Lipopolysaccharide biosynthesis	K03269	-	-	-
PA1793	3031.67	4889	817.96	1430.84	0.806757	0.0041776	0.0187654	no	ppiB	peptidyl-prolyl cis-trans isomerase B [Pseudomonas aeruginosa PAO1] [Pseudomonas aeruginosa]	-	-	-	-	-	GO:0016859//cis-trans isomerase activity;GO:0016853//isomerase activity;GO:0003824//catalytic activity	GO:0044238//primary metabolic process;GO:0044237//cellular metabolic process;GO:0044260//cellular macromolecule metabolic process;GO:0043170//macromolecule metabolic process;GO:0008152//metabolic process;GO:0009987//cellular process;GO:0044267//cellular protein metabolic process;GO:0019538//protein metabolic process;GO:0071704//organic substance metabolic process
PA1794	2980.33	2631.33	240.437	230.033	-0.063814	0.758747	0.873868	no	glnS	glutamine--tRNA ligase [Pseudomonas aeruginosa PAO1] [Pseudomonas aeruginosa]	Genetic Information Processing;Metabolism	Global and Overview;Translation	ko01100//Metabolic pathways;ko00970//Aminoacyl-tRNA biosynthesis	K01886	GO:0044424//intracellular part;GO:0005622//intracellular;GO:0005623//cell;GO:0044464//cell part	GO:0003824//catalytic activity;GO:0036094//small molecule binding;GO:0032550//purine ribonucleoside binding;GO:1901363//heterocyclic compound binding;GO:0097367//carbohydrate derivative binding;GO:0005488//binding;GO:0016874//ligase activity;GO:0016875//ligase activity, forming carbon-oxygen bonds;GO:0032549//ribonucleoside binding;GO:0004812//aminoacyl-tRNA ligase activity;GO:0016876//ligase act…	GO:0043043//peptide biosynthetic process;GO:0006807//nitrogen compound metabolic process;GO:0006520//cellular amino acid metabolic process;GO:0006082//organic acid metabolic process;GO:0044260//cellular macromolecule metabolic process;GO:0006412//translation;GO:0044763//single-organism cellular process;GO:0044699//single-organism process;GO:0044237//cellular metabolic process;GO:1901360//organic …
PA1795	1818.33	1834	177.8	193.103	0.119118	0.589889	0.759283	no	cysS	cysteine--tRNA ligase [Pseudomonas aeruginosa PAO1] [Pseudomonas aeruginosa]	Genetic Information Processing	Translation	ko00970//Aminoacyl-tRNA biosynthesis	K01883	GO:0005622//intracellular;GO:0044464//cell part;GO:0005623//cell;GO:0044424//intracellular part	GO:0097367//carbohydrate derivative binding;GO:0001883//purine nucleoside binding;GO:1901363//heterocyclic compound binding;GO:0001882//nucleoside binding;GO:0016876//ligase activity, forming aminoacyl-tRNA and related compounds;GO:0046914//transition metal ion binding;GO:0036094//small molecule binding;GO:0043169//cation binding;GO:0016874//ligase activity;GO:0003824//catalytic activity;GO:00325…	GO:0034641//cellular nitrogen compound metabolic process;GO:0046483//heterocycle metabolic process;GO:0044238//primary metabolic process;GO:0006725//cellular aromatic compound metabolic process;GO:1901564//organonitrogen compound metabolic process;GO:0009058//biosynthetic process;GO:0044237//cellular metabolic process;GO:0006520//cellular amino acid metabolic process;GO:0006399//tRNA metabolic pr…
PA1796	326	623.333	50.7067	104.487	1.04307	0.00285184	0.0135792	yes	folD	bifunctional 5,10-methylene-tetrahydrofolate dehydrogenase/ 5,10-methylene-tetrahydrofolate cyclohydrolase [Pseudomonas aeruginosa PAO1] [Pseudomonas aeruginosa]	Metabolism	Metabolism of cofactors and vitamins;Global and Overview	ko01100//Metabolic pathways;ko01120//Microbial metabolism in diverse environments;ko01200//Carbon metabolism;ko00670//One carbon pool by folate	K01491	-	GO:0016646//oxidoreductase activity, acting on the CH-NH group of donors, NAD or NADP as acceptor;GO:0016814//hydrolase activity, acting on carbon-nitrogen (but not peptide) bonds, in cyclic amidines;GO:0016810//hydrolase activity, acting on carbon-nitrogen (but not peptide) bonds;GO:0003824//catalytic activity;GO:0019238//cyclohydrolase activity;GO:0016787//hydrolase activity;GO:0016491//oxidore…	GO:0044283//small molecule biosynthetic process;GO:0009987//cellular process;GO:1901566//organonitrogen compound biosynthetic process;GO:0006732//coenzyme metabolic process;GO:0019637//organophosphate metabolic process;GO:0006807//nitrogen compound metabolic process;GO:1901564//organonitrogen compound metabolic process;GO:0006790//sulfur compound metabolic process;GO:0006575//cellular modified am…
PA0183	60.6667	56.3333	5.06	5.13	0.0198214	0.988575	1	no	atsA	arylsulfatase [Pseudomonas aeruginosa PAO1] [Pseudomonas aeruginosa]	Metabolism	Lipid metabolism	ko00600//Sphingolipid metabolism	K01130	GO:0005622//intracellular;GO:0044464//cell part;GO:0005623//cell;GO:0044424//intracellular part	GO:0043167//ion binding;GO:0016787//hydrolase activity;GO:0008484//sulfuric ester hydrolase activity;GO:0003824//catalytic activity;GO:0042578//phosphoric ester hydrolase activity;GO:0016788//hydrolase activity, acting on ester bonds;GO:0005488//binding;GO:0043169//cation binding	-
PA1797a	1.66667	4.66667	1.02	3.06	1.58496	0.308759	0.511405	no	-	Uncharacterised protein [Acinetobacter baumannii]	-	-	-	-	-	-	-
PA1797	22.6667	24.6667	1.77333	2.05667	0.213844	0.865492	0.936796	no	flp	beta-lactamase family protein [Pseudomonas aeruginosa PAO581] [Pseudomonas aeruginosa]	-	-	-	-	-	-	-
PA1798	73.6667	14.6667	7.71333	1.47333	-2.38827	0.00898786	0.0359774	yes	rstB	two-component sensor histidine kinase [Pseudomonas aeruginosa]	Environmental Information Processing	Signal transduction	ko02020//Two-component system	K18072	-	-	-
PA1799	338.333	117	64.7667	23.9033	-1.43804	3.38e-06	3e-05	yes	rstA	two-component response regulator ParR [Pseudomonas aeruginosa PAO1] [Pseudomonas aeruginosa]	Environmental Information Processing	Signal transduction	ko02020//Two-component system	K18073	-	GO:0004871//signal transducer activity;GO:0003676//nucleic acid binding;GO:0097159//organic cyclic compound binding;GO:1901363//heterocyclic compound binding;GO:0005488//binding	GO:0009987//cellular process;GO:0019222//regulation of metabolic process;GO:0050794//regulation of cellular process;GO:1901576//organic substance biosynthetic process;GO:0035556//intracellular signal transduction;GO:0009893//positive regulation of metabolic process;GO:0050789//regulation of biological process;GO:0044699//single-organism process;GO:0023052//signaling;GO:0065007//biological regulat…
PA1800	4441	6345.33	460.64	703.417	0.61074	0.000698272	0.00402158	no	tig	trigger factor [Enterobacter cloacae]	-	-	-	-	GO:0044424//intracellular part;GO:0044464//cell part;GO:0005622//intracellular;GO:0005623//cell	GO:0016853//isomerase activity;GO:0016859//cis-trans isomerase activity;GO:0003824//catalytic activity	GO:0044699//single-organism process;GO:0043170//macromolecule metabolic process;GO:0071704//organic substance metabolic process;GO:0033036//macromolecule localization;GO:0044237//cellular metabolic process;GO:0008104//protein localization;GO:0051179//localization;GO:0009987//cellular process;GO:0044267//cellular protein metabolic process;GO:0044763//single-organism cellular process;GO:0008152//me…
PA1801	1873.67	2044.67	404.227	463.267	0.196678	0.350978	0.557388	no	clpP1	ATP-dependent Clp protease proteolytic subunit [Pseudomonas aeruginosa PAO1] [Pseudomonas aeruginosa]	-	-	-	-	-	GO:0016787//hydrolase activity;GO:0003824//catalytic activity	GO:0009636//response to toxic substance;GO:0042710//biofilm formation;GO:0051703//intraspecies interaction between organisms;GO:0009987//cellular process;GO:0050896//response to stimulus;GO:0051704//multi-organism process;GO:0042221//response to chemical;GO:0044764//multi-organism cellular process;GO:0046677//response to antibiotic
PA1802	18113.3	12068	1919.85	1380.62	-0.47568	0.0114388	0.0435586	no	clpX	ATP-dependent Clp protease ATP-binding subunit clpX [Pseudomonas aeruginosa NCMG1179] [Pseudomonas aeruginosa]	-	-	-	-	-	GO:0097159//organic cyclic compound binding;GO:0046914//transition metal ion binding;GO:0032550//purine ribonucleoside binding;GO:0043167//ion binding;GO:0036094//small molecule binding;GO:0043169//cation binding;GO:0005488//binding;GO:0005515//protein binding;GO:0097367//carbohydrate derivative binding;GO:0046872//metal ion binding;GO:0001882//nucleoside binding;GO:1901363//heterocyclic compound…	GO:0009987//cellular process;GO:0044238//primary metabolic process;GO:0071704//organic substance metabolic process;GO:0044260//cellular macromolecule metabolic process;GO:0043170//macromolecule metabolic process;GO:0044237//cellular metabolic process;GO:0019538//protein metabolic process;GO:0044267//cellular protein metabolic process;GO:0008152//metabolic process
PA1803	14714.3	10234.3	833.993	622.077	-0.422943	0.017465	0.0613706	no	lon	Lon protease [Pseudomonas aeruginosa PAO1] [Pseudomonas aeruginosa]	-	-	-	-	GO:0044424//intracellular part;GO:0005622//intracellular;GO:0005623//cell;GO:0044464//cell part	GO:0097367//carbohydrate derivative binding;GO:0070011//peptidase activity, acting on L-amino acid peptides;GO:0001883//purine nucleoside binding;GO:0008233//peptidase activity;GO:0004175//endopeptidase activity;GO:0016887//ATPase activity;GO:0003676//nucleic acid binding;GO:0017111//nucleoside-triphosphatase activity;GO:0036094//small molecule binding;GO:0032550//purine ribonucleoside binding;GO…	GO:0051179//localization;GO:0071973//bacterial-type flagellum-dependent cell motility;GO:0019222//regulation of metabolic process;GO:0050789//regulation of biological process;GO:0071704//organic substance metabolic process;GO:0065007//biological regulation;GO:0097588//archaeal or bacterial-type flagellum-dependent cell motility;GO:0044764//multi-organism cellular process;GO:0044265//cellular macr…
PA0184	15.6667	22.3333	2.75667	3.89333	0.498081	0.681874	0.824426	no	MJ0412	ABC transporter ATP-binding protein [Pseudomonas aeruginosa PAO1] [Pseudomonas aeruginosa]	Environmental Information Processing;Metabolism	Energy metabolism;Membrane transport	ko02010//ABC transporters;ko00920//Sulfur metabolism	K15555	-	GO:0016817//hydrolase activity, acting on acid anhydrides;GO:0032550//purine ribonucleoside binding;GO:0036094//small molecule binding;GO:0016818//hydrolase activity, acting on acid anhydrides, in phosphorus-containing anhydrides;GO:0097159//organic cyclic compound binding;GO:0001883//purine nucleoside binding;GO:0017111//nucleoside-triphosphatase activity;GO:0016787//hydrolase activity;GO:009736…	-
PA1804	2737.67	3077	1388.83	1663.59	0.260429	0.262696	0.461985	no	hupB	DNA-binding protein HU, partial [Pseudomonas aeruginosa]	-	-	-	-	-	GO:0003677//DNA binding;GO:0097159//organic cyclic compound binding;GO:0005488//binding;GO:0003676//nucleic acid binding;GO:1901363//heterocyclic compound binding	GO:0009987//cellular process;GO:0051276//chromosome organization;GO:0016043//cellular component organization;GO:0006996//organelle organization;GO:0071840//cellular component organization or biogenesis
PA1805	1308.67	1215.33	95.8567	95.6733	-0.00276191	0.990562	1	no	ppiD	peptidyl-prolyl cis-trans isomerase [Pseudomonas aeruginosa]	-	-	-	-	-	GO:0003824//catalytic activity;GO:0016859//cis-trans isomerase activity;GO:0016853//isomerase activity	-
PA1806	693.667	174.333	118.527	32.1833	-1.88083	1.85e-12	3.17e-11	yes	fabI	NADH-dependent enoyl-ACP reductase [Pseudomonas aeruginosa PAO1] [Pseudomonas aeruginosa]	Metabolism	Lipid metabolism;Global and Overview;Metabolism of cofactors and vitamins	ko01100//Metabolic pathways;ko01212//Fatty acid metabolism;ko00061//Fatty acid biosynthesis;ko00780//Biotin metabolism	K00208	-	GO:0016746//transferase activity, transferring acyl groups;GO:0016491//oxidoreductase activity;GO:0003824//catalytic activity;GO:0004312//fatty acid synthase activity;GO:0016740//transferase activity;GO:0016747//transferase activity, transferring acyl groups other than amino-acyl groups;GO:0016627//oxidoreductase activity, acting on the CH-CH group of donors;GO:0016628//oxidoreductase activity, a…	GO:0009058//biosynthetic process;GO:0019752//carboxylic acid metabolic process;GO:0022607//cellular component assembly;GO:0006631//fatty acid metabolic process;GO:0044283//small molecule biosynthetic process;GO:0044699//single-organism process;GO:0044085//cellular component biogenesis;GO:0044238//primary metabolic process;GO:0043933//macromolecular complex subunit organization;GO:0044710//single-…
PA1807	358.333	227	30.1867	20.25	-0.57599	0.0408194	0.121063	no	yejF	ABC transporter ATP-binding protein [Pseudomonas aeruginosa PAO1] [Pseudomonas aeruginosa]	Environmental Information Processing	Membrane transport	ko02010//ABC transporters	K13896	-	GO:0032549//ribonucleoside binding;GO:1901363//heterocyclic compound binding;GO:0016462//pyrophosphatase activity;GO:0032550//purine ribonucleoside binding;GO:0005488//binding;GO:0001883//purine nucleoside binding;GO:0016817//hydrolase activity, acting on acid anhydrides;GO:0001882//nucleoside binding;GO:0016818//hydrolase activity, acting on acid anhydrides, in phosphorus-containing anhydrides;G…	GO:0071705//nitrogen compound transport;GO:0044699//single-organism process;GO:0044765//single-organism transport;GO:0006810//transport;GO:1902578//single-organism localization;GO:0042886//amide transport;GO:0051234//establishment of localization;GO:0051179//localization
[truncated: 4,645 more rows]
