# Supplementary material for: Putative RNA Ligase RtcB Affects the Switch between T6SS and T3SS in Pseudomonas aeruginosa
Source: Int J Mol Sci. 2021 Nov 22;22(22):12561. doi: 10.3390/ijms222212561 (PMC8619066; doi:10.3390/ijms222212561)
Supplement: Supplementary file 1 [file ijms-22-12561-s001.zip › Table 3. PAO1- rtcB significantly DEGs.xlsx]

## Sheet: PAO-vs-RtcB.genes.filter.annot
id	PAO_count	RtcB_count	PAO_fpkm	RtcB_fpkm	log2(FC)	Pvalue	FDR	significant	Symbol	Description	KEGG_A_class	KEGG_B_class	Pathway	K_ID	GO Component	GO Function	GO Process
PA0981	81.6667	162.667	14.7667	46.9933	1.67011	3.03e-07	6.36e-06	yes	-	Uncharacterised protein [Enterobacter cloacae]	-	-	-	-	-	-	-
PA0985	79.6667	366.667	6.12667	47.53	2.95566	1.23e-09	3.78e-08	yes	cib	pyocin S5 [Pseudomonas aeruginosa]	-	-	-	-	-	-	-
PA0108	2337.33	728.667	296.823	135.11	-1.13547	5.41e-16	2.98e-14	yes	ctaE	cytochrome c oxidase, subunit III [Pseudomonas sp. HMSC05H02]	Metabolism	Energy metabolism;Global and Overview	ko01100//Metabolic pathways;ko00190//Oxidative phosphorylation	K02276	GO:0031224//intrinsic component of membrane;GO:0016020//membrane;GO:0044425//membrane part	GO:0003824//catalytic activity;GO:0016491//oxidoreductase activity	GO:0009987//cellular process;GO:0055114//oxidation-reduction process;GO:0006812//cation transport;GO:0006091//generation of precursor metabolites and energy;GO:0044237//cellular metabolic process;GO:0015980//energy derivation by oxidation of organic compounds;GO:0006811//ion transport;GO:0044765//single-organism transport;GO:0008152//metabolic process;GO:0006818//hydrogen transport;GO:0044763//si…
PA0110	631	174.333	88.8633	36.6	-1.27974	1.91e-11	7.48e-10	yes	SHY1	SURF1 family protein [Pseudomonas aeruginosa PAO1-VE2] [Pseudomonas aeruginosa]	-	-	-	-	-	-	-
PA1150	709.8	1179.44	38.4833	101.89	1.40471	2.34e-08	5.83e-07	yes	pys2	pyocin-S2 [Pseudomonas aeruginosa]	-	-	-	-	-	-	-
PA1168	12.3333	61.3333	4.26667	30.1833	2.82257	9.34e-12	3.76e-10	yes	-	Uncharacterised protein [Enterobacter cloacae]	-	-	-	-	-	-	-
PA1169	148	320.667	8.08333	26.2633	1.70003	5.74e-16	3.13e-14	yes	loxA	arachidonate 15-lipoxygenase [Pseudomonas aeruginosa PAO1] [Pseudomonas aeruginosa]	Metabolism	Global and Overview;Lipid metabolism	ko01100//Metabolic pathways;ko00590//Arachidonic acid metabolism	K19246	-	-	-
PA1172	126.667	203.333	24.3433	57.14	1.23097	1.51e-07	3.33e-06	yes	napC	cytochrome C protein NapC [Pseudomonas aeruginosa PAO1] [Pseudomonas aeruginosa]	-	-	-	-	-	GO:1901363//heterocyclic compound binding;GO:0043169//cation binding;GO:0097159//organic cyclic compound binding;GO:0003824//catalytic activity;GO:0016661//oxidoreductase activity, acting on other nitrogenous compounds as donors;GO:0043167//ion binding;GO:0005488//binding;GO:0046906//tetrapyrrole binding;GO:0016491//oxidoreductase activity	GO:0071941//nitrogen cycle metabolic process;GO:0008152//metabolic process;GO:0044710//single-organism metabolic process;GO:0044699//single-organism process;GO:0006807//nitrogen compound metabolic process
PA1174	1446	2270.33	65.0767	151.643	1.22047	1.21e-18	8.71e-17	yes	napA	nitrate reductase catalytic subunit [Pseudomonas aeruginosa]	Metabolism	Global and Overview;Energy metabolism	ko01120//Microbial metabolism in diverse environments;ko00910//Nitrogen metabolism	K02567	-	-	-
PA1183	969	252.667	83.7067	29.9133	-1.48455	2.87e-10	9.5e-09	yes	dctA2	C4-dicarboxylate transport protein [Pseudomonas aeruginosa PAO1] [Pseudomonas aeruginosa]	Environmental Information Processing	Signal transduction	ko02020//Two-component system	K11103	-	-	GO:0071702//organic substance transport;GO:0015740//C4-dicarboxylate transport;GO:0006820//anion transport;GO:0015849//organic acid transport;GO:0046942//carboxylic acid transport;GO:0051179//localization;GO:1902578//single-organism localization;GO:0006810//transport;GO:0044699//single-organism process;GO:0006835//dicarboxylic acid transport;GO:0051234//establishment of localization;GO:0015711//o…
PA1190	2001	530	377.023	147.22	-1.35668	1.95e-17	1.19e-15	yes	yohC	MULTISPECIES: YIP1 family protein [Pseudomonas]	-	-	-	-	-	-	-
PA1218	181.333	280.667	23.43	51.6833	1.14134	4.94e-08	1.18e-06	yes	-	phytanoyl-CoA dioxygenase family protein [Pseudomonas aeruginosa PAO581] [Pseudomonas aeruginosa]	-	-	-	-	-	-	GO:0044710//single-organism metabolic process;GO:0044699//single-organism process;GO:0008152//metabolic process
PA1256	400.667	748.333	62.7533	169.393	1.43261	1.4e-17	8.67e-16	yes	glnQ	amino acid ABC transporter ATP-binding protein [Pseudomonas aeruginosa]	-	-	-	-	-	-	-
PA1257	23.6667	40.3333	4.24333	10.5133	1.30895	0.00307214	0.0216924	yes	HI_1079	amino acid ABC transporter permease [Pseudomonas aeruginosa PAO1] [Pseudomonas aeruginosa]	-	-	-	-	GO:0031224//intrinsic component of membrane;GO:0016020//membrane;GO:0044425//membrane part	-	GO:0051179//localization;GO:0051234//establishment of localization
PA1258	25	40.6667	4.34	9.81667	1.17754	0.00250284	0.0184215	yes	occM	ABC transporter permease [Pseudomonas aeruginosa PAO1] [Pseudomonas aeruginosa]	-	-	-	-	GO:0031224//intrinsic component of membrane;GO:0044425//membrane part;GO:0016020//membrane	-	GO:0051234//establishment of localization;GO:0051179//localization
PA1274	7.33333	16.6667	1.24	4.60667	1.89338	0.00533703	0.0332006	yes	bluB	5,6-dimethylbenzimidazole synthase [Pseudomonas aeruginosa]	Metabolism	Metabolism of cofactors and vitamins;Global and Overview	ko01100//Metabolic pathways;ko00740//Riboflavin metabolism	K04719	-	-	-
PA1317	61.3333	189	6.86	31.5667	2.20212	1.09e-17	6.87e-16	yes	cyoA	cytochrome o ubiquinol oxidase subunit II [Pseudomonas aeruginosa PAO1] [Pseudomonas aeruginosa]	Metabolism	Global and Overview;Energy metabolism	ko01100//Metabolic pathways;ko00190//Oxidative phosphorylation	K02297	GO:0031224//intrinsic component of membrane;GO:0016020//membrane;GO:0016021//integral component of membrane;GO:0044425//membrane part	GO:0046872//metal ion binding;GO:0016491//oxidoreductase activity;GO:0015002//heme-copper terminal oxidase activity;GO:0016682//oxidoreductase activity, acting on diphenols and related substances as donors, oxygen as acceptor;GO:0046914//transition metal ion binding;GO:0016679//oxidoreductase activity, acting on diphenols and related substances as donors;GO:0043167//ion binding;GO:0003824//cataly…	GO:0006811//ion transport;GO:0051179//localization;GO:0044710//single-organism metabolic process;GO:0008152//metabolic process;GO:0015672//monovalent inorganic cation transport;GO:0006810//transport;GO:0006812//cation transport;GO:0051234//establishment of localization;GO:0009987//cellular process;GO:0044765//single-organism transport;GO:0015992//proton transport;GO:0006818//hydrogen transport;GO…
PA1318	153.333	414	8.69333	33.3333	1.93898	1.9e-20	1.57e-18	yes	cyoB	cytochrome ubiquinol oxidase subunit I [Pseudomonas aeruginosa]	Metabolism	Global and Overview;Energy metabolism	ko01100//Metabolic pathways;ko00190//Oxidative phosphorylation	K02298	-	-	-
PA1319	50	144	8.89	35.3233	1.99037	1.01e-09	3.13e-08	yes	-	cytochrome o ubiquinol oxidase subunit III [Pseudomonas aeruginosa]	Metabolism	Energy metabolism;Global and Overview	ko01100//Metabolic pathways;ko00190//Oxidative phosphorylation	K02299	GO:0044425//membrane part;GO:0031224//intrinsic component of membrane;GO:0016020//membrane	GO:0016679//oxidoreductase activity, acting on diphenols and related substances as donors;GO:0003824//catalytic activity;GO:0016682//oxidoreductase activity, acting on diphenols and related substances as donors, oxygen as acceptor;GO:0016491//oxidoreductase activity	GO:0044237//cellular metabolic process;GO:0051234//establishment of localization;GO:0006818//hydrogen transport;GO:0006812//cation transport;GO:1902578//single-organism localization;GO:0022904//respiratory electron transport chain;GO:0009987//cellular process;GO:0015992//proton transport;GO:0006091//generation of precursor metabolites and energy;GO:0045333//cellular respiration;GO:0015672//monova…
PA1320	2.33333	21.3333	0.776667	10.0567	3.69471	1.38e-08	3.64e-07	yes	cyoD	cytochrome o ubiquinol oxidase subunit IV [Pseudomonas aeruginosa PAO1] [Pseudomonas aeruginosa]	Metabolism	Energy metabolism;Global and Overview	ko01100//Metabolic pathways;ko00190//Oxidative phosphorylation	K02300	GO:0016020//membrane;GO:0044425//membrane part;GO:0031224//intrinsic component of membrane	GO:0016682//oxidoreductase activity, acting on diphenols and related substances as donors, oxygen as acceptor;GO:0003824//catalytic activity;GO:0016491//oxidoreductase activity;GO:0016679//oxidoreductase activity, acting on diphenols and related substances as donors	GO:0051234//establishment of localization;GO:0015988//energy coupled proton transmembrane transport, against electrochemical gradient;GO:0009987//cellular process;GO:0015672//monovalent inorganic cation transport;GO:0044765//single-organism transport;GO:0055085//transmembrane transport;GO:0044710//single-organism metabolic process;GO:0015992//proton transport;GO:0006812//cation transport;GO:00342…
PA1321	46.6667	97	5.82333	18.0333	1.63075	2.96e-09	8.57e-08	yes	cyoE2	protoheme IX farnesyltransferase [Pseudomonas aeruginosa PAO1] [Pseudomonas aeruginosa]	Metabolism	Energy metabolism;Global and Overview;Metabolism of cofactors and vitamins	ko01100//Metabolic pathways;ko01110//Biosynthesis of secondary metabolites;ko00190//Oxidative phosphorylation;ko00860//Porphyrin and chlorophyll metabolism	K02301	-	-	-
PA1364	74.6667	23	9.83667	4.37333	-1.16944	0.00143843	0.0117986	yes	-	sensor [Pseudomonas aeruginosa]	-	-	-	-	-	-	-
PA1369	28.3333	73.6667	4.17	17.6067	2.078	2.8e-07	5.98e-06	yes	-	MULTISPECIES: hypothetical protein [Pseudomonas]	-	-	-	-	-	-	-
PA1370	187.667	433.333	11.4733	38.85	1.75963	6.63e-18	4.34e-16	yes	-	Uncharacterised protein [Yersinia kristensenii]	-	-	-	-	-	-	-
PA0139	64403.7	20600.7	12815	5942.22	-1.10876	6.84e-18	4.42e-16	yes	ahpC	alkyl hydroperoxide reductase [Pseudomonas aeruginosa PAO1] [Pseudomonas aeruginosa]	-	-	-	-	-	GO:0016209//antioxidant activity;GO:0003824//catalytic activity	GO:0008152//metabolic process;GO:0044710//single-organism metabolic process;GO:0044699//single-organism process
PA0140	5579	420	398.753	43.5433	-3.19497	1.18e-101	6.55e-99	yes	ahpF	alkyl hydroperoxide reductase [Pseudomonas aeruginosa PAO1] [Pseudomonas aeruginosa]	-	-	-	-	-	GO:0016651//oxidoreductase activity, acting on NAD(P)H;GO:1901265//nucleoside phosphate binding;GO:0015036//disulfide oxidoreductase activity;GO:0005488//binding;GO:0036094//small molecule binding;GO:0016668//oxidoreductase activity, acting on a sulfur group of donors, NAD(P) as acceptor;GO:1901363//heterocyclic compound binding;GO:0000166//nucleotide binding;GO:0097159//organic cyclic compound b…	GO:0044763//single-organism cellular process;GO:0008152//metabolic process;GO:0044710//single-organism metabolic process;GO:0009987//cellular process;GO:0019725//cellular homeostasis;GO:0065007//biological regulation;GO:0042592//homeostatic process;GO:0044699//single-organism process;GO:0065008//regulation of biological quality
PA1419	14.6667	35.3333	1.12333	3.57667	1.67083	0.000353037	0.00365331	yes	-	transporter [Pseudomonas aeruginosa PAO1] [Pseudomonas aeruginosa]	-	-	-	-	-	GO:0022857//transmembrane transporter activity;GO:0022892//substrate-specific transporter activity;GO:0005215//transporter activity;GO:0022891//substrate-specific transmembrane transporter activity	GO:0044699//single-organism process;GO:0044765//single-organism transport;GO:0051179//localization;GO:1902578//single-organism localization;GO:0051234//establishment of localization;GO:0006810//transport
PA1421	76	186	8.77333	32.4933	1.88895	3.33e-13	1.53e-11	yes	gbuA	guanidinobutyrase [Pseudomonas aeruginosa PAO1] [Pseudomonas aeruginosa]	Metabolism	Global and Overview;Amino acid metabolism	ko01100//Metabolic pathways;ko00330//Arginine and proline metabolism	K12255	-	GO:0005488//binding;GO:0016787//hydrolase activity;GO:0043167//ion binding;GO:0016813//hydrolase activity, acting on carbon-nitrogen (but not peptide) bonds, in linear amidines;GO:0043169//cation binding;GO:0016810//hydrolase activity, acting on carbon-nitrogen (but not peptide) bonds;GO:0003824//catalytic activity	GO:0044237//cellular metabolic process;GO:0006520//cellular amino acid metabolic process;GO:1901605//alpha-amino acid metabolic process;GO:0044699//single-organism process;GO:0009987//cellular process;GO:0044238//primary metabolic process;GO:0044281//small molecule metabolic process;GO:0006807//nitrogen compound metabolic process;GO:0006525//arginine metabolic process;GO:0043436//oxoacid metaboli…
PA1483	323	418.667	29.29	63.0867	1.10693	0.000707286	0.00661682	yes	cycH	cytochrome c-type biogenesis protein CycH [Pseudomonas aeruginosa PAO1] [Pseudomonas aeruginosa]	-	-	-	-	GO:0031224//intrinsic component of membrane;GO:0016020//membrane;GO:0044425//membrane part	-	GO:0043933//macromolecular complex subunit organization;GO:0044085//cellular component biogenesis;GO:0009987//cellular process;GO:0065003//macromolecular complex assembly;GO:0071840//cellular component organization or biogenesis;GO:0016043//cellular component organization;GO:0043623//cellular protein complex assembly;GO:0071822//protein complex subunit organization;GO:0034622//cellular macromolec…
PA0150	59	15.3333	6.71	2.68	-1.32408	0.0072558	0.0420509	yes	-	transmembrane sensor [Pseudomonas aeruginosa PAO1] [Pseudomonas aeruginosa]	-	-	-	-	-	-	-
PA1510	161.667	222.333	10.57	22.58	1.09507	7.52e-06	0.000120079	yes	-	PGAP1-like family protein [Pseudomonas aeruginosa PAO581] [Pseudomonas aeruginosa]	-	-	-	-	-	GO:0003824//catalytic activity;GO:0016787//hydrolase activity	GO:0051234//establishment of localization;GO:0051179//localization;GO:0033036//macromolecule localization;GO:0015031//protein transport;GO:0006810//transport;GO:0008104//protein localization;GO:0071702//organic substance transport;GO:0045184//establishment of protein localization
PA1512	83.0833	183.417	17.93	58.8033	1.71352	4.43e-13	2e-11	yes	hcpA	major exported protein, partial [Pseudomonas aeruginosa 3578] [Pseudomonas aeruginosa]	Environmental Information Processing	Membrane transport	ko03070//Bacterial secretion system	K11903	-	-	-
PA1519	20.6667	30	1.69	3.58667	1.08562	0.00882167	0.0494672	yes	adeP	transporter [Pseudomonas aeruginosa PAO1] [Pseudomonas aeruginosa]	-	-	-	-	-	GO:0022892//substrate-specific transporter activity;GO:0015205//nucleobase transmembrane transporter activity;GO:0022857//transmembrane transporter activity;GO:0022891//substrate-specific transmembrane transporter activity;GO:0005215//transporter activity	GO:0006810//transport;GO:0051234//establishment of localization;GO:0009987//cellular process;GO:0051179//localization;GO:0044765//single-organism transport;GO:0071702//organic substance transport;GO:0015851//nucleobase transport;GO:0071705//nitrogen compound transport;GO:1902578//single-organism localization;GO:0044763//single-organism cellular process;GO:0044699//single-organism process
PA1596	14833.7	3766.33	871.16	323.177	-1.43061	4.26e-27	5.5e-25	yes	htpG	chaperone protein HtpG [Pseudomonas sp. HMSC05H02]	-	-	-	-	GO:0005623//cell;GO:0044424//intracellular part;GO:0005622//intracellular;GO:0044464//cell part	GO:0036094//small molecule binding;GO:0001883//purine nucleoside binding;GO:0005488//binding;GO:0001882//nucleoside binding;GO:1901363//heterocyclic compound binding;GO:0032549//ribonucleoside binding;GO:0032550//purine ribonucleoside binding;GO:0097159//organic cyclic compound binding;GO:0097367//carbohydrate derivative binding;GO:0005515//protein binding	GO:0019538//protein metabolic process;GO:0043170//macromolecule metabolic process;GO:0044238//primary metabolic process;GO:0044237//cellular metabolic process;GO:0044260//cellular macromolecule metabolic process;GO:0050896//response to stimulus;GO:0008152//metabolic process;GO:0044267//cellular protein metabolic process;GO:0009987//cellular process;GO:0071704//organic substance metabolic process
PA1597	875	198	134.77	43.7	-1.62479	1.28e-19	1e-17	yes	K02A2.1	dienelactone hydrolase [Pseudomonas aeruginosa]	-	-	-	-	-	-	-
PA1601	81.3333	115.667	4.06333	8.43667	1.05401	2.4e-05	0.000349574	yes	nicB	aldehyde dehydrogenase [Pseudomonas aeruginosa]	-	-	-	-	-	-	-
PA1633	9.33333	111.667	0.633333	10.28	4.02073	7.95e-24	8.34e-22	yes	kdpA	potassium-transporting ATPase subunit A [Pseudomonas aeruginosa PAO1] [Pseudomonas aeruginosa]	Environmental Information Processing	Signal transduction	ko02020//Two-component system	K01546	GO:0031224//intrinsic component of membrane;GO:0098796//membrane protein complex;GO:1990351//transporter complex;GO:1902494//catalytic complex;GO:0098533//ATPase dependent transmembrane transport complex;GO:0090533//cation-transporting ATPase complex;GO:0043234//protein complex;GO:0016020//membrane;GO:0032991//macromolecular complex;GO:0044425//membrane part;GO:0016021//integral component of memb…	GO:0036094//small molecule binding;GO:0043492//ATPase activity, coupled to movement of substances;GO:0016818//hydrolase activity, acting on acid anhydrides, in phosphorus-containing anhydrides;GO:0003824//catalytic activity;GO:0022891//substrate-specific transmembrane transporter activity;GO:0008324//cation transmembrane transporter activity;GO:0042623//ATPase activity, coupled;GO:0005488//bindin…	GO:0044765//single-organism transport;GO:0051234//establishment of localization;GO:0051179//localization;GO:0034220//ion transmembrane transport;GO:0006811//ion transport;GO:0006810//transport;GO:0030001//metal ion transport;GO:0044699//single-organism process;GO:1902578//single-organism localization;GO:0044763//single-organism cellular process;GO:0006812//cation transport;GO:0055085//transmembra…
PA1634	36.6667	188	1.96	15.3533	2.96963	1.14e-26	1.38e-24	yes	kdpB	potassium-transporting ATPase subunit B [Pseudomonas aeruginosa PAO1] [Pseudomonas aeruginosa]	Environmental Information Processing	Signal transduction	ko02020//Two-component system	K01547	GO:1990351//transporter complex;GO:0090533//cation-transporting ATPase complex;GO:1902494//catalytic complex;GO:0032991//macromolecular complex;GO:1904949//ATPase complex;GO:0016020//membrane;GO:0016021//integral component of membrane;GO:0098533//ATPase dependent transmembrane transport complex;GO:0031224//intrinsic component of membrane;GO:1902495//transmembrane transporter complex;GO:0098796//m…	GO:0097159//organic cyclic compound binding;GO:0015405//P-P-bond-hydrolysis-driven transmembrane transporter activity;GO:0016818//hydrolase activity, acting on acid anhydrides, in phosphorus-containing anhydrides;GO:0036094//small molecule binding;GO:0001883//purine nucleoside binding;GO:0043167//ion binding;GO:0043169//cation binding;GO:0032550//purine ribonucleoside binding;GO:0015075//ion tran…	GO:0009987//cellular process;GO:0044765//single-organism transport;GO:0006810//transport;GO:0006811//ion transport;GO:0044699//single-organism process;GO:0055085//transmembrane transport;GO:0051179//localization;GO:1902578//single-organism localization;GO:0044763//single-organism cellular process;GO:0051234//establishment of localization;GO:0034220//ion transmembrane transport;GO:0030001//metal i…
PA1635	9.66667	29.6667	1.98667	8.68333	2.1279	1.21e-05	0.000187856	yes	kdpC	potassium-transporting ATPase subunit C [Pseudomonas aeruginosa PAO1] [Pseudomonas aeruginosa]	Environmental Information Processing	Signal transduction	ko02020//Two-component system	K01548	GO:0032991//macromolecular complex;GO:0044425//membrane part;GO:0098796//membrane protein complex;GO:1902495//transmembrane transporter complex;GO:1990351//transporter complex;GO:0090533//cation-transporting ATPase complex;GO:1902494//catalytic complex;GO:0016021//integral component of membrane;GO:1904949//ATPase complex;GO:0043234//protein complex;GO:0098533//ATPase dependent transmembrane trans…	GO:0015399//primary active transmembrane transporter activity;GO:1901363//heterocyclic compound binding;GO:0042623//ATPase activity, coupled;GO:0016462//pyrophosphatase activity;GO:0036094//small molecule binding;GO:0097367//carbohydrate derivative binding;GO:0016887//ATPase activity;GO:0003824//catalytic activity;GO:0032550//purine ribonucleoside binding;GO:0015405//P-P-bond-hydrolysis-driven tr…	GO:0044699//single-organism process;GO:0044765//single-organism transport;GO:0051234//establishment of localization;GO:0006810//transport;GO:0034220//ion transmembrane transport;GO:0006812//cation transport;GO:0055085//transmembrane transport;GO:0009987//cellular process;GO:0030001//metal ion transport;GO:0006811//ion transport;GO:1902578//single-organism localization;GO:0051179//localization;GO:…
PA1646	390.667	583.333	22.44	52.1333	1.21613	8.8e-08	2.01e-06	yes	mcpS	chemotaxis transducer [Pseudomonas aeruginosa PAO1] [Pseudomonas aeruginosa]	Environmental Information Processing;Cellular Processes	Signal transduction;Cell motility	ko02020//Two-component system;ko02030//Bacterial chemotaxis	K03406	GO:0016020//membrane;GO:0031224//intrinsic component of membrane;GO:0044425//membrane part	-	GO:0050794//regulation of cellular process;GO:0065007//biological regulation;GO:0050789//regulation of biological process
PA0169	21.6667	40	3.59	9.58333	1.41654	0.00112323	0.00966222	yes	pleD	GGDEF domain-containing protein [Pseudomonas aeruginosa]	-	-	-	-	-	-	-
PA1661	23.3333	38.3333	2.58667	6.88	1.41131	0.00176682	0.013751	yes	-	type VI secretion protein [Pseudomonas aeruginosa PAO1-GFP] [Pseudomonas aeruginosa]	-	-	-	-	-	-	-
PA1665	25	39	2.42333	5.96333	1.29913	0.00769822	0.0442389	yes	-	signal peptide protein [Pseudomonas aeruginosa RP73] [Pseudomonas aeruginosa]	-	-	-	-	-	-	-
PA1666	10.3333	24	2.29333	8.50667	1.89115	0.000359907	0.00371058	yes	-	Type VI secretion lipoprotein/VasD [Pseudomonas aeruginosa 18A] [Pseudomonas aeruginosa]	Environmental Information Processing	Membrane transport	ko03070//Bacterial secretion system	K11906	-	-	-
PA0171	7.33333	25.6667	1.64667	7.57333	2.20138	0.000143176	0.00167149	yes	-	PA0171-like protein [Pseudomonas aeruginosa]	-	-	-	-	-	-	-
PA0172	32	60.6667	1.81	5.51667	1.60781	7.78e-05	0.000991127	yes	resE	histidine kinase [Pseudomonas aeruginosa]	-	-	-	-	-	-	-
PA1697	152.333	40.6667	13.08	5.55667	-1.23507	0.000180407	0.00204076	yes	yscN	EscN/YscN/HrcN family type III secretion system ATPase [Pseudomonas aeruginosa]	Environmental Information Processing	Membrane transport	ko03070//Bacterial secretion system	K03224	-	-	-
PA1698	76.6667	26.3333	10.3	4.60667	-1.16085	0.0058344	0.0354336	yes	yopN	type III secretion outer membrane protein PopN [Pseudomonas aeruginosa PAO1] [Pseudomonas aeruginosa]	Environmental Information Processing	Membrane transport	ko03070//Bacterial secretion system	K04058	GO:0016020//membrane;GO:0044464//cell part;GO:0005623//cell	-	GO:0070201//regulation of establishment of protein localization;GO:1903530//regulation of secretion by cell;GO:0051046//regulation of secretion;GO:0051049//regulation of transport;GO:0032879//regulation of localization;GO:0060341//regulation of cellular localization;GO:0032880//regulation of protein localization;GO:0051223//regulation of protein transport;GO:0050789//regulation of biological proc…
PA1704	2.66667	9.66667	0.693333	3.86667	2.47947	0.00115597	0.00986747	yes	lcrR	transcriptional regulator PcrR [Pseudomonas aeruginosa PAO1] [Pseudomonas aeruginosa]	-	-	-	-	-	-	GO:0042221//response to chemical;GO:0050896//response to stimulus;GO:0051592//response to calcium ion;GO:0010035//response to inorganic substance;GO:0010038//response to metal ion
PA1706	875.333	204.667	110.68	38.6367	-1.51835	6.87e-17	4.06e-15	yes	lcrV	type III secretion protein PcrV [Pseudomonas aeruginosa PAO1] [Pseudomonas aeruginosa]	-	-	-	-	GO:0032991//macromolecular complex;GO:0043234//protein complex	-	GO:0051649//establishment of localization in cell;GO:0051179//localization;GO:0009987//cellular process;GO:0051641//cellular localization;GO:1902578//single-organism localization;GO:0051234//establishment of localization;GO:0033036//macromolecule localization;GO:0045184//establishment of protein localization;GO:0006810//transport;GO:0032940//secretion by cell;GO:0044763//single-organism cellular …
PA1707	259.667	57.6667	57.9367	18.6833	-1.63272	1.78e-12	7.54e-11	yes	lcrH	CesD/SycD/LcrH family type III secretion system chaperone [Pseudomonas aeruginosa]	-	-	-	-	-	-	-
PA1708	2163.67	550.667	207.143	77.6833	-1.41495	7.06e-22	6.33e-20	yes	yopB	translocator protein PopB [Pseudomonas aeruginosa]	-	-	-	-	-	-	-
PA1709	1044.67	276.333	131.53	50.9067	-1.36947	1.96e-15	1.01e-13	yes	yopD	translocator outer membrane protein PopD [Pseudomonas aeruginosa PAO1] [Pseudomonas aeruginosa]	-	-	-	-	-	GO:0005488//binding;GO:0005515//protein binding	GO:0051701//interaction with host;GO:0051704//multi-organism process;GO:0044766//multi-organism transport;GO:0051234//establishment of localization;GO:0006810//transport;GO:1902579//multi-organism localization;GO:0044417//translocation of molecules into host;GO:0044419//interspecies interaction between organisms;GO:0051836//translocation of molecules into other organism involved in symbiotic inte…
PA1710	520.667	159	132.117	63.7167	-1.05207	1.6e-05	0.000240683	yes	exsC	exoenzyme S synthesis protein ExsC [Pseudomonas aeruginosa PAO1] [Pseudomonas aeruginosa]	-	-	-	-	GO:0044425//membrane part;GO:0016020//membrane;GO:0031224//intrinsic component of membrane	-	GO:2000112//regulation of cellular macromolecule biosynthetic process;GO:0044699//single-organism process;GO:0070201//regulation of establishment of protein localization;GO:0051171//regulation of nitrogen compound metabolic process;GO:0060255//regulation of macromolecule metabolic process;GO:0019219//regulation of nucleobase-containing compound metabolic process;GO:0046903//secretion;GO:0051179//…
PA1714	650	193.667	87.6933	39.9233	-1.13523	1.89e-07	4.07e-06	yes	-	ExsD [Pseudomonas aeruginosa PAO1] [Pseudomonas aeruginosa]	-	-	-	-	-	-	GO:0051100//negative regulation of binding;GO:0065007//biological regulation;GO:1903506//regulation of nucleic acid-templated transcription;GO:0042221//response to chemical;GO:0019222//regulation of metabolic process;GO:2001141//regulation of RNA biosynthetic process;GO:1903530//regulation of secretion by cell;GO:0032880//regulation of protein localization;GO:0051223//regulation of protein transp…
PA1722	47	11.3333	15.3533	5.02	-1.61279	0.000785426	0.00713172	yes	yscI	preprotein translocase I [Pseudomonas aeruginosa]	-	-	-	-	-	-	GO:0045184//establishment of protein localization;GO:0008104//protein localization;GO:0044763//single-organism cellular process;GO:0071702//organic substance transport;GO:0009987//cellular process;GO:0046903//secretion;GO:0051641//cellular localization;GO:0009306//protein secretion;GO:0033036//macromolecule localization;GO:0051179//localization;GO:0032940//secretion by cell;GO:0044765//single-org…
PA1818	1537.67	2466	76.7233	174.887	1.18868	1.84e-14	9.05e-13	yes	adiA	lysine-specific pyridoxal 5'-phosphate-dependent carboxylase LdcA [Pseudomonas aeruginosa PAO1] [Pseudomonas aeruginosa]	Metabolism	Amino acid metabolism;Global and Overview	ko01100//Metabolic pathways;ko00330//Arginine and proline metabolism	K01584	GO:0044464//cell part;GO:0044424//intracellular part;GO:0005622//intracellular;GO:0005623//cell	GO:0043168//anion binding;GO:0016830//carbon-carbon lyase activity;GO:0043167//ion binding;GO:0016829//lyase activity;GO:0005488//binding;GO:0003824//catalytic activity	GO:0008152//metabolic process;GO:0044710//single-organism metabolic process;GO:0044699//single-organism process;GO:0019752//carboxylic acid metabolic process;GO:0044281//small molecule metabolic process;GO:0044237//cellular metabolic process;GO:0009987//cellular process;GO:0043436//oxoacid metabolic process;GO:0006082//organic acid metabolic process;GO:0071704//organic substance metabolic process…
PA1837	416.667	1073	94.6	347.66	1.87776	8.7e-29	1.18e-26	yes	-	Oxidoreductase probably involved in sulfite reduction [Pseudomonas aeruginosa 18A] [Pseudomonas aeruginosa]	-	-	-	-	-	-	-
PA1838	1041.67	2620.67	70.8433	259.977	1.87568	2.57e-38	6.21e-36	yes	sir1	sulfite reductase [Pseudomonas aeruginosa PAO1] [Pseudomonas aeruginosa]	Metabolism	Global and Overview;Energy metabolism	ko01100//Metabolic pathways;ko01120//Microbial metabolism in diverse environments;ko00920//Sulfur metabolism	K00381	-	GO:1901363//heterocyclic compound binding;GO:0097159//organic cyclic compound binding;GO:0003824//catalytic activity;GO:0051540//metal cluster binding;GO:0046906//tetrapyrrole binding;GO:0005488//binding	GO:0071496//cellular response to external stimulus;GO:0044699//single-organism process;GO:0006950//response to stress;GO:0008152//metabolic process;GO:0009987//cellular process;GO:0009605//response to external stimulus;GO:0031668//cellular response to extracellular stimulus;GO:0007154//cell communication;GO:0009267//cellular response to starvation;GO:0009991//response to extracellular stimulus;GO…
PA1845	2	12	0.426667	3.97	3.21796	1.76e-05	0.000262193	yes	-	Uncharacterised protein [Acinetobacter baumannii]	-	-	-	-	-	-	-
PA1873	4.33333	11.6667	0.5	1.85333	1.89012	0.0047444	0.0302347	yes	zntB	corA-like Mg2+ transporter family protein [Pseudomonas aeruginosa PAO581] [Pseudomonas aeruginosa]	-	-	-	-	-	GO:0005215//transporter activity;GO:0008324//cation transmembrane transporter activity;GO:0022857//transmembrane transporter activity;GO:0015075//ion transmembrane transporter activity;GO:0022890//inorganic cation transmembrane transporter activity;GO:0022892//substrate-specific transporter activity;GO:0022891//substrate-specific transmembrane transporter activity	GO:0006810//transport;GO:0051234//establishment of localization;GO:0009987//cellular process;GO:0044765//single-organism transport;GO:0006812//cation transport;GO:0051179//localization;GO:0006811//ion transport;GO:0044763//single-organism cellular process;GO:1902578//single-organism localization;GO:0044699//single-organism process
PA1888	1564.67	2471.33	124.983	291.757	1.22303	1.21e-17	7.54e-16	yes	-	Uncharacterised protein [Pseudomonas aeruginosa]	-	-	-	-	-	-	-
PA1911	755.333	210	88.9967	38.0567	-1.2256	2.17e-09	6.4e-08	yes	fecR	iron dicitrate transport regulator FecR [Pseudomonas aeruginosa]	-	-	-	-	-	-	-
PA1912	537.333	160.333	119.47	52.7167	-1.18032	7e-10	2.22e-08	yes	fecI	ECF sigma factor FemI [Pseudomonas aeruginosa PAO1] [Pseudomonas aeruginosa]	-	-	-	-	-	GO:0001071//nucleic acid binding transcription factor activity;GO:0000996//core DNA-dependent RNA polymerase binding promoter specificity activity;GO:0000990//transcription factor activity, core RNA polymerase binding;GO:0000988//transcription factor activity, protein binding	GO:0018130//heterocycle biosynthetic process;GO:0016070//RNA metabolic process;GO:0060255//regulation of macromolecule metabolic process;GO:0043170//macromolecule metabolic process;GO:0034654//nucleobase-containing compound biosynthetic process;GO:0009987//cellular process;GO:0008152//metabolic process;GO:0090304//nucleic acid metabolic process;GO:0006725//cellular aromatic compound metabolic pro…
PA0197	9	18.6667	1.18333	3.96	1.74264	0.00552987	0.0339338	yes	tonB2	transporter TonB [Pseudomonas aeruginosa PAO1] [Pseudomonas aeruginosa]	-	-	-	-	GO:0042597//periplasmic space;GO:0044464//cell part;GO:0016020//membrane;GO:0031224//intrinsic component of membrane;GO:0005623//cell;GO:0044425//membrane part	GO:0046915//transition metal ion transmembrane transporter activity;GO:0022890//inorganic cation transmembrane transporter activity;GO:0008324//cation transmembrane transporter activity;GO:0022857//transmembrane transporter activity;GO:0005215//transporter activity;GO:0046873//metal ion transmembrane transporter activity;GO:0060089//molecular transducer activity;GO:0015075//ion transmembrane tran…	GO:0044765//single-organism transport;GO:0051234//establishment of localization;GO:0051641//cellular localization;GO:0051179//localization;GO:0051649//establishment of localization in cell;GO:1901678//iron coordination entity transport;GO:0033036//macromolecule localization;GO:0008104//protein localization;GO:0015891//siderophore transport;GO:0015688//iron chelate transport;GO:1902578//single-org…
PA1951	537	742.667	47.8733	97.33	1.02366	9.44e-10	2.95e-08	yes	-	Fap amyloid fiber secretin [Pseudomonas aeruginosa SCV20265] [Pseudomonas aeruginosa]	-	-	-	-	-	-	-
PA0198	32	69.6667	5.21667	16.4933	1.66068	6.59e-06	0.000106707	yes	exbB	transporter ExbB [Pseudomonas aeruginosa PAO1] [Pseudomonas aeruginosa]	-	-	-	-	GO:0044425//membrane part;GO:0031224//intrinsic component of membrane;GO:0016020//membrane	GO:0022892//substrate-specific transporter activity;GO:0005215//transporter activity	GO:0008104//protein localization;GO:0033036//macromolecule localization;GO:0051179//localization
PA0199	27.3333	41.3333	7.46	17.2867	1.21241	0.00150709	0.0121728	yes	exbD	biopolymer transport protein ExbD [Pseudomonas aeruginosa PAO1] [Pseudomonas aeruginosa]	-	-	-	-	-	-	-
PA0201	107	150.333	20.3133	42.1767	1.05402	6.03e-06	9.95e-05	yes	-	alpha/beta hydrolase [Pseudomonas aeruginosa]	-	-	-	-	-	-	-
PA2027	318.667	89.3333	91.35	38.14	-1.2601	5.59e-07	1.11e-05	yes	-	Uncharacterized protein PAE221_00397 [Pseudomonas aeruginosa]	-	-	-	-	-	-	-
PA2033	23514.7	7359	2878.89	1311.53	-1.13426	1.31e-15	6.95e-14	yes	viuB	siderophore-interacting protein [Pseudomonas aeruginosa]	-	-	-	-	-	-	-
PA2034	1597.67	417.333	265.097	99.0233	-1.42068	5.02e-18	3.36e-16	yes	syc1184_c	SAM-dependent methyltransferase [Pseudomonas aeruginosa]	-	-	-	-	-	-	-
PA2036	4	10	0.826667	3.49333	2.07923	0.00706421	0.0413219	yes	-	methyltransferase domain protein [Pseudomonas aeruginosa]	-	-	-	-	-	GO:0003824//catalytic activity;GO:0030580//quinone cofactor methyltransferase activity;GO:0016740//transferase activity;GO:0016741//transferase activity, transferring one-carbon groups;GO:0008168//methyltransferase activity;GO:0008757//S-adenosylmethionine-dependent methyltransferase activity;GO:0008169//C-methyltransferase activity	GO:0008152//metabolic process
PA2037	67	100.333	5.19667	12.2167	1.23319	0.000288407	0.00308208	yes	-	Uncharacterised protein [Acinetobacter baumannii]	-	-	-	-	-	-	-
PA2062	1970.33	3239.67	186.71	455.163	1.28559	3.09e-18	2.12e-16	yes	iscS	pyridoxal-phosphate dependent protein [Pseudomonas aeruginosa PAO1] [Pseudomonas aeruginosa]	Metabolism;Genetic Information Processing	Metabolism of cofactors and vitamins;Global and Overview;Folding, sorting and degradation	ko01100//Metabolic pathways;ko04122//Sulfur relay system;ko00730//Thiamine metabolism	K04487	-	GO:0005488//binding;GO:0043168//anion binding;GO:0043167//ion binding	-
PA2083	242.667	568	21.5433	70.3067	1.70642	5.09e-16	2.83e-14	yes	cbdA	aromatic-ring-hydroxylating dioxygenase subunit alpha [Pseudomonas aeruginosa]	Metabolism	Xenobiotics biodegradation and metabolism;Global and Overview	ko01100//Metabolic pathways;ko01120//Microbial metabolism in diverse environments;ko00362//Benzoate degradation;ko01220//Degradation of aromatic compounds;ko00364//Fluorobenzoate degradation;ko00622//Xylene degradation	K05549	-	-	-
PA2085	8	16.6667	1.77667	5.72	1.68684	0.00241157	0.0178206	yes	bphE	ring-hydroxylating dioxygenase small subunit [Pseudomonas aeruginosa PAO1] [Pseudomonas aeruginosa]	-	-	-	-	-	GO:0003824//catalytic activity;GO:0016491//oxidoreductase activity	GO:0044699//single-organism process;GO:0009987//cellular process;GO:0008152//metabolic process;GO:0044237//cellular metabolic process;GO:0044710//single-organism metabolic process
PA2086	47.3333	81	6.05	14.0433	1.21488	0.000470579	0.00466965	yes	RPA1163	epoxide hydrolase [Pseudomonas aeruginosa]	Metabolism	Xenobiotics biodegradation and metabolism;Global and Overview	ko01100//Metabolic pathways;ko01120//Microbial metabolism in diverse environments;ko00625//Chloroalkane and chloroalkene degradation;ko00361//Chlorocyclohexane and chlorobenzene degradation	K01561	-	-	-
PA2089	86.6667	136	3.77333	8.63667	1.19464	2.35e-05	0.000342762	yes	btuB	TonB-dependent receptor [Pseudomonas aeruginosa M8A.1] [Pseudomonas aeruginosa]	-	-	-	-	-	-	-
PA2095	244.667	413.333	32.2133	83.8267	1.37975	1.57e-10	5.37e-09	yes	-	methyltransferase [Pseudomonas aeruginosa RP73] [Pseudomonas aeruginosa]	-	-	-	-	-	GO:0003824//catalytic activity	GO:0008152//metabolic process
PA2111	95.3333	153	15.1	38.17	1.33789	1.47e-05	0.000223768	yes	kipI	allophanate hydrolase [Pseudomonas aeruginosa]	-	-	-	-	-	GO:0003824//catalytic activity	-
PA2114	365	568.333	32.1267	73.7033	1.19796	5e-13	2.24e-11	yes	mmlH	MFS transporter [Pseudomonas aeruginosa]	-	-	-	-	-	-	-
PA2118a	16	29.6667	7.63333	20.0767	1.39513	0.00492266	0.0310855	yes	-	topoisomerase II [Pseudomonas aeruginosa VRFPA03] [Pseudomonas aeruginosa]	-	-	-	-	-	-	-
PA2126	213	63	37.6367	16.59	-1.18182	2.71e-06	4.74e-05	yes	ybdM	transcriptional regulator [Pseudomonas aeruginosa HB15] [Pseudomonas aeruginosa]	-	-	-	-	-	-	-
PA2191	163.333	50.3333	15.9933	7.64333	-1.0652	9.13e-05	0.00112289	yes	cya	adenylate cyclase [Pseudomonas aeruginosa PAO1] [Pseudomonas aeruginosa]	-	-	-	-	-	GO:0004016//adenylate cyclase activity;GO:0003824//catalytic activity;GO:0016849//phosphorus-oxygen lyase activity;GO:0016829//lyase activity;GO:0009975//cyclase activity	GO:0019693//ribose phosphate metabolic process;GO:0006139//nucleobase-containing compound metabolic process;GO:0006753//nucleoside phosphate metabolic process;GO:0008152//metabolic process;GO:0009987//cellular process;GO:0019637//organophosphate metabolic process;GO:0009259//ribonucleotide metabolic process;GO:0044281//small molecule metabolic process;GO:0071704//organic substance metabolic proce…
PA2203	4	13.3333	0.666667	2.86667	2.10434	0.00197472	0.0150735	yes	gltJ	amino acid permease [Pseudomonas aeruginosa PAO1] [Pseudomonas aeruginosa]	-	-	-	-	GO:0016020//membrane;GO:0044425//membrane part;GO:0031224//intrinsic component of membrane	-	GO:0051234//establishment of localization;GO:0051179//localization
PA2204	475.667	1122.67	65.7	224.287	1.77138	9.61e-25	1.05e-22	yes	glnH	ABC transporter [Pseudomonas aeruginosa PAO1] [Pseudomonas aeruginosa]	-	-	-	-	-	-	-
PA2228	34.6667	52.6667	3.20333	7.56333	1.23945	0.00627497	0.0374142	yes	nylB'	beta-lactamase family protein [Pseudomonas aeruginosa c7447m] [Pseudomonas aeruginosa]	-	-	-	-	-	-	-
PA2259	986	1417.33	108.02	226.56	1.06859	3.81e-14	1.84e-12	yes	kdgR	transcriptional regulator PtxS [Pseudomonas aeruginosa PAO1] [Pseudomonas aeruginosa]	-	-	-	-	-	GO:0001071//nucleic acid binding transcription factor activity	GO:0050794//regulation of cellular process;GO:0019219//regulation of nucleobase-containing compound metabolic process;GO:0010556//regulation of macromolecule biosynthetic process;GO:0060255//regulation of macromolecule metabolic process;GO:0051171//regulation of nitrogen compound metabolic process;GO:0019222//regulation of metabolic process;GO:2000112//regulation of cellular macromolecule biosynt…
PA2260	67.3333	165.667	9.73667	33.3467	1.77604	4.1e-11	1.53e-09	yes	-	KguE [Pseudomonas aeruginosa PAO1] [Pseudomonas aeruginosa]	-	-	-	-	-	-	-
PA2261	86.6667	174.333	10.0933	30.19	1.58067	3.34e-10	1.09e-08	yes	kdgK	2-ketogluconate kinase [Pseudomonas aeruginosa PAO1] [Pseudomonas aeruginosa]	Metabolism	Carbohydrate metabolism;Global and Overview	ko01100//Metabolic pathways;ko01120//Microbial metabolism in diverse environments;ko00030//Pentose phosphate pathway	K11441	-	GO:0016772//transferase activity, transferring phosphorus-containing groups;GO:0016740//transferase activity;GO:0003824//catalytic activity	GO:0006793//phosphorus metabolic process;GO:0006796//phosphate-containing compound metabolic process;GO:0044237//cellular metabolic process;GO:0009987//cellular process;GO:0008152//metabolic process
PA2262	60.6667	144.333	5.25	17.66	1.7501	6.23e-12	2.54e-10	yes	pht1	2-ketogluconate transporter [Pseudomonas aeruginosa BWHPSA008] [Pseudomonas aeruginosa]	-	-	-	-	GO:0044425//membrane part;GO:0016020//membrane;GO:0031224//intrinsic component of membrane	-	GO:0009987//cellular process;GO:0044699//single-organism process;GO:0044763//single-organism cellular process;GO:0051234//establishment of localization;GO:0051179//localization
PA2263	99.6667	212.667	11.5	38.6367	1.74834	3.37e-08	8.22e-07	yes	ghrB	bifunctional glyoxylate/hydroxypyruvate reductase B [Pseudomonas aeruginosa]	Metabolism	Metabolism of other amino acids;Carbohydrate metabolism;Global and Overview	ko01100//Metabolic pathways;ko01120//Microbial metabolism in diverse environments;ko00030//Pentose phosphate pathway;ko00480//Glutathione metabolism	K00032	-	-	-
PA2264	158.333	223	24.85	52.2733	1.07283	8.3e-07	1.61e-05	yes	-	gluconate 2-dehydrogenase [Pseudomonas aeruginosa RP73] [Pseudomonas aeruginosa]	Metabolism	Carbohydrate metabolism;Global and Overview	ko01100//Metabolic pathways;ko01120//Microbial metabolism in diverse environments;ko00030//Pentose phosphate pathway	K06152	-	-	-
PA2265	145.667	225	9.13667	21.3533	1.22472	2.27e-08	5.69e-07	yes	-	gluconate dehydrogenase [Pseudomonas aeruginosa PAO1] [Pseudomonas aeruginosa]	Metabolism	Carbohydrate metabolism;Global and Overview	ko01100//Metabolic pathways;ko01120//Microbial metabolism in diverse environments;ko00030//Pentose phosphate pathway	K06151	-	GO:0097159//organic cyclic compound binding;GO:1901363//heterocyclic compound binding;GO:0036094//small molecule binding;GO:0000166//nucleotide binding;GO:1901265//nucleoside phosphate binding;GO:0005488//binding	GO:0008152//metabolic process;GO:0044710//single-organism metabolic process;GO:0044699//single-organism process
PA2317	96.6667	130	8.37333	17.0533	1.02618	6.53e-05	0.000850344	yes	puuB	oxidoreductase [Pseudomonas aeruginosa PAO1] [Pseudomonas aeruginosa]	Metabolism	Amino acid metabolism;Global and Overview	ko01100//Metabolic pathways;ko00330//Arginine and proline metabolism	K09471	-	GO:0003824//catalytic activity	GO:0044699//single-organism process;GO:0008152//metabolic process;GO:0044710//single-organism metabolic process
PA2327	224.667	331.333	33.1633	72.5233	1.12886	2.6e-08	6.44e-07	yes	cmpB	ABC transporter permease [Pseudomonas aeruginosa]	-	-	-	-	GO:0016020//membrane;GO:0031224//intrinsic component of membrane;GO:0044425//membrane part	-	-
PA2328	728.667	1357.33	68.0533	188.837	1.4724	5.54e-22	5.13e-20	yes	nrtA	ABC transporter substrate-binding protein [Pseudomonas aeruginosa VRFPA03] [Pseudomonas aeruginosa]	-	-	-	-	-	-	-
PA2329	869.667	1285.33	118.047	260.36	1.14115	2.97e-10	9.75e-09	yes	ssuB1	ABC transporter ATP-binding protein [Pseudomonas aeruginosa PAO1] [Pseudomonas aeruginosa]	-	-	-	-	-	GO:0017111//nucleoside-triphosphatase activity;GO:0016817//hydrolase activity, acting on acid anhydrides;GO:0016462//pyrophosphatase activity;GO:0003824//catalytic activity;GO:0016787//hydrolase activity;GO:0016818//hydrolase activity, acting on acid anhydrides, in phosphorus-containing anhydrides	-
PA2330	2074.33	3497	218.793	528.803	1.27316	6.59e-19	4.88e-17	yes	-	acyl-CoA dehydrogenase [Pseudomonas aeruginosa]	-	-	-	-	-	-	-
PA2331	3957.67	6484.67	786.587	1876.04	1.25401	3.81e-19	2.94e-17	yes	-	alkylhydroperoxidase [Pseudomonas sp. HMSC058B07]	-	-	-	-	-	-	-
PA2340	58	87	7.98667	16.6233	1.05754	0.000841587	0.00756748	yes	NGR_a02180	binding-protein-dependent maltose/mannitol transport protein [Pseudomonas aeruginosa PAO1] [Pseudomonas aeruginosa]	Environmental Information Processing	Membrane transport	ko02010//ABC transporters	K10229	GO:0031224//intrinsic component of membrane;GO:0044425//membrane part;GO:0016020//membrane	-	-
PA2359	47.3333	66.6667	4.82667	9.87667	1.033	0.00190503	0.0146017	yes	zraR	transcriptional regulator [Pseudomonas aeruginosa PAO1] [Pseudomonas aeruginosa]	-	-	-	-	-	GO:0003676//nucleic acid binding;GO:0005488//binding;GO:0036094//small molecule binding;GO:0005515//protein binding;GO:0097159//organic cyclic compound binding;GO:0032550//purine ribonucleoside binding;GO:0001882//nucleoside binding;GO:1901363//heterocyclic compound binding;GO:0001883//purine nucleoside binding;GO:0097367//carbohydrate derivative binding;GO:0032549//ribonucleoside binding	GO:1901576//organic substance biosynthetic process;GO:0060255//regulation of macromolecule metabolic process;GO:0044260//cellular macromolecule metabolic process;GO:0044237//cellular metabolic process;GO:0008152//metabolic process;GO:0043170//macromolecule metabolic process;GO:0019222//regulation of metabolic process;GO:0065007//biological regulation;GO:0071704//organic substance metabolic proces…
PA2360	148	230.333	15.3	35.6833	1.22172	7.5e-07	1.47e-05	yes	-	ImpA family type VI secretion-associated protein [Pseudomonas aeruginosa PAO1-GFP] [Pseudomonas aeruginosa]	-	-	-	-	-	-	-
PA2361	209.333	329.667	6.18	15.0333	1.28249	1.81e-07	3.94e-06	yes	-	type VI secretion system protein ImpL [Pseudomonas aeruginosa MPAO1/P1] [Pseudomonas aeruginosa]	Environmental Information Processing	Membrane transport	ko03070//Bacterial secretion system	K11891	-	-	-
PA2365	377.667	1127.33	77.3467	339.5	2.134	2.75e-37	6.12e-35	yes	-	type VI secretion protein [Pseudomonas sp. 2_1_26]	-	-	-	-	-	-	-
PA2366	1450.67	3387.33	109.74	370.537	1.75553	9.35e-37	2e-34	yes	-	type VI secretion protein, EvpB/ family [Pseudomonas aeruginosa]	-	-	-	-	-	-	-
PA2367	304.667	769.333	69.51	244.37	1.81377	1.42e-15	7.46e-14	yes	hcp1	Hcp1 family type VI secretion system effector [Pseudomonas aeruginosa str. Stone 130] [Pseudomonas aeruginosa]	Environmental Information Processing	Membrane transport	ko03070//Bacterial secretion system	K11903	-	-	-
PA2368	21.3333	36	5.62	14.2933	1.3467	0.000997968	0.00871967	yes	-	type VI secretion system lysozyme-like protein [Pseudomonas aeruginosa X24509] [Pseudomonas aeruginosa]	-	-	-	-	-	-	-
PA2369	130.667	295.667	8.12	27.1533	1.74158	2.7e-17	1.63e-15	yes	-	type VI secretion system protein ImpG [Pseudomonas aeruginosa MPAO1/P1] [Pseudomonas aeruginosa]	-	-	-	-	-	-	-
PA2370	66	178	7.18667	30.4233	2.08178	1.95e-13	9.09e-12	yes	-	type VI secretion protein [Pseudomonas aeruginosa PA14] [Pseudomonas aeruginosa]	-	-	-	-	-	-	-
PA2371	272	600.333	11.9433	39.6667	1.73172	4.16e-20	3.35e-18	yes	clpV1	ClpA/B-type protease [Pseudomonas aeruginosa PAO1] [Pseudomonas aeruginosa]	Environmental Information Processing	Membrane transport	ko03070//Bacterial secretion system	K11907	-	GO:0016787//hydrolase activity;GO:0097367//carbohydrate derivative binding;GO:0032549//ribonucleoside binding;GO:0003824//catalytic activity;GO:0001882//nucleoside binding;GO:0032550//purine ribonucleoside binding;GO:1901363//heterocyclic compound binding;GO:0005488//binding;GO:0001883//purine nucleoside binding;GO:0036094//small molecule binding;GO:0097159//organic cyclic compound binding	GO:0043170//macromolecule metabolic process;GO:0044238//primary metabolic process;GO:0071704//organic substance metabolic process;GO:0008152//metabolic process;GO:0019538//protein metabolic process
PA2395	133	213.667	17.5333	40.3667	1.20306	1.64e-08	4.22e-07	yes	SUMF1	pyoverdine biosynthesis protein PvdO [Pseudomonas aeruginosa]	-	-	-	-	-	-	-
PA2409	21	36	2.72	6.39333	1.23296	0.00703059	0.0411686	yes	mntC	ABC transporter permease [Pseudomonas aeruginosa PAO1] [Pseudomonas aeruginosa]	Environmental Information Processing	Membrane transport	ko02010//ABC transporters	K09816	GO:0044425//membrane part;GO:0031224//intrinsic component of membrane;GO:0016020//membrane	GO:0015405//P-P-bond-hydrolysis-driven transmembrane transporter activity;GO:0015399//primary active transmembrane transporter activity;GO:0022857//transmembrane transporter activity;GO:0022804//active transmembrane transporter activity;GO:0005215//transporter activity	GO:0044699//single-organism process;GO:0051179//localization;GO:0044763//single-organism cellular process;GO:0009987//cellular process;GO:0051234//establishment of localization
PA2441	15.6667	27.6667	1.94	4.97667	1.35912	0.00327785	0.0227973	yes	-	myb-like DNA-binding domain protein [Pseudomonas aeruginosa c7447m] [Pseudomonas aeruginosa]	-	-	-	-	-	-	-
PA2454	52	72.6667	6.77	14.2067	1.06934	0.00478702	0.0304365	yes	ubiG	SAM-dependent methyltransferase [Pseudomonas aeruginosa]	-	-	-	-	-	-	-
PA2459	18	40.6667	3.28333	12.8333	1.96666	0.00184824	0.0142847	yes	-	Uncharacterised protein [Neisseria meningitidis]	-	-	-	-	-	-	-
PA2507	49.3333	361.333	5.95667	64.56	3.43806	2.66e-50	9.86e-48	yes	catA	catechol 1,2-dioxygenase [Pseudomonas aeruginosa PAO1] [Pseudomonas aeruginosa]	Metabolism	Global and Overview;Xenobiotics biodegradation and metabolism	ko01100//Metabolic pathways;ko01120//Microbial metabolism in diverse environments;ko00362//Benzoate degradation;ko01220//Degradation of aromatic compounds;ko00364//Fluorobenzoate degradation;ko00361//Chlorocyclohexane and chlorobenzene degradation;ko00623//Toluene degradation	K03381	-	GO:0016701//oxidoreductase activity, acting on single donors with incorporation of molecular oxygen;GO:0046914//transition metal ion binding;GO:0046872//metal ion binding;GO:0043169//cation binding;GO:0016491//oxidoreductase activity;GO:0016702//oxidoreductase activity, acting on single donors with incorporation of molecular oxygen, incorporation of two atoms of oxygen;GO:0019114//catechol dioxyg…	GO:0071704//organic substance metabolic process;GO:0018958//phenol-containing compound metabolic process;GO:0009987//cellular process;GO:0009712//catechol-containing compound metabolic process;GO:0008152//metabolic process;GO:1901360//organic cyclic compound metabolic process;GO:0006725//cellular aromatic compound metabolic process;GO:0044237//cellular metabolic process;GO:0044699//single-organis…
PA2508	11.6667	120	4.69	68.02	3.8583	3.5e-29	4.86e-27	yes	catC	muconolactone delta-isomerase [Pseudomonas aeruginosa PAO1] [Pseudomonas aeruginosa]	Metabolism	Xenobiotics biodegradation and metabolism;Global and Overview	ko01100//Metabolic pathways;ko01120//Microbial metabolism in diverse environments;ko00362//Benzoate degradation;ko01220//Degradation of aromatic compounds	K03464	-	GO:0016860//intramolecular oxidoreductase activity;GO:0016863//intramolecular oxidoreductase activity, transposing C=C bonds;GO:0016853//isomerase activity;GO:0003824//catalytic activity	GO:0008152//metabolic process;GO:0009987//cellular process;GO:0044248//cellular catabolic process;GO:0006725//cellular aromatic compound metabolic process;GO:0019439//aromatic compound catabolic process;GO:0044237//cellular metabolic process;GO:0009056//catabolic process
PA2509	11.3333	87.3333	1.15667	13.5167	3.54669	2.48e-16	1.41e-14	yes	catB	muconate cycloisomerase I [Pseudomonas aeruginosa PAO1] [Pseudomonas aeruginosa]	Metabolism	Global and Overview;Xenobiotics biodegradation and metabolism	ko01100//Metabolic pathways;ko01120//Microbial metabolism in diverse environments;ko00362//Benzoate degradation;ko01220//Degradation of aromatic compounds;ko00364//Fluorobenzoate degradation;ko00361//Chlorocyclohexane and chlorobenzene degradation;ko00623//Toluene degradation	K01856	-	GO:0016853//isomerase activity;GO:0043169//cation binding;GO:0046872//metal ion binding;GO:0046914//transition metal ion binding;GO:0016872//intramolecular lyase activity;GO:0005488//binding;GO:0043167//ion binding;GO:0003824//catalytic activity	GO:1901360//organic cyclic compound metabolic process;GO:0018874//benzoate metabolic process;GO:0044238//primary metabolic process;GO:0044710//single-organism metabolic process;GO:0044281//small molecule metabolic process;GO:0019752//carboxylic acid metabolic process;GO:0006807//nitrogen compound metabolic process;GO:0009987//cellular process;GO:0008152//metabolic process;GO:0044699//single-organ…
PA2511	429.667	1371	47.9767	226.437	2.2387	3.4e-43	1.05e-40	yes	andR	transcriptional regulator [Pseudomonas aeruginosa PAO1] [Pseudomonas aeruginosa]	-	-	-	-	-	GO:1901363//heterocyclic compound binding;GO:0001067//regulatory region nucleic acid binding;GO:0003677//DNA binding;GO:0003676//nucleic acid binding;GO:0001071//nucleic acid binding transcription factor activity;GO:0005488//binding;GO:0097159//organic cyclic compound binding;GO:0000975//regulatory region DNA binding	GO:0050789//regulation of biological process;GO:0044237//cellular metabolic process;GO:0008152//metabolic process;GO:0065007//biological regulation;GO:0010468//regulation of gene expression;GO:0071704//organic substance metabolic process;GO:0044260//cellular macromolecule metabolic process;GO:0009059//macromolecule biosynthetic process;GO:1901576//organic substance biosynthetic process;GO:0044249…
PA2512	6815	52591.7	549.853	6217.25	3.49916	1.37e-137	1.91e-134	yes	antA	anthranilate dioxygenase large subunit [Pseudomonas aeruginosa PAO1] [Pseudomonas aeruginosa]	Metabolism	Global and Overview;Xenobiotics biodegradation and metabolism	ko01120//Microbial metabolism in diverse environments;ko00627//Aminobenzoate degradation	K05599	-	GO:0051540//metal cluster binding;GO:0051536//iron-sulfur cluster binding;GO:0016491//oxidoreductase activity;GO:0043169//cation binding;GO:0043167//ion binding;GO:0051213//dioxygenase activity;GO:0016705//oxidoreductase activity, acting on paired donors, with incorporation or reduction of molecular oxygen;GO:0003824//catalytic activity;GO:0005488//binding;GO:0016708//oxidoreductase activity, act…	GO:0009987//cellular process;GO:0044237//cellular metabolic process;GO:0044710//single-organism metabolic process;GO:0044699//single-organism process;GO:0008152//metabolic process;GO:0006725//cellular aromatic compound metabolic process
PA2513	3060.67	23227	694.57	7875.82	3.50324	4.31e-114	3.43e-111	yes	antB	anthranilate dioxygenase small subunit [Pseudomonas aeruginosa]	Metabolism	Xenobiotics biodegradation and metabolism;Global and Overview	ko01120//Microbial metabolism in diverse environments;ko00627//Aminobenzoate degradation	K05600	-	-	-
PA2514	910	7042.67	99.6933	1144.5	3.52107	8.77e-127	8.12e-124	yes	antC	anthranilate dioxygenase reductase [Pseudomonas aeruginosa PAO1] [Pseudomonas aeruginosa]	Metabolism	Global and Overview;Xenobiotics biodegradation and metabolism	ko01120//Microbial metabolism in diverse environments;ko00627//Aminobenzoate degradation	K11311	-	GO:0051536//iron-sulfur cluster binding;GO:0005488//binding;GO:0043169//cation binding;GO:0043167//ion binding;GO:0016491//oxidoreductase activity;GO:0051540//metal cluster binding;GO:0003824//catalytic activity	GO:0044710//single-organism metabolic process;GO:0008152//metabolic process;GO:0044699//single-organism process
PA2518	22	43.3333	1.78333	4.90333	1.45919	0.000455235	0.00455809	yes	xylX	toluate 1,2-dioxygenase subunit alpha [Pseudomonas aeruginosa PAO1] [Pseudomonas aeruginosa]	Metabolism	Global and Overview;Xenobiotics biodegradation and metabolism	ko01100//Metabolic pathways;ko01120//Microbial metabolism in diverse environments;ko00362//Benzoate degradation;ko01220//Degradation of aromatic compounds;ko00364//Fluorobenzoate degradation;ko00622//Xylene degradation	K05549	-	GO:0016491//oxidoreductase activity;GO:0051536//iron-sulfur cluster binding;GO:0005488//binding;GO:0043169//cation binding;GO:0043167//ion binding;GO:0051540//metal cluster binding;GO:0003824//catalytic activity;GO:0016705//oxidoreductase activity, acting on paired donors, with incorporation or reduction of molecular oxygen	GO:0008152//metabolic process;GO:0009987//cellular process;GO:0044699//single-organism process;GO:0044710//single-organism metabolic process;GO:0006725//cellular aromatic compound metabolic process;GO:0044237//cellular metabolic process
PA2540	155.667	233.667	9.99667	22.1233	1.14605	3.48e-07	7.15e-06	yes	DDB_G0269086	Phospholipase YtpA [Pseudomonas aeruginosa]	-	-	-	-	-	-	-
PA2598	25.6667	44	2.63	6.66667	1.3419	0.000284497	0.00304615	yes	ssuD	alkanesulfonate monooxygenase [Pseudomonas aeruginosa]	Metabolism	Energy metabolism	ko00920//Sulfur metabolism	K04091	-	-	-
PA0263	20.6633	51.7033	4.61	14.6733	1.67036	0.00174768	0.0136402	yes	hcpA	major exported protein, partial [Pseudomonas aeruginosa 3578] [Pseudomonas aeruginosa]	Environmental Information Processing	Membrane transport	ko03070//Bacterial secretion system	K11903	-	-	-
PA2650	17.6667	29	2.44333	6.21	1.34574	0.00208075	0.0157103	yes	ybaJ	methyltransferase domain protein [Pseudomonas aeruginosa PAO581] [Pseudomonas aeruginosa]	-	-	-	-	-	GO:0016740//transferase activity;GO:0016741//transferase activity, transferring one-carbon groups;GO:0003824//catalytic activity	GO:0008152//metabolic process
PA0028	69.3333	20.3333	12.9733	5.94667	-1.1254	0.00441042	0.0286944	yes	-	Uncharacterised protein [Enterobacter cloacae]	-	-	-	-	-	-	-
PA2682	527	3214.67	47.64	426.433	3.16207	4.12e-102	2.55e-99	yes	tcbE	carboxymethylenebutenolidase [Pseudomonas aeruginosa]	Metabolism	Xenobiotics biodegradation and metabolism;Global and Overview	ko01100//Metabolic pathways;ko01110//Biosynthesis of secondary metabolites;ko01120//Microbial metabolism in diverse environments;ko01130//Biosynthesis of antibiotics;ko00364//Fluorobenzoate degradation;ko00361//Chlorocyclohexane and chlorobenzene degradation;ko00623//Toluene degradation	K01061	-	-	-
PA2762	89	154.333	28.76	74.2667	1.36865	1.24e-07	2.77e-06	yes	-	cupin [Pseudomonas aeruginosa RP73] [Pseudomonas aeruginosa]	-	-	-	-	-	-	-
PA0280	91	561	10.4633	93.5267	3.16004	2.92e-53	1.16e-50	yes	cysA	sulfate.thiosulfate ABC transporter ATP-binding protein CysA [Pseudomonas aeruginosa PAO1] [Pseudomonas aeruginosa]	Metabolism;Environmental Information Processing	Energy metabolism;Membrane transport	ko02010//ABC transporters;ko00920//Sulfur metabolism	K02045	GO:0016020//membrane;GO:0032991//macromolecular complex;GO:0043234//protein complex	GO:0015116//sulfate transmembrane transporter activity;GO:0022804//active transmembrane transporter activity;GO:0015399//primary active transmembrane transporter activity;GO:0022892//substrate-specific transporter activity;GO:0005488//binding;GO:0015405//P-P-bond-hydrolysis-driven transmembrane transporter activity;GO:0015103//inorganic anion transmembrane transporter activity;GO:1901682//sulfur …	GO:0006810//transport;GO:0008272//sulfate transport;GO:0072348//sulfur compound transport;GO:1902578//single-organism localization;GO:0044763//single-organism cellular process;GO:0006811//ion transport;GO:0051234//establishment of localization;GO:0051179//localization;GO:0009987//cellular process;GO:0044765//single-organism transport;GO:0044699//single-organism process;GO:0006820//anion transport…
PA2768	1.66667	8	0.413333	2.63333	2.67151	0.00188816	0.0145357	yes	-	membrane protein [Pseudomonas aeruginosa WC55] [Pseudomonas aeruginosa]	-	-	-	-	-	-	-
PA0281	51	417.667	6.96667	78.8467	3.50051	1.25e-30	2.05e-28	yes	cysW	sulfate transporter CysW [Pseudomonas aeruginosa PAO1] [Pseudomonas aeruginosa]	Metabolism;Environmental Information Processing	Energy metabolism;Membrane transport	ko02010//ABC transporters;ko00920//Sulfur metabolism	K02047	GO:0044425//membrane part;GO:0016020//membrane;GO:0031224//intrinsic component of membrane	GO:0008509//anion transmembrane transporter activity;GO:0015116//sulfate transmembrane transporter activity;GO:0022892//substrate-specific transporter activity;GO:0022891//substrate-specific transmembrane transporter activity;GO:0005215//transporter activity;GO:0015103//inorganic anion transmembrane transporter activity;GO:0015075//ion transmembrane transporter activity;GO:0022857//transmembrane …	GO:0006810//transport;GO:0051179//localization;GO:0008272//sulfate transport;GO:0044765//single-organism transport;GO:0015698//inorganic anion transport;GO:0072348//sulfur compound transport;GO:0006811//ion transport;GO:0051234//establishment of localization;GO:0006820//anion transport;GO:1902578//single-organism localization;GO:0044699//single-organism process
PA0282	97.3333	328.333	13.4167	64.4233	2.26356	1.11e-26	1.37e-24	yes	cysT	sulfate transporter CysT [Pseudomonas aeruginosa PAO1] [Pseudomonas aeruginosa]	Metabolism;Environmental Information Processing	Membrane transport;Energy metabolism	ko02010//ABC transporters;ko00920//Sulfur metabolism	K02046	GO:0031224//intrinsic component of membrane;GO:0044425//membrane part;GO:0016020//membrane	GO:1901682//sulfur compound transmembrane transporter activity;GO:0022891//substrate-specific transmembrane transporter activity;GO:0008509//anion transmembrane transporter activity;GO:0015116//sulfate transmembrane transporter activity;GO:0015075//ion transmembrane transporter activity;GO:0005215//transporter activity;GO:0022857//transmembrane transporter activity;GO:0015103//inorganic anion tra…	GO:0072348//sulfur compound transport;GO:0006810//transport;GO:0051179//localization;GO:0015698//inorganic anion transport;GO:0006811//ion transport;GO:1902578//single-organism localization;GO:0044765//single-organism transport;GO:0006820//anion transport;GO:0051234//establishment of localization;GO:0008272//sulfate transport;GO:0044699//single-organism process
PA2786	138.333	257.333	32.92	85.96	1.3847	4e-07	8.11e-06	yes	-	FOG: GAF domain [Pseudomonas aeruginosa 18A] [Pseudomonas aeruginosa]	-	-	-	-	-	-	-
PA2792	15.3333	32.3333	3.02667	9.42667	1.63902	0.000639825	0.00605708	yes	-	Uncharacterised protein [Acinetobacter baumannii]	-	-	-	-	-	-	-
PA0283	244.667	824.667	27.66	138.073	2.31956	1e-35	1.98e-33	yes	sbp	sulfate-binding protein [Pseudomonas aeruginosa PAO1] [Pseudomonas aeruginosa]	Metabolism;Environmental Information Processing	Energy metabolism;Membrane transport	ko02010//ABC transporters;ko00920//Sulfur metabolism	K02048	GO:0042597//periplasmic space;GO:0044464//cell part;GO:0005623//cell	GO:0022891//substrate-specific transmembrane transporter activity;GO:0015116//sulfate transmembrane transporter activity;GO:0022857//transmembrane transporter activity;GO:0022892//substrate-specific transporter activity;GO:0015075//ion transmembrane transporter activity;GO:1901682//sulfur compound transmembrane transporter activity;GO:0008509//anion transmembrane transporter activity;GO:0005215//…	GO:0006810//transport;GO:0006811//ion transport;GO:1902578//single-organism localization;GO:0044765//single-organism transport;GO:0008272//sulfate transport;GO:0044699//single-organism process;GO:0051179//localization;GO:0072348//sulfur compound transport;GO:0051234//establishment of localization;GO:0015698//inorganic anion transport;GO:0006820//anion transport
PA0284	2.66667	14.6667	1.8	13.4533	2.90189	5.24e-05	0.000708524	yes	-	organosulfur compounds A [Pseudomonas aeruginosa]	-	-	-	-	-	-	-
PA2857	373.333	130.333	61.4033	30.38	-1.0152	6.28e-06	0.000103001	yes	ybbA	ABC transporter ATP-binding protein [Pseudomonas aeruginosa PAO1] [Pseudomonas aeruginosa]	-	-	-	-	-	GO:0032550//purine ribonucleoside binding;GO:0017111//nucleoside-triphosphatase activity;GO:0016818//hydrolase activity, acting on acid anhydrides, in phosphorus-containing anhydrides;GO:0097367//carbohydrate derivative binding;GO:0001882//nucleoside binding;GO:0003824//catalytic activity;GO:0005488//binding;GO:0036094//small molecule binding;GO:0032549//ribonucleoside binding;GO:0097159//organic…	-
PA2939	6347.67	8736.33	441.29	898.85	1.02635	6.97e-15	3.55e-13	yes	lap	aminopeptidase [Pseudomonas aeruginosa PAO1] [Pseudomonas aeruginosa]	-	-	-	-	-	-	-
PA3126	4934	1075.67	1235.5	383.813	-1.68661	7e-31	1.18e-28	yes	ibpB	heat-shock protein IbpA [Pseudomonas aeruginosa PAO1] [Pseudomonas aeruginosa]	-	-	-	-	-	-	-
PA3149	163.333	278	16.71	42.64	1.3515	1.38e-07	3.07e-06	yes	-	ORF_15; similar to Glycosyl transferases group 1 [Pseudomonas aeruginosa]	-	-	-	-	-	GO:0003824//catalytic activity	-
PA3150	439.333	582	43.7767	89.02	1.02397	1.11e-06	2.09e-05	yes	-	WbpG [Pseudomonas aeruginosa PAO1] [Pseudomonas aeruginosa]	-	-	-	-	-	-	-
PA3152	13.3333	26.3333	2.42667	7.10667	1.5502	0.00104632	0.0091278	yes	hisH2	imidazole glycerol phosphate synthase [Pseudomonas aeruginosa VRFPA05] [Pseudomonas aeruginosa]	Metabolism	Global and Overview;Amino acid metabolism	ko01100//Metabolic pathways;ko01110//Biosynthesis of secondary metabolites;ko01230//Biosynthesis of amino acids;ko00340//Histidine metabolism	K02501	GO:0005623//cell;GO:0044464//cell part;GO:0044424//intracellular part;GO:0005622//intracellular	GO:0016763//transferase activity, transferring pentosyl groups;GO:0016740//transferase activity;GO:0016757//transferase activity, transferring glycosyl groups;GO:0003824//catalytic activity	GO:0006520//cellular amino acid metabolic process;GO:0006082//organic acid metabolic process;GO:0044237//cellular metabolic process;GO:0019752//carboxylic acid metabolic process;GO:0044281//small molecule metabolic process;GO:0044710//single-organism metabolic process;GO:0043436//oxoacid metabolic process;GO:1901605//alpha-amino acid metabolic process;GO:0071704//organic substance metabolic proce…
PA3154	26.3333	48.3333	2.32667	6.65333	1.51581	0.000778062	0.00708801	yes	-	O-antigen polymerase [Pseudomonas aeruginosa]	-	-	-	-	-	-	-
PA3186	1295.17	1890.46	105.933	241.197	1.18705	2.04e-09	6.05e-08	yes	oprB	porin B [Pseudomonas aeruginosa PAO1] [Pseudomonas aeruginosa]	-	-	-	-	GO:0016021//integral component of membrane;GO:0019867//outer membrane;GO:0044425//membrane part;GO:0031224//intrinsic component of membrane;GO:0016020//membrane	GO:0022857//transmembrane transporter activity;GO:0015267//channel activity;GO:0022803//passive transmembrane transporter activity;GO:0005215//transporter activity;GO:0022829//wide pore channel activity	GO:0051234//establishment of localization;GO:0009987//cellular process;GO:0044763//single-organism cellular process;GO:0006810//transport;GO:0044699//single-organism process;GO:0051179//localization;GO:0044765//single-organism transport;GO:1902578//single-organism localization
PA3236	272	495.667	35.08	96.6867	1.46267	1.61e-14	8.04e-13	yes	gbuC	glycine betaine-binding protein [Pseudomonas aeruginosa PAO1] [Pseudomonas aeruginosa]	Environmental Information Processing	Membrane transport	ko02010//ABC transporters	K02002	-	GO:0005488//binding	GO:0044699//single-organism process;GO:0051179//localization;GO:0044765//single-organism transport;GO:0051234//establishment of localization;GO:0006810//transport;GO:0006812//cation transport;GO:0006811//ion transport;GO:1902578//single-organism localization
PA3266	40.6667	65.6667	22.0367	51.3933	1.22168	7.92e-05	0.000997924	yes	cspA	major cold shock protein CspA [Pseudomonas aeruginosa PAO1] [Pseudomonas aeruginosa]	-	-	-	-	-	-	-
PA3287	274.333	77	57.7533	23.6033	-1.29091	1.21e-05	0.000187656	yes	Tanc2	ankyrin domain-containing protein [Pseudomonas aeruginosa BWH055] [Pseudomonas aeruginosa]	-	-	-	-	-	-	-
PA3293	15.3333	30.3333	2.16667	6.79333	1.64864	0.00436087	0.0284581	yes	-	Uncharacterised protein [Pseudomonas aeruginosa]	-	-	-	-	-	-	-
PA3315	28	38.3333	3.73667	8.05667	1.10843	0.00657864	0.0387672	yes	ptxC	ABC transporter permease [Pseudomonas aeruginosa MH38] [Pseudomonas aeruginosa]	Environmental Information Processing	Membrane transport	ko02010//ABC transporters	K02042	GO:0044425//membrane part;GO:0031224//intrinsic component of membrane;GO:0016020//membrane	-	-
PA3390	11.6667	0.666667	4.19667	0.343333	-3.61156	0.00128617	0.0107623	yes	lsrG	antibiotic biosynthesis monooxygenase [Pseudomonas aeruginosa]	-	-	-	-	-	-	-
PA3391	450	79.6667	23.51	6.57667	-1.83785	7.11e-11	2.58e-09	yes	nosR	regulatory protein NosR [Pseudomonas aeruginosa PAO1] [Pseudomonas aeruginosa]	-	-	-	-	GO:0016020//membrane	GO:0097159//organic cyclic compound binding;GO:0036094//small molecule binding;GO:0097367//carbohydrate derivative binding;GO:0032553//ribonucleotide binding;GO:1901363//heterocyclic compound binding;GO:1901265//nucleoside phosphate binding;GO:0005488//binding;GO:0051540//metal cluster binding;GO:0000166//nucleotide binding	GO:0019219//regulation of nucleobase-containing compound metabolic process;GO:0006355//regulation of transcription, DNA-templated;GO:2000112//regulation of cellular macromolecule biosynthetic process;GO:0009889//regulation of biosynthetic process;GO:0051171//regulation of nitrogen compound metabolic process;GO:0031326//regulation of cellular biosynthetic process;GO:0051252//regulation of RNA meta…
PA3392	3212	177.667	188.583	15.9133	-3.56689	1.05e-86	5.28e-84	yes	nosZ	nitrous-oxide reductase [Pseudomonas aeruginosa PAO1] [Pseudomonas aeruginosa]	Metabolism	Global and Overview;Energy metabolism	ko01120//Microbial metabolism in diverse environments;ko00910//Nitrogen metabolism	K00376	GO:0044464//cell part;GO:0005623//cell	GO:0016662//oxidoreductase activity, acting on other nitrogenous compounds as donors, cytochrome as acceptor;GO:0016491//oxidoreductase activity;GO:0003824//catalytic activity;GO:0046914//transition metal ion binding;GO:0046872//metal ion binding;GO:0043167//ion binding;GO:0043169//cation binding;GO:0005488//binding;GO:0016661//oxidoreductase activity, acting on other nitrogenous compounds as don…	GO:0008152//metabolic process;GO:0044699//single-organism process;GO:0044710//single-organism metabolic process;GO:1902578//single-organism localization;GO:0006812//cation transport;GO:0006811//ion transport;GO:0006818//hydrogen transport;GO:0051179//localization;GO:0044765//single-organism transport;GO:0006810//transport;GO:0015992//proton transport;GO:0051234//establishment of localization;GO:0…
PA3393	171.333	18.3333	15.0633	2.47333	-2.60651	7.58e-16	4.05e-14	yes	nosD	copper-binding periplasmic protein [Pseudomonas aeruginosa PAO1] [Pseudomonas aeruginosa]	-	-	-	-	GO:0044464//cell part;GO:0005623//cell	-	GO:0044765//single-organism transport;GO:0000041//transition metal ion transport;GO:0006811//ion transport;GO:0030001//metal ion transport;GO:0044699//single-organism process;GO:1902578//single-organism localization;GO:0006812//cation transport;GO:0006810//transport;GO:0051234//establishment of localization;GO:0051179//localization
PA3394	33.3333	4	4.13667	0.763333	-2.43808	7.9e-05	0.000997924	yes	nosF	Daunorubicin/doxorubicin resistance ATP-binding protein DrrA [Pseudomonas aeruginosa]	Environmental Information Processing	Membrane transport	ko02010//ABC transporters	K19340	-	GO:0017111//nucleoside-triphosphatase activity;GO:0016818//hydrolase activity, acting on acid anhydrides, in phosphorus-containing anhydrides;GO:0036094//small molecule binding;GO:0003824//catalytic activity;GO:0016817//hydrolase activity, acting on acid anhydrides;GO:0016787//hydrolase activity;GO:0032549//ribonucleoside binding;GO:1901363//heterocyclic compound binding;GO:0097159//organic cycli…	-
PA3443	15.3333	29.6667	2.18333	5.85333	1.42273	0.00444631	0.0288393	yes	tauC	aliphatic sulfonates ABC transporter permease [Pseudomonas aeruginosa PAO1] [Pseudomonas aeruginosa]	Environmental Information Processing;Metabolism	Energy metabolism;Membrane transport	ko02010//ABC transporters;ko00920//Sulfur metabolism	K15554	GO:0016020//membrane;GO:0044425//membrane part;GO:0031224//intrinsic component of membrane	-	-
PA3444	68.6667	141.667	6.72	21.5267	1.67959	7.03e-09	1.94e-07	yes	ssuD	alkanesulfonate monooxygenase [Pseudomonas aeruginosa PAO1] [Pseudomonas aeruginosa]	Metabolism	Energy metabolism	ko00920//Sulfur metabolism	K04091	-	-	-
PA3445	105.333	183.333	12.0233	31.26	1.37848	3.01e-08	7.39e-07	yes	-	sulfonate ABC transporter substrate-binding protein [Pseudomonas aeruginosa]	Metabolism;Environmental Information Processing	Membrane transport;Energy metabolism	ko02010//ABC transporters;ko00920//Sulfur metabolism	K15553	-	-	-
PA3450	571	1271.67	100.807	308.557	1.61394	9.99e-13	4.37e-11	yes	DDB_G0282517	antioxidant protein [Pseudomonas aeruginosa PAO1] [Pseudomonas aeruginosa]	-	-	-	-	-	GO:0016209//antioxidant activity;GO:0003824//catalytic activity	GO:0044710//single-organism metabolic process;GO:0008152//metabolic process;GO:0044699//single-organism process
PA3453	44	65	7.42333	16.0533	1.11273	0.000174293	0.00198472	yes	PA3453	UPF0502 protein [Pseudomonas aeruginosa]	-	-	-	-	-	-	-
PA3467	17.6667	36.6667	1.51	4.33333	1.52093	0.00287777	0.0206345	yes	pcaK	major facilitator superfamily transporter [Pseudomonas aeruginosa PAO1] [Pseudomonas aeruginosa]	-	-	-	-	GO:0044425//membrane part;GO:0031224//intrinsic component of membrane;GO:0016020//membrane	GO:0005215//transporter activity	GO:0009987//cellular process;GO:0044763//single-organism cellular process;GO:0044699//single-organism process
PA3484	88	128.333	8.07667	17.6467	1.12756	4.75e-06	7.95e-05	yes	-	Uncharacterised protein [Enterobacter cloacae]	-	-	-	-	-	-	-
PA3486	81.4133	182.633	3.86333	12.52	1.69632	1.55e-11	6.09e-10	yes	-	type VI secretion system Vgr family protein [Pseudomonas sp. P179]	Environmental Information Processing	Membrane transport	ko03070//Bacterial secretion system	K11904	-	-	-
PA3487	365.667	509.333	12.43	25.4467	1.03365	7.73e-10	2.43e-08	yes	pldA	phospholipase D [Pseudomonas aeruginosa PAO1] [Pseudomonas aeruginosa]	-	-	-	-	-	-	-
PA3492	79	108.333	8.77667	17.7	1.012	0.000270973	0.00291257	yes	PA3492	electron transport complex subunit D [Pseudomonas aeruginosa PAO1] [Pseudomonas aeruginosa]	-	-	-	-	GO:0044425//membrane part;GO:0016020//membrane;GO:0031224//intrinsic component of membrane	-	GO:0044237//cellular metabolic process;GO:0051179//localization;GO:0006091//generation of precursor metabolites and energy;GO:0009987//cellular process;GO:0044699//single-organism process;GO:0044710//single-organism metabolic process;GO:0008152//metabolic process;GO:0051234//establishment of localization
PA3495	45.6667	60.3333	7.90667	16.3333	1.04668	0.00279074	0.0201143	yes	nth	endonuclease III [Pseudomonas aeruginosa PAO1] [Pseudomonas aeruginosa]	Genetic Information Processing	Replication and repair	ko03410//Base excision repair	K10773	-	GO:0016787//hydrolase activity;GO:0016798//hydrolase activity, acting on glycosyl bonds;GO:0043167//ion binding;GO:0004518//nuclease activity;GO:0051536//iron-sulfur cluster binding;GO:1901363//heterocyclic compound binding;GO:0004536//deoxyribonuclease activity;GO:0051540//metal cluster binding;GO:0005488//binding;GO:0043169//cation binding;GO:0003676//nucleic acid binding;GO:0003824//catalytic …	GO:0044699//single-organism process;GO:0090304//nucleic acid metabolic process;GO:0046483//heterocycle metabolic process;GO:0034641//cellular nitrogen compound metabolic process;GO:0009987//cellular process;GO:0006807//nitrogen compound metabolic process;GO:0044260//cellular macromolecule metabolic process;GO:0044237//cellular metabolic process;GO:0043170//macromolecule metabolic process;GO:00061…
PA3578	1651	547.667	236.187	115.83	-1.02792	1.81e-10	6.01e-09	yes	PA3578	isomerase [Pseudomonas aeruginosa]	-	-	-	-	-	-	-
PA3584	2594	889	191.197	90.4867	-1.07928	7.34e-06	0.00011789	yes	glpD	glycerol-3-phosphate dehydrogenase [Pseudomonas aeruginosa PAO1] [Pseudomonas aeruginosa]	Metabolism	Lipid metabolism;Global and Overview	ko01110//Biosynthesis of secondary metabolites;ko00564//Glycerophospholipid metabolism	K00111	GO:0005622//intracellular;GO:0044464//cell part;GO:0005737//cytoplasm;GO:0005623//cell;GO:0044424//intracellular part;GO:0044444//cytoplasmic part	GO:0003824//catalytic activity;GO:0016614//oxidoreductase activity, acting on CH-OH group of donors;GO:0052590//sn-glycerol-3-phosphate:ubiquinone oxidoreductase activity;GO:0016901//oxidoreductase activity, acting on the CH-OH group of donors, quinone or similar compound as acceptor;GO:0016491//oxidoreductase activity;GO:0004368//glycerol-3-phosphate dehydrogenase activity	GO:1901615//organic hydroxy compound metabolic process;GO:0044238//primary metabolic process;GO:0006796//phosphate-containing compound metabolic process;GO:0052646//alditol phosphate metabolic process;GO:0044237//cellular metabolic process;GO:0006793//phosphorus metabolic process;GO:0071704//organic substance metabolic process;GO:0005975//carbohydrate metabolic process;GO:0044262//cellular carboh…
PA3608	0.666667	6	0.09	1.17667	3.70864	0.000352706	0.00365331	yes	potB	polyamine ABC transporter permease PotB [Pseudomonas aeruginosa PAO1] [Pseudomonas aeruginosa]	Environmental Information Processing	Membrane transport	ko02010//ABC transporters	K11071	GO:0031224//intrinsic component of membrane;GO:0044425//membrane part;GO:0016020//membrane	-	GO:0051179//localization;GO:0051234//establishment of localization;GO:0006812//cation transport;GO:0044765//single-organism transport;GO:1902578//single-organism localization;GO:0006811//ion transport;GO:0015695//organic cation transport;GO:0071702//organic substance transport;GO:0006810//transport;GO:0044699//single-organism process
PA3634	125.667	40	50.2967	21.2967	-1.23984	0.000370549	0.00380618	yes	ftsB	cell division protein FtsB [Pseudomonas aeruginosa PAO1] [Pseudomonas aeruginosa]	-	-	-	-	-	-	-
PA3661	3	19.3333	0.996667	9.84	3.30348	4.41e-06	7.41e-05	yes	-	Uncharacterized protein PAE221_04112 [Pseudomonas aeruginosa]	-	-	-	-	-	-	-
PA3749	28.6667	8	2.51333	0.923333	-1.44468	0.00731733	0.0423567	yes	yhjE	major facilitator superfamily transporter [Pseudomonas aeruginosa PAO1] [Pseudomonas aeruginosa]	-	-	-	-	GO:0016020//membrane;GO:0031224//intrinsic component of membrane;GO:0044425//membrane part	GO:0005215//transporter activity	GO:0044699//single-organism process;GO:0051179//localization;GO:0044763//single-organism cellular process;GO:0009987//cellular process;GO:0051234//establishment of localization
PA3761	101.667	143.667	6.67333	14.49	1.11858	2.17e-05	0.000319671	yes	nagE	N-acetyl-D-glucosamine phosphotransferase system transporter [Pseudomonas aeruginosa PAO1] [Pseudomonas aeruginosa]	Environmental Information Processing;Metabolism	Carbohydrate metabolism;Membrane transport	ko00520//Amino sugar and nucleotide sugar metabolism;ko02060//Phosphotransferase system (PTS)	K02803	GO:0044422//organelle part;GO:0044425//membrane part;GO:0016020//membrane;GO:0031224//intrinsic component of membrane;GO:0031090//organelle membrane;GO:0043226//organelle;GO:0043227//membrane-bounded organelle	GO:0022891//substrate-specific transmembrane transporter activity;GO:0022892//substrate-specific transporter activity;GO:1901476//carbohydrate transporter activity;GO:0022857//transmembrane transporter activity;GO:0005215//transporter activity;GO:0016772//transferase activity, transferring phosphorus-containing groups;GO:0003824//catalytic activity;GO:0016740//transferase activity;GO:0015144//car…	GO:0071702//organic substance transport;GO:0008152//metabolic process;GO:0006793//phosphorus metabolic process;GO:0009987//cellular process;GO:0051179//localization;GO:1902578//single-organism localization;GO:0044765//single-organism transport;GO:0051234//establishment of localization;GO:0006796//phosphate-containing compound metabolic process;GO:0044237//cellular metabolic process;GO:0008643//ca…
PA3841	2113.67	531	173.837	65.7867	-1.40187	7.16e-19	5.23e-17	yes	aexT	exoenzyme S [Pseudomonas aeruginosa PAO1] [Pseudomonas aeruginosa]	-	-	-	-	-	-	GO:0050789//regulation of biological process;GO:0051704//multi-organism process;GO:0051336//regulation of hydrolase activity;GO:0019222//regulation of metabolic process;GO:0043087//regulation of GTPase activity;GO:0065009//regulation of molecular function;GO:0065007//biological regulation;GO:0050790//regulation of catalytic activity
PA3842	304.333	76.3333	98.86	35.5033	-1.47743	7.21e-10	2.28e-08	yes	yerA	chaperone [Pseudomonas aeruginosa PAO1] [Pseudomonas aeruginosa]	-	-	-	-	-	-	GO:0051223//regulation of protein transport;GO:0051704//multi-organism process;GO:0051049//regulation of transport;GO:0050789//regulation of biological process;GO:0065007//biological regulation;GO:0032880//regulation of protein localization;GO:0070201//regulation of establishment of protein localization;GO:0032879//regulation of localization
PA3866	916.2	2124.23	45.0233	162.03	1.84752	1.7e-18	1.2e-16	yes	pys2	pyocin protein [Pseudomonas aeruginosa]	-	-	-	-	-	-	-
PA3880	197.333	50.3333	55.6167	24.3033	-1.19436	0.00453311	0.0292912	yes	-	zinc-binding protein [Pseudomonas aeruginosa RP73] [Pseudomonas aeruginosa]	-	-	-	-	-	-	-
PA3905	32.6667	53.6667	7.02667	17.3767	1.30624	0.000454748	0.00455809	yes	-	Uncharacterised protein [Pseudomonas aeruginosa]	-	-	-	-	-	-	-
PA3907	18.3333	32.3333	2.6	6.81333	1.38985	0.000597729	0.00571701	yes	-	restriction endonuclease fold toxin 5 family protein [Pseudomonas aeruginosa PAO581] [Pseudomonas aeruginosa]	-	-	-	-	-	-	GO:0006807//nitrogen compound metabolic process;GO:0046483//heterocycle metabolic process;GO:0090304//nucleic acid metabolic process;GO:0009987//cellular process;GO:0006139//nucleobase-containing compound metabolic process;GO:0006725//cellular aromatic compound metabolic process;GO:0044237//cellular metabolic process;GO:0044238//primary metabolic process;GO:1901360//organic cyclic compound metabo…
PA3911	48.6667	14	10.4067	4.34	-1.26174	0.00421424	0.0276815	yes	yhbT	SCP2 domain-containing protein [Pseudomonas aeruginosa]	-	-	-	-	-	-	-
PA3927	76.3333	27	10.9633	5.27667	-1.05499	0.00423699	0.0277933	yes	yeaM	transcriptional regulator [Pseudomonas aeruginosa MPAO1/P1] [Pseudomonas aeruginosa]	-	-	-	-	-	GO:0001071//nucleic acid binding transcription factor activity;GO:1901363//heterocyclic compound binding;GO:0097159//organic cyclic compound binding;GO:0003676//nucleic acid binding;GO:0003677//DNA binding;GO:0005488//binding	GO:0060255//regulation of macromolecule metabolic process;GO:0009987//cellular process;GO:0071704//organic substance metabolic process;GO:0044260//cellular macromolecule metabolic process;GO:0009058//biosynthetic process;GO:0009059//macromolecule biosynthetic process;GO:0010468//regulation of gene expression;GO:0034645//cellular macromolecule biosynthetic process;GO:0065007//biological regulation…
PA0040	50.3133	87.08	3.29	9.07667	1.46407	9.43e-05	0.00114724	yes	cdiB	hemolysin activation/secretion protein [Pseudomonas aeruginosa PAK] [Pseudomonas aeruginosa]	-	-	-	-	-	-	-
PA3928	28	39.3333	18.38	38.79	1.07755	0.00304043	0.0214958	yes	-	DUF2474 domain-containing protein [Pseudomonas aeruginosa]	-	-	-	-	-	-	-
PA3930	1718	2540.67	132.88	287.4	1.11294	1.81e-14	8.98e-13	yes	cydA	cyanide insensitive terminal oxidase [Pseudomonas aeruginosa PAO1] [Pseudomonas aeruginosa]	Environmental Information Processing;Metabolism	Global and Overview;Energy metabolism;Signal transduction	ko01100//Metabolic pathways;ko02020//Two-component system;ko00190//Oxidative phosphorylation	K00425	-	-	-
PA3931	386	537.333	55.1567	111.82	1.01957	3.42e-09	9.78e-08	yes	metQ	YaeC family lipoprotein [Pseudomonas sp. P179]	Environmental Information Processing	Membrane transport	ko02010//ABC transporters	K02073	-	-	-
PA3932	88.3333	154.333	10.05	24.7933	1.30276	1.09e-06	2.06e-05	yes	flbD	transcriptional regulator [Pseudomonas aeruginosa]	-	-	-	-	-	-	-
PA3934	414.333	618.333	22.69	50.3867	1.15099	6.59e-11	2.41e-09	yes	YSL8	possible membrane protein [Pseudomonas aeruginosa LESB58] [Pseudomonas aeruginosa]	-	-	-	-	-	-	-
PA3935	21.6667	67.3333	2.90667	13.6267	2.229	3.06e-10	1e-08	yes	tauD	taurine dioxygenase [Pseudomonas aeruginosa PAO1] [Pseudomonas aeruginosa]	Metabolism	Energy metabolism;Metabolism of other amino acids	ko00920//Sulfur metabolism;ko00430//Taurine and hypotaurine metabolism	K03119	-	GO:0016491//oxidoreductase activity;GO:0003824//catalytic activity	GO:0044699//single-organism process;GO:0008152//metabolic process;GO:0044710//single-organism metabolic process
PA3936	2	15.3333	0.32	2.91667	3.18818	2.96e-05	0.00041919	yes	tauC	taurine ABC transporter permease [Pseudomonas aeruginosa PAO1] [Pseudomonas aeruginosa]	Environmental Information Processing;Metabolism	Membrane transport;Energy metabolism	ko02010//ABC transporters;ko00920//Sulfur metabolism	K15552	GO:0044425//membrane part;GO:0016020//membrane;GO:0031224//intrinsic component of membrane	-	-
PA3938	62	127.667	6.79333	20.4	1.58638	6.54e-09	1.82e-07	yes	tauA	taurine-binding protein [Pseudomonas aeruginosa PAO1] [Pseudomonas aeruginosa]	Metabolism;Environmental Information Processing	Membrane transport;Energy metabolism	ko02010//ABC transporters;ko00920//Sulfur metabolism	K15551	GO:0005623//cell;GO:0044464//cell part	-	-
PA3941	39.3333	7	7.23333	1.70667	-2.08348	0.00124584	0.0104963	yes	At2g33255	HAD hydrolase, family IA [Pseudomonas sp. P179]	-	-	-	-	-	-	-
PA3955	20	29	3.42667	7.34333	1.09963	0.0057719	0.0352466	yes	-	membrane protein [Pseudomonas aeruginosa YL84] [Pseudomonas aeruginosa]	-	-	-	-	-	-	-
PA4023	68.6667	136.667	5.38667	14.75	1.45325	4.92e-07	9.94e-06	yes	yhdG	transporter [Pseudomonas aeruginosa PAO1] [Pseudomonas aeruginosa]	-	-	-	-	GO:0031224//intrinsic component of membrane;GO:0044425//membrane part;GO:0016020//membrane	GO:0005342//organic acid transmembrane transporter activity;GO:0022891//substrate-specific transmembrane transporter activity;GO:0046943//carboxylic acid transmembrane transporter activity;GO:0022857//transmembrane transporter activity;GO:0022892//substrate-specific transporter activity;GO:0015075//ion transmembrane transporter activity;GO:0008514//organic anion transmembrane transporter activity…	-
PA4091	219.333	319.333	15.75	33.5067	1.0891	1.32e-08	3.49e-07	yes	hpaB	4-hydroxyphenylacetate 3-monooxygenase [Pseudomonas aeruginosa]	Metabolism	Amino acid metabolism;Global and Overview	ko01120//Microbial metabolism in diverse environments;ko01220//Degradation of aromatic compounds;ko00350//Tyrosine metabolism	K00483	-	GO:1901363//heterocyclic compound binding;GO:1901265//nucleoside phosphate binding;GO:0005488//binding;GO:0004497//monooxygenase activity;GO:0016491//oxidoreductase activity;GO:0097159//organic cyclic compound binding;GO:0003824//catalytic activity;GO:0036094//small molecule binding;GO:0000166//nucleotide binding	GO:0044710//single-organism metabolic process;GO:0009987//cellular process;GO:0019439//aromatic compound catabolic process;GO:0044248//cellular catabolic process;GO:0018958//phenol-containing compound metabolic process;GO:0044699//single-organism process;GO:0071704//organic substance metabolic process;GO:0008152//metabolic process;GO:0006725//cellular aromatic compound metabolic process;GO:004423…
PA4092	42.3333	63.3333	9.40333	19.1267	1.02434	0.00321352	0.022406	yes	hpaC	4-hydroxyphenylacetate 3-monooxygenase small subunit [Pseudomonas aeruginosa PAO1] [Pseudomonas aeruginosa]	Metabolism	Global and Overview;Amino acid metabolism	ko01100//Metabolic pathways;ko01120//Microbial metabolism in diverse environments;ko01220//Degradation of aromatic compounds;ko00350//Tyrosine metabolism	K00484	-	GO:0097367//carbohydrate derivative binding;GO:1901363//heterocyclic compound binding;GO:0016646//oxidoreductase activity, acting on the CH-NH group of donors, NAD or NADP as acceptor;GO:0036094//small molecule binding;GO:0000166//nucleotide binding;GO:0016491//oxidoreductase activity;GO:0005488//binding;GO:0016645//oxidoreductase activity, acting on the CH-NH group of donors;GO:0032553//ribonucl…	GO:0071704//organic substance metabolic process;GO:0009987//cellular process;GO:0044710//single-organism metabolic process;GO:1901615//organic hydroxy compound metabolic process;GO:1901360//organic cyclic compound metabolic process;GO:0044699//single-organism process;GO:0008152//metabolic process;GO:0009056//catabolic process;GO:0044237//cellular metabolic process;GO:0018958//phenol-containing co…
PA4100	45.3333	87	3.00333	8.44333	1.49125	9.63e-07	1.85e-05	yes	alkJ	dehydrogenase [Pseudomonas aeruginosa C40] [Pseudomonas aeruginosa]	-	-	-	-	-	GO:0036094//small molecule binding;GO:0016614//oxidoreductase activity, acting on CH-OH group of donors;GO:0016491//oxidoreductase activity;GO:0003824//catalytic activity;GO:0097159//organic cyclic compound binding;GO:0005488//binding;GO:1901363//heterocyclic compound binding;GO:1901265//nucleoside phosphate binding;GO:0000166//nucleotide binding	GO:0044699//single-organism process;GO:0008152//metabolic process;GO:0044710//single-organism metabolic process
PA4106	5	15.6667	0.686667	3.66667	2.41679	0.00776213	0.0445141	yes	PA4106	UPF0276 protein [Pseudomonas aeruginosa BWHPSA018] [Pseudomonas aeruginosa]	-	-	-	-	-	-	-
PA4121	20	35.6667	3.35333	9.92667	1.56571	0.00344054	0.0235747	yes	hpaG	4-hydroxyphenylacetate degradation bifunctional isomerase/decarboxylase [Pseudomonas aeruginosa PAO581] [Pseudomonas aeruginosa]	Metabolism	Global and Overview;Amino acid metabolism	ko01120//Microbial metabolism in diverse environments;ko01220//Degradation of aromatic compounds;ko00350//Tyrosine metabolism	K05921	-	GO:0016853//isomerase activity;GO:0003824//catalytic activity;GO:0016863//intramolecular oxidoreductase activity, transposing C=C bonds;GO:0016830//carbon-carbon lyase activity;GO:0016860//intramolecular oxidoreductase activity;GO:0016831//carboxy-lyase activity;GO:0016829//lyase activity	GO:0008152//metabolic process;GO:0044237//cellular metabolic process;GO:0044248//cellular catabolic process;GO:1901615//organic hydroxy compound metabolic process;GO:0006725//cellular aromatic compound metabolic process;GO:0071704//organic substance metabolic process;GO:1901361//organic cyclic compound catabolic process;GO:0019336//phenol-containing compound catabolic process;GO:1901616//organic …
PA4122	61	105.667	8.68667	22.0733	1.34543	1.95e-06	3.52e-05	yes	hpaG	4-hydroxyphenylacetate degradation bifunctional isomerase/decarboxylase [Pseudomonas aeruginosa PAO581] [Pseudomonas aeruginosa]	Metabolism	Amino acid metabolism;Global and Overview	ko01120//Microbial metabolism in diverse environments;ko01220//Degradation of aromatic compounds;ko00350//Tyrosine metabolism	K05921	-	GO:0016863//intramolecular oxidoreductase activity, transposing C=C bonds;GO:0016830//carbon-carbon lyase activity;GO:0016829//lyase activity;GO:0016860//intramolecular oxidoreductase activity;GO:0016853//isomerase activity;GO:0016831//carboxy-lyase activity;GO:0003824//catalytic activity	GO:0044237//cellular metabolic process;GO:0009987//cellular process;GO:1901360//organic cyclic compound metabolic process;GO:0019439//aromatic compound catabolic process;GO:0019336//phenol-containing compound catabolic process;GO:0008152//metabolic process;GO:1901615//organic hydroxy compound metabolic process;GO:0009056//catabolic process;GO:0006725//cellular aromatic compound metabolic process;…
PA4123	125	200	9.72	22.5867	1.21644	2.89e-07	6.11e-06	yes	hpcC	5-carboxy-2-hydroxymuconate semialdehyde dehydrogenase [Pseudomonas aeruginosa PAO1] [Pseudomonas aeruginosa]	Metabolism	Global and Overview;Amino acid metabolism	ko01120//Microbial metabolism in diverse environments;ko01220//Degradation of aromatic compounds;ko00350//Tyrosine metabolism	K00151	-	GO:0016491//oxidoreductase activity;GO:0003824//catalytic activity;GO:0016903//oxidoreductase activity, acting on the aldehyde or oxo group of donors;GO:0016620//oxidoreductase activity, acting on the aldehyde or oxo group of donors, NAD or NADP as acceptor	GO:0019336//phenol-containing compound catabolic process;GO:0018958//phenol-containing compound metabolic process;GO:0008152//metabolic process;GO:0044699//single-organism process;GO:0044710//single-organism metabolic process;GO:1901615//organic hydroxy compound metabolic process;GO:0071704//organic substance metabolic process;GO:0044237//cellular metabolic process;GO:1901360//organic cyclic comp…
PA4139	175.333	783	66.6967	404.893	2.60186	1.14e-21	1e-19	yes	-	Uncharacterised protein [Serratia marcescens]	-	-	-	-	-	-	-
PA4140	81.6667	184	5.12667	16.1567	1.65604	1.13e-10	4.03e-09	yes	GULO	FAD-linked oxidase [Pseudomonas aeruginosa]	-	-	-	-	-	GO:0097159//organic cyclic compound binding;GO:1901265//nucleoside phosphate binding;GO:0005488//binding;GO:0036094//small molecule binding;GO:0000166//nucleotide binding;GO:0003824//catalytic activity;GO:0016614//oxidoreductase activity, acting on CH-OH group of donors;GO:1901363//heterocyclic compound binding;GO:0016491//oxidoreductase activity;GO:0016616//oxidoreductase activity, acting on the…	GO:0008152//metabolic process;GO:0044710//single-organism metabolic process;GO:0044699//single-organism process
PA4150	315.667	450.333	36.5267	76.05	1.058	1.51e-09	4.53e-08	yes	acoA	dehydrogenase E1 component [Pseudomonas aeruginosa PAO1] [Pseudomonas aeruginosa]	Metabolism	Carbohydrate metabolism;Global and Overview	ko01100//Metabolic pathways;ko01110//Biosynthesis of secondary metabolites;ko01120//Microbial metabolism in diverse environments;ko01130//Biosynthesis of antibiotics;ko01200//Carbon metabolism;ko00620//Pyruvate metabolism;ko00010//Glycolysis / Gluconeogenesis;ko00020//Citrate cycle (TCA cycle)	K00161	-	GO:0016491//oxidoreductase activity;GO:0016903//oxidoreductase activity, acting on the aldehyde or oxo group of donors;GO:0003824//catalytic activity	GO:0044710//single-organism metabolic process;GO:0008152//metabolic process;GO:0044699//single-organism process
PA4151	520.333	926	57.1933	142.937	1.32146	1.39e-11	5.5e-10	yes	acoB	acetoin catabolism protein AcoB [Pseudomonas aeruginosa PAO1] [Pseudomonas aeruginosa]	Metabolism	Carbohydrate metabolism;Global and Overview	ko01100//Metabolic pathways;ko01110//Biosynthesis of secondary metabolites;ko01120//Microbial metabolism in diverse environments;ko01130//Biosynthesis of antibiotics;ko01200//Carbon metabolism;ko00620//Pyruvate metabolism;ko00010//Glycolysis / Gluconeogenesis;ko00020//Citrate cycle (TCA cycle)	K00162	-	-	-
PA4152	307	469.333	30.86	68.16	1.14319	1.02e-09	3.16e-08	yes	acoC	branched-chain alpha-keto acid dehydrogenase subunit E2 [Pseudomonas aeruginosa PAO1] [Pseudomonas aeruginosa]	Metabolism	Global and Overview;Carbohydrate metabolism	ko01100//Metabolic pathways;ko01110//Biosynthesis of secondary metabolites;ko01120//Microbial metabolism in diverse environments;ko01130//Biosynthesis of antibiotics;ko01200//Carbon metabolism;ko00620//Pyruvate metabolism;ko00010//Glycolysis / Gluconeogenesis;ko00020//Citrate cycle (TCA cycle)	K00627	-	GO:0003824//catalytic activity	-
PA0422	75	99.6667	14.4267	29.7467	1.04399	0.000320581	0.00338546	yes	yceJ	Nickel-dependent hydrogenase B-type cytochrome subunit [Pseudomonas sp. HMSC05H02]	-	-	-	-	-	-	-
PA4181	250.333	52	39.1267	11.53	-1.76276	1.51e-12	6.49e-11	yes	-	B3/4 domain protein [Pseudomonas aeruginosa PAO581] [Pseudomonas aeruginosa]	-	-	-	-	-	GO:0016876//ligase activity, forming aminoacyl-tRNA and related compounds;GO:0003676//nucleic acid binding;GO:0001883//purine nucleoside binding;GO:0003824//catalytic activity;GO:0016874//ligase activity;GO:0016875//ligase activity, forming carbon-oxygen bonds;GO:0001882//nucleoside binding;GO:0005488//binding;GO:0032550//purine ribonucleoside binding;GO:1901363//heterocyclic compound binding;GO:…	-
PA4191	17	42.3333	1.87	7.62	2.02675	3.45e-05	0.000482305	yes	DDB_G0283291	iron oxidase [Pseudomonas aeruginosa]	-	-	-	-	-	GO:0016491//oxidoreductase activity;GO:0016705//oxidoreductase activity, acting on paired donors, with incorporation or reduction of molecular oxygen;GO:0043169//cation binding;GO:0005488//binding;GO:0003824//catalytic activity;GO:0043167//ion binding	GO:0008152//metabolic process;GO:0044710//single-organism metabolic process;GO:0044699//single-organism process
PA4195	29.3333	56	4.07333	10.2033	1.32476	0.00414015	0.027324	yes	glnH	ABC transporter [Pseudomonas aeruginosa PAO1] [Pseudomonas aeruginosa]	-	-	-	-	-	-	GO:0051179//localization;GO:0051234//establishment of localization
PA4209	2387.67	517.667	268.61	82.6433	-1.70054	5.08e-27	6.42e-25	yes	sfmM3	phenazine-specific methyltransferase [Pseudomonas aeruginosa PAO1] [Pseudomonas aeruginosa]	-	-	-	-	-	GO:0003824//catalytic activity;GO:0016741//transferase activity, transferring one-carbon groups;GO:0008168//methyltransferase activity;GO:0016740//transferase activity	GO:0008152//metabolic process
PA4211	3635.75	966.207	838.203	311.527	-1.42794	4.34e-16	2.44e-14	yes	phzB1	phenazine biosynthesis protein phzB 1 [Pseudomonas aeruginosa]	-	-	-	-	-	-	-
PA4212	2604.31	365.66	239.39	56.4367	-2.08466	6.51e-07	1.28e-05	yes	phzC	phenazine biosynthesis protein PhzC [Pseudomonas aeruginosa PAO1] [Pseudomonas aeruginosa]	Metabolism	Amino acid metabolism;Global and Overview	ko01100//Metabolic pathways;ko01110//Biosynthesis of secondary metabolites;ko01130//Biosynthesis of antibiotics;ko01230//Biosynthesis of amino acids;ko00400//Phenylalanine, tyrosine and tryptophan biosynthesis	K01626	-	-	-
PA4217	3685	1043.67	342.69	142.273	-1.26824	5.81e-21	4.89e-19	yes	hpxO	flavin-dependent oxidoreductase [Pseudomonas aeruginosa]	-	-	-	-	-	-	-
PA4317	114	152.333	17.45	34.9167	1.00069	2.72e-05	0.000386523	yes	-	probable proline and glycine rich transmembrane protein [Pseudomonas aeruginosa 18A] [Pseudomonas aeruginosa]	-	-	-	-	-	-	-
PA4321	13	27.3333	1.16667	3.63	1.63758	0.000216116	0.00237343	yes	-	DUF4350 domain-containing protein [Pseudomonas aeruginosa]	-	-	-	-	-	-	-
PA0438	67.3333	91.6667	6.06667	12.39	1.0302	0.000129951	0.0015332	yes	codB	cytosine permease [Pseudomonas aeruginosa PAO1] [Pseudomonas aeruginosa]	-	-	-	-	GO:0016020//membrane;GO:0044425//membrane part;GO:0031224//intrinsic component of membrane	GO:0005350//pyrimidine nucleobase transmembrane transporter activity;GO:0022892//substrate-specific transporter activity;GO:0005215//transporter activity;GO:0022857//transmembrane transporter activity;GO:0015205//nucleobase transmembrane transporter activity;GO:0022891//substrate-specific transmembrane transporter activity	GO:0044765//single-organism transport;GO:0006810//transport;GO:1902578//single-organism localization;GO:0044699//single-organism process;GO:0051234//establishment of localization;GO:0051179//localization;GO:0015855//pyrimidine nucleobase transport;GO:0071702//organic substance transport;GO:0071705//nitrogen compound transport;GO:0015851//nucleobase transport
PA0439	56.3333	176	4.92333	21.9867	2.15892	1.08e-17	6.87e-16	yes	preA	dihydropyrimidine dehydrogenase subunit B [Pseudomonas aeruginosa MPAO1/P1] [Pseudomonas aeruginosa]	Metabolism	Global and Overview;Nucleotide metabolism;Metabolism of cofactors and vitamins;Metabolism of other amino acids	ko01100//Metabolic pathways;ko00240//Pyrimidine metabolism;ko00410//beta-Alanine metabolism;ko00770//Pantothenate and CoA biosynthesis	K17723	-	-	-
PA0440	39	132.667	3.22	15.7067	2.28624	3.1e-17	1.85e-15	yes	sudA	oxidoreductase [Pseudomonas aeruginosa PAO1] [Pseudomonas aeruginosa]	Metabolism	Metabolism of cofactors and vitamins;Nucleotide metabolism;Global and Overview;Metabolism of other amino acids	ko01100//Metabolic pathways;ko00240//Pyrimidine metabolism;ko00410//beta-Alanine metabolism;ko00770//Pantothenate and CoA biosynthesis	K17722	-	GO:0005488//binding;GO:0051540//metal cluster binding	GO:0044699//single-organism process;GO:0044710//single-organism metabolic process;GO:0008152//metabolic process
PA4349	190.667	58.6667	24.29	11.0333	-1.13849	2.6e-05	0.000373877	yes	-	acyl-CoA dehydrogenase [Pseudomonas aeruginosa RP73] [Pseudomonas aeruginosa]	-	-	-	-	-	-	-
PA0441	205.667	498.667	15.88	57.8533	1.86519	4.25e-22	4.08e-20	yes	dht	D-hydantoinase/dihydropyrimidinase [Pseudomonas aeruginosa PAO1] [Pseudomonas aeruginosa]	Metabolism	Metabolism of cofactors and vitamins;Global and Overview;Nucleotide metabolism;Metabolism of other amino acids	ko01100//Metabolic pathways;ko00240//Pyrimidine metabolism;ko00410//beta-Alanine metabolism;ko00770//Pantothenate and CoA biosynthesis	K01464	GO:0044424//intracellular part;GO:0044464//cell part;GO:0005622//intracellular;GO:0005623//cell	GO:0043169//cation binding;GO:0016810//hydrolase activity, acting on carbon-nitrogen (but not peptide) bonds;GO:0005488//binding;GO:0016787//hydrolase activity;GO:0043167//ion binding;GO:0003824//catalytic activity	GO:0006139//nucleobase-containing compound metabolic process;GO:0044238//primary metabolic process;GO:0044237//cellular metabolic process;GO:1901360//organic cyclic compound metabolic process;GO:0009987//cellular process;GO:0009112//nucleobase metabolic process;GO:0006206//pyrimidine nucleobase metabolic process;GO:0046483//heterocycle metabolic process;GO:0006725//cellular aromatic compound meta…
PA0443	28.3333	58.6667	2.11	6.64333	1.65466	1.02e-06	1.95e-05	yes	pucI	transporter [Pseudomonas aeruginosa PAO1] [Pseudomonas aeruginosa]	-	-	-	-	-	-	GO:1902578//single-organism localization;GO:0051234//establishment of localization;GO:0044699//single-organism process;GO:0051179//localization;GO:0044765//single-organism transport;GO:0006810//transport
PA0444	259	377.333	22.5333	49.6167	1.13876	1.68e-08	4.31e-07	yes	hyuC	allantoate amidohydrolase [Pseudomonas aeruginosa PAO1] [Pseudomonas aeruginosa]	Metabolism	Nucleotide metabolism;Global and Overview	ko01100//Metabolic pathways;ko00240//Pyrimidine metabolism	K06016	-	GO:0016810//hydrolase activity, acting on carbon-nitrogen (but not peptide) bonds;GO:0003824//catalytic activity;GO:0016787//hydrolase activity	-
PA4385	198721	55124	13500.4	5495.81	-1.2966	2.57e-24	2.75e-22	yes	groL	molecular chaperone GroEL [Pseudomonas aeruginosa PAO1] [Pseudomonas aeruginosa]	Genetic Information Processing	Folding, sorting and degradation	ko03018//RNA degradation	K04077	-	-	-
PA4386	1753	515.667	663.1	296.747	-1.15999	6.65e-12	2.7e-10	yes	groS	co-chaperonin GroES [Pseudomonas aeruginosa PAO1] [Pseudomonas aeruginosa]	-	-	-	-	-	-	-
PA0446	3643.67	661.667	332.077	89.1267	-1.89759	3.79e-39	9.57e-37	yes	DDB_G0269880	CoA transferase [Pseudomonas aeruginosa]	-	-	-	-	-	-	-
PA0044	1900.33	493.667	154.43	61.2133	-1.33504	4.13e-14	1.98e-12	yes	aexT	exoenzyme T [Pseudomonas aeruginosa PAO1] [Pseudomonas aeruginosa]	-	-	-	-	-	-	GO:0043087//regulation of GTPase activity;GO:0051704//multi-organism process;GO:0051336//regulation of hydrolase activity;GO:0050789//regulation of biological process;GO:0019222//regulation of metabolic process;GO:0065007//biological regulation;GO:0050790//regulation of catalytic activity;GO:0065009//regulation of molecular function
PA0447	16794.7	4145.67	1598.02	567.513	-1.49356	3.18e-26	3.69e-24	yes	Gcdh	glutaryl-CoA dehydrogenase [Pseudomonas aeruginosa PAO1] [Pseudomonas aeruginosa]	Metabolism	Lipid metabolism;Global and Overview;Amino acid metabolism;Xenobiotics biodegradation and metabolism	ko01100//Metabolic pathways;ko01120//Microbial metabolism in diverse environments;ko01130//Biosynthesis of antibiotics;ko00362//Benzoate degradation;ko00071//Fatty acid degradation;ko00380//Tryptophan metabolism;ko00310//Lysine degradation	K00252	-	GO:0036094//small molecule binding;GO:1901363//heterocyclic compound binding;GO:0097159//organic cyclic compound binding;GO:0003824//catalytic activity;GO:1901265//nucleoside phosphate binding;GO:0000166//nucleotide binding;GO:0016491//oxidoreductase activity;GO:0005488//binding	GO:0044699//single-organism process;GO:0008152//metabolic process;GO:0044710//single-organism metabolic process
PA4442	1990.67	4157.67	117.66	360.75	1.61638	5.15e-34	9.87e-32	yes	cysNC	bifunctional sulfate adenylyltransferase subunit 1/adenylylsulfate kinase [Pseudomonas aeruginosa PAO1] [Pseudomonas aeruginosa]	Metabolism	Metabolism of other amino acids;Biosynthesis of other secondary metabolites;Nucleotide metabolism;Global and Overview;Energy metabolism	ko01100//Metabolic pathways;ko01120//Microbial metabolism in diverse environments;ko01130//Biosynthesis of antibiotics;ko00230//Purine metabolism;ko00920//Sulfur metabolism;ko00261//Monobactam biosynthesis;ko00450//Selenocompound metabolism	K00955	-	-	-
PA4443	862.667	1727	105.84	305.897	1.53116	7.8e-25	8.67e-23	yes	cysD	sulfate adenylyltransferase subunit 2 [Pseudomonas aeruginosa PAO1] [Pseudomonas aeruginosa]	Metabolism	Global and Overview;Energy metabolism;Nucleotide metabolism;Metabolism of other amino acids;Biosynthesis of other secondary metabolites	ko01100//Metabolic pathways;ko01120//Microbial metabolism in diverse environments;ko01130//Biosynthesis of antibiotics;ko00230//Purine metabolism;ko00920//Sulfur metabolism;ko00261//Monobactam biosynthesis;ko00450//Selenocompound metabolism	K00957	-	GO:0032550//purine ribonucleoside binding;GO:0097367//carbohydrate derivative binding;GO:0001883//purine nucleoside binding;GO:0016779//nucleotidyltransferase activity;GO:0016772//transferase activity, transferring phosphorus-containing groups;GO:1901363//heterocyclic compound binding;GO:0004779//sulfate adenylyltransferase activity;GO:0097159//organic cyclic compound binding;GO:0036094//small mo…	GO:0044237//cellular metabolic process;GO:0009058//biosynthetic process;GO:0009987//cellular process;GO:0006790//sulfur compound metabolic process;GO:0044249//cellular biosynthetic process;GO:0044272//sulfur compound biosynthetic process;GO:0008152//metabolic process
PA4468	10374	3460.67	1899.31	906.243	-1.06751	1.17e-13	5.57e-12	yes	sodA	superoxide dismutase [Pseudomonas aeruginosa PAO1] [Pseudomonas aeruginosa]	-	-	-	-	-	-	-
PA4469	10003	2972.67	2502.92	1070.05	-1.22594	9.23e-20	7.33e-18	yes	-	FOG: TPR repeat [Pseudomonas aeruginosa 18A] [Pseudomonas aeruginosa]	-	-	-	-	-	-	-
PA4470	19333	5509.33	1575.57	648.02	-1.28176	6.1e-22	5.56e-20	yes	fumC1	class II fumarate hydratase [Pseudomonas aeruginosa]	Metabolism	Carbohydrate metabolism;Global and Overview	ko01100//Metabolic pathways;ko01110//Biosynthesis of secondary metabolites;ko01120//Microbial metabolism in diverse environments;ko01130//Biosynthesis of antibiotics;ko01200//Carbon metabolism;ko00620//Pyruvate metabolism;ko00020//Citrate cycle (TCA cycle)	K01679	-	-	-
PA4471	2268	627.667	646.53	264.537	-1.28925	2.96e-18	2.06e-16	yes	-	FagA [Pseudomonas aeruginosa]	-	-	-	-	-	-	-
PA4553	879	275.333	168.487	75.7967	-1.15243	2.04e-11	7.92e-10	yes	-	type 4 fimbrial biogenesis protein PilX [Pseudomonas aeruginosa PAO1] [Pseudomonas aeruginosa]	-	-	-	-	-	-	GO:0040011//locomotion;GO:0051179//localization;GO:0044763//single-organism cellular process;GO:0048870//cell motility;GO:0051674//localization of cell;GO:0009987//cellular process;GO:0044699//single-organism process;GO:0006928//movement of cell or subcellular component
PA4563	174.667	268.333	69.97	159.673	1.19031	6.09e-08	1.43e-06	yes	rpsT	30S ribosomal protein S20 [Pseudomonas aeruginosa PAO1] [Pseudomonas aeruginosa]	Genetic Information Processing	Translation	ko03010//Ribosome	K02968	GO:0005623//cell;GO:0030529//intracellular ribonucleoprotein complex;GO:0032991//macromolecular complex;GO:1990904//ribonucleoprotein complex;GO:0044424//intracellular part;GO:0005622//intracellular;GO:0044464//cell part	GO:0003676//nucleic acid binding;GO:0097159//organic cyclic compound binding;GO:0005488//binding;GO:0003723//RNA binding;GO:1901363//heterocyclic compound binding;GO:0005198//structural molecule activity	GO:0008152//metabolic process;GO:0043170//macromolecule metabolic process;GO:0071704//organic substance metabolic process;GO:0010467//gene expression
PA4570	7761	2375.33	3824.68	1658.26	-1.20567	5.31e-10	1.7e-08	yes	-	hypothetical protein HMPREF3150_04350 [Pseudomonas sp. HMSC05H02]	-	-	-	-	-	-	-
PA4582	49.3333	21960.7	4.85333	3125.09	9.33071	0	0	yes	PYRAB06580	SPFH domain / Band 7 family protein [Pseudomonas aeruginosa PAO581] [Pseudomonas aeruginosa]	-	-	-	-	-	-	-
PA4583	171.333	3.66667	15.87	0.443333	-5.16177	5.05e-30	7.39e-28	yes	rtcB	RNA-splicing ligase RtcB [Pseudomonas aeruginosa]	-	-	-	-	-	-	-
PA4584	126.333	10554.7	17.5867	2122.81	6.91535	0	0	yes	ycgL	nucleotidyltransferase [Pseudomonas aeruginosa]	-	-	-	-	-	-	-
PA4585	40	4260.33	4.40667	690.207	7.2912	1.53e-281	2.83e-278	yes	rtcA	RNA 3'-terminal-phosphate cyclase [Pseudomonas aeruginosa PAO1] [Pseudomonas aeruginosa]	-	-	-	-	GO:0044424//intracellular part;GO:0044464//cell part;GO:0005622//intracellular;GO:0005623//cell	GO:0097367//carbohydrate derivative binding;GO:0009975//cyclase activity;GO:0003824//catalytic activity;GO:0016779//nucleotidyltransferase activity;GO:0005488//binding;GO:0016740//transferase activity;GO:0016772//transferase activity, transferring phosphorus-containing groups;GO:0032550//purine ribonucleoside binding;GO:0097159//organic cyclic compound binding;GO:0001883//purine nucleoside bindin…	GO:0010467//gene expression;GO:0008152//metabolic process;GO:0043170//macromolecule metabolic process;GO:0071704//organic substance metabolic process
PA4586	0	55.3333	0.001	24.2367	14.5649	2.03e-26	2.4e-24	yes	-	lipoprotein [Pseudomonas aeruginosa BL10] [Pseudomonas aeruginosa]	-	-	-	-	-	-	-
PA4587	706	1201	76.3267	189.133	1.30914	1.25e-18	8.92e-17	yes	ccpA	cytochrome C551 peroxidase [Pseudomonas aeruginosa PAO1] [Pseudomonas aeruginosa]	-	-	-	-	-	-	-
PA4588	504.667	158	42.4433	19.44	-1.12651	1.27e-09	3.89e-08	yes	gdhA	glutamate dehydrogenase [Pseudomonas aeruginosa BL03] [Pseudomonas aeruginosa]	Metabolism	Amino acid metabolism;Energy metabolism;Global and Overview	ko01100//Metabolic pathways;ko00910//Nitrogen metabolism;ko00250//Alanine, aspartate and glutamate metabolism;ko00220//Arginine biosynthesis	K00262	-	GO:0016491//oxidoreductase activity;GO:0016639//oxidoreductase activity, acting on the CH-NH2 group of donors, NAD or NADP as acceptor;GO:0003824//catalytic activity;GO:0016638//oxidoreductase activity, acting on the CH-NH2 group of donors	GO:0044710//single-organism metabolic process;GO:0008152//metabolic process;GO:0044699//single-organism process
PA4610	74.6667	19	19.4867	6.34667	-1.61842	0.00236403	0.0175627	yes	-	copper transporter [Pseudomonas aeruginosa WC55] [Pseudomonas aeruginosa]	-	-	-	-	-	-	-
PA4613	685	29.6667	48.6933	2.99667	-4.02229	1.61e-41	4.48e-39	yes	katB	catalase [Pseudomonas aeruginosa PAO1] [Pseudomonas aeruginosa]	Metabolism	Amino acid metabolism;Global and Overview;Carbohydrate metabolism	ko01110//Biosynthesis of secondary metabolites;ko01130//Biosynthesis of antibiotics;ko01200//Carbon metabolism;ko00630//Glyoxylate and dicarboxylate metabolism;ko00380//Tryptophan metabolism	K03781	GO:0044464//cell part;GO:0005623//cell	GO:0043169//cation binding;GO:0016209//antioxidant activity;GO:0046906//tetrapyrrole binding;GO:0005488//binding;GO:0003824//catalytic activity;GO:1901363//heterocyclic compound binding;GO:0097159//organic cyclic compound binding;GO:0043167//ion binding	GO:0044237//cellular metabolic process;GO:0044710//single-organism metabolic process;GO:0009987//cellular process;GO:0006950//response to stress;GO:0044699//single-organism process;GO:0072593//reactive oxygen species metabolic process;GO:0042743//hydrogen peroxide metabolic process;GO:0050896//response to stimulus;GO:0008152//metabolic process
PA4625	1203.33	3640.67	20.9433	90.21	2.1068	5.24e-43	1.53e-40	yes	hxuA	hemagglutination protein [Pseudomonas aeruginosa]	-	-	-	-	-	-	-
PA4635	240.667	353	38.4933	77.8833	1.01671	1.32e-05	0.000201551	yes	mgtC	Mg(2+) transport ATPase protein C [Pseudomonas aeruginosa 18A] [Pseudomonas aeruginosa]	-	-	-	-	-	-	-
PA4642	18.6667	31.3333	7.41	17.91	1.27322	0.00580845	0.0353393	yes	-	aminopeptidase [Pseudomonas aeruginosa VRFPA03] [Pseudomonas aeruginosa]	-	-	-	-	-	-	-
PA0474	0	4.66667	0.001	2.56333	11.3238	0.00198779	0.015111	yes	Acot13	esterase [Pseudomonas aeruginosa PAO1] [Pseudomonas aeruginosa]	-	-	-	-	-	GO:0003824//catalytic activity	-
PA4690	110	35.6667	20.11	9.75667	-1.04345	0.00118574	0.0100597	yes	pqiA	paraquat-inducible protein A-like protein [Pseudomonas aeruginosa UCBPP-PA14] [Pseudomonas aeruginosa]	-	-	-	-	-	-	-
PA4759	4553.67	709.333	628.393	149.13	-2.0751	2.9e-33	5.38e-31	yes	dapB	dihydrodipicolinate reductase [Pseudomonas aeruginosa PAO1] [Pseudomonas aeruginosa]	Metabolism	Amino acid metabolism;Biosynthesis of other secondary metabolites;Global and Overview	ko01100//Metabolic pathways;ko01110//Biosynthesis of secondary metabolites;ko01120//Microbial metabolism in diverse environments;ko01130//Biosynthesis of antibiotics;ko01230//Biosynthesis of amino acids;ko00300//Lysine biosynthesis;ko00261//Monobactam biosynthesis	K00215	-	GO:0005488//binding;GO:1901363//heterocyclic compound binding;GO:0016725//oxidoreductase activity, acting on CH or CH2 groups;GO:0003824//catalytic activity;GO:0016628//oxidoreductase activity, acting on the CH-CH group of donors, NAD or NADP as acceptor;GO:0036094//small molecule binding;GO:1901265//nucleoside phosphate binding;GO:0043167//ion binding;GO:0043168//anion binding;GO:0000166//nucleo…	GO:1901607//alpha-amino acid biosynthetic process;GO:0046394//carboxylic acid biosynthetic process;GO:0008152//metabolic process;GO:0006553//lysine metabolic process;GO:0009067//aspartate family amino acid biosynthetic process;GO:0009058//biosynthetic process;GO:1901605//alpha-amino acid metabolic process;GO:0043436//oxoacid metabolic process;GO:0009987//cellular process;GO:0006520//cellular amin…
PA4760	5829	1066.67	573.5	159.64	-1.84497	1.36e-28	1.8e-26	yes	dnaJ	molecular chaperone DnaJ [Pseudomonas aeruginosa PAO1] [Pseudomonas aeruginosa]	-	-	-	-	GO:0005622//intracellular;GO:0005623//cell;GO:0044464//cell part;GO:0044424//intracellular part	GO:0005488//binding;GO:0043169//cation binding;GO:0046872//metal ion binding;GO:0005515//protein binding;GO:0046914//transition metal ion binding;GO:0043167//ion binding	GO:0009628//response to abiotic stimulus;GO:0009266//response to temperature stimulus;GO:0043170//macromolecule metabolic process;GO:0009408//response to heat;GO:0044237//cellular metabolic process;GO:0008152//metabolic process;GO:0034645//cellular macromolecule biosynthetic process;GO:0006259//DNA metabolic process;GO:0044249//cellular biosynthetic process;GO:0050896//response to stimulus;GO:000…
PA4761	51156.7	11911	2984.1	1032.76	-1.53079	4.95e-30	7.39e-28	yes	dnaK	molecular chaperone DnaK [Pseudomonas aeruginosa PAO1] [Pseudomonas aeruginosa]	Genetic Information Processing	Folding, sorting and degradation	ko03018//RNA degradation	K04043	-	GO:0005488//binding;GO:0097159//organic cyclic compound binding;GO:0017111//nucleoside-triphosphatase activity;GO:0003824//catalytic activity;GO:0001882//nucleoside binding;GO:0032550//purine ribonucleoside binding;GO:0032549//ribonucleoside binding;GO:1901363//heterocyclic compound binding;GO:0016818//hydrolase activity, acting on acid anhydrides, in phosphorus-containing anhydrides;GO:0036094//…	GO:0043170//macromolecule metabolic process;GO:0044237//cellular metabolic process;GO:0019538//protein metabolic process;GO:0006259//DNA metabolic process;GO:0046483//heterocycle metabolic process;GO:0016310//phosphorylation;GO:1901576//organic substance biosynthetic process;GO:0006468//protein phosphorylation;GO:0044238//primary metabolic process;GO:0009059//macromolecule biosynthetic process;GO…
PA4762	1815.33	546.667	360.157	175.057	-1.0408	5.59e-05	0.000749111	yes	grpE	heat shock protein GrpE [Pseudomonas aeruginosa PAO1] [Pseudomonas aeruginosa]	-	-	-	-	GO:0044464//cell part;GO:0005622//intracellular;GO:0005623//cell;GO:0044424//intracellular part	GO:0005515//protein binding;GO:0005488//binding;GO:0046983//protein dimerization activity	GO:0050896//response to stimulus;GO:0044237//cellular metabolic process;GO:0009408//response to heat;GO:0044267//cellular protein metabolic process;GO:0050789//regulation of biological process;GO:0009987//cellular process;GO:0009628//response to abiotic stimulus;GO:0006950//response to stress;GO:0065007//biological regulation;GO:0019222//regulation of metabolic process;GO:0009266//response to tem…
PA4806	86	28.6667	14.21	6.56	-1.11514	0.00387147	0.0259515	yes	-	helix-turn-helix transcriptional regulator [Pseudomonas aeruginosa]	-	-	-	-	-	-	-
PA4810	137.667	196.667	24.6233	51.3167	1.0594	3.11e-07	6.47e-06	yes	fdoI	nitrate-inducible formate dehydrogenase, gamma subunit [Pseudomonas aeruginosa NCMG1179] [Pseudomonas aeruginosa]	Metabolism	Energy metabolism;Global and Overview;Carbohydrate metabolism	ko01100//Metabolic pathways;ko01120//Microbial metabolism in diverse environments;ko01200//Carbon metabolism;ko00630//Glyoxylate and dicarboxylate metabolism;ko00680//Methane metabolism	K00127	GO:0044464//cell part;GO:0005623//cell;GO:0043234//protein complex;GO:0044425//membrane part;GO:0016020//membrane;GO:1902494//catalytic complex;GO:0032991//macromolecular complex;GO:0031224//intrinsic component of membrane;GO:1990204//oxidoreductase complex	GO:0003824//catalytic activity;GO:0016903//oxidoreductase activity, acting on the aldehyde or oxo group of donors;GO:0016491//oxidoreductase activity;GO:0052738//oxidoreductase activity, acting on the aldehyde or oxo group of donors, with a quinone or similar compound as acceptor	GO:0006461//protein complex assembly;GO:0043623//cellular protein complex assembly;GO:0015980//energy derivation by oxidation of organic compounds;GO:0022900//electron transport chain;GO:0008152//metabolic process;GO:0022607//cellular component assembly;GO:0055114//oxidation-reduction process;GO:0045333//cellular respiration;GO:0006091//generation of precursor metabolites and energy;GO:0009987//c…
PA4814	71.3333	24.3333	3.97667	1.81	-1.13557	0.00404421	0.0268824	yes	fadH	2,4-dienoyl-CoA reductase [Pseudomonas aeruginosa]	-	-	-	-	-	-	-
PA4820	1	5.66667	0.303333	3.00667	3.30919	0.00230918	0.0172012	yes	-	membrane protein [Pseudomonas aeruginosa VRFPA03] [Pseudomonas aeruginosa]	-	-	-	-	-	-	-
PA4838	22	35	2.24667	5.02333	1.16086	0.005981	0.036164	yes	-	membrane protein [Pseudomonas aeruginosa]	-	-	-	-	-	-	-
PA4868	298.333	419.333	19.83	41.37	1.0609	1.23e-08	3.28e-07	yes	ureC	urease subunit alpha, partial [Pseudomonas aeruginosa]	Metabolism	Nucleotide metabolism;Global and Overview;Amino acid metabolism	ko01100//Metabolic pathways;ko01120//Microbial metabolism in diverse environments;ko00230//Purine metabolism;ko00220//Arginine biosynthesis	K01428	GO:0005623//cell;GO:0005622//intracellular;GO:0044424//intracellular part;GO:0044464//cell part;GO:0005737//cytoplasm;GO:0044444//cytoplasmic part	GO:0005488//binding;GO:0016810//hydrolase activity, acting on carbon-nitrogen (but not peptide) bonds;GO:0043167//ion binding;GO:0043169//cation binding;GO:0046872//metal ion binding;GO:0016787//hydrolase activity;GO:0016811//hydrolase activity, acting on carbon-nitrogen (but not peptide) bonds, in linear amides;GO:0046914//transition metal ion binding;GO:0003824//catalytic activity	GO:0071704//organic substance metabolic process;GO:0044237//cellular metabolic process;GO:0008152//metabolic process;GO:0034641//cellular nitrogen compound metabolic process;GO:0044710//single-organism metabolic process;GO:0019627//urea metabolic process;GO:0044763//single-organism cellular process;GO:0043603//cellular amide metabolic process;GO:1901564//organonitrogen compound metabolic process;…
PA4896	510.333	167.333	107.193	51.81	-1.04891	2.22e-08	5.57e-07	yes	fecI	RNA polymerase sigma factor [Pseudomonas aeruginosa PAO1] [Pseudomonas aeruginosa]	-	-	-	-	-	GO:0000988//transcription factor activity, protein binding;GO:0001071//nucleic acid binding transcription factor activity;GO:0000996//core DNA-dependent RNA polymerase binding promoter specificity activity;GO:0000990//transcription factor activity, core RNA polymerase binding	GO:0010468//regulation of gene expression;GO:0006139//nucleobase-containing compound metabolic process;GO:0009058//biosynthetic process;GO:0009059//macromolecule biosynthetic process;GO:0043170//macromolecule metabolic process;GO:0050789//regulation of biological process;GO:0060255//regulation of macromolecule metabolic process;GO:0016070//RNA metabolic process;GO:1901362//organic cyclic compound…
PA4918	205.667	311.667	34.8067	81.0733	1.21986	4.88e-08	1.17e-06	yes	PNC1	nicotinamidase [Pseudomonas aeruginosa]	Metabolism	Global and Overview;Metabolism of cofactors and vitamins	ko01100//Metabolic pathways;ko00760//Nicotinate and nicotinamide metabolism	K08281	-	-	-
PA4986	49.6667	81	2.93333	7.24667	1.30478	0.000366933	0.00377601	yes	-	oxidoreductase [Pseudomonas aeruginosa]	-	-	-	-	-	-	-
PA5024	19.3333	30	2.2	5.12	1.21864	0.00386125	0.0259142	yes	ytnM	anion permease [Pseudomonas aeruginosa]	-	-	-	-	-	-	-
PA0511	275.667	76	26.96	10.7067	-1.33231	5.1e-08	1.21e-06	yes	pqqE	heme d1 biosynthesis protein NirJ [Pseudomonas aeruginosa PAO1] [Pseudomonas aeruginosa]	-	-	-	-	-	GO:0051540//metal cluster binding;GO:0005488//binding	-
PA0512	164	30.3333	35.5767	10.05	-1.82374	9.07e-11	3.27e-09	yes	nirH	heme d1 biosynthesis protein NirH [Pseudomonas aeruginosa PAO1] [Pseudomonas aeruginosa]	-	-	-	-	-	-	-
PA5054	2634	841.333	219.77	102.733	-1.09709	7.53e-16	4.05e-14	yes	hslU	ATP-dependent protease ATP-binding subunit HslU [Pseudomonas aeruginosa PAO1] [Pseudomonas aeruginosa]	-	-	-	-	GO:0044464//cell part;GO:0031597//cytosolic proteasome complex;GO:0005737//cytoplasm;GO:0005623//cell;GO:0044424//intracellular part;GO:0032991//macromolecular complex;GO:0044444//cytoplasmic part;GO:0005622//intracellular;GO:0044445//cytosolic part;GO:0043234//protein complex;GO:0005829//cytosol;GO:0000502//proteasome complex	GO:0097367//carbohydrate derivative binding;GO:0032550//purine ribonucleoside binding;GO:0003824//catalytic activity;GO:0016462//pyrophosphatase activity;GO:0008233//peptidase activity;GO:0016817//hydrolase activity, acting on acid anhydrides;GO:0005488//binding;GO:0017111//nucleoside-triphosphatase activity;GO:0097159//organic cyclic compound binding;GO:0016787//hydrolase activity;GO:0001883//pu…	GO:0044238//primary metabolic process;GO:0071704//organic substance metabolic process;GO:0044237//cellular metabolic process;GO:0009987//cellular process;GO:0043170//macromolecule metabolic process;GO:0008152//metabolic process;GO:0044260//cellular macromolecule metabolic process;GO:0044267//cellular protein metabolic process;GO:0019538//protein metabolic process
PA0513	280.667	32.6667	71.5033	12.2833	-2.54131	5.32e-22	5.01e-20	yes	nirG	heme d1 biosynthesis protein NirG [Pseudomonas aeruginosa PAO1] [Pseudomonas aeruginosa]	-	-	-	-	-	-	-
PA0514	395.667	61.3333	84.3733	20.26	-2.05815	8.81e-17	5.16e-15	yes	nirL	heme d1 biosynthesis protein NirL [Pseudomonas aeruginosa PAO1] [Pseudomonas aeruginosa]	-	-	-	-	-	-	-
PA0515	783.667	91.3333	193.46	32.7567	-2.56217	3.17e-40	8.38e-38	yes	nirD	heme d1 biosynthesis protein NirD [Pseudomonas aeruginosa PAO1] [Pseudomonas aeruginosa]	-	-	-	-	-	-	-
PA0051	290.667	85.3333	18.0233	7.46333	-1.27197	1.52e-08	3.97e-07	yes	asnO	phenazine-modifying protein [Pseudomonas aeruginosa PAO1] [Pseudomonas aeruginosa]	Metabolism	Amino acid metabolism;Global and Overview	ko01100//Metabolic pathways;ko01110//Biosynthesis of secondary metabolites;ko00250//Alanine, aspartate and glutamate metabolism	K01953	-	GO:0001882//nucleoside binding;GO:0036094//small molecule binding;GO:0001883//purine nucleoside binding;GO:0032549//ribonucleoside binding;GO:0016879//ligase activity, forming carbon-nitrogen bonds;GO:0097367//carbohydrate derivative binding;GO:0003824//catalytic activity;GO:0005488//binding;GO:0016874//ligase activity;GO:0097159//organic cyclic compound binding;GO:1901363//heterocyclic compound …	GO:0046394//carboxylic acid biosynthetic process;GO:0006807//nitrogen compound metabolic process;GO:0044699//single-organism process;GO:1901564//organonitrogen compound metabolic process;GO:0044237//cellular metabolic process;GO:1901566//organonitrogen compound biosynthetic process;GO:0043603//cellular amide metabolic process;GO:0071704//organic substance metabolic process;GO:0044271//cellular ni…
PA0516	1984.33	176.667	188.863	24.5267	-2.94492	6.57e-69	3.04e-66	yes	nirF	protein nirF [Pseudomonas aeruginosa]	-	-	-	-	-	-	-
PA5087	13	36	1.69	7.31	2.11285	1.27e-05	0.000194701	yes	-	sel1 repeat family protein [Pseudomonas aeruginosa PAO581] [Pseudomonas aeruginosa]	-	-	-	-	-	-	-
PA5090	82.3333	122.667	3.89	8.33333	1.09912	6.43e-06	0.000104455	yes	-	type VI secretion system Vgr family protein [Pseudomonas sp. P179]	Environmental Information Processing	Membrane transport	ko03070//Bacterial secretion system	K11904	-	-	-
PA0517	502.667	30	156.263	15.0567	-3.3755	4.95e-18	3.35e-16	yes	nirC	cytochrome c55X [Pseudomonas aeruginosa PAO1] [Pseudomonas aeruginosa]	-	-	-	-	GO:0044464//cell part;GO:0005623//cell	GO:0043167//ion binding;GO:0097159//organic cyclic compound binding;GO:0005488//binding;GO:1901363//heterocyclic compound binding;GO:0043169//cation binding;GO:0046906//tetrapyrrole binding	GO:0044710//single-organism metabolic process;GO:0044699//single-organism process;GO:0008152//metabolic process
PA5097	184.333	542.667	14.6067	61.9967	2.08556	1e-25	1.14e-23	yes	proY	amino acid permease [Pseudomonas aeruginosa PAO1] [Pseudomonas aeruginosa]	-	-	-	-	GO:0031224//intrinsic component of membrane;GO:0016020//membrane;GO:0044425//membrane part	GO:0005342//organic acid transmembrane transporter activity;GO:0005215//transporter activity;GO:0046943//carboxylic acid transmembrane transporter activity;GO:0008509//anion transmembrane transporter activity;GO:0008514//organic anion transmembrane transporter activity;GO:0022892//substrate-specific transporter activity;GO:0022891//substrate-specific transmembrane transporter activity;GO:0015075/…	GO:1902578//single-organism localization;GO:0006820//anion transport;GO:0044699//single-organism process;GO:0006811//ion transport;GO:0009987//cellular process;GO:0071702//organic substance transport;GO:0044765//single-organism transport;GO:0015711//organic anion transport;GO:0044763//single-organism cellular process;GO:0015849//organic acid transport;GO:0046942//carboxylic acid transport;GO:0051…
PA5098	550.667	2200	40.4133	231.787	2.51989	1.63e-53	6.97e-51	yes	hutH	histidine ammonia-lyase [Pseudomonas aeruginosa PAO1] [Pseudomonas aeruginosa]	Metabolism	Amino acid metabolism;Global and Overview	ko01100//Metabolic pathways;ko00340//Histidine metabolism	K01745	GO:0005623//cell;GO:0044424//intracellular part;GO:0005622//intracellular;GO:0044464//cell part	GO:0016841//ammonia-lyase activity;GO:0003824//catalytic activity;GO:0016829//lyase activity;GO:0016840//carbon-nitrogen lyase activity	GO:0034641//cellular nitrogen compound metabolic process;GO:0044281//small molecule metabolic process;GO:0006547//histidine metabolic process;GO:0006536//glutamate metabolic process;GO:0006807//nitrogen compound metabolic process;GO:0044238//primary metabolic process;GO:0019752//carboxylic acid metabolic process;GO:0071704//organic substance metabolic process;GO:0044763//single-organism cellular …
PA5099	326.667	623.333	25.5567	67.48	1.40076	9.32e-11	3.34e-09	yes	FCY2	transporter [Pseudomonas aeruginosa PAO1] [Pseudomonas aeruginosa]	-	-	-	-	-	GO:0022857//transmembrane transporter activity;GO:0022892//substrate-specific transporter activity;GO:0005215//transporter activity;GO:0022891//substrate-specific transmembrane transporter activity	GO:0006810//transport;GO:0044765//single-organism transport;GO:0044699//single-organism process;GO:0051179//localization;GO:0051234//establishment of localization;GO:1902578//single-organism localization
PA0518	859.333	108	303.873	58.4633	-2.37787	4.12e-31	7.16e-29	yes	nirM	cytochrome C-551 [Pseudomonas aeruginosa PAO1] [Pseudomonas aeruginosa]	Environmental Information Processing;Metabolism	Energy metabolism;Global and Overview;Signal transduction	ko01100//Metabolic pathways;ko01120//Microbial metabolism in diverse environments;ko02020//Two-component system;ko00920//Sulfur metabolism	K08738	GO:0044464//cell part;GO:0005623//cell	GO:0005488//binding;GO:0046906//tetrapyrrole binding;GO:0097159//organic cyclic compound binding;GO:0043167//ion binding;GO:1901363//heterocyclic compound binding;GO:0043169//cation binding	GO:0008152//metabolic process;GO:0044699//single-organism process;GO:0044710//single-organism metabolic process
PA0519	11257	1442.67	740.283	147.593	-2.32645	1.52e-29	2.16e-27	yes	nirS	nitrite reductase [Pseudomonas aeruginosa]	Metabolism	Global and Overview;Energy metabolism	ko01120//Microbial metabolism in diverse environments;ko00910//Nitrogen metabolism	K15864	GO:0005623//cell;GO:0044464//cell part	GO:0016661//oxidoreductase activity, acting on other nitrogenous compounds as donors;GO:0016662//oxidoreductase activity, acting on other nitrogenous compounds as donors, cytochrome as acceptor;GO:0016491//oxidoreductase activity;GO:0005488//binding;GO:0043167//ion binding;GO:0097159//organic cyclic compound binding;GO:0046906//tetrapyrrole binding;GO:1901363//heterocyclic compound binding;GO:004…	GO:0044699//single-organism process;GO:0044710//single-organism metabolic process;GO:0008152//metabolic process
PA0520	1896	464.333	271.98	102.263	-1.41121	2.74e-12	1.13e-10	yes	nirQ	denitrification regulatory protein NirQ [Pseudomonas aeruginosa PAO1] [Pseudomonas aeruginosa]	-	-	-	-	GO:0005622//intracellular;GO:0044464//cell part;GO:0005623//cell;GO:0044424//intracellular part	GO:0097367//carbohydrate derivative binding;GO:0032549//ribonucleoside binding;GO:0016818//hydrolase activity, acting on acid anhydrides, in phosphorus-containing anhydrides;GO:0001883//purine nucleoside binding;GO:1901363//heterocyclic compound binding;GO:0003676//nucleic acid binding;GO:0016787//hydrolase activity;GO:0016817//hydrolase activity, acting on acid anhydrides;GO:0003824//catalytic a…	GO:0050789//regulation of biological process;GO:0008152//metabolic process;GO:0019222//regulation of metabolic process;GO:0044249//cellular biosynthetic process;GO:0034645//cellular macromolecule biosynthetic process;GO:0065007//biological regulation;GO:0044237//cellular metabolic process;GO:0009987//cellular process;GO:0009058//biosynthetic process;GO:0060255//regulation of macromolecule metabol…
PA0521	142.667	3.66667	30.45	1.17	-4.70186	1.3e-30	2.06e-28	yes	qoxC	cytochrome C oxidase subunit [Pseudomonas aeruginosa]	-	-	-	-	-	-	-
PA0523	2929.33	207.667	739.477	82.33	-3.16701	7.17e-46	2.34e-43	yes	norC	nitric oxide reductase subunit C [Pseudomonas aeruginosa]	Metabolism	Global and Overview;Energy metabolism	ko01120//Microbial metabolism in diverse environments;ko00910//Nitrogen metabolism	K02305	-	-	-
PA0524	6260.33	265.667	508.013	31.0533	-4.03205	1.29e-129	1.43e-126	yes	norB	nitric oxide reductase subunit B [Pseudomonas aeruginosa]	Metabolism	Energy metabolism;Global and Overview	ko01120//Microbial metabolism in diverse environments;ko00910//Nitrogen metabolism	K04561	-	-	-
PA0525	2583.67	82.3333	157.987	7.69667	-4.35943	4.74e-105	3.29e-102	yes	norD	nitric oxide reductase activation protein NorD [Pseudomonas aeruginosa]	-	-	-	-	-	-	-
PA5180	509.667	1436.33	68.47	272.61	1.99329	1.41e-31	2.52e-29	yes	fdhD	sulfurtransferase FdhD [Pseudomonas otitidis]	-	-	-	-	-	-	-
PA5181	2392	6553.33	115.08	461.697	2.00431	1.93e-49	6.69e-47	yes	Mb2924c	oxidoreductase [Pseudomonas aeruginosa PAO1] [Pseudomonas aeruginosa]	-	-	-	-	-	GO:0005488//binding;GO:0003824//catalytic activity;GO:0043167//ion binding;GO:0051540//metal cluster binding;GO:0043169//cation binding;GO:0051536//iron-sulfur cluster binding;GO:0046914//transition metal ion binding;GO:0046872//metal ion binding	GO:0044699//single-organism process;GO:0044710//single-organism metabolic process;GO:0008152//metabolic process
PA5183	4.33333	0	1.18667	0.001	-10.2127	0.00373457	0.0253394	yes	-	glycine zipper 2TM domain protein [Pseudomonas aeruginosa c7447m] [Pseudomonas aeruginosa]	-	-	-	-	-	-	-
PA5216	54	15.6667	3.77333	1.63	-1.21097	0.00206824	0.0156797	yes	fbpB2	iron ABC transporter substrate-binding protein [Pseudomonas aeruginosa PAO1] [Pseudomonas aeruginosa]	Environmental Information Processing	Membrane transport	ko02010//ABC transporters	K02011	GO:0044425//membrane part;GO:0016020//membrane;GO:0031224//intrinsic component of membrane	-	-
PA5256	7.33333	20.6667	1.72	7.63667	2.15053	0.000340344	0.00354839	yes	dsbB2	disulfide bond formation protein [Pseudomonas aeruginosa PAO1] [Pseudomonas aeruginosa]	-	-	-	-	-	-	GO:0044267//cellular protein metabolic process;GO:0008152//metabolic process;GO:0009987//cellular process;GO:0019538//protein metabolic process;GO:0044260//cellular macromolecule metabolic process;GO:0044238//primary metabolic process;GO:0071704//organic substance metabolic process;GO:0043170//macromolecule metabolic process;GO:0044237//cellular metabolic process
PA5264	58.3333	92.6667	6.84667	15.7167	1.19882	0.000280084	0.00300469	yes	-	Uncharacterised protein [Pseudomonas aeruginosa]	-	-	-	-	-	-	-
PA5267	47.92	106.213	10.4833	36.9433	1.81722	1.45e-06	2.69e-05	yes	hcpA	major exported protein, partial [Pseudomonas aeruginosa 3578] [Pseudomonas aeruginosa]	Environmental Information Processing	Membrane transport	ko03070//Bacterial secretion system	K11903	-	-	-
PA5282	2.66667	10.6667	0.28	1.37333	2.29418	0.00365945	0.0248905	yes	-	MFS transporter [Pseudomonas aeruginosa]	-	-	-	-	GO:0044425//membrane part;GO:0016020//membrane;GO:0031224//intrinsic component of membrane	-	GO:0044699//single-organism process;GO:0044763//single-organism cellular process;GO:0009987//cellular process
PA5285	1011	1207	352.457	725.21	1.04095	0.00616377	0.0370293	yes	-	Uncharacterised protein [Enterobacter cloacae]	-	-	-	-	-	-	-
PA5316	120.667	196.333	56.8667	131.143	1.20549	1.31e-06	2.45e-05	yes	rpmB	50S ribosomal protein L28 [Pseudomonas aeruginosa PAO1] [Pseudomonas aeruginosa]	Genetic Information Processing	Translation	ko03010//Ribosome	K02902	GO:0043232//intracellular non-membrane-bounded organelle;GO:0030529//intracellular ribonucleoprotein complex;GO:0043229//intracellular organelle;GO:1990904//ribonucleoprotein complex;GO:0005737//cytoplasm;GO:0043228//non-membrane-bounded organelle;GO:0044446//intracellular organelle part;GO:0044464//cell part;GO:0044422//organelle part;GO:0044444//cytoplasmic part;GO:0005622//intracellular;GO:000…	-	GO:0008152//metabolic process;GO:0010467//gene expression;GO:0043170//macromolecule metabolic process;GO:0071704//organic substance metabolic process
PA5375	21	31.6667	1.5	3.5	1.22239	0.00465402	0.0297611	yes	betT	transporter, betaine/carnitine/choline transporter family protein [Pseudomonas aeruginosa PAO581] [Pseudomonas aeruginosa]	-	-	-	-	GO:0031224//intrinsic component of membrane;GO:0016020//membrane;GO:0044425//membrane part	-	GO:0051179//localization;GO:0051234//establishment of localization
PA5385	22.6667	129.333	5.50667	42.9233	2.96251	6.44e-19	4.83e-17	yes	lcdH	carnitine dehydrogenase [Pseudomonas aeruginosa]	-	-	-	-	-	-	-
PA5386	33.6667	123.333	3.88333	19.89	2.35668	7.89e-13	3.48e-11	yes	lcdH	3-hydroxybutyryl-CoA dehydrogenase [Pseudomonas sp. HMSC05H02]	-	-	-	-	-	-	-
PA5387	22.3333	154	2.89333	28.3967	3.29492	1.7e-21	1.45e-19	yes	kce	carnitine dehydrogenase [Pseudomonas aeruginosa PAO1] [Pseudomonas aeruginosa]	-	-	-	-	-	GO:0003824//catalytic activity	GO:0019752//carboxylic acid metabolic process;GO:0009987//cellular process;GO:0044281//small molecule metabolic process;GO:0043436//oxoacid metabolic process;GO:0008152//metabolic process;GO:0006082//organic acid metabolic process;GO:0071704//organic substance metabolic process;GO:0006083//acetate metabolic process;GO:0044699//single-organism process;GO:0044763//single-organism cellular process;G…
PA5388	46.6667	329.667	5.60667	60.5633	3.43323	4.1e-38	9.49e-36	yes	gbuC	glycine/betaine ABC transporter substrate-binding protein [Pseudomonas aeruginosa]	Environmental Information Processing	Membrane transport	ko02010//ABC transporters	K02002	-	-	-
PA5396	271.667	455	31.97	76.0733	1.25067	3.5e-10	1.13e-08	yes	DPEP1	membrane dipeptidase family protein [Pseudomonas aeruginosa PAO581] [Pseudomonas aeruginosa]	-	-	-	-	-	GO:0016787//hydrolase activity;GO:0008238//exopeptidase activity;GO:0008233//peptidase activity;GO:0070011//peptidase activity, acting on L-amino acid peptides;GO:0003824//catalytic activity	-
PA5397	52.6667	117	11.07	36.5233	1.72216	4.68e-11	1.73e-09	yes	-	hydrocarbon binding protein [Pseudomonas sp. YS-1p]	-	-	-	-	-	-	-
PA5398	405	630.667	22.16	52.37	1.24078	1.56e-10	5.36e-09	yes	stcD	dimethylglycine catabolism protein DgcA [Pseudomonas aeruginosa PAO1] [Pseudomonas aeruginosa]	-	-	-	-	-	GO:0097159//organic cyclic compound binding;GO:0036094//small molecule binding;GO:1901265//nucleoside phosphate binding;GO:0005488//binding;GO:0000166//nucleotide binding;GO:0032553//ribonucleotide binding;GO:1901363//heterocyclic compound binding;GO:0097367//carbohydrate derivative binding;GO:0003824//catalytic activity	GO:0042439//ethanolamine-containing compound metabolic process;GO:1901575//organic substance catabolic process;GO:0006579//amino-acid betaine catabolic process;GO:0044237//cellular metabolic process;GO:0006066//alcohol metabolic process;GO:0008152//metabolic process;GO:1901565//organonitrogen compound catabolic process;GO:0044248//cellular catabolic process;GO:0006807//nitrogen compound metabolic…
PA5399	110.667	169.333	6.31667	14.3733	1.18616	6.46e-08	1.5e-06	yes	hdrD	(Fe-S)-binding protein [Pseudomonas aeruginosa]	-	-	-	-	-	GO:0005488//binding;GO:0051540//metal cluster binding	GO:0044248//cellular catabolic process;GO:1901575//organic substance catabolic process;GO:0044106//cellular amine metabolic process;GO:0006066//alcohol metabolic process;GO:0042439//ethanolamine-containing compound metabolic process;GO:0044270//cellular nitrogen compound catabolic process;GO:0009987//cellular process;GO:0044281//small molecule metabolic process;GO:0034641//cellular nitrogen compo…
PA5410	174	389	15.2067	50.55	1.73301	6.39e-18	4.23e-16	yes	antA	Rieske (2Fe-2S) protein [Pseudomonas aeruginosa]	-	-	-	-	-	GO:0016491//oxidoreductase activity;GO:0043167//ion binding;GO:0043169//cation binding;GO:0051536//iron-sulfur cluster binding;GO:0016705//oxidoreductase activity, acting on paired donors, with incorporation or reduction of molecular oxygen;GO:0005488//binding;GO:0051540//metal cluster binding;GO:0003824//catalytic activity	GO:0006725//cellular aromatic compound metabolic process;GO:0006807//nitrogen compound metabolic process;GO:0009056//catabolic process;GO:1901575//organic substance catabolic process;GO:0071704//organic substance metabolic process;GO:0006577//amino-acid betaine metabolic process;GO:1901565//organonitrogen compound catabolic process;GO:0044270//cellular nitrogen compound catabolic process;GO:00346…
PA5411	67.6667	110	6.90667	17.1167	1.30934	2.36e-06	4.21e-05	yes	hcr	protein GbcB [Pseudomonas aeruginosa PAO1] [Pseudomonas aeruginosa]	-	-	-	-	-	GO:0043169//cation binding;GO:0043167//ion binding;GO:0005488//binding;GO:0051540//metal cluster binding;GO:0051536//iron-sulfur cluster binding;GO:0003824//catalytic activity	GO:0006579//amino-acid betaine catabolic process;GO:0009987//cellular process;GO:0044248//cellular catabolic process;GO:0044270//cellular nitrogen compound catabolic process;GO:0044710//single-organism metabolic process;GO:0008152//metabolic process;GO:0006807//nitrogen compound metabolic process;GO:0006577//amino-acid betaine metabolic process;GO:1901564//organonitrogen compound metabolic proces…
PA5415	385.757	664.963	34.3833	86.7433	1.33504	2.25e-16	1.29e-14	yes	glyA1	serine hydroxymethyltransferase [Pseudomonas aeruginosa PAO1] [Pseudomonas aeruginosa]	Metabolism	Metabolism of other amino acids;Amino acid metabolism;Carbohydrate metabolism;Metabolism of cofactors and vitamins;Energy metabolism;Global and Overview	ko01100//Metabolic pathways;ko01110//Biosynthesis of secondary metabolites;ko01120//Microbial metabolism in diverse environments;ko01130//Biosynthesis of antibiotics;ko01230//Biosynthesis of amino acids;ko01200//Carbon metabolism;ko00630//Glyoxylate and dicarboxylate metabolism;ko00260//Glycine, serine and threonine metabolism;ko00680//Methane metabolism;ko00670//One carbon pool by folate;ko00460…	K00600	GO:0005623//cell;GO:0044464//cell part;GO:0005622//intracellular;GO:0044424//intracellular part	GO:0016741//transferase activity, transferring one-carbon groups;GO:0043167//ion binding;GO:0003824//catalytic activity;GO:0043168//anion binding;GO:0005488//binding;GO:0016740//transferase activity;GO:0016742//hydroxymethyl-, formyl- and related transferase activity	GO:1901605//alpha-amino acid metabolic process;GO:1901576//organic substance biosynthetic process;GO:1901564//organonitrogen compound metabolic process;GO:0006807//nitrogen compound metabolic process;GO:0009070//serine family amino acid biosynthetic process;GO:0043436//oxoacid metabolic process;GO:0006544//glycine metabolic process;GO:0006545//glycine biosynthetic process;GO:0044699//single-organ…
PA5416	147.667	219	13.2633	28.66	1.1116	1.67e-07	3.66e-06	yes	soxB	sarcosine oxidase subunit beta [Pseudomonas aeruginosa]	Metabolism	Global and Overview;Amino acid metabolism	ko01100//Metabolic pathways;ko00260//Glycine, serine and threonine metabolism	K00303	-	-	-
PA5418	611.667	900.667	22.78	48.9533	1.10364	2.63e-12	1.09e-10	yes	soxA	sarcosine oxidase subunit alpha [Pseudomonas aeruginosa PAO1] [Pseudomonas aeruginosa]	Metabolism	Amino acid metabolism;Global and Overview	ko01100//Metabolic pathways;ko00260//Glycine, serine and threonine metabolism	K00302	-	GO:0003824//catalytic activity	GO:0006760//folic acid-containing compound metabolic process;GO:0051186//cofactor metabolic process;GO:0006082//organic acid metabolic process;GO:0006732//coenzyme metabolic process;GO:0071704//organic substance metabolic process;GO:0044763//single-organism cellular process;GO:0019752//carboxylic acid metabolic process;GO:1901575//organic substance catabolic process;GO:0034641//cellular nitrogen …
PA5419	72	119	12.7267	30.5433	1.263	3.75e-07	7.62e-06	yes	soxG	sarcosine oxidase subunit gamma [Pseudomonas aeruginosa PAO1] [Pseudomonas aeruginosa]	Metabolism	Amino acid metabolism;Global and Overview	ko01100//Metabolic pathways;ko00260//Glycine, serine and threonine metabolism	K00305	-	-	GO:0009056//catabolic process;GO:1901564//organonitrogen compound metabolic process;GO:0008152//metabolic process;GO:0006807//nitrogen compound metabolic process;GO:0044237//cellular metabolic process;GO:1901565//organonitrogen compound catabolic process;GO:0042219//cellular modified amino acid catabolic process;GO:1901575//organic substance catabolic process;GO:0006575//cellular modified amino a…
PA5420	148.333	223.667	19.43	43.7533	1.17111	6.13e-08	1.44e-06	yes	purU	formyltetrahydrofolate deformylase [Pseudomonas aeruginosa PAO1] [Pseudomonas aeruginosa]	Metabolism	Metabolism of cofactors and vitamins;Carbohydrate metabolism	ko00630//Glyoxylate and dicarboxylate metabolism;ko00670//One carbon pool by folate	K01433	-	GO:0016787//hydrolase activity;GO:0016810//hydrolase activity, acting on carbon-nitrogen (but not peptide) bonds;GO:0003824//catalytic activity;GO:0016811//hydrolase activity, acting on carbon-nitrogen (but not peptide) bonds, in linear amides;GO:0016741//transferase activity, transferring one-carbon groups;GO:0016740//transferase activity	GO:0009165//nucleotide biosynthetic process;GO:1901362//organic cyclic compound biosynthetic process;GO:0046483//heterocycle metabolic process;GO:1901564//organonitrogen compound metabolic process;GO:0019637//organophosphate metabolic process;GO:0044763//single-organism cellular process;GO:0006139//nucleobase-containing compound metabolic process;GO:1901360//organic cyclic compound metabolic proc…
PA5427	13459.7	4610.67	1465.57	730.74	-1.00404	1.92e-14	9.37e-13	yes	adhA	Alcohol dehydrogenase [Pseudomonas aeruginosa MH27] [Pseudomonas aeruginosa]	Metabolism	Carbohydrate metabolism;Lipid metabolism;Global and Overview;Amino acid metabolism;Xenobiotics biodegradation and metabolism	ko01100//Metabolic pathways;ko01110//Biosynthesis of secondary metabolites;ko01120//Microbial metabolism in diverse environments;ko01130//Biosynthesis of antibiotics;ko00010//Glycolysis / Gluconeogenesis;ko00071//Fatty acid degradation;ko01220//Degradation of aromatic compounds;ko00350//Tyrosine metabolism;ko00625//Chloroalkane and chloroalkene degradation;ko00626//Naphthalene degradation	K13953	-	GO:0005488//binding;GO:0003824//catalytic activity;GO:0046914//transition metal ion binding;GO:0043167//ion binding;GO:0043169//cation binding;GO:0046872//metal ion binding	GO:0044699//single-organism process;GO:0044710//single-organism metabolic process;GO:0008152//metabolic process
PA5435	3279.67	1055.33	201.17	99.4567	-1.01628	1.61e-08	4.18e-07	yes	pycB	pyruvate carboxylase subunit B [Pseudomonas aeruginosa PAO1] [Pseudomonas aeruginosa]	Metabolism	Global and Overview;Carbohydrate metabolism	ko01100//Metabolic pathways;ko01120//Microbial metabolism in diverse environments;ko01230//Biosynthesis of amino acids;ko01200//Carbon metabolism;ko00620//Pyruvate metabolism;ko00020//Citrate cycle (TCA cycle)	K01960	-	GO:0016829//lyase activity;GO:0016830//carbon-carbon lyase activity;GO:0016831//carboxy-lyase activity;GO:0003824//catalytic activity	GO:0051234//establishment of localization;GO:0051179//localization;GO:0006810//transport;GO:0044765//single-organism transport;GO:0030001//metal ion transport;GO:0006812//cation transport;GO:0044699//single-organism process;GO:0006811//ion transport;GO:1902578//single-organism localization
PA5436	2531.67	647	201.183	79.8867	-1.33248	1.61e-10	5.46e-09	yes	cfiB	acetyl-CoA carboxylase subunit A [Pseudomonas aeruginosa PAO1] [Pseudomonas aeruginosa]	Metabolism	Carbohydrate metabolism;Global and Overview	ko01100//Metabolic pathways;ko01120//Microbial metabolism in diverse environments;ko01230//Biosynthesis of amino acids;ko01200//Carbon metabolism;ko00620//Pyruvate metabolism;ko00020//Citrate cycle (TCA cycle)	K01959	-	GO:0043169//cation binding;GO:0097159//organic cyclic compound binding;GO:0003824//catalytic activity;GO:1901363//heterocyclic compound binding;GO:0032550//purine ribonucleoside binding;GO:0016879//ligase activity, forming carbon-nitrogen bonds;GO:0036094//small molecule binding;GO:0032549//ribonucleoside binding;GO:0005488//binding;GO:0097367//carbohydrate derivative binding;GO:0043167//ion bind…	-
PA5482	15.3333	41	11.19	37.7067	1.75261	0.0018572	0.0143339	yes	PA14_72370	probable exported protein YPO0432 [Pseudomonas aeruginosa 18A] [Pseudomonas aeruginosa]	-	-	-	-	GO:0016020//membrane;GO:0031224//intrinsic component of membrane;GO:0044425//membrane part	-	-
PA5506	21.6667	47.3333	2.94667	9.74	1.72484	8.88e-05	0.00110368	yes	CPE0189	MurR/RpiR family transcriptional regulator [Pseudomonas aeruginosa]	-	-	-	-	-	-	-
PA5533	46	69	14.4033	29.26	1.02253	0.00234733	0.017462	yes	-	COG0649: NADH:ubiquinone oxidoreductase 49 kD subunit 7 [Pseudomonas aeruginosa 18A] [Pseudomonas aeruginosa]	-	-	-	-	-	-	-
PA0563	63	114	20.2267	52.16	1.36669	5.33e-06	8.84e-05	yes	yhaI	DUF805 domain-containing protein [Pseudomonas aeruginosa]	-	-	-	-	-	-	-
PA0612	10.6667	23	6.11	18.9467	1.6327	0.000576371	0.00554134	yes	traR	repressor PtrB [Pseudomonas aeruginosa PAO1] [Pseudomonas aeruginosa]	-	-	-	-	-	-	GO:0050789//regulation of biological process;GO:0048518//positive regulation of biological process;GO:0009889//regulation of biosynthetic process;GO:0009893//positive regulation of metabolic process;GO:0065007//biological regulation;GO:0019222//regulation of metabolic process;GO:0009891//positive regulation of biosynthetic process
PA0613	80	173.667	25.1467	82.22	1.70912	1.42e-10	4.95e-09	yes	-	Uncharacterised protein [Pseudomonas aeruginosa]	-	-	-	-	-	-	-
PA0622	2293.67	3993.67	221.98	630.267	1.50553	3.06e-07	6.4e-06	yes	FI	bacteriophage protein [Pseudomonas aeruginosa]	-	-	-	-	-	-	-
PA0623	388.667	602.333	87.1667	213.207	1.2904	1.89e-06	3.45e-05	yes	FII	FIIR2 [Pseudomonas aeruginosa PAO1] [Pseudomonas aeruginosa]	-	-	-	-	-	-	-
PA0624	309	410.333	99.9	210.797	1.0773	3.75e-05	0.000522883	yes	-	mu-like prophage FluMu gp41 family protein [Pseudomonas aeruginosa c7447m] [Pseudomonas aeruginosa]	-	-	-	-	-	-	-
PA0633	937	1356.67	211.553	494.05	1.22364	7.48e-06	0.000119794	yes	-	VF2 [Pseudomonas aeruginosa PAO1] [Pseudomonas aeruginosa]	-	-	-	-	-	-	-
PA0634	310	425.667	98.9367	228.137	1.20532	0.000469067	0.00466298	yes	-	Uncharacterised protein [Enterobacter cloacae]	-	-	-	-	-	-	-
PA0643	651.667	1370.33	67.19	225.313	1.74561	2.18e-11	8.41e-10	yes	-	phage tail protein [Pseudomonas aeruginosa]	-	-	-	-	-	-	-
PA0644	108.333	249.667	35.63	140.493	1.97934	2.59e-06	4.55e-05	yes	-	MULTISPECIES: hypothetical protein [Pseudomonas]	-	-	-	-	-	-	-
PA0645	18.6667	50	8.85667	38.19	2.10836	3.57e-06	6.06e-05	yes	-	phage protein [Pseudomonas aeruginosa]	-	-	-	-	-	-	-
PA0646	298.667	891.667	32.05	152.737	2.25265	1.84e-15	9.57e-14	yes	-	phage tail protein [Pseudomonas aeruginosa]	-	-	-	-	-	-	-
PA0647	129.667	250	47.8767	152.587	1.67223	5.66e-06	9.36e-05	yes	-	Uncharacterised protein [Enterobacter cloacae]	-	-	-	-	-	-	-
PA0648	19.3333	38	8.99333	29.6767	1.7224	0.000639493	0.00605708	yes	-	Uncharacterised protein [Enterobacter cloacae]	-	-	-	-	-	-	-
PA0695	5.33333	14	0.776667	3.29	2.08272	0.0033095	0.0229028	yes	-	TonB family domain-containing protein [Pseudomonas sp. P179]	-	-	-	-	-	-	-
PA0070	283.333	648	35.1967	114.697	1.70431	1.27e-21	1.1e-19	yes	-	Autotransporter adhesin [Pseudomonas aeruginosa 18A] [Pseudomonas aeruginosa]	-	-	-	-	-	-	-
PA0718	30	55.6667	11.6833	31.5433	1.43288	8.31e-05	0.00104208	yes	-	Uncharacterised protein [Pseudomonas aeruginosa]	-	-	-	-	-	-	-
PA0719	43.6667	61.6667	12.7933	27.69	1.11397	0.000693481	0.0065206	yes	-	Pf1-like phage protein [Pseudomonas aeruginosa]	-	-	-	-	-	-	-
PA0734	160.667	48.3333	64.91	28.6533	-1.17974	0.000331585	0.00347009	yes	-	cysteine-rich CWC family protein [Pseudomonas aeruginosa PAO581] [Pseudomonas aeruginosa]	-	-	-	-	-	-	-
PA0074	56	79	2.04	4.57667	1.16573	0.00253504	0.0186093	yes	pknB	serine/threonine protein kinase [Pseudomonas aeruginosa]	Environmental Information Processing	Membrane transport	ko03070//Bacterial secretion system	K11912	-	-	-
PA0077	64	96	2.16667	4.86667	1.16746	8.39e-05	0.00105004	yes	-	type VI secretion protein IcmF [Pseudomonas aeruginosa]	Environmental Information Processing	Membrane transport	ko03070//Bacterial secretion system	K11891	-	-	-
PA0776	128.333	227.667	25.5633	63.5933	1.3148	1.63e-08	4.22e-07	yes	-	Uncharacterised protein [Thiotrichales bacterium HS_08] [Thiotrichales bacterium]	-	-	-	-	-	-	-
PA0079	43.3333	95	3.58333	12.0333	1.74766	1.88e-08	4.76e-07	yes	-	type VI secretion protein [Pseudomonas sp. 2_1_26]	-	-	-	-	-	-	-
PA0794	1153	1640.67	49.5033	104.377	1.0762	1.42e-14	7.19e-13	yes	acnM	aconitate hydratase [Pseudomonas aeruginosa PAO1] [Pseudomonas aeruginosa]	Metabolism	Carbohydrate metabolism;Global and Overview	ko01100//Metabolic pathways;ko01110//Biosynthesis of secondary metabolites;ko01120//Microbial metabolism in diverse environments;ko01130//Biosynthesis of antibiotics;ko01230//Biosynthesis of amino acids;ko01200//Carbon metabolism;ko00630//Glyoxylate and dicarboxylate metabolism;ko00020//Citrate cycle (TCA cycle);ko01210//2-Oxocarboxylic acid metabolism	K01681	-	-	-
PA0080	12.3333	37.3333	2.95333	13.6433	2.20778	3.44e-07	7.11e-06	yes	-	lipoprotein [Pseudomonas aeruginosa B136-33] [Pseudomonas aeruginosa]	Environmental Information Processing	Membrane transport	ko03070//Bacterial secretion system	K11906	-	-	-
PA0805	1560.33	2272	780.48	1604.03	1.03926	1.39e-09	4.22e-08	yes	-	Uncharacterised protein [Pseudomonas aeruginosa]	-	-	-	-	-	-	-
PA0807	423.333	610.667	62.56	142.943	1.19213	2.33e-05	0.000340029	yes	amiD	protein AmpDh3 [Pseudomonas aeruginosa]	-	-	-	-	-	GO:0043167//ion binding;GO:0005488//binding;GO:0043169//cation binding	GO:0000270//peptidoglycan metabolic process;GO:0071704//organic substance metabolic process;GO:0006807//nitrogen compound metabolic process;GO:1901135//carbohydrate derivative metabolic process;GO:0043170//macromolecule metabolic process;GO:1901564//organonitrogen compound metabolic process;GO:0006022//aminoglycan metabolic process;GO:0008152//metabolic process;GO:0030203//glycosaminoglycan metab…
PA0082	37.6667	66.3333	4.13667	10.9067	1.39867	5.95e-05	0.00078412	yes	-	ImpA family type VI secretion-associated protein [Pseudomonas aeruginosa BWHPSA008] [Pseudomonas aeruginosa]	-	-	-	-	-	-	-
PA0083	38.3333	185.333	8.41333	57.1767	2.76468	1.02e-23	1.05e-21	yes	-	type VI secretion protein [Pseudomonas sp. 2_1_26]	-	-	-	-	-	-	-
PA0084	251.667	798.667	18.9533	88.25	2.21914	1.55e-36	3.18e-34	yes	-	EvpB/family type VI secretion protein [Pseudomonas aeruginosa PA14] [Pseudomonas aeruginosa]	-	-	-	-	-	-	-
PA0085	111.667	346	25.96	117.627	2.17985	2.88e-22	2.81e-20	yes	hcp1	protein secretion apparatus assembly protein [Pseudomonas aeruginosa PAO1] [Pseudomonas aeruginosa]	Environmental Information Processing	Membrane transport	ko03070//Bacterial secretion system	K11903	-	-	-
PA0848	1184.33	179.333	216.323	46.2733	-2.22494	1.18e-16	6.81e-15	yes	tsaA	alkyl hydroperoxide reductase [Pseudomonas aeruginosa PAO1] [Pseudomonas aeruginosa]	-	-	-	-	-	GO:0003824//catalytic activity;GO:0016209//antioxidant activity	GO:0008152//metabolic process;GO:0044699//single-organism process;GO:0044710//single-organism metabolic process
PA0849	465.667	127.667	54.3933	21.8567	-1.31536	4.23e-09	1.19e-07	yes	-	thioredoxin reductase [Pseudomonas aeruginosa PAO1] [Pseudomonas aeruginosa]	Metabolism	Metabolism of other amino acids;Nucleotide metabolism	ko00240//Pyrimidine metabolism;ko00450//Selenocompound metabolism	K00384	GO:0044464//cell part;GO:0044424//intracellular part;GO:0005622//intracellular;GO:0005623//cell	GO:0003824//catalytic activity;GO:1901265//nucleoside phosphate binding;GO:0000166//nucleotide binding;GO:1901363//heterocyclic compound binding;GO:0097159//organic cyclic compound binding;GO:0036094//small molecule binding;GO:0005488//binding	GO:0044699//single-organism process;GO:0044237//cellular metabolic process;GO:0009987//cellular process;GO:0072593//reactive oxygen species metabolic process;GO:0006801//superoxide metabolic process;GO:0044710//single-organism metabolic process;GO:0008152//metabolic process
PA0087	2.33333	7	0.493333	2.28	2.2084	0.00711728	0.0415013	yes	-	type VI secretion system lysozyme [Pseudomonas aeruginosa]	-	-	-	-	-	-	-
PA0880	52	15	15.4867	6.37667	-1.28015	0.00280035	0.0201314	yes	glod5	ring-cleaving dioxygenase [Pseudomonas aeruginosa PAO1] [Pseudomonas aeruginosa]	-	-	-	-	-	-	GO:0008152//metabolic process;GO:0044710//single-organism metabolic process;GO:0044699//single-organism process
PA0090	129	214.333	5.35	12.7733	1.25552	3.52e-09	9.97e-08	yes	clpV1	secretion protein ClpV1 [Pseudomonas aeruginosa PAO1] [Pseudomonas aeruginosa]	Environmental Information Processing	Membrane transport	ko03070//Bacterial secretion system	K11907	GO:0044464//cell part;GO:0005623//cell;GO:0005622//intracellular;GO:0044424//intracellular part	GO:1901363//heterocyclic compound binding;GO:0032550//purine ribonucleoside binding;GO:0005488//binding;GO:0036094//small molecule binding;GO:0001882//nucleoside binding;GO:0097159//organic cyclic compound binding;GO:0097367//carbohydrate derivative binding;GO:0001883//purine nucleoside binding;GO:0032549//ribonucleoside binding	-
PA0895	1310.67	2250	120.443	303.4	1.33287	5.57e-23	5.63e-21	yes	aruC	bifunctional succinylornithine transaminase/acetylornithine aminotransferase [Pseudomonas aeruginosa PAO1] [Pseudomonas aeruginosa]	Metabolism	Amino acid metabolism;Global and Overview	ko01100//Metabolic pathways;ko01110//Biosynthesis of secondary metabolites;ko01120//Microbial metabolism in diverse environments;ko01130//Biosynthesis of antibiotics;ko01230//Biosynthesis of amino acids;ko01210//2-Oxocarboxylic acid metabolism;ko00220//Arginine biosynthesis;ko00300//Lysine biosynthesis	K00821	GO:0005622//intracellular;GO:0044424//intracellular part;GO:0005623//cell;GO:0044464//cell part	GO:0043167//ion binding;GO:0003824//catalytic activity;GO:0005488//binding;GO:0043168//anion binding;GO:0016740//transferase activity;GO:0016769//transferase activity, transferring nitrogenous groups;GO:0008483//transaminase activity	GO:0006520//cellular amino acid metabolic process;GO:0009064//glutamine family amino acid metabolic process;GO:1901605//alpha-amino acid metabolic process;GO:1901564//organonitrogen compound metabolic process;GO:0044237//cellular metabolic process;GO:0071704//organic substance metabolic process;GO:0044710//single-organism metabolic process;GO:0044281//small molecule metabolic process;GO:0044238//…
PA0896	460.333	852.333	50.8433	139.34	1.45448	5.72e-19	4.35e-17	yes	astA	arginine N-succinyltransferase subunit alpha [Pseudomonas aeruginosa PAO1] [Pseudomonas aeruginosa]	Metabolism	Amino acid metabolism;Global and Overview	ko01100//Metabolic pathways;ko00330//Arginine and proline metabolism	K00673	-	-	-
PA0897	664.667	1441.67	72.9367	223.62	1.61633	2.47e-20	2.02e-18	yes	aruG	arginine N-succinyltransferase subunit beta [Pseudomonas aeruginosa PAO1] [Pseudomonas aeruginosa]	Metabolism	Amino acid metabolism;Global and Overview	ko01100//Metabolic pathways;ko00330//Arginine and proline metabolism	K00673	-	GO:0003824//catalytic activity;GO:0016410//N-acyltransferase activity;GO:0016746//transferase activity, transferring acyl groups;GO:0016747//transferase activity, transferring acyl groups other than amino-acyl groups;GO:0016740//transferase activity;GO:0016749//N-succinyltransferase activity;GO:0016748//succinyltransferase activity	GO:0008152//metabolic process;GO:1901605//alpha-amino acid metabolic process;GO:0044699//single-organism process;GO:0006525//arginine metabolic process;GO:0006807//nitrogen compound metabolic process;GO:0006082//organic acid metabolic process;GO:0071704//organic substance metabolic process;GO:0009064//glutamine family amino acid metabolic process;GO:0043436//oxoacid metabolic process;GO:0043648//…
PA0898	989	2119.67	75.4333	234.467	1.63611	2.9e-30	4.47e-28	yes	astD	N-succinylglutamate 5-semialdehyde dehydrogenase [Pseudomonas aeruginosa]	Metabolism	Global and Overview;Amino acid metabolism	ko01100//Metabolic pathways;ko00330//Arginine and proline metabolism	K06447	-	-	-
PA0899	1626.67	2803.33	135.617	342.017	1.33453	1.01e-22	1e-20	yes	astB	N-succinylglutamate 5-semialdehyde dehydrogenase [Pseudomonas aeruginosa]	Metabolism	Amino acid metabolism;Global and Overview	ko01100//Metabolic pathways;ko00330//Arginine and proline metabolism	K01484	-	-	-
PA0091	31.54	77.2767	1.84667	7.1	1.9429	6.5e-07	1.28e-05	yes	-	type VI secretion system protein VgrG [Pseudomonas aeruginosa]	Environmental Information Processing	Membrane transport	ko03070//Bacterial secretion system	K11904	-	-	-
PA0907	78.6667	107.333	16.4133	35.8933	1.12885	0.000722042	0.00672606	yes	-	Uncharacterised protein [Pseudomonas aeruginosa]	-	-	-	-	-	-	-
PA0909	2	7	0.86	4.37333	2.34632	0.00719967	0.0418062	yes	-	Uncharacterised protein [Acinetobacter baumannii]	-	-	-	-	-	-	-
PA0910	61	113.333	13.67	39.91	1.54574	3.18e-06	5.46e-05	yes	-	Uncharacterised protein [Acinetobacter baumannii]	-	-	-	-	-	-	-
PA0911	49.6667	100	12.34	40.0367	1.69798	7.85e-06	0.000124917	yes	-	Uncharacterised protein [Acinetobacter baumannii]	-	-	-	-	-	-	-
PA0916	288.667	418.667	24.2633	52.3267	1.10877	2.76e-09	8.08e-08	yes	rimO	ribosomal protein S12 methylthiotransferase RimO [Pseudomonas aeruginosa PAO1] [Pseudomonas aeruginosa]	-	-	-	-	-	-	-
PA0097	36.3333	60.6667	3.30667	8.57667	1.37504	7.34e-05	0.000942245	yes	-	Uncharacterised protein [Acinetobacter baumannii]	-	-	-	-	-	-	-
PA0961	32.6667	56.6667	5.96333	14.3033	1.26216	0.000527619	0.00511689	yes	cspA	cold-shock protein [Pseudomonas aeruginosa PAO1] [Pseudomonas aeruginosa]	-	-	-	-	-	-	-
PA0098	9.33333	19.6667	1.04667	3.24333	1.63168	0.00641593	0.0379695	yes	-	3-oxoacyl-ACP synthase [Pseudomonas aeruginosa PAO1] [Pseudomonas aeruginosa]	Metabolism	Lipid metabolism;Global and Overview;Metabolism of cofactors and vitamins	ko01100//Metabolic pathways;ko01212//Fatty acid metabolism;ko00061//Fatty acid biosynthesis;ko00780//Biotin metabolism	K00647	-	-	-
