# Supplementary material for: Putative RNA Ligase RtcB Affects the Switch between T6SS and T3SS in Pseudomonas aeruginosa
Source: Int J Mol Sci. 2021 Nov 22;22(22):12561. doi: 10.3390/ijms222212561 (PMC8619066; doi:10.3390/ijms222212561)
Supplement: Supplementary file 1 [file ijms-22-12561-s001.zip › Table 4. retS- rtcBretS significantly DEGs.xlsx]

## Sheet: RetS-vs-DD.genes.filter.annot
id	RetS_count	DD_count	RetS_fpkm	DD_fpkm	log2(FC)	Pvalue	FDR	significant	Symbol	Description	KEGG_A_class	KEGG_B_class	Pathway	K_ID	GO Component	GO Function	GO Process
PA0099	609	28.6667	69.58	3.65	-4.2527	5.06e-23	1.5e-21	yes	-	GHH signature containing HNH/Endo VII supernuclease toxin 2 family protein [Pseudomonas aeruginosa PAO581] [Pseudomonas aeruginosa]	-	-	-	-	-	-	-
PA0982	35	101.333	9.02333	27.09	1.58603	0.00835182	0.0339453	yes	nhaA1	DSBA-like thioredoxin domain protein [Pseudomonas aeruginosa PAO581] [Pseudomonas aeruginosa]	-	-	-	-	-	-	-
PA0983	41.3333	118.667	20.3233	60.18	1.56615	0.0129783	0.0482945	yes	insN1	transposase family protein [Pseudomonas aeruginosa c7447m] [Pseudomonas aeruginosa]	-	-	-	-	-	GO:0003824//catalytic activity	GO:0006725//cellular aromatic compound metabolic process;GO:0006259//DNA metabolic process;GO:0090304//nucleic acid metabolic process;GO:0006807//nitrogen compound metabolic process;GO:0006139//nucleobase-containing compound metabolic process;GO:0071704//organic substance metabolic process;GO:0034641//cellular nitrogen compound metabolic process;GO:0044238//primary metabolic process;GO:0043170//m…
PA0985	1691.67	60.3333	147.037	5.92333	-4.63362	6.03e-13	1.08e-11	yes	cib	pyocin S5 [Pseudomonas aeruginosa]	-	-	-	-	-	-	-
PA0989	71	11	17.1667	3.02667	-2.50381	0.00145637	0.00770807	yes	-	Uncharacterised protein [Acinetobacter baumannii]	-	-	-	-	-	-	-
PA0100	1247.33	143.333	183.573	22.7433	-3.01284	2.8e-31	1.15e-29	yes	-	Beta-propeller repeat TECPR [Variovorax paradoxus S110] [Variovorax paradoxus]	-	-	-	-	-	-	-
PA0992	6730	55.6667	1501.59	12.7633	-6.87834	8.69e-127	2.54e-124	yes	fimA	fimbrial subunit CupC1 [Pseudomonas aeruginosa]	-	-	-	-	-	-	-
PA0993	496.667	3	94.1633	0.666667	-7.14206	3.07e-48	2.05e-46	yes	yadV	chaperone CupC2 [Pseudomonas aeruginosa PAO1] [Pseudomonas aeruginosa]	-	-	-	-	GO:0044464//cell part;GO:0005623//cell	-	GO:0044699//single-organism process;GO:0016043//cellular component organization;GO:0009987//cellular process;GO:0071840//cellular component organization or biogenesis;GO:0044763//single-organism cellular process;GO:0045229//external encapsulating structure organization;GO:0006457//protein folding;GO:0030030//cell projection organization
PA0994	464.333	108	24.8067	6.17	-2.00739	8.96e-10	1.25e-08	yes	fimD	usher CupC3 [Pseudomonas aeruginosa]	-	-	-	-	-	-	-
PA0998	1619	705.333	211.127	97.36	-1.11671	9.97e-09	1.25e-07	yes	fabH	beta-keto-ACP synthase [Pseudomonas aeruginosa]	-	-	-	-	-	GO:0016746//transferase activity, transferring acyl groups;GO:0016740//transferase activity;GO:0004312//fatty acid synthase activity;GO:0016747//transferase activity, transferring acyl groups other than amino-acyl groups;GO:0003824//catalytic activity	GO:0019748//secondary metabolic process;GO:0044710//single-organism metabolic process;GO:0044238//primary metabolic process;GO:0043436//oxoacid metabolic process;GO:0032787//monocarboxylic acid metabolic process;GO:0006082//organic acid metabolic process;GO:0044255//cellular lipid metabolic process;GO:0006629//lipid metabolic process;GO:0008152//metabolic process;GO:0044237//cellular metabolic pr…
PA0101	533	39.3333	58.13	4.39667	-3.7248	2.17e-21	6.05e-20	yes	-	HEAT repeat-containing protein [Pseudomonas aeruginosa]	-	-	-	-	-	-	-
PA1016	77.3333	377.667	9.56	47.4867	2.31244	0.00841706	0.0340857	yes	SCP2	thiolase [Pseudomonas aeruginosa]	-	-	-	-	-	GO:0016740//transferase activity;GO:0003824//catalytic activity;GO:0016746//transferase activity, transferring acyl groups	-
PA1017	81	248.333	5.46667	16.5833	1.601	0.00272726	0.0130532	yes	AF_1211	pimeloyl-CoA synthetase [Pseudomonas aeruginosa PAO1] [Pseudomonas aeruginosa]	-	-	-	-	-	GO:0043167//ion binding;GO:0005488//binding;GO:0043169//cation binding	-
PA1019	1	21.6667	0.12	2.28	4.24793	0.00109303	0.00594369	yes	mucK	cis,cis-muconate transporter MucK [Pseudomonas aeruginosa PAO1] [Pseudomonas aeruginosa]	-	-	-	-	GO:0044425//membrane part;GO:0031224//intrinsic component of membrane;GO:0016020//membrane	-	GO:0044763//single-organism cellular process;GO:0044699//single-organism process;GO:0009987//cellular process
PA1025	33.3333	96.6667	3.67667	11.06	1.58888	0.00513874	0.0225714	yes	nicP	porin [Pseudomonas aeruginosa PAO1] [Pseudomonas aeruginosa]	-	-	-	-	GO:0044425//membrane part;GO:0031224//intrinsic component of membrane;GO:0016020//membrane	GO:0005215//transporter activity;GO:0015267//channel activity;GO:0022857//transmembrane transporter activity;GO:0022829//wide pore channel activity;GO:0022803//passive transmembrane transporter activity	GO:0044699//single-organism process;GO:0044763//single-organism cellular process;GO:0009987//cellular process
PA1033	873.667	1794.67	182.477	404.723	1.14922	1.55e-06	1.44e-05	yes	yfcG	glutathione S-transferase [Pseudomonas aeruginosa PAO1] [Pseudomonas aeruginosa]	-	-	-	-	-	GO:0003824//catalytic activity	-
PA1035	198.667	525.333	56.33	156.987	1.47867	9.24e-06	7.62e-05	yes	-	late embryogenesis abundant family protein [Pseudomonas aeruginosa PAO581] [Pseudomonas aeruginosa]	-	-	-	-	-	-	-
PA0105	236.333	1247.33	28.3733	161.26	2.50678	1.19e-23	3.68e-22	yes	ctaC	cytochrome C oxidase subunit II [Pseudomonas aeruginosa PAO1] [Pseudomonas aeruginosa]	Metabolism	Energy metabolism;Global and Overview	ko01100//Metabolic pathways;ko00190//Oxidative phosphorylation	K02275	GO:0031224//intrinsic component of membrane;GO:0044425//membrane part;GO:0016020//membrane	GO:1901363//heterocyclic compound binding;GO:0003824//catalytic activity;GO:0046914//transition metal ion binding;GO:0046872//metal ion binding;GO:0005488//binding;GO:0097159//organic cyclic compound binding;GO:0043169//cation binding;GO:0046906//tetrapyrrole binding;GO:0043167//ion binding	GO:0006091//generation of precursor metabolites and energy;GO:0015672//monovalent inorganic cation transport;GO:0008152//metabolic process;GO:0006812//cation transport;GO:0006818//hydrogen transport;GO:0006810//transport;GO:0044710//single-organism metabolic process;GO:0009987//cellular process;GO:0051179//localization;GO:0044765//single-organism transport;GO:0044237//cellular metabolic process;G…
PA1041	22841.3	50648	4797.57	11836.4	1.30286	0.000113083	0.000754611	yes	oprF	probable outer membrane protein precursor [Pseudomonas aeruginosa PAO1] [Pseudomonas aeruginosa]	-	-	-	-	GO:0044425//membrane part;GO:0016020//membrane;GO:0019867//outer membrane;GO:0031224//intrinsic component of membrane	-	-
PA1043	206.667	385.333	34.09	68.82	1.01348	0.00216379	0.0107743	yes	-	Collagen pro alpha-chain precursor [Pseudomonas aeruginosa SCV20265] [Pseudomonas aeruginosa]	-	-	-	-	-	-	-
PA0106	305.333	1215.67	26.5533	110.69	2.05956	1.35e-17	3.18e-16	yes	ctaD	cytochrome C oxidase subunit I [Pseudomonas aeruginosa PAO1] [Pseudomonas aeruginosa]	Metabolism	Global and Overview;Energy metabolism	ko01100//Metabolic pathways;ko00190//Oxidative phosphorylation	K02274	GO:0016020//membrane;GO:0044425//membrane part;GO:0031224//intrinsic component of membrane	GO:0043169//cation binding;GO:0097159//organic cyclic compound binding;GO:0003824//catalytic activity;GO:0046872//metal ion binding;GO:0043167//ion binding;GO:1901363//heterocyclic compound binding;GO:0046914//transition metal ion binding;GO:0046906//tetrapyrrole binding;GO:0005488//binding	GO:0044765//single-organism transport;GO:0044710//single-organism metabolic process;GO:0006818//hydrogen transport;GO:0015992//proton transport;GO:0006812//cation transport;GO:0006810//transport;GO:0006091//generation of precursor metabolites and energy;GO:1902578//single-organism localization;GO:0051234//establishment of localization;GO:0044699//single-organism process;GO:0055114//oxidation-redu…
PA1050	224	440.333	27.2267	57.9333	1.08937	4.65e-05	0.000334565	yes	cdaR	CdaR family transcriptional regulator [Pseudomonas aeruginosa RP73] [Pseudomonas aeruginosa]	-	-	-	-	-	-	-
PA1051	150.667	363.333	15.19	38.7467	1.35095	4.89e-06	4.22e-05	yes	HI_1015	transporter [Pseudomonas aeruginosa PAO1] [Pseudomonas aeruginosa]	-	-	-	-	-	-	GO:1902578//single-organism localization;GO:0015725//gluconate transport;GO:0046942//carboxylic acid transport;GO:0006820//anion transport;GO:0006810//transport;GO:0006811//ion transport;GO:0051179//localization;GO:0051234//establishment of localization;GO:0015849//organic acid transport;GO:0071702//organic substance transport;GO:0015711//organic anion transport;GO:0044699//single-organism proces…
PA0107	53	186.333	12.9267	48.9367	1.92057	2.76e-06	2.46e-05	yes	ctaG	cytochrome C oxidase assembly protein [Pseudomonas aeruginosa PAO1] [Pseudomonas aeruginosa]	Metabolism	Global and Overview;Energy metabolism	ko01100//Metabolic pathways;ko00190//Oxidative phosphorylation	K02258	-	-	-
PA0108	114.333	451.667	17.67	73.72	2.06075	2.36e-12	4.01e-11	yes	ctaE	cytochrome c oxidase, subunit III [Pseudomonas sp. HMSC05H02]	Metabolism	Energy metabolism;Global and Overview	ko01100//Metabolic pathways;ko00190//Oxidative phosphorylation	K02276	GO:0031224//intrinsic component of membrane;GO:0016020//membrane;GO:0044425//membrane part	GO:0003824//catalytic activity;GO:0016491//oxidoreductase activity	GO:0009987//cellular process;GO:0055114//oxidation-reduction process;GO:0006812//cation transport;GO:0006091//generation of precursor metabolites and energy;GO:0044237//cellular metabolic process;GO:0015980//energy derivation by oxidation of organic compounds;GO:0006811//ion transport;GO:0044765//single-organism transport;GO:0008152//metabolic process;GO:0006818//hydrogen transport;GO:0044763//si…
PA1068	627.667	205	45.58	15.5967	-1.54716	9.78e-07	9.35e-06	yes	htpG	heat-shock protein [Pseudomonas aeruginosa]	-	-	-	-	-	-	-
PA1069	7524	1381	442.033	87.6467	-2.33438	3.4e-26	1.15e-24	yes	-	tetratrico peptide repeat family protein [Pseudomonas aeruginosa PAO581] [Pseudomonas aeruginosa]	-	-	-	-	-	-	-
PA1077	311.333	123.333	100.347	43.05	-1.22091	0.00477697	0.0211497	yes	flgB	flagellar basal-body rod protein FlgB [Pseudomonas aeruginosa PAO1] [Pseudomonas aeruginosa]	Cellular Processes	Cell motility	ko02040//Flagellar assembly	K02387	GO:0044463//cell projection part;GO:0005623//cell;GO:0044461//bacterial-type flagellum part;GO:0005622//intracellular;GO:0009288//bacterial-type flagellum;GO:0042995//cell projection;GO:0044464//cell part;GO:0043226//organelle;GO:0043228//non-membrane-bounded organelle;GO:0044424//intracellular part;GO:0044422//organelle part	-	GO:0071840//cellular component organization or biogenesis;GO:0044763//single-organism cellular process;GO:0001539//cilium or flagellum-dependent cell motility;GO:0016043//cellular component organization;GO:0051674//localization of cell;GO:0048870//cell motility;GO:0040011//locomotion;GO:0030031//cell projection assembly;GO:0030030//cell projection organization;GO:0097588//archaeal or bacterial-ty…
PA1080	9031	3452.67	895.633	359.753	-1.3159	1.71e-12	2.95e-11	yes	flgE	flagellar hook protein FlgE [Pseudomonas aeruginosa PAO1] [Pseudomonas aeruginosa]	Cellular Processes	Cell motility	ko02040//Flagellar assembly	K02390	-	-	GO:0097588//archaeal or bacterial-type flagellum-dependent cell motility;GO:0048870//cell motility;GO:0001539//cilium or flagellum-dependent cell motility;GO:0051179//localization;GO:0040011//locomotion;GO:0009987//cellular process;GO:0044763//single-organism cellular process;GO:0044699//single-organism process;GO:0051674//localization of cell;GO:0006928//movement of cell or subcellular component
PA1085	1237	506.667	140.473	61.45	-1.19281	5.02e-08	5.78e-07	yes	flgJ	peptidoglycan hydrolase FlgJ [Pseudomonas aeruginosa]	-	-	-	-	-	-	-
PA1086	5371	1709.67	357.28	121.08	-1.56109	4.86e-17	1.12e-15	yes	flgK	flagellar hook-associated protein FlgK [Pseudomonas aeruginosa PAO1] [Pseudomonas aeruginosa]	Cellular Processes	Cell motility	ko02040//Flagellar assembly	K02396	GO:0005623//cell;GO:0009288//bacterial-type flagellum;GO:0042995//cell projection;GO:0044461//bacterial-type flagellum part;GO:0044463//cell projection part;GO:0044424//intracellular part;GO:0043226//organelle;GO:0044422//organelle part;GO:0044464//cell part;GO:0043228//non-membrane-bounded organelle;GO:0005622//intracellular	-	GO:0030031//cell projection assembly;GO:0009987//cellular process;GO:0016043//cellular component organization;GO:0022607//cellular component assembly;GO:0044085//cellular component biogenesis;GO:0044763//single-organism cellular process;GO:0030030//cell projection organization;GO:0071840//cellular component organization or biogenesis;GO:0044699//single-organism process
PA0110	19	139.333	3.39	25.1933	2.89368	0.000707751	0.00406774	yes	SHY1	SURF1 family protein [Pseudomonas aeruginosa PAO1-VE2] [Pseudomonas aeruginosa]	-	-	-	-	-	-	-
PA1088	559.333	222.667	99.46	43.56	-1.19111	0.000156295	0.00101632	yes	PEAMT	methyltransferase domain protein [Pseudomonas aeruginosa c7447m] [Pseudomonas aeruginosa]	-	-	-	-	-	GO:0003824//catalytic activity	GO:0008152//metabolic process
PA1089	207.667	55.3333	46.58	13.6133	-1.77469	2.07e-05	0.000155965	yes	MJ1594	HAD phosphoserine phosphatase-like hydrolase, family IB [Pseudomonas sp. P179]	-	-	-	-	-	-	-
PA1090	143	48.3333	29.6	10.4867	-1.49704	0.00260872	0.0125835	yes	glmU	Possible sugar nucleotidyltransferase [Pseudomonas aeruginosa UCBPP-PA14] [Pseudomonas aeruginosa]	-	-	-	-	-	-	-
PA1091	2110	323	56.8933	9.22	-2.62542	7.61e-35	3.47e-33	yes	rfbC	flagellar glycosyl transferase FgtA [Pseudomonas aeruginosa]	-	-	-	-	-	-	-
PA0111	13.6667	130.333	3.42667	32.95	3.2654	0.000170975	0.00110507	yes	-	probable transmembrane protein [Pseudomonas aeruginosa RB] [Pseudomonas aeruginosa]	-	-	-	-	-	-	-
PA1104	325.333	101	32.2133	10.6033	-1.60314	2.5e-06	2.25e-05	yes	fliI	flagellum-specific ATP synthase [Pseudomonas aeruginosa PAO1] [Pseudomonas aeruginosa]	Cellular Processes	Cell motility	ko02040//Flagellar assembly	K02412	GO:0005622//intracellular;GO:0044464//cell part;GO:0005623//cell;GO:0044424//intracellular part;GO:0032991//macromolecular complex;GO:0043234//protein complex	GO:0017111//nucleoside-triphosphatase activity;GO:1901363//heterocyclic compound binding;GO:0005488//binding;GO:0016787//hydrolase activity;GO:0097159//organic cyclic compound binding;GO:0016462//pyrophosphatase activity;GO:0032550//purine ribonucleoside binding;GO:0001882//nucleoside binding;GO:0016818//hydrolase activity, acting on acid anhydrides, in phosphorus-containing anhydrides;GO:0097367…	GO:0034654//nucleobase-containing compound biosynthetic process;GO:0040011//locomotion;GO:0030031//cell projection assembly;GO:0071704//organic substance metabolic process;GO:0044710//single-organism metabolic process;GO:0045184//establishment of protein localization;GO:0006164//purine nucleotide biosynthetic process;GO:0015031//protein transport;GO:0006796//phosphate-containing compound metaboli…
PA1107	218.667	39.3333	24.93	4.92667	-2.3392	1.24e-07	1.34e-06	yes	SPA0883	FOG: GGDEF domain [Pseudomonas aeruginosa 18A] [Pseudomonas aeruginosa]	-	-	-	-	-	-	-
PA0112	13	94.6667	1.74667	12.5733	2.84769	0.00206446	0.0103727	yes	ctaA	cytochrome B561 [Pseudomonas aeruginosa WC55] [Pseudomonas aeruginosa]	Environmental Information Processing;Metabolism	Global and Overview;Energy metabolism;Signal transduction;Metabolism of cofactors and vitamins	ko01100//Metabolic pathways;ko01110//Biosynthesis of secondary metabolites;ko02020//Two-component system;ko00190//Oxidative phosphorylation;ko00860//Porphyrin and chlorophyll metabolism	K02259	-	-	-
PA0113	51	167.333	7.81	26.37	1.7555	0.000176284	0.00113542	yes	cyoE1	protoheme IX farnesyltransferase [Pseudomonas aeruginosa PAO1] [Pseudomonas aeruginosa]	Metabolism	Metabolism of cofactors and vitamins;Global and Overview;Energy metabolism	ko01100//Metabolic pathways;ko01110//Biosynthesis of secondary metabolites;ko00190//Oxidative phosphorylation;ko00860//Porphyrin and chlorophyll metabolism	K02301	-	-	-
PA1119	740	271.333	201.297	76.81	-1.38996	7.39e-08	8.24e-07	yes	ompA	YfiB [Pseudomonas aeruginosa PAO1] [Pseudomonas aeruginosa]	-	-	-	-	GO:0044425//membrane part;GO:0016020//membrane;GO:0031224//intrinsic component of membrane;GO:0019867//outer membrane	-	-
PA1123	885.333	409.667	381.947	185.073	-1.04527	0.00019544	0.00125154	yes	-	DUF2025 domain-containing protein [Pseudomonas aeruginosa]	-	-	-	-	-	-	-
PA1130	4521.33	1777	634.17	261.21	-1.27966	2.95e-11	4.54e-10	yes	rfbF	rhamnosyltransferase [Pseudomonas aeruginosa PAO1] [Pseudomonas aeruginosa]	-	-	-	-	-	GO:0003824//catalytic activity	GO:0006629//lipid metabolic process;GO:0044763//single-organism cellular process;GO:0006664//glycolipid metabolic process;GO:0071704//organic substance metabolic process;GO:0009987//cellular process;GO:0044699//single-organism process;GO:1903509//liposaccharide metabolic process;GO:0044710//single-organism metabolic process;GO:0006643//membrane lipid metabolic process;GO:0044238//primary metaboli…
PA1137	235.667	102	32.1533	14.8867	-1.11095	0.0021403	0.0106669	yes	TP53I3	oxidoreductase [Pseudomonas aeruginosa C23] [Pseudomonas aeruginosa]	-	-	-	-	-	GO:0003824//catalytic activity	GO:0044710//single-organism metabolic process;GO:0008152//metabolic process;GO:0044699//single-organism process
PA1141	47.3333	130	7.32667	21.2333	1.5351	0.0016544	0.00859234	yes	lrhA	transcriptional regulator [Pseudomonas aeruginosa PAO1] [Pseudomonas aeruginosa]	-	-	-	-	-	GO:0001071//nucleic acid binding transcription factor activity	GO:0065007//biological regulation;GO:0009058//biosynthetic process;GO:0044260//cellular macromolecule metabolic process;GO:0043170//macromolecule metabolic process;GO:0009059//macromolecule biosynthetic process;GO:0009987//cellular process;GO:1901576//organic substance biosynthetic process;GO:0034645//cellular macromolecule biosynthetic process;GO:0071704//organic substance metabolic process;GO:0…
PA1146	3.33333	24.3333	0.41	3.04	2.89038	0.00906185	0.0361692	yes	dhaT	amino acid permease [Pseudomonas aeruginosa PADK2_CF510] [Pseudomonas aeruginosa]	Metabolism	Xenobiotics biodegradation and metabolism;Lipid metabolism;Global and Overview;Carbohydrate metabolism	ko01120//Microbial metabolism in diverse environments;ko00650//Butanoate metabolism;ko00051//Fructose and mannose metabolism;ko00625//Chloroalkane and chloroalkene degradation;ko00363//Bisphenol degradation;ko00591//Linoleic acid metabolism	K00100	-	-	-
PA1157	109.667	282	21.2233	57.7067	1.44309	1.31e-05	0.000104087	yes	ompR	two-component response regulator [Pseudomonas aeruginosa PAO1] [Pseudomonas aeruginosa]	Environmental Information Processing	Signal transduction	ko02020//Two-component system	K07661	-	GO:0097159//organic cyclic compound binding;GO:1901363//heterocyclic compound binding;GO:0005488//binding;GO:0003676//nucleic acid binding	GO:0034645//cellular macromolecule biosynthetic process;GO:0010468//regulation of gene expression;GO:0043170//macromolecule metabolic process;GO:0044260//cellular macromolecule metabolic process;GO:0065007//biological regulation;GO:0009987//cellular process;GO:0008152//metabolic process;GO:0044249//cellular biosynthetic process;GO:0071704//organic substance metabolic process;GO:0019222//regulatio…
PA1158	54.6667	123	5.51333	13.1567	1.2548	0.00737222	0.030568	yes	rstB	two-component sensor [Pseudomonas aeruginosa PA45] [Pseudomonas aeruginosa]	Environmental Information Processing	Signal transduction	ko02020//Two-component system	K07639	-	-	-
PA1172	670.667	198.333	153.857	48.05	-1.67898	6.16e-09	7.81e-08	yes	napC	cytochrome C protein NapC [Pseudomonas aeruginosa PAO1] [Pseudomonas aeruginosa]	-	-	-	-	-	GO:1901363//heterocyclic compound binding;GO:0043169//cation binding;GO:0097159//organic cyclic compound binding;GO:0003824//catalytic activity;GO:0016661//oxidoreductase activity, acting on other nitrogenous compounds as donors;GO:0043167//ion binding;GO:0005488//binding;GO:0046906//tetrapyrrole binding;GO:0016491//oxidoreductase activity	GO:0071941//nitrogen cycle metabolic process;GO:0008152//metabolic process;GO:0044710//single-organism metabolic process;GO:0044699//single-organism process;GO:0006807//nitrogen compound metabolic process
PA1173	196.667	53	54.02	15.5867	-1.79318	1.55e-05	0.000119818	yes	napB	cytochrome C protein NapB [Pseudomonas aeruginosa PAO1] [Pseudomonas aeruginosa]	Metabolism	Global and Overview;Energy metabolism	ko01120//Microbial metabolism in diverse environments;ko00910//Nitrogen metabolism	K02568	-	GO:0043167//ion binding;GO:0005488//binding;GO:0043169//cation binding	GO:0044710//single-organism metabolic process;GO:0044699//single-organism process;GO:0008152//metabolic process
PA1174	9517	1961.67	519.343	113.903	-2.18888	3.24e-31	1.32e-29	yes	napA	nitrate reductase catalytic subunit [Pseudomonas aeruginosa]	Metabolism	Global and Overview;Energy metabolism	ko01120//Microbial metabolism in diverse environments;ko00910//Nitrogen metabolism	K02567	-	-	-
PA1175	157.333	35.6667	63.41	15.8333	-2.00175	7.84e-05	0.00053838	yes	napD	NapD protein of periplasmic nitrate reductase [Pseudomonas aeruginosa]	-	-	-	-	-	-	-
PA1176	505.333	200.333	141.857	58.69	-1.27325	4.87e-06	4.21e-05	yes	napF	ferredoxin protein NapF [Pseudomonas aeruginosa PAO1] [Pseudomonas aeruginosa]	-	-	-	-	GO:0044464//cell part;GO:1990204//oxidoreductase complex;GO:0032991//macromolecular complex;GO:1902494//catalytic complex;GO:0043234//protein complex;GO:0005623//cell	GO:0005488//binding;GO:0051540//metal cluster binding	-
PA1178	79712.3	161312	18196.3	38630.7	1.0861	1.43e-09	1.92e-08	yes	-	PhoP/Q and low Mg2+ inducible outer membrane protein H1 [Pseudomonas aeruginosa PAO1] [Pseudomonas aeruginosa]	-	-	-	-	GO:0019867//outer membrane;GO:0016020//membrane;GO:0031224//intrinsic component of membrane;GO:0044425//membrane part	GO:0008289//lipid binding;GO:0005488//binding	-
PA1190	142	839	33.64	203.947	2.59994	2.58e-12	4.37e-11	yes	yohC	MULTISPECIES: YIP1 family protein [Pseudomonas]	-	-	-	-	-	-	-
PA1196	282.667	548.333	27.8133	57.7667	1.05446	5.8e-05	0.000410944	yes	rocR	transcriptional regulator [Pseudomonas aeruginosa PAO1] [Pseudomonas aeruginosa]	-	-	-	-	-	GO:0003676//nucleic acid binding;GO:0005488//binding;GO:0032549//ribonucleoside binding;GO:0003677//DNA binding;GO:0001882//nucleoside binding;GO:0001883//purine nucleoside binding;GO:0097159//organic cyclic compound binding;GO:0036094//small molecule binding;GO:0032550//purine ribonucleoside binding;GO:0005515//protein binding;GO:1901363//heterocyclic compound binding;GO:0060089//molecular trans…	GO:0050794//regulation of cellular process;GO:0009059//macromolecule biosynthetic process;GO:0009987//cellular process;GO:0043170//macromolecule metabolic process;GO:0008152//metabolic process;GO:0009058//biosynthetic process;GO:0044237//cellular metabolic process;GO:0071704//organic substance metabolic process;GO:0044260//cellular macromolecule metabolic process;GO:0034645//cellular macromolecul…
PA1202	6414.67	2206.67	1412.74	516.127	-1.4527	1.37e-14	2.71e-13	yes	NIC2	hydrolase [Pseudomonas aeruginosa PAO1] [Pseudomonas aeruginosa]	-	-	-	-	-	GO:0003824//catalytic activity	-
PA1215	171.333	79.6667	18.1133	8.88667	-1.02734	0.00822024	0.0335579	yes	sauT	AMP-binding protein [Pseudomonas aeruginosa PAO579] [Pseudomonas aeruginosa]	-	-	-	-	-	-	-
PA1218	243	110.667	37.03	18.1367	-1.02979	0.00323568	0.0151471	yes	-	phytanoyl-CoA dioxygenase family protein [Pseudomonas aeruginosa PAO581] [Pseudomonas aeruginosa]	-	-	-	-	-	-	GO:0044710//single-organism metabolic process;GO:0044699//single-organism process;GO:0008152//metabolic process
PA1226	119	229	26.5067	54.9	1.05045	0.00302424	0.014302	yes	-	transcriptional regulator [Pseudomonas aeruginosa PAO1] [Pseudomonas aeruginosa]	-	-	-	-	-	-	GO:0060255//regulation of macromolecule metabolic process;GO:0050789//regulation of biological process;GO:0044249//cellular biosynthetic process;GO:0044237//cellular metabolic process;GO:0044260//cellular macromolecule metabolic process;GO:0010468//regulation of gene expression;GO:0009987//cellular process;GO:0065007//biological regulation;GO:0009058//biosynthetic process;GO:0019222//regulation o…
PA0125	1.33333	25	0.896667	15.7867	4.13799	0.000976089	0.00542467	yes	NGR_a02810	Ribbon-helix-helix protein, CopG family [Pseudomonas sp. HMSC05H02]	-	-	-	-	-	-	-
PA0126	1149	81.6667	255.1	18.76	-3.76533	1.65e-43	9.35e-42	yes	-	Uncharacterised protein [Pseudomonas aeruginosa]	-	-	-	-	-	-	-
PA1249	1246.33	497.667	116.847	50.1567	-1.2201	5.56e-06	4.76e-05	yes	aprA	alkaline metalloproteinase [Pseudomonas aeruginosa PAO1] [Pseudomonas aeruginosa]	-	-	-	-	GO:0005576//extracellular region;GO:0044421//extracellular region part	GO:0003824//catalytic activity;GO:0070011//peptidase activity, acting on L-amino acid peptides;GO:0008233//peptidase activity;GO:0046872//metal ion binding;GO:0016787//hydrolase activity;GO:0046914//transition metal ion binding;GO:0004175//endopeptidase activity;GO:0005488//binding;GO:0043167//ion binding;GO:0043169//cation binding	GO:0010468//regulation of gene expression;GO:0050776//regulation of immune response;GO:0048583//regulation of response to stimulus;GO:0080090//regulation of primary metabolic process;GO:0001868//regulation of complement activation, lectin pathway;GO:0050727//regulation of inflammatory response;GO:0031347//regulation of defense response;GO:0051049//regulation of transport;GO:0051704//multi-organis…
PA1254	906.667	372.667	134.323	58.5567	-1.1978	9.89e-08	1.08e-06	yes	dapA1	dihydrodipicolinate synthetase [Pseudomonas aeruginosa PAO1] [Pseudomonas aeruginosa]	Metabolism	Amino acid metabolism;Biosynthesis of other secondary metabolites;Global and Overview	ko01100//Metabolic pathways;ko01110//Biosynthesis of secondary metabolites;ko01120//Microbial metabolism in diverse environments;ko01130//Biosynthesis of antibiotics;ko01230//Biosynthesis of amino acids;ko00300//Lysine biosynthesis;ko00261//Monobactam biosynthesis	K01714	-	GO:0003824//catalytic activity	-
PA1263	306.667	701.667	43.3833	107.403	1.30783	1.44e-06	1.35e-05	yes	-	transcriptional regulator [Pseudomonas aeruginosa]	-	-	-	-	-	-	-
PA1276	47	5.66667	6.07333	0.763333	-2.9921	0.0059615	0.0256179	yes	cobC	threonine-phosphate decarboxylase [Pseudomonas aeruginosa PA38182] [Pseudomonas aeruginosa]	Metabolism	Metabolism of cofactors and vitamins;Global and Overview	ko01100//Metabolic pathways;ko00860//Porphyrin and chlorophyll metabolism	K02225	GO:0044464//cell part;GO:0044424//intracellular part;GO:0005622//intracellular;GO:0005623//cell	GO:0016829//lyase activity;GO:0005488//binding;GO:0016830//carbon-carbon lyase activity;GO:0016831//carboxy-lyase activity;GO:0043167//ion binding;GO:0043168//anion binding;GO:0003824//catalytic activity	GO:1901360//organic cyclic compound metabolic process;GO:0044237//cellular metabolic process;GO:1901564//organonitrogen compound metabolic process;GO:0006807//nitrogen compound metabolic process;GO:0046483//heterocycle metabolic process;GO:0009987//cellular process;GO:0071704//organic substance metabolic process;GO:0006767//water-soluble vitamin metabolic process;GO:0044281//small molecule metabo…
PA1277	86	13.3333	7.48	1.32667	-2.49523	0.00413349	0.0185823	yes	cobQ	cobyric acid synthase [Pseudomonas aeruginosa PAO1] [Pseudomonas aeruginosa]	Metabolism	Global and Overview;Metabolism of cofactors and vitamins	ko01100//Metabolic pathways;ko00860//Porphyrin and chlorophyll metabolism	K02232	-	GO:0016787//hydrolase activity;GO:0016820//hydrolase activity, acting on acid anhydrides, catalyzing transmembrane movement of substances;GO:0017111//nucleoside-triphosphatase activity;GO:0016887//ATPase activity;GO:0015399//primary active transmembrane transporter activity;GO:0016817//hydrolase activity, acting on acid anhydrides;GO:0022857//transmembrane transporter activity;GO:0003824//catalyt…	GO:0009235//cobalamin metabolic process;GO:0033013//tetrapyrrole metabolic process;GO:1901605//alpha-amino acid metabolic process;GO:0006766//vitamin metabolic process;GO:0006767//water-soluble vitamin metabolic process;GO:0044710//single-organism metabolic process;GO:0044763//single-organism cellular process;GO:0044237//cellular metabolic process;GO:0044699//single-organism process;GO:0044281//s…
PA1284	111	208	8.25333	16.83	1.02799	0.00374486	0.0171688	yes	bcd	acyl-CoA dehydrogenase [Pseudomonas aeruginosa PAO1] [Pseudomonas aeruginosa]	-	-	-	-	-	GO:0005488//binding;GO:0000166//nucleotide binding;GO:1901363//heterocyclic compound binding;GO:0097159//organic cyclic compound binding;GO:0016491//oxidoreductase activity;GO:1901265//nucleoside phosphate binding;GO:0036094//small molecule binding;GO:0003824//catalytic activity	GO:0044710//single-organism metabolic process;GO:0008152//metabolic process;GO:0044699//single-organism process
PA1297	69.3333	150.667	9.21667	22.1	1.26173	0.0125184	0.0471199	yes	czcD	metal transporter [Pseudomonas aeruginosa]	-	-	-	-	-	-	-
PA1298	0.333333	23	0.193333	12.1133	5.96936	4.86e-05	0.000348705	yes	rcnR	Transcriptional repressor RcnR [Pseudomonas aeruginosa]	-	-	-	-	-	-	-
PA1309	72	180	11.5867	30.72	1.40671	0.000810211	0.00458541	yes	cysL	probable transcriptional regulator [Pseudomonas aeruginosa NCMG1179] [Pseudomonas aeruginosa]	-	-	-	-	-	GO:0001071//nucleic acid binding transcription factor activity	GO:0044260//cellular macromolecule metabolic process;GO:0060255//regulation of macromolecule metabolic process;GO:0008152//metabolic process;GO:0009987//cellular process;GO:0044249//cellular biosynthetic process;GO:0009059//macromolecule biosynthetic process;GO:0065007//biological regulation;GO:0010468//regulation of gene expression;GO:0071704//organic substance metabolic process;GO:0050789//regu…
PA1331	189.667	40.6667	16.3367	3.90667	-2.0641	3.41e-05	0.000248812	yes	yegH	TerC family protein [Pseudomonas aeruginosa BWHPSA024] [Pseudomonas aeruginosa]	-	-	-	-	GO:0044425//membrane part;GO:0031224//intrinsic component of membrane;GO:0016020//membrane	GO:0005488//binding;GO:1901265//nucleoside phosphate binding;GO:0036094//small molecule binding;GO:1901363//heterocyclic compound binding;GO:0000166//nucleotide binding;GO:0003824//catalytic activity;GO:0016491//oxidoreductase activity;GO:0097159//organic cyclic compound binding	GO:0044699//single-organism process;GO:0044710//single-organism metabolic process;GO:0008152//metabolic process
PA1336	94.3333	285.667	6.73333	21.6333	1.68386	6.06e-07	5.98e-06	yes	dctB	two-component sensor [Pseudomonas aeruginosa PAO1] [Pseudomonas aeruginosa]	Environmental Information Processing	Signal transduction	ko02020//Two-component system	K17060	-	GO:0032550//purine ribonucleoside binding;GO:0016740//transferase activity;GO:0003824//catalytic activity;GO:0001882//nucleoside binding;GO:0004672//protein kinase activity;GO:0016772//transferase activity, transferring phosphorus-containing groups;GO:0097367//carbohydrate derivative binding;GO:0036094//small molecule binding;GO:1901363//heterocyclic compound binding;GO:0097159//organic cyclic co…	GO:0065007//biological regulation;GO:0050896//response to stimulus;GO:0044237//cellular metabolic process;GO:0006793//phosphorus metabolic process;GO:0050794//regulation of cellular process;GO:0007154//cell communication;GO:0036211//protein modification process;GO:0044238//primary metabolic process;GO:0006464//cellular protein modification process;GO:0044763//single-organism cellular process;GO:0…
PA1337	2797.33	6195.33	348.77	828.183	1.24767	5.71e-12	9.32e-11	yes	ansB	glutaminase-asparaginase [Pseudomonas aeruginosa PAO1] [Pseudomonas aeruginosa]	Metabolism;Environmental Information Processing	Global and Overview;Signal transduction;Amino acid metabolism;Metabolism of other amino acids	ko01100//Metabolic pathways;ko01110//Biosynthesis of secondary metabolites;ko02020//Two-component system;ko00250//Alanine, aspartate and glutamate metabolism;ko00220//Arginine biosynthesis;ko00471//D-Glutamine and D-glutamate metabolism	K05597	GO:0005623//cell;GO:0044464//cell part	GO:0003824//catalytic activity;GO:0016787//hydrolase activity;GO:0016811//hydrolase activity, acting on carbon-nitrogen (but not peptide) bonds, in linear amides;GO:0016810//hydrolase activity, acting on carbon-nitrogen (but not peptide) bonds	GO:0043436//oxoacid metabolic process;GO:0044237//cellular metabolic process;GO:0044281//small molecule metabolic process;GO:0071704//organic substance metabolic process;GO:0006520//cellular amino acid metabolic process;GO:1901564//organonitrogen compound metabolic process;GO:0044699//single-organism process;GO:1901605//alpha-amino acid metabolic process;GO:0044238//primary metabolic process;GO:0…
PA1338	398.667	817.667	31.8467	70.5767	1.14805	2.16e-05	0.000162563	yes	ggt	gamma-glutamyltranspeptidase [Pseudomonas aeruginosa PAO1] [Pseudomonas aeruginosa]	Metabolism	Global and Overview;Metabolism of other amino acids	ko01100//Metabolic pathways;ko00480//Glutathione metabolism;ko00460//Cyanoamino acid metabolism;ko00430//Taurine and hypotaurine metabolism	K00681	GO:0005623//cell;GO:0044464//cell part	GO:0003824//catalytic activity;GO:0008238//exopeptidase activity;GO:0008242//omega peptidase activity;GO:0070011//peptidase activity, acting on L-amino acid peptides;GO:0016787//hydrolase activity;GO:0016740//transferase activity;GO:0008233//peptidase activity	GO:0034641//cellular nitrogen compound metabolic process;GO:0006575//cellular modified amino acid metabolic process;GO:0044238//primary metabolic process;GO:0006518//peptide metabolic process;GO:1901564//organonitrogen compound metabolic process;GO:0043603//cellular amide metabolic process;GO:0006749//glutathione metabolic process;GO:0044237//cellular metabolic process;GO:0071704//organic substan…
PA1369	136.667	46.3333	24.5967	8.89667	-1.46713	0.00368964	0.0169577	yes	-	MULTISPECIES: hypothetical protein [Pseudomonas]	-	-	-	-	-	-	-
PA1370	601.667	74.6667	43.78	6.01333	-2.86404	6.25e-17	1.43e-15	yes	-	Uncharacterised protein [Yersinia kristensenii]	-	-	-	-	-	-	-
PA1373	153.333	410.667	17.1233	46.88	1.45301	0.00011286	0.000754033	yes	fabF	beta-ketoacyl-[acyl-carrier-protein] synthase II [Pseudomonas aeruginosa]	Metabolism	Lipid metabolism;Global and Overview;Metabolism of cofactors and vitamins	ko01100//Metabolic pathways;ko01212//Fatty acid metabolism;ko00061//Fatty acid biosynthesis;ko00780//Biotin metabolism	K09458	-	-	-
PA1375	82.3333	205	10	25.3033	1.33933	0.00141227	0.00750328	yes	pdxB	erythronate-4-phosphate dehydrogenase [Pseudomonas aeruginosa PAO1] [Pseudomonas aeruginosa]	Metabolism	Metabolism of cofactors and vitamins;Global and Overview	ko01100//Metabolic pathways;ko00750//Vitamin B6 metabolism	K03473	-	GO:0005488//binding;GO:0005515//protein binding;GO:0003824//catalytic activity;GO:0016491//oxidoreductase activity;GO:0016616//oxidoreductase activity, acting on the CH-OH group of donors, NAD or NADP as acceptor;GO:0097159//organic cyclic compound binding;GO:0016614//oxidoreductase activity, acting on CH-OH group of donors;GO:1901363//heterocyclic compound binding;GO:0036094//small molecule bind…	GO:0006725//cellular aromatic compound metabolic process;GO:0051186//cofactor metabolic process;GO:0044281//small molecule metabolic process;GO:0009058//biosynthetic process;GO:1901564//organonitrogen compound metabolic process;GO:0008152//metabolic process;GO:0072524//pyridine-containing compound metabolic process;GO:0044237//cellular metabolic process;GO:0009987//cellular process;GO:0044710//si…
PA0140	502	950	43.4033	87.91	1.01822	2.64e-05	0.000196152	yes	ahpF	alkyl hydroperoxide reductase [Pseudomonas aeruginosa PAO1] [Pseudomonas aeruginosa]	-	-	-	-	-	GO:0016651//oxidoreductase activity, acting on NAD(P)H;GO:1901265//nucleoside phosphate binding;GO:0015036//disulfide oxidoreductase activity;GO:0005488//binding;GO:0036094//small molecule binding;GO:0016668//oxidoreductase activity, acting on a sulfur group of donors, NAD(P) as acceptor;GO:1901363//heterocyclic compound binding;GO:0000166//nucleotide binding;GO:0097159//organic cyclic compound b…	GO:0044763//single-organism cellular process;GO:0008152//metabolic process;GO:0044710//single-organism metabolic process;GO:0009987//cellular process;GO:0019725//cellular homeostasis;GO:0065007//biological regulation;GO:0042592//homeostatic process;GO:0044699//single-organism process;GO:0065008//regulation of biological quality
PA1395	174.333	28.3333	56.81	9.66	-2.55605	7.14e-08	8e-07	yes	-	lipoprotein [Pseudomonas aeruginosa PA38182] [Pseudomonas aeruginosa]	-	-	-	-	-	-	-
PA1396	242	29.6667	20.9733	2.76	-2.92582	4.76e-10	6.74e-09	yes	rpfC	two-component sensor [Pseudomonas aeruginosa MPAO1/P1] [Pseudomonas aeruginosa]	-	-	-	-	-	-	-
PA1414	245.667	614	143.333	384.94	1.42526	0.00106804	0.00582493	yes	-	Uncharacterised protein [Pseudomonas aeruginosa]	-	-	-	-	-	-	-
PA0144	4	28	0.893333	6.54333	2.87276	0.0097916	0.0384462	yes	SPCC191.05c	nucleoside 2-deoxyribosyltransferase family protein [Pseudomonas aeruginosa PAO581] [Pseudomonas aeruginosa]	-	-	-	-	-	GO:0016799//hydrolase activity, hydrolyzing N-glycosyl compounds;GO:0016763//transferase activity, transferring pentosyl groups;GO:0016798//hydrolase activity, acting on glycosyl bonds;GO:0016757//transferase activity, transferring glycosyl groups;GO:0016787//hydrolase activity;GO:0003824//catalytic activity;GO:0016740//transferase activity	-
PA1428	0.666667	10	0.223333	3.41333	3.93391	0.00531308	0.023282	yes	yjaB	GNAT family N-acetyltransferase [Pseudomonas aeruginosa]	-	-	-	-	-	-	-
PA1432	9037.67	29979	2028.45	7220.37	1.83169	3.6e-23	1.09e-21	yes	lasI	acyl-homoserine-lactone synthase [Pseudomonas aeruginosa IGB83] [Pseudomonas aeruginosa]	Metabolism	Global and Overview;Amino acid metabolism	ko01100//Metabolic pathways;ko00270//Cysteine and methionine metabolism	K13060	-	-	-
PA1451	122.667	12.6667	12.2533	1.42333	-3.10583	1.87e-06	1.71e-05	yes	ygcG	TLP18.3, Psb32 and MOLO-1 founding s of phosphatase family protein [Pseudomonas aeruginosa PAO581] [Pseudomonas aeruginosa]	-	-	-	-	-	-	-
PA1461	346.333	111.667	52.27	18.0733	-1.53212	1.95e-06	1.79e-05	yes	motB	flagellar motor protein MotD [Pseudomonas aeruginosa PAO1] [Pseudomonas aeruginosa]	Cellular Processes	Cell motility	ko02030//Bacterial chemotaxis;ko02040//Flagellar assembly	K02557	-	-	GO:0051179//localization;GO:0097588//archaeal or bacterial-type flagellum-dependent cell motility;GO:0044699//single-organism process;GO:0006928//movement of cell or subcellular component;GO:0044763//single-organism cellular process;GO:0048870//cell motility;GO:0001539//cilium or flagellum-dependent cell motility;GO:0009987//cellular process;GO:0040011//locomotion;GO:0051674//localization of cell…
PA1472	88.3333	19	21.3033	5.37	-1.98809	0.00696906	0.0291357	yes	p20	acetyltransferase, GNAT family [Pseudomonas aeruginosa 18A] [Pseudomonas aeruginosa]	-	-	-	-	-	GO:0003824//catalytic activity	-
PA1486	786.333	318.667	99.14	41.57	-1.25392	5.76e-06	4.91e-05	yes	-	D-aminopeptidase [Pseudomonas aeruginosa HB13] [Pseudomonas aeruginosa]	-	-	-	-	-	-	-
PA1500	52.3333	193.667	8.01333	32.0533	2	3.34e-06	2.97e-05	yes	glxR	oxidoreductase [Pseudomonas aeruginosa PAO1] [Pseudomonas aeruginosa]	Metabolism	Global and Overview;Carbohydrate metabolism	ko01100//Metabolic pathways;ko00630//Glyoxylate and dicarboxylate metabolism	K00042	-	GO:1901363//heterocyclic compound binding;GO:0016616//oxidoreductase activity, acting on the CH-OH group of donors, NAD or NADP as acceptor;GO:0003824//catalytic activity;GO:0016614//oxidoreductase activity, acting on CH-OH group of donors;GO:0005488//binding;GO:0016491//oxidoreductase activity;GO:0097159//organic cyclic compound binding;GO:0000166//nucleotide binding;GO:1901265//nucleoside phosp…	GO:0051186//cofactor metabolic process;GO:0006796//phosphate-containing compound metabolic process;GO:0072524//pyridine-containing compound metabolic process;GO:1901360//organic cyclic compound metabolic process;GO:0071704//organic substance metabolic process;GO:0019637//organophosphate metabolic process;GO:0008152//metabolic process;GO:0006725//cellular aromatic compound metabolic process;GO:004…
PA1501	27	162.333	4.84	29.8967	2.62691	5.63e-06	4.81e-05	yes	hyi	hydroxypyruvate isomerase [Pseudomonas aeruginosa]	Metabolism	Carbohydrate metabolism;Global and Overview	ko01100//Metabolic pathways;ko00630//Glyoxylate and dicarboxylate metabolism	K01816	-	-	-
PA1502	36.6667	209.667	2.93333	17.09	2.54254	6.25e-08	7.03e-07	yes	gcl	glyoxylate carboligase [Pseudomonas aeruginosa PAO1] [Pseudomonas aeruginosa]	Metabolism	Global and Overview;Carbohydrate metabolism	ko01100//Metabolic pathways;ko00630//Glyoxylate and dicarboxylate metabolism	K01608	-	GO:0036094//small molecule binding;GO:0019842//vitamin binding;GO:0016829//lyase activity;GO:0016830//carbon-carbon lyase activity;GO:0016831//carboxy-lyase activity;GO:0003824//catalytic activity;GO:0005488//binding	GO:1901575//organic substance catabolic process;GO:1901615//organic hydroxy compound metabolic process;GO:0019752//carboxylic acid metabolic process;GO:0043436//oxoacid metabolic process;GO:0044237//cellular metabolic process;GO:0034308//primary alcohol metabolic process;GO:0008152//metabolic process;GO:0044712//single-organism catabolic process;GO:0071704//organic substance metabolic process;GO:…
PA1507	74	370.333	7.75333	38.7733	2.32218	0.00795108	0.0327238	yes	uacT	transporter [Pseudomonas aeruginosa PAO1] [Pseudomonas aeruginosa]	-	-	-	-	GO:0031224//intrinsic component of membrane;GO:0016020//membrane;GO:0044425//membrane part	-	GO:0044699//single-organism process;GO:0044763//single-organism cellular process;GO:0009987//cellular process;GO:0051234//establishment of localization;GO:0051179//localization
PA1508	544.333	14.6667	275.72	8.26333	-5.06034	1.36e-25	4.52e-24	yes	-	PAAR motif family protein [Pseudomonas aeruginosa PAO581] [Pseudomonas aeruginosa]	-	-	-	-	-	-	-
PA1509	9761.33	274.333	1148.03	35.2867	-5.02389	1.61e-79	2.13e-77	yes	-	membrane protein [Pseudomonas aeruginosa]	-	-	-	-	-	-	-
PA1510	13964.7	154	1090.43	13.1033	-6.37882	1.45e-74	1.64e-72	yes	-	PGAP1-like family protein [Pseudomonas aeruginosa PAO581] [Pseudomonas aeruginosa]	-	-	-	-	-	GO:0003824//catalytic activity;GO:0016787//hydrolase activity	GO:0051234//establishment of localization;GO:0051179//localization;GO:0033036//macromolecule localization;GO:0015031//protein transport;GO:0006810//transport;GO:0008104//protein localization;GO:0071702//organic substance transport;GO:0045184//establishment of protein localization
PA1511	18191	239.463	969.877	13.62	-6.154	2e-120	5.29e-118	yes	-	type VI secretion system Vgr family protein [Pseudomonas sp. P179]	Environmental Information Processing	Membrane transport	ko03070//Bacterial secretion system	K11904	-	-	-
PA1512	40492.8	91.8767	10655.7	25.0567	-8.73222	8.95e-189	8.29e-186	yes	hcpA	major exported protein, partial [Pseudomonas aeruginosa 3578] [Pseudomonas aeruginosa]	Environmental Information Processing	Membrane transport	ko03070//Bacterial secretion system	K11903	-	-	-
PA1513	784	1495	83.1333	167.733	1.01267	2.59e-06	2.33e-05	yes	-	membrane protein [Pseudomonas aeruginosa]	-	-	-	-	-	-	-
PA0153	120.667	606.333	22.7567	120.987	2.41049	2.64e-12	4.46e-11	yes	pcaH	protocatechuate 3,4-dioxygenase subunit beta [Pseudomonas aeruginosa PAO1] [Pseudomonas aeruginosa]	Metabolism	Xenobiotics biodegradation and metabolism;Global and Overview	ko01100//Metabolic pathways;ko01120//Microbial metabolism in diverse environments;ko00362//Benzoate degradation;ko01220//Degradation of aromatic compounds	K00449	-	GO:0016491//oxidoreductase activity;GO:0043169//cation binding;GO:0005488//binding;GO:0046914//transition metal ion binding;GO:0051213//dioxygenase activity;GO:0005506//iron ion binding;GO:0046872//metal ion binding;GO:0016702//oxidoreductase activity, acting on single donors with incorporation of molecular oxygen, incorporation of two atoms of oxygen;GO:0043167//ion binding;GO:0003824//catalytic…	GO:1901575//organic substance catabolic process;GO:0019439//aromatic compound catabolic process;GO:0071704//organic substance metabolic process;GO:0044237//cellular metabolic process;GO:0044248//cellular catabolic process;GO:0009712//catechol-containing compound metabolic process;GO:1901616//organic hydroxy compound catabolic process;GO:0019336//phenol-containing compound catabolic process;GO:190…
PA1519	29.6667	84.3333	3.03667	9.20333	1.59967	0.0111022	0.0425981	yes	adeP	transporter [Pseudomonas aeruginosa PAO1] [Pseudomonas aeruginosa]	-	-	-	-	-	GO:0022892//substrate-specific transporter activity;GO:0015205//nucleobase transmembrane transporter activity;GO:0022857//transmembrane transporter activity;GO:0022891//substrate-specific transmembrane transporter activity;GO:0005215//transporter activity	GO:0006810//transport;GO:0051234//establishment of localization;GO:0009987//cellular process;GO:0051179//localization;GO:0044765//single-organism transport;GO:0071702//organic substance transport;GO:0015851//nucleobase transport;GO:0071705//nitrogen compound transport;GO:1902578//single-organism localization;GO:0044763//single-organism cellular process;GO:0044699//single-organism process
PA0154	217.333	500.333	49.5533	119.347	1.2681	1.39e-05	0.000109815	yes	pcaG	protocatechuate 3,4-dioxygenase subunit alpha [Pseudomonas aeruginosa PAO1] [Pseudomonas aeruginosa]	Metabolism	Xenobiotics biodegradation and metabolism;Global and Overview	ko01100//Metabolic pathways;ko01120//Microbial metabolism in diverse environments;ko00362//Benzoate degradation;ko01220//Degradation of aromatic compounds	K00448	-	GO:0016491//oxidoreductase activity;GO:0043167//ion binding;GO:0043169//cation binding;GO:0051213//dioxygenase activity;GO:0003824//catalytic activity;GO:0016702//oxidoreductase activity, acting on single donors with incorporation of molecular oxygen, incorporation of two atoms of oxygen;GO:0046914//transition metal ion binding;GO:0046872//metal ion binding;GO:0005488//binding;GO:0016701//oxidore…	GO:0044237//cellular metabolic process;GO:0008152//metabolic process;GO:0009987//cellular process;GO:0044710//single-organism metabolic process;GO:0006725//cellular aromatic compound metabolic process;GO:0044699//single-organism process
PA0155	208.333	503.667	33.3233	86.32	1.37316	2.7e-05	0.00020011	yes	pcaR	transcriptional regulator PcaR [Pseudomonas aeruginosa PAO1] [Pseudomonas aeruginosa]	-	-	-	-	-	-	GO:0009987//cellular process;GO:0060255//regulation of macromolecule metabolic process;GO:0031326//regulation of cellular biosynthetic process;GO:2001141//regulation of RNA biosynthetic process;GO:0051252//regulation of RNA metabolic process;GO:0010468//regulation of gene expression;GO:0018958//phenol-containing compound metabolic process;GO:0080090//regulation of primary metabolic process;GO:005…
PA1538	363.667	755.667	30.9667	68.85	1.15274	1.63e-05	0.000126108	yes	PA1538	Baeyer-Villiger monooxygenase [Pseudomonas aeruginosa]	-	-	-	-	-	-	-
PA1542	84	214.333	13.7667	37.1967	1.43399	6.56e-05	0.000460163	yes	-	metal-dependent hydrolase [Pseudomonas aeruginosa]	-	-	-	-	-	-	-
PA1549	720	264.667	39.7333	15.68	-1.34142	9.62e-06	7.87e-05	yes	copA	heavy metal translocating P-type ATPase [Pseudomonas aeruginosa]	-	-	-	-	-	-	-
PA1562	22153.3	49350.3	1099.18	2617.98	1.25202	4.12e-12	6.81e-11	yes	acnA	aconitate hydratase [Pseudomonas aeruginosa PAO1] [Pseudomonas aeruginosa]	Metabolism	Global and Overview;Carbohydrate metabolism	ko01100//Metabolic pathways;ko01110//Biosynthesis of secondary metabolites;ko01120//Microbial metabolism in diverse environments;ko01130//Biosynthesis of antibiotics;ko01230//Biosynthesis of amino acids;ko01200//Carbon metabolism;ko00630//Glyoxylate and dicarboxylate metabolism;ko00020//Citrate cycle (TCA cycle);ko01210//2-Oxocarboxylic acid metabolism	K01681	GO:0044464//cell part;GO:0005623//cell;GO:0005622//intracellular;GO:0044424//intracellular part	GO:0051536//iron-sulfur cluster binding;GO:0005488//binding;GO:0016835//carbon-oxygen lyase activity;GO:0003824//catalytic activity;GO:0051540//metal cluster binding;GO:0043169//cation binding;GO:0016836//hydro-lyase activity;GO:0043167//ion binding;GO:0046872//metal ion binding;GO:0046914//transition metal ion binding;GO:0016829//lyase activity	GO:0044237//cellular metabolic process;GO:0044763//single-organism cellular process;GO:0008152//metabolic process;GO:0050896//response to stimulus;GO:0055114//oxidation-reduction process;GO:0072350//tricarboxylic acid metabolic process;GO:0006091//generation of precursor metabolites and energy;GO:0019752//carboxylic acid metabolic process;GO:0043436//oxoacid metabolic process;GO:0045333//cellular…
PA1563	253.333	549	33.9233	75.7567	1.15909	0.0025765	0.0124606	yes	rlmM	ribosomal RNA large subunit methyltransferase M [Pseudomonas aeruginosa PAO1] [Pseudomonas aeruginosa]	-	-	-	-	-	-	-
PA1570	136.667	286.667	21.1867	47.2433	1.15695	0.000164602	0.00106761	yes	cmpR	transcriptional regulator [Pseudomonas aeruginosa]	-	-	-	-	-	-	-
PA1571	228.333	752	172.673	611.943	1.82535	4.16e-11	6.34e-10	yes	-	Uncharacterised protein [Pseudomonas aeruginosa]	-	-	-	-	-	-	-
PA1580	16625.7	39413	1752.26	4419.32	1.33461	2.58e-13	4.72e-12	yes	gltA	citrate synthase [Pseudomonas aeruginosa PAO1] [Pseudomonas aeruginosa]	Metabolism	Global and Overview;Carbohydrate metabolism	ko01100//Metabolic pathways;ko01110//Biosynthesis of secondary metabolites;ko01120//Microbial metabolism in diverse environments;ko01130//Biosynthesis of antibiotics;ko01230//Biosynthesis of amino acids;ko01200//Carbon metabolism;ko00630//Glyoxylate and dicarboxylate metabolism;ko00020//Citrate cycle (TCA cycle);ko01210//2-Oxocarboxylic acid metabolism	K01647	GO:0044424//intracellular part;GO:0043234//protein complex;GO:0044464//cell part;GO:0005622//intracellular;GO:0032991//macromolecular complex;GO:0005623//cell	GO:0016746//transferase activity, transferring acyl groups;GO:0003824//catalytic activity;GO:0016740//transferase activity;GO:0036440//citrate synthase activity;GO:0046912//transferase activity, transferring acyl groups, acyl groups converted into alkyl on transfer	GO:0043436//oxoacid metabolic process;GO:0044238//primary metabolic process;GO:0009987//cellular process;GO:0019752//carboxylic acid metabolic process;GO:0072350//tricarboxylic acid metabolic process;GO:0044710//single-organism metabolic process;GO:0044763//single-organism cellular process;GO:0071704//organic substance metabolic process;GO:0044281//small molecule metabolic process;GO:0006082//org…
PA1592	1709	7185.33	971.957	4400.04	2.17855	1.34e-07	1.44e-06	yes	-	lipoprotein [Pseudomonas aeruginosa MRSN 317] [Pseudomonas aeruginosa]	-	-	-	-	-	-	-
PA1597	493	190.667	94.06	38.73	-1.28013	1.41e-05	0.000111308	yes	K02A2.1	dienelactone hydrolase [Pseudomonas aeruginosa]	-	-	-	-	-	-	-
PA1607	95.3333	429	28.9733	142.01	2.29319	0.000197296	0.00126197	yes	MT3179	HxlR family transcriptional regulator [Pseudomonas sp. YS-1p]	-	-	-	-	-	-	-
PA1611	286.333	110	20.1967	8.08	-1.32169	0.000669057	0.00387746	yes	barA	sensor/response regulator hybrid protein [Pseudomonas aeruginosa PAO1] [Pseudomonas aeruginosa]	-	-	-	-	GO:0044425//membrane part;GO:0031224//intrinsic component of membrane;GO:0016020//membrane	GO:0097367//carbohydrate derivative binding;GO:0004673//protein histidine kinase activity;GO:0097159//organic cyclic compound binding;GO:0003824//catalytic activity;GO:0016740//transferase activity;GO:0016772//transferase activity, transferring phosphorus-containing groups;GO:0016773//phosphotransferase activity, alcohol group as acceptor;GO:0001883//purine nucleoside binding;GO:0005488//binding;…	GO:0008152//metabolic process;GO:0044700//single organism signaling;GO:0044267//cellular protein metabolic process;GO:0019538//protein metabolic process;GO:0043170//macromolecule metabolic process;GO:0007165//signal transduction;GO:0007154//cell communication;GO:0006468//protein phosphorylation;GO:0044763//single-organism cellular process;GO:0050896//response to stimulus;GO:0065007//biological re…
PA1612	67	9	12.02	1.87333	-2.68176	0.00178705	0.00917826	yes	-	ABC transporter substrate-binding protein [Pseudomonas aeruginosa]	-	-	-	-	-	-	-
PA1613	866.667	134	56.4833	9.16333	-2.62388	3.28e-22	9.38e-21	yes	btuB	tonB dependent receptor family protein [Pseudomonas aeruginosa PAO581] [Pseudomonas aeruginosa]	-	-	-	-	GO:0031224//intrinsic component of membrane;GO:0044425//membrane part;GO:0016020//membrane;GO:0019867//outer membrane	GO:0043167//ion binding;GO:0046872//metal ion binding;GO:0043169//cation binding;GO:0005488//binding;GO:0046914//transition metal ion binding	GO:1902578//single-organism localization;GO:0051234//establishment of localization;GO:0006810//transport;GO:0044699//single-organism process;GO:0051179//localization;GO:1901678//iron coordination entity transport;GO:0044765//single-organism transport;GO:0015688//iron chelate transport
PA0165	14	83	2.30667	14.5567	2.6578	0.00609232	0.0260992	yes	ompK	membrane protein [Pseudomonas aeruginosa WC55] [Pseudomonas aeruginosa]	-	-	-	-	-	-	-
PA1639	357.667	132	79.8867	32.1167	-1.31463	2.21e-05	0.00016586	yes	-	Uncharacterised protein [Pseudomonas aeruginosa]	-	-	-	-	-	-	-
PA0167	172.667	348.333	36.1367	76.0433	1.07336	0.000555213	0.00326304	yes	rutR	transcriptional regulator [Pseudomonas aeruginosa PAO1] [Pseudomonas aeruginosa]	-	-	-	-	-	-	GO:0031326//regulation of cellular biosynthetic process;GO:0010468//regulation of gene expression;GO:0050794//regulation of cellular process;GO:2001141//regulation of RNA biosynthetic process;GO:0009889//regulation of biosynthetic process;GO:0031323//regulation of cellular metabolic process;GO:2000112//regulation of cellular macromolecule biosynthetic process;GO:0006355//regulation of transcripti…
PA1656	18779	656	1655.47	62.37	-4.73025	7.29e-85	1.07e-82	yes	-	type VI secretion-associated protein [Pseudomonas sp. 2_1_26]	-	-	-	-	-	-	-
PA1657	31495.7	466.333	8426.44	134.13	-5.97322	1.94e-160	1.08e-157	yes	-	type VI secretion protein [Pseudomonas sp. 2_1_26]	-	-	-	-	-	-	-
PA1658	123509	1303	11399.4	128.813	-6.46753	6.52e-189	7.24e-186	yes	-	EvpB/family type VI secretion protein [Pseudomonas sp. 2_1_26]	-	-	-	-	-	-	-
PA1659	3528.33	37.3333	1198.36	12.77	-6.55216	1.92e-74	2.13e-72	yes	-	type VI secretion system lysozyme-like protein [Pseudomonas sp. 2_1_26]	-	-	-	-	-	-	-
PA1660	9366.33	124	812.18	11.38	-6.15723	3.1e-153	1.57e-150	yes	-	type VI secretion protein [Pseudomonas aeruginosa]	-	-	-	-	-	-	-
PA1661	4485.67	54	613.557	7.84667	-6.28897	3.52e-105	7.51e-103	yes	-	type VI secretion protein [Pseudomonas aeruginosa PAO1-GFP] [Pseudomonas aeruginosa]	-	-	-	-	-	-	-
PA1662	23575.7	330.333	1217.01	18.27	-6.05772	1.56e-163	9.64e-161	yes	clpV1	ClpA/B-type protease [Pseudomonas aeruginosa]	Environmental Information Processing	Membrane transport	ko03070//Bacterial secretion system	K11907	-	-	-
PA1663	5645.67	54.3333	510.873	5.25	-6.6045	3.22e-151	1.37e-148	yes	zraR	transcriptional regulator [Pseudomonas aeruginosa PAO1] [Pseudomonas aeruginosa]	-	-	-	-	-	GO:0001882//nucleoside binding;GO:0036094//small molecule binding;GO:1901363//heterocyclic compound binding;GO:0032549//ribonucleoside binding;GO:0005488//binding;GO:0001883//purine nucleoside binding;GO:0003676//nucleic acid binding;GO:0005515//protein binding;GO:0003677//DNA binding;GO:0097367//carbohydrate derivative binding;GO:0097159//organic cyclic compound binding;GO:0032550//purine ribonu…	GO:0008152//metabolic process;GO:0050794//regulation of cellular process;GO:0051179//localization;GO:0071704//organic substance metabolic process;GO:0071702//organic substance transport;GO:0015031//protein transport;GO:1902578//single-organism localization;GO:0010468//regulation of gene expression;GO:0044763//single-organism cellular process;GO:1901576//organic substance biosynthetic process;GO:0…
PA1665	6676.33	81.3333	762.307	9.86333	-6.27215	2.28e-139	8.44e-137	yes	-	signal peptide protein [Pseudomonas aeruginosa RP73] [Pseudomonas aeruginosa]	-	-	-	-	-	-	-
PA1666	4389.67	56	1181.55	16.0867	-6.19868	5.92e-131	1.83e-128	yes	-	Type VI secretion lipoprotein/VasD [Pseudomonas aeruginosa 18A] [Pseudomonas aeruginosa]	Environmental Information Processing	Membrane transport	ko03070//Bacterial secretion system	K11906	-	-	-
PA1667	10303	123.667	1060.47	13.56	-6.2892	3.64e-140	1.45e-137	yes	-	type VI secretion protein [Pseudomonas aeruginosa]	-	-	-	-	-	-	-
PA1668	3959.33	38.3333	621.333	6.58333	-6.56041	2.36e-115	5.95e-113	yes	-	membrane protein [Pseudomonas aeruginosa]	Environmental Information Processing	Membrane transport	ko03070//Bacterial secretion system	K11892	-	-	-
PA1669	15605.7	225	609.02	9.17667	-6.05238	1.99e-134	6.48e-132	yes	-	type VI secretion protein IcmF [Pseudomonas aeruginosa BWHPSA016] [Pseudomonas aeruginosa]	Environmental Information Processing	Membrane transport	ko03070//Bacterial secretion system	K11891	-	-	-
PA1670	2109.33	32	394.63	6.25	-5.9805	9.51e-100	1.82e-97	yes	prpC	serine/threonine phosphoprotein phosphatase Stp1 [Pseudomonas aeruginosa PAO1] [Pseudomonas aeruginosa]	Environmental Information Processing	Membrane transport	ko03070//Bacterial secretion system	K11915	-	-	GO:0071702//organic substance transport;GO:0051179//localization;GO:0009987//cellular process;GO:0051649//establishment of localization in cell;GO:0015031//protein transport;GO:0009306//protein secretion;GO:0044765//single-organism transport;GO:0051234//establishment of localization;GO:0044699//single-organism process;GO:0045184//establishment of protein localization;GO:0006810//transport;GO:0008…
PA1671	988.333	8.33333	137.32	1.13667	-6.91659	8.59e-67	8.52e-65	yes	pkaA	serine-threonine kinase Stk1 [Pseudomonas aeruginosa PAO1] [Pseudomonas aeruginosa]	-	-	-	-	-	GO:0016301//kinase activity;GO:0004672//protein kinase activity;GO:0032550//purine ribonucleoside binding;GO:0036094//small molecule binding;GO:0005488//binding;GO:1901363//heterocyclic compound binding;GO:0016740//transferase activity;GO:0097159//organic cyclic compound binding;GO:0097367//carbohydrate derivative binding;GO:0032549//ribonucleoside binding;GO:0016772//transferase activity, transf…	GO:0015031//protein transport;GO:0071702//organic substance transport;GO:0008152//metabolic process;GO:0044260//cellular macromolecule metabolic process;GO:0043170//macromolecule metabolic process;GO:0008104//protein localization;GO:0032940//secretion by cell;GO:0009987//cellular process;GO:0051179//localization;GO:0006810//transport;GO:0071704//organic substance metabolic process;GO:0044763//sin…
PA1674	236.333	569.667	59.6267	152.377	1.35361	1.43e-05	0.000112165	yes	folE2	GTP cyclohydrolase I [Pseudomonas aeruginosa PAO1] [Pseudomonas aeruginosa]	Metabolism	Metabolism of cofactors and vitamins;Global and Overview	ko01100//Metabolic pathways;ko00790//Folate biosynthesis	K01495	GO:0044424//intracellular part;GO:0044464//cell part;GO:0005622//intracellular;GO:0005623//cell	GO:0036094//small molecule binding;GO:0001883//purine nucleoside binding;GO:0016810//hydrolase activity, acting on carbon-nitrogen (but not peptide) bonds;GO:0032550//purine ribonucleoside binding;GO:0003933//GTP cyclohydrolase activity;GO:0046872//metal ion binding;GO:0016814//hydrolase activity, acting on carbon-nitrogen (but not peptide) bonds, in cyclic amidines;GO:0016787//hydrolase activity…	GO:0009058//biosynthetic process;GO:0044710//single-organism metabolic process;GO:0044238//primary metabolic process;GO:0006139//nucleobase-containing compound metabolic process;GO:0008652//cellular amino acid biosynthetic process;GO:0042558//pteridine-containing compound metabolic process;GO:1901362//organic cyclic compound biosynthetic process;GO:0016070//RNA metabolic process;GO:0044283//small…
PA1694	0.666667	41.6667	0.116667	6.52	5.80441	3.03e-06	2.7e-05	yes	yscQ	type III secretion system protein [Pseudomonas aeruginosa]	Environmental Information Processing	Membrane transport	ko03070//Bacterial secretion system	K03225	-	-	-
PA1695	24.3333	126	2.79	16.5833	2.5714	0.0015492	0.00814504	yes	yscP	type III secretion system needle length determinant [Pseudomonas aeruginosa]	Environmental Information Processing	Membrane transport	ko03070//Bacterial secretion system	K04057	-	-	-
PA1696	0.333333	13	0.09	4.07667	5.50132	0.000960585	0.00535459	yes	yscO	translocation protein in type III secretion [Pseudomonas aeruginosa PAO1] [Pseudomonas aeruginosa]	Environmental Information Processing	Membrane transport	ko03070//Bacterial secretion system	K04056	-	-	GO:0032940//secretion by cell;GO:0051179//localization;GO:0051649//establishment of localization in cell;GO:0015031//protein transport;GO:0044765//single-organism transport;GO:0044699//single-organism process;GO:0008104//protein localization;GO:0009987//cellular process;GO:0045184//establishment of protein localization;GO:0033036//macromolecule localization;GO:0006810//transport;GO:0044763//singl…
PA1697	11	332.667	1.04333	36.2033	5.11685	1.01e-15	2.12e-14	yes	yscN	EscN/YscN/HrcN family type III secretion system ATPase [Pseudomonas aeruginosa]	Environmental Information Processing	Membrane transport	ko03070//Bacterial secretion system	K03224	-	-	-
PA1698	3	204.333	0.486667	34.5633	6.15016	1.62e-22	4.7e-21	yes	yopN	type III secretion outer membrane protein PopN [Pseudomonas aeruginosa PAO1] [Pseudomonas aeruginosa]	Environmental Information Processing	Membrane transport	ko03070//Bacterial secretion system	K04058	GO:0016020//membrane;GO:0044464//cell part;GO:0005623//cell	-	GO:0070201//regulation of establishment of protein localization;GO:1903530//regulation of secretion by cell;GO:0051046//regulation of secretion;GO:0051049//regulation of transport;GO:0032879//regulation of localization;GO:0060341//regulation of cellular localization;GO:0032880//regulation of protein localization;GO:0051223//regulation of protein transport;GO:0050789//regulation of biological proc…
PA1699	1.66667	52.6667	0.89	27.5633	4.9528	1.78e-06	1.64e-05	yes	tyeA	Pcr1 [Pseudomonas aeruginosa]	-	-	-	-	-	-	-
PA0173	255.667	9.66667	32.3367	1.40333	-4.52624	3.88e-16	8.35e-15	yes	cheB2	chemotaxis response regulator protein-glutamate methylesterase [Pseudomonas aeruginosa PAO1] [Pseudomonas aeruginosa]	Cellular Processes;Environmental Information Processing	Cell motility;Signal transduction	ko02020//Two-component system;ko02030//Bacterial chemotaxis	K03412	-	-	-
PA1700	1.66667	23.3333	0.606667	8.97	3.88613	0.00114177	0.00616046	yes	sycN	type III secretion chaperone SycN [Pseudomonas aeruginosa]	-	-	-	-	-	-	-
PA1705	0	142	0.001	70.1467	16.0981	8.05e-17	1.82e-15	yes	lcrG	type III secretion regulator [Pseudomonas aeruginosa PAO1] [Pseudomonas aeruginosa]	-	-	-	-	-	-	GO:0060341//regulation of cellular localization;GO:0032880//regulation of protein localization;GO:0050794//regulation of cellular process;GO:0050708//regulation of protein secretion;GO:0050789//regulation of biological process;GO:0051223//regulation of protein transport;GO:0051046//regulation of secretion;GO:0070201//regulation of establishment of protein localization;GO:0051049//regulation of tr…
PA1706	21.3333	2400.33	3.21333	394.553	6.94001	3.31e-104	6.57e-102	yes	lcrV	type III secretion protein PcrV [Pseudomonas aeruginosa PAO1] [Pseudomonas aeruginosa]	-	-	-	-	GO:0032991//macromolecular complex;GO:0043234//protein complex	-	GO:0051649//establishment of localization in cell;GO:0051179//localization;GO:0009987//cellular process;GO:0051641//cellular localization;GO:1902578//single-organism localization;GO:0051234//establishment of localization;GO:0033036//macromolecule localization;GO:0045184//establishment of protein localization;GO:0006810//transport;GO:0032940//secretion by cell;GO:0044763//single-organism cellular …
PA1707	2	560	0.576667	162.653	8.13985	4.55e-63	4.28e-61	yes	lcrH	CesD/SycD/LcrH family type III secretion system chaperone [Pseudomonas aeruginosa]	-	-	-	-	-	-	-
PA1708	45	6879.33	5.39333	849.213	7.29881	1.65e-87	2.7e-85	yes	yopB	translocator protein PopB [Pseudomonas aeruginosa]	-	-	-	-	-	-	-
PA1709	22.6667	3309.67	3.61667	539.98	7.2221	1.27e-29	4.85e-28	yes	yopD	translocator outer membrane protein PopD [Pseudomonas aeruginosa PAO1] [Pseudomonas aeruginosa]	-	-	-	-	-	GO:0005488//binding;GO:0005515//protein binding	GO:0051701//interaction with host;GO:0051704//multi-organism process;GO:0044766//multi-organism transport;GO:0051234//establishment of localization;GO:0006810//transport;GO:1902579//multi-organism localization;GO:0044417//translocation of molecules into host;GO:0044419//interspecies interaction between organisms;GO:0051836//translocation of molecules into other organism involved in symbiotic inte…
PA0174	232	10	51.9033	2.63333	-4.30087	1.19e-12	2.06e-11	yes	cheD	chemotaxis protein CheD [Pseudomonas aeruginosa]	Cellular Processes	Cell motility	ko02030//Bacterial chemotaxis	K03411	-	-	-
PA1710	45.6667	1009.33	13.64	338.043	4.63129	1.96e-28	7.19e-27	yes	exsC	exoenzyme S synthesis protein ExsC [Pseudomonas aeruginosa PAO1] [Pseudomonas aeruginosa]	-	-	-	-	GO:0044425//membrane part;GO:0016020//membrane;GO:0031224//intrinsic component of membrane	-	GO:2000112//regulation of cellular macromolecule biosynthetic process;GO:0044699//single-organism process;GO:0070201//regulation of establishment of protein localization;GO:0051171//regulation of nitrogen compound metabolic process;GO:0060255//regulation of macromolecule metabolic process;GO:0019219//regulation of nucleobase-containing compound metabolic process;GO:0046903//secretion;GO:0051179//…
PA1711	0	45.6667	0.001	26.44	14.6904	1.01e-07	1.1e-06	yes	-	ExsE [Pseudomonas aeruginosa PAO1] [Pseudomonas aeruginosa]	-	-	-	-	-	GO:0005515//protein binding;GO:0005488//binding	GO:0050789//regulation of biological process;GO:0050794//regulation of cellular process;GO:0010038//response to metal ion;GO:0050896//response to stimulus;GO:0051049//regulation of transport;GO:1903530//regulation of secretion by cell;GO:0051223//regulation of protein transport;GO:0050708//regulation of protein secretion;GO:0042221//response to chemical;GO:0065007//biological regulation;GO:007020…
PA1712	4.33333	444.667	1.46	156.437	6.74347	1.12e-37	5.49e-36	yes	exsB	exoenzyme S synthesis protein ExsB [Pseudomonas aeruginosa PAO1] [Pseudomonas aeruginosa]	-	-	-	-	-	-	-
PA1713	9.66667	216	1.67333	37.7567	4.49593	5.42e-11	8.22e-10	yes	exsA	exoenzyme S transcriptional regulator ExsA [Pseudomonas aeruginosa PAO1] [Pseudomonas aeruginosa]	-	-	-	-	-	GO:0001067//regulatory region nucleic acid binding;GO:0000975//regulatory region DNA binding;GO:1901363//heterocyclic compound binding;GO:0003676//nucleic acid binding;GO:0001071//nucleic acid binding transcription factor activity;GO:0097159//organic cyclic compound binding;GO:0005488//binding;GO:0003677//DNA binding	GO:0051046//regulation of secretion;GO:0010468//regulation of gene expression;GO:0050708//regulation of protein secretion;GO:0044249//cellular biosynthetic process;GO:1901576//organic substance biosynthetic process;GO:0006807//nitrogen compound metabolic process;GO:0060255//regulation of macromolecule metabolic process;GO:0032774//RNA biosynthetic process;GO:0019438//aromatic compound biosyntheti…
PA1714	47.3333	1292.67	8.18333	227.1	4.7945	5.11e-09	6.55e-08	yes	-	ExsD [Pseudomonas aeruginosa PAO1] [Pseudomonas aeruginosa]	-	-	-	-	-	-	GO:0051100//negative regulation of binding;GO:0065007//biological regulation;GO:1903506//regulation of nucleic acid-templated transcription;GO:0042221//response to chemical;GO:0019222//regulation of metabolic process;GO:2001141//regulation of RNA biosynthetic process;GO:1903530//regulation of secretion by cell;GO:0032880//regulation of protein localization;GO:0051223//regulation of protein transp…
PA1715	2	62.3333	0.74	21.7133	4.87491	5.58e-06	4.77e-05	yes	yscB	type III export apparatus protein [Pseudomonas aeruginosa PAO1] [Pseudomonas aeruginosa]	-	-	-	-	-	-	GO:0051704//multi-organism process;GO:0046903//secretion;GO:0032940//secretion by cell;GO:0051179//localization;GO:0065007//biological regulation;GO:0051223//regulation of protein transport;GO:0015031//protein transport;GO:0051049//regulation of transport;GO:0006810//transport;GO:0051234//establishment of localization;GO:0033036//macromolecule localization;GO:0044765//single-organism transport;GO…
PA1716	30	183.667	2.33667	14.4667	2.63021	2.22e-07	2.32e-06	yes	yscC	Type III secretion outer membrane protein [Pseudomonas aeruginosa PA21_ST175] [Pseudomonas aeruginosa]	Environmental Information Processing	Membrane transport	ko03070//Bacterial secretion system	K03219	GO:0019867//outer membrane;GO:0016020//membrane	GO:0022892//substrate-specific transporter activity;GO:0005215//transporter activity	GO:0051641//cellular localization;GO:0033036//macromolecule localization;GO:0006810//transport;GO:0045184//establishment of protein localization;GO:0008104//protein localization;GO:0044699//single-organism process;GO:0046903//secretion;GO:0032940//secretion by cell;GO:0071702//organic substance transport;GO:0044765//single-organism transport;GO:0015031//protein transport;GO:0044763//single-organi…
PA1717	0	69.3333	0.001	7.82	12.933	7.15e-11	1.07e-09	yes	yscD	type III export protein PscD [Pseudomonas aeruginosa PAO1] [Pseudomonas aeruginosa]	-	-	-	-	-	-	GO:1902578//single-organism localization;GO:0044763//single-organism cellular process;GO:0044765//single-organism transport;GO:0051649//establishment of localization in cell;GO:0015031//protein transport;GO:0006810//transport;GO:0009306//protein secretion;GO:0046903//secretion;GO:0009987//cellular process;GO:0033036//macromolecule localization;GO:0008104//protein localization;GO:0071702//organic …
PA1718	0	8.66667	0.001	6.05333	12.5635	0.000977245	0.00542566	yes	pscE	type III export protein PscE [Pseudomonas aeruginosa PAO1] [Pseudomonas aeruginosa]	-	-	-	-	-	-	GO:0008104//protein localization;GO:0044763//single-organism cellular process;GO:1902578//single-organism localization;GO:0009306//protein secretion;GO:0044765//single-organism transport;GO:0006810//transport;GO:0051234//establishment of localization;GO:0051641//cellular localization;GO:0033036//macromolecule localization;GO:0071702//organic substance transport;GO:0051704//multi-organism process;…
PA1719	0.666667	28	0.416667	16.3467	5.29396	5.03e-05	0.000359443	yes	pscF	type III export protein PscF [Pseudomonas aeruginosa PAO1] [Pseudomonas aeruginosa]	Environmental Information Processing	Membrane transport	ko03070//Bacterial secretion system	K03221	-	GO:0005215//transporter activity;GO:0022892//substrate-specific transporter activity	GO:0032940//secretion by cell;GO:0033036//macromolecule localization;GO:0051704//multi-organism process;GO:0051641//cellular localization;GO:0044699//single-organism process;GO:0008104//protein localization;GO:0071702//organic substance transport;GO:0051649//establishment of localization in cell;GO:0009987//cellular process;GO:0046903//secretion;GO:1902578//single-organism localization;GO:0051234…
PA0175	3601.67	294.667	584.537	49.9967	-3.54739	1.42e-56	1.12e-54	yes	cheR2	chemotaxis protein methyltransferase [Pseudomonas aeruginosa PAO1] [Pseudomonas aeruginosa]	Environmental Information Processing;Cellular Processes	Signal transduction;Cell motility	ko02020//Two-component system;ko02030//Bacterial chemotaxis	K00575	-	-	-
PA1721	3	28.6667	0.973333	10.0533	3.3686	0.00294119	0.0139688	yes	yscH	type III export protein PscH [Pseudomonas aeruginosa PAO1] [Pseudomonas aeruginosa]	-	-	-	-	GO:0032991//macromolecular complex;GO:0043234//protein complex	-	GO:0009306//protein secretion;GO:0051649//establishment of localization in cell;GO:0032940//secretion by cell;GO:0008104//protein localization;GO:0051641//cellular localization;GO:0006810//transport;GO:0051234//establishment of localization;GO:0015031//protein transport;GO:0046903//secretion;GO:0009987//cellular process;GO:1902578//single-organism localization;GO:0044763//single-organism cellular…
PA1723	21.6667	74	3.92667	14.4633	1.88102	0.00277167	0.013243	yes	yscJ	type III export protein PscJ [Pseudomonas aeruginosa PAO1] [Pseudomonas aeruginosa]	Environmental Information Processing	Membrane transport	ko03070//Bacterial secretion system	K03222	-	-	GO:0045184//establishment of protein localization;GO:0046903//secretion;GO:0051234//establishment of localization;GO:0009306//protein secretion;GO:0008104//protein localization;GO:0071702//organic substance transport;GO:0044765//single-organism transport;GO:0033036//macromolecule localization;GO:0044763//single-organism cellular process;GO:0015031//protein transport;GO:0006810//transport;GO:00446…
PA0176	23292.3	2553.33	1553.4	181.523	-3.09721	1.22e-59	1.04e-57	yes	tcp	aerotaxis transducer Aer2 [Pseudomonas aeruginosa PAO1] [Pseudomonas aeruginosa]	Cellular Processes;Environmental Information Processing	Signal transduction;Cell motility	ko02020//Two-component system;ko02030//Bacterial chemotaxis	K03406	GO:0031224//intrinsic component of membrane;GO:0016020//membrane;GO:0044425//membrane part	GO:0043167//ion binding;GO:0005488//binding;GO:0043169//cation binding	GO:0006935//chemotaxis;GO:0042221//response to chemical;GO:0050794//regulation of cellular process;GO:0065007//biological regulation;GO:0040011//locomotion;GO:0042330//taxis;GO:0050896//response to stimulus;GO:0009454//aerotaxis;GO:0050789//regulation of biological process;GO:0009605//response to external stimulus;GO:0009453//energy taxis
PA0177	1688	153.667	476.163	45.8667	-3.37594	1.57e-42	8.83e-41	yes	cheW	purine-binding chemotaxis protein [Pseudomonas aeruginosa PAO1] [Pseudomonas aeruginosa]	Environmental Information Processing;Cellular Processes	Cell motility;Signal transduction	ko02020//Two-component system;ko02030//Bacterial chemotaxis	K03408	GO:0005623//cell;GO:0044464//cell part	-	GO:0050896//response to stimulus;GO:0065007//biological regulation;GO:0042221//response to chemical;GO:0050789//regulation of biological process;GO:0050794//regulation of cellular process
PA1748	525.667	1107	106.6	230.257	1.11104	2.76e-05	0.000204347	yes	fadJ	enoyl-CoA hydratase [Pseudomonas aeruginosa PAO1] [Pseudomonas aeruginosa]	Metabolism	Amino acid metabolism;Xenobiotics biodegradation and metabolism;Metabolism of other amino acids;Lipid metabolism;Global and Overview;Metabolism of terpenoids and polyketides;Carbohydrate metabolism	ko01100//Metabolic pathways;ko01110//Biosynthesis of secondary metabolites;ko01120//Microbial metabolism in diverse environments;ko01130//Biosynthesis of antibiotics;ko01212//Fatty acid metabolism;ko00280//Valine, leucine and isoleucine degradation;ko00640//Propanoate metabolism;ko00650//Butanoate metabolism;ko00362//Benzoate degradation;ko00071//Fatty acid degradation;ko00380//Tryptophan metabol…	K01692	-	GO:0003824//catalytic activity	-
PA0178	4906	533.333	349.707	40.2133	-3.1204	5.24e-52	3.69e-50	yes	cheA	chemotaxis protein CheA [Pseudomonas aeruginosa]	Environmental Information Processing;Cellular Processes	Cell motility;Signal transduction	ko02020//Two-component system;ko02030//Bacterial chemotaxis	K03407	-	-	-
PA0179	4768.33	1611.67	1756.66	645.07	-1.44531	5.69e-12	9.32e-11	yes	cheY	two-component response regulator [Pseudomonas aeruginosa PAO1] [Pseudomonas aeruginosa]	Cellular Processes;Environmental Information Processing	Signal transduction;Cell motility	ko02020//Two-component system;ko02030//Bacterial chemotaxis	K03413	-	-	-
PA1766	816.333	337.333	111.76	49.2133	-1.18328	1.83e-06	1.68e-05	yes	-	alpha-L-glutamate ligase [Pseudomonas sp. 2_1_26]	-	-	-	-	-	-	-
PA0180	819	339.333	96.85	41.9333	-1.20765	1.18e-06	1.11e-05	yes	mpcT	trichloroethylene chemotactic transducer CttP [Pseudomonas aeruginosa PAO1] [Pseudomonas aeruginosa]	Environmental Information Processing;Cellular Processes	Cell motility;Signal transduction	ko02020//Two-component system;ko02030//Bacterial chemotaxis	K03406	-	-	GO:0065007//biological regulation;GO:0042221//response to chemical;GO:0050789//regulation of biological process;GO:0050896//response to stimulus;GO:0050794//regulation of cellular process
PA1773	173.333	379	23.83	55.08	1.20875	2.57e-05	0.000191297	yes	zntB	transporter [Pseudomonas aeruginosa PAO1] [Pseudomonas aeruginosa]	-	-	-	-	-	GO:0022857//transmembrane transporter activity;GO:0008324//cation transmembrane transporter activity;GO:0015075//ion transmembrane transporter activity;GO:0022891//substrate-specific transmembrane transporter activity;GO:0022890//inorganic cation transmembrane transporter activity;GO:0005215//transporter activity;GO:0022892//substrate-specific transporter activity	GO:0051234//establishment of localization;GO:1902578//single-organism localization;GO:0006812//cation transport;GO:0009987//cellular process;GO:0044763//single-organism cellular process;GO:0044699//single-organism process;GO:0044765//single-organism transport;GO:0006810//transport;GO:0051179//localization;GO:0006811//ion transport
PA1791	126.333	9.33333	12.44	1.01	-3.62256	5e-06	4.3e-05	yes	-	membrane protease subunit, stomatin/prohibitin [Pseudomonas aeruginosa VRFPA03] [Pseudomonas aeruginosa]	-	-	-	-	-	-	-
PA1796	326	623.333	50.7067	104.487	1.04307	0.00285184	0.0135792	yes	folD	bifunctional 5,10-methylene-tetrahydrofolate dehydrogenase/ 5,10-methylene-tetrahydrofolate cyclohydrolase [Pseudomonas aeruginosa PAO1] [Pseudomonas aeruginosa]	Metabolism	Metabolism of cofactors and vitamins;Global and Overview	ko01100//Metabolic pathways;ko01120//Microbial metabolism in diverse environments;ko01200//Carbon metabolism;ko00670//One carbon pool by folate	K01491	-	GO:0016646//oxidoreductase activity, acting on the CH-NH group of donors, NAD or NADP as acceptor;GO:0016814//hydrolase activity, acting on carbon-nitrogen (but not peptide) bonds, in cyclic amidines;GO:0016810//hydrolase activity, acting on carbon-nitrogen (but not peptide) bonds;GO:0003824//catalytic activity;GO:0019238//cyclohydrolase activity;GO:0016787//hydrolase activity;GO:0016491//oxidore…	GO:0044283//small molecule biosynthetic process;GO:0009987//cellular process;GO:1901566//organonitrogen compound biosynthetic process;GO:0006732//coenzyme metabolic process;GO:0019637//organophosphate metabolic process;GO:0006807//nitrogen compound metabolic process;GO:1901564//organonitrogen compound metabolic process;GO:0006790//sulfur compound metabolic process;GO:0006575//cellular modified am…
PA1798	73.6667	14.6667	7.71333	1.47333	-2.38827	0.00898786	0.0359774	yes	rstB	two-component sensor histidine kinase [Pseudomonas aeruginosa]	Environmental Information Processing	Signal transduction	ko02020//Two-component system	K18072	-	-	-
PA1799	338.333	117	64.7667	23.9033	-1.43804	3.38e-06	3e-05	yes	rstA	two-component response regulator ParR [Pseudomonas aeruginosa PAO1] [Pseudomonas aeruginosa]	Environmental Information Processing	Signal transduction	ko02020//Two-component system	K18073	-	GO:0004871//signal transducer activity;GO:0003676//nucleic acid binding;GO:0097159//organic cyclic compound binding;GO:1901363//heterocyclic compound binding;GO:0005488//binding	GO:0009987//cellular process;GO:0019222//regulation of metabolic process;GO:0050794//regulation of cellular process;GO:1901576//organic substance biosynthetic process;GO:0035556//intracellular signal transduction;GO:0009893//positive regulation of metabolic process;GO:0050789//regulation of biological process;GO:0044699//single-organism process;GO:0023052//signaling;GO:0065007//biological regulat…
PA1806	693.667	174.333	118.527	32.1833	-1.88083	1.85e-12	3.17e-11	yes	fabI	NADH-dependent enoyl-ACP reductase [Pseudomonas aeruginosa PAO1] [Pseudomonas aeruginosa]	Metabolism	Lipid metabolism;Global and Overview;Metabolism of cofactors and vitamins	ko01100//Metabolic pathways;ko01212//Fatty acid metabolism;ko00061//Fatty acid biosynthesis;ko00780//Biotin metabolism	K00208	-	GO:0016746//transferase activity, transferring acyl groups;GO:0016491//oxidoreductase activity;GO:0003824//catalytic activity;GO:0004312//fatty acid synthase activity;GO:0016740//transferase activity;GO:0016747//transferase activity, transferring acyl groups other than amino-acyl groups;GO:0016627//oxidoreductase activity, acting on the CH-CH group of donors;GO:0016628//oxidoreductase activity, a…	GO:0009058//biosynthetic process;GO:0019752//carboxylic acid metabolic process;GO:0022607//cellular component assembly;GO:0006631//fatty acid metabolic process;GO:0044283//small molecule biosynthetic process;GO:0044699//single-organism process;GO:0044085//cellular component biogenesis;GO:0044238//primary metabolic process;GO:0043933//macromolecular complex subunit organization;GO:0044710//single-…
PA1821	534.667	1065	89.8167	190.527	1.08494	2.81e-07	2.89e-06	yes	Ech1	enoyl-CoA hydratase [Pseudomonas aeruginosa PAO1] [Pseudomonas aeruginosa]	Metabolism	Carbohydrate metabolism;Metabolism of terpenoids and polyketides;Global and Overview;Lipid metabolism;Metabolism of other amino acids;Xenobiotics biodegradation and metabolism;Amino acid metabolism	ko01100//Metabolic pathways;ko01110//Biosynthesis of secondary metabolites;ko01120//Microbial metabolism in diverse environments;ko01130//Biosynthesis of antibiotics;ko01212//Fatty acid metabolism;ko00280//Valine, leucine and isoleucine degradation;ko00640//Propanoate metabolism;ko00650//Butanoate metabolism;ko00362//Benzoate degradation;ko00071//Fatty acid degradation;ko00380//Tryptophan metabol…	K01692	-	GO:0003824//catalytic activity	-
PA1830	1205.33	4062	506.09	1879.38	1.89279	7.75e-07	7.52e-06	yes	-	SCP-2 sterol transfer family protein [Pseudomonas aeruginosa VRFPA09] [Pseudomonas aeruginosa]	-	-	-	-	-	-	-
PA1832	267.667	742	35.5567	105.09	1.56343	2.47e-06	2.23e-05	yes	sohB	protease [Pseudomonas aeruginosa PAO1] [Pseudomonas aeruginosa]	-	-	-	-	GO:0016020//membrane	GO:0016787//hydrolase activity;GO:0003824//catalytic activity	GO:0043170//macromolecule metabolic process;GO:0044238//primary metabolic process;GO:0071704//organic substance metabolic process;GO:0008152//metabolic process;GO:0019538//protein metabolic process
PA1835	72.6667	254.667	22.35	84.5033	1.91873	8.12e-08	9.01e-07	yes	-	phenylacetic acid degradation protein [Pseudomonas aeruginosa VRFPA09] [Pseudomonas aeruginosa]	-	-	-	-	-	-	-
PA1837	453	148.667	124.95	43.85	-1.5107	2.35e-07	2.44e-06	yes	-	Oxidoreductase probably involved in sulfite reduction [Pseudomonas aeruginosa 18A] [Pseudomonas aeruginosa]	-	-	-	-	-	-	-
PA1838	1087.67	432	89.0167	37.6533	-1.2413	3.47e-08	4.07e-07	yes	sir1	sulfite reductase [Pseudomonas aeruginosa PAO1] [Pseudomonas aeruginosa]	Metabolism	Global and Overview;Energy metabolism	ko01100//Metabolic pathways;ko01120//Microbial metabolism in diverse environments;ko00920//Sulfur metabolism	K00381	-	GO:1901363//heterocyclic compound binding;GO:0097159//organic cyclic compound binding;GO:0003824//catalytic activity;GO:0051540//metal cluster binding;GO:0046906//tetrapyrrole binding;GO:0005488//binding	GO:0071496//cellular response to external stimulus;GO:0044699//single-organism process;GO:0006950//response to stress;GO:0008152//metabolic process;GO:0009987//cellular process;GO:0009605//response to external stimulus;GO:0031668//cellular response to extracellular stimulus;GO:0007154//cell communication;GO:0009267//cellular response to starvation;GO:0009991//response to extracellular stimulus;GO…
PA1842	140.667	64.6667	53.06	25.79	-1.04081	0.012078	0.0458041	yes	HI_0341	Uncharacterised protein [Acinetobacter baumannii]	-	-	-	-	-	-	-
PA1845	121	20	31.4533	5.66333	-2.47349	7.06e-05	0.000491462	yes	-	Uncharacterised protein [Acinetobacter baumannii]	-	-	-	-	-	-	-
PA1850	189.667	372.667	26.1567	53.7167	1.03819	0.000715714	0.00410501	yes	cdhR	transcriptional regulator [Pseudomonas aeruginosa PAO1] [Pseudomonas aeruginosa]	-	-	-	-	-	GO:0003677//DNA binding;GO:0003676//nucleic acid binding;GO:0097159//organic cyclic compound binding;GO:0001071//nucleic acid binding transcription factor activity;GO:1901363//heterocyclic compound binding;GO:0005488//binding	GO:0034645//cellular macromolecule biosynthetic process;GO:0044237//cellular metabolic process;GO:0009058//biosynthetic process;GO:0043170//macromolecule metabolic process;GO:1901576//organic substance biosynthetic process;GO:0060255//regulation of macromolecule metabolic process;GO:0009059//macromolecule biosynthetic process;GO:0019222//regulation of metabolic process;GO:0071704//organic substan…
PA1852	649.667	3723	333.227	1946.1	2.54601	3e-07	3.07e-06	yes	-	Uncharacterized protein PAE221_01813 [Pseudomonas aeruginosa]	-	-	-	-	-	-	-
PA1853	106.667	208	16.9867	35.1567	1.0494	0.00413075	0.0185823	yes	hdfR	transcriptional regulator [Pseudomonas aeruginosa PAO1] [Pseudomonas aeruginosa]	-	-	-	-	-	GO:0001071//nucleic acid binding transcription factor activity	GO:0060255//regulation of macromolecule metabolic process;GO:0019222//regulation of metabolic process;GO:1901576//organic substance biosynthetic process;GO:0009058//biosynthetic process;GO:0009987//cellular process;GO:0044249//cellular biosynthetic process;GO:0044237//cellular metabolic process;GO:0071704//organic substance metabolic process;GO:0008152//metabolic process;GO:0050789//regulation of…
PA1863	922.667	1877.67	167.35	358.3	1.0983	1.25e-08	1.55e-07	yes	modA	molybdenum ABC transporter substrate-binding protein ModA [Pseudomonas aeruginosa PAO1] [Pseudomonas aeruginosa]	Environmental Information Processing	Membrane transport	ko02010//ABC transporters	K02020	GO:0042597//periplasmic space;GO:0044464//cell part;GO:0005623//cell	GO:0022892//substrate-specific transporter activity;GO:0022891//substrate-specific transmembrane transporter activity;GO:0008509//anion transmembrane transporter activity;GO:0015075//ion transmembrane transporter activity;GO:0022857//transmembrane transporter activity;GO:0043167//ion binding;GO:0005488//binding;GO:0005215//transporter activity;GO:0015098//molybdate ion transmembrane transporter a…	GO:0044699//single-organism process;GO:0044765//single-organism transport;GO:0006810//transport;GO:0006811//ion transport;GO:0051179//localization;GO:0051234//establishment of localization;GO:0015698//inorganic anion transport;GO:1902578//single-organism localization;GO:0006820//anion transport
PA1865	392.333	165	32.2533	14.5333	-1.15008	0.000101204	0.00068273	yes	fan1	Fanconi-associated nuclease [Pseudomonas aeruginosa PAO1] [Pseudomonas aeruginosa]	-	-	-	-	-	-	-
PA1874	7687.67	1578.33	141.13	31.0367	-2.18498	1.44e-29	5.46e-28	yes	-	Ig-like domain repeat protein [Pseudomonas aeruginosa]	-	-	-	-	-	-	-
PA1887	1164	74	236.613	15.9333	-3.89241	9.27e-41	4.9e-39	yes	-	Uncharacterised protein [Pseudomonas aeruginosa]	-	-	-	-	-	-	-
PA1888	4966.67	342	477.827	34.3767	-3.79699	1.26e-55	9.7e-54	yes	-	Uncharacterised protein [Pseudomonas aeruginosa]	-	-	-	-	-	-	-
PA1891	17	1	5.81667	0.32	-4.18405	0.00354201	0.0164014	yes	-	Uncharacterised protein [Pseudomonas aeruginosa]	-	-	-	-	-	-	-
PA1892	161.333	20.6667	29.8967	4.02333	-2.89352	6.44e-08	7.24e-07	yes	-	Uncharacterised protein [Enterobacter cloacae]	-	-	-	-	-	-	-
PA1893	768	59	43.2	3.46667	-3.63941	8.88e-34	3.94e-32	yes	quiP	penicillin acylase family protein [Pseudomonas aeruginosa]	-	-	-	-	-	-	-
PA1894	1535	136.333	302.42	28.6367	-3.40062	9.3e-45	5.55e-43	yes	-	2OG-Fe(II) oxygenase superfamily protein [Pseudomonas aeruginosa]	-	-	-	-	-	-	-
PA1895	3188	396.333	341.257	44.0933	-2.95222	2.87e-40	1.49e-38	yes	-	tRNA (adenosine(37)-N6)-threonylcarbamoyltransferase complex dimerization subunit type 1 TsaB [Pseudomonas aeruginosa]	-	-	-	-	-	-	-
PA1896	968	154.667	112.817	19.2467	-2.5513	2.5e-22	7.23e-21	yes	-	Uncharacterised protein [Acinetobacter baumannii]	-	-	-	-	-	-	-
PA1897	1115	241.333	199.137	45.4733	-2.13067	7.16e-19	1.77e-17	yes	sur2	Sterol desaturase [Pseudomonas aeruginosa PA99] [Pseudomonas aeruginosa]	-	-	-	-	-	-	-
PA1898	79.3333	12.3333	14.3733	2.40333	-2.58029	0.00698992	0.0291913	yes	solR	quorum-sensing control repressor [Pseudomonas aeruginosa NCMG1179] [Pseudomonas aeruginosa]	Environmental Information Processing	Signal transduction	ko02020//Two-component system	K07782	-	GO:0001067//regulatory region nucleic acid binding;GO:0097159//organic cyclic compound binding;GO:0000975//regulatory region DNA binding;GO:0005488//binding;GO:0003677//DNA binding;GO:1901363//heterocyclic compound binding;GO:0001071//nucleic acid binding transcription factor activity;GO:0003676//nucleic acid binding	GO:0009890//negative regulation of biosynthetic process;GO:1901576//organic substance biosynthetic process;GO:0071704//organic substance metabolic process;GO:0009059//macromolecule biosynthetic process;GO:0051704//multi-organism process;GO:0065008//regulation of biological quality;GO:0044260//cellular macromolecule metabolic process;GO:0048519//negative regulation of biological process;GO:0050789…
PA1914	1301.67	57	142.85	6.46	-4.46682	3.44e-36	1.63e-34	yes	-	halovibrin [Pseudomonas aeruginosa]	-	-	-	-	-	-	-
PA1920	59.3333	136.333	4.01333	9.67333	1.26921	0.00526584	0.0230932	yes	nrdD	anaerobic ribonucleoside triphosphate reductase [Pseudomonas aeruginosa PAO1] [Pseudomonas aeruginosa]	Metabolism	Global and Overview;Nucleotide metabolism	ko01100//Metabolic pathways;ko00230//Purine metabolism;ko00240//Pyrimidine metabolism	K00527	-	GO:0001883//purine nucleoside binding;GO:0032549//ribonucleoside binding;GO:0005488//binding;GO:0097159//organic cyclic compound binding;GO:0016725//oxidoreductase activity, acting on CH or CH2 groups;GO:0036094//small molecule binding;GO:0016491//oxidoreductase activity;GO:1901363//heterocyclic compound binding;GO:0016728//oxidoreductase activity, acting on CH or CH2 groups, disulfide as accepto…	GO:0046483//heterocycle metabolic process;GO:0044710//single-organism metabolic process;GO:0006807//nitrogen compound metabolic process;GO:0009987//cellular process;GO:0008152//metabolic process;GO:0090304//nucleic acid metabolic process;GO:1901360//organic cyclic compound metabolic process;GO:0044237//cellular metabolic process;GO:0006259//DNA metabolic process;GO:0044699//single-organism proces…
PA1927	154.333	72	9.37	4.54333	-1.0443	0.0122712	0.046473	yes	metE	5-methyltetrahydropteroyltriglutamate--homocysteine methyltransferase [Pseudomonas aeruginosa]	Metabolism	Global and Overview;Metabolism of other amino acids;Amino acid metabolism	ko01100//Metabolic pathways;ko01110//Biosynthesis of secondary metabolites;ko01230//Biosynthesis of amino acids;ko00270//Cysteine and methionine metabolism;ko00450//Selenocompound metabolism	K00549	-	GO:0003824//catalytic activity;GO:0016740//transferase activity;GO:0008168//methyltransferase activity;GO:0005488//binding;GO:0046872//metal ion binding;GO:0008172//S-methyltransferase activity;GO:0043169//cation binding;GO:0043167//ion binding;GO:0016741//transferase activity, transferring one-carbon groups;GO:0046914//transition metal ion binding	GO:0044710//single-organism metabolic process;GO:0006807//nitrogen compound metabolic process;GO:0043436//oxoacid metabolic process;GO:0009058//biosynthetic process;GO:0008652//cellular amino acid biosynthetic process;GO:0044238//primary metabolic process;GO:0008152//metabolic process;GO:0044249//cellular biosynthetic process;GO:0016053//organic acid biosynthetic process;GO:1901566//organonitroge…
PA0196	91	197.667	8.54	19.7833	1.21198	0.0012817	0.00684888	yes	pntB	pyridine nucleotide transhydrogenase subunit beta [Pseudomonas aeruginosa PAO1] [Pseudomonas aeruginosa]	Metabolism	Global and Overview;Metabolism of cofactors and vitamins	ko01100//Metabolic pathways;ko00760//Nicotinate and nicotinamide metabolism	K00325	GO:0016020//membrane;GO:0031224//intrinsic component of membrane;GO:0044425//membrane part	GO:1901265//nucleoside phosphate binding;GO:0016491//oxidoreductase activity;GO:0008746//NAD(P)+ transhydrogenase activity;GO:0016652//oxidoreductase activity, acting on NAD(P)H, NAD(P) as acceptor;GO:0036094//small molecule binding;GO:1901363//heterocyclic compound binding;GO:0005488//binding;GO:0000166//nucleotide binding;GO:0097159//organic cyclic compound binding;GO:0016651//oxidoreductase ac…	GO:0044699//single-organism process;GO:0008152//metabolic process;GO:0044710//single-organism metabolic process
PA1939	11048	2049	760.317	149.82	-2.34337	1.09e-30	4.34e-29	yes	-	ATP-dependent endonuclease [Pseudomonas aeruginosa]	-	-	-	-	-	-	-
PA1940	405	85.3333	47.6433	10.6467	-2.16187	3.51e-09	4.53e-08	yes	NGR_a03210	catalase family protein [Pseudomonas aeruginosa PAO581] [Pseudomonas aeruginosa]	-	-	-	-	-	GO:0046906//tetrapyrrole binding;GO:0097159//organic cyclic compound binding;GO:0005488//binding;GO:1901363//heterocyclic compound binding	GO:0008152//metabolic process;GO:0044710//single-organism metabolic process;GO:0050896//response to stimulus;GO:0044699//single-organism process;GO:0006950//response to stress
PA1941	4450	942.667	318.077	71.8467	-2.14638	2.5e-25	8.12e-24	yes	NGR_a03230	cytochrome c family protein [Pseudomonas aeruginosa PAO581] [Pseudomonas aeruginosa]	-	-	-	-	-	GO:0005488//binding;GO:1901363//heterocyclic compound binding;GO:0097159//organic cyclic compound binding;GO:0046906//tetrapyrrole binding	-
PA1946	1309.67	8138.67	185.22	1226.72	2.7275	2.01e-39	1.01e-37	yes	rbsB	ribose ABC transporter substrate-binding protein [Pseudomonas aeruginosa PAO1] [Pseudomonas aeruginosa]	Environmental Information Processing;Cellular Processes	Cell motility;Membrane transport	ko02010//ABC transporters;ko02030//Bacterial chemotaxis	K10439	-	-	-
PA1947	651.333	3138.33	58.51	294.993	2.33393	5.74e-28	2.07e-26	yes	rbsA3	ribose transporter RbsA [Pseudomonas aeruginosa PAO1] [Pseudomonas aeruginosa]	Environmental Information Processing	Membrane transport	ko02010//ABC transporters	K10441	-	GO:0097159//organic cyclic compound binding;GO:0016818//hydrolase activity, acting on acid anhydrides, in phosphorus-containing anhydrides;GO:1901363//heterocyclic compound binding;GO:0016787//hydrolase activity;GO:0001882//nucleoside binding;GO:0017111//nucleoside-triphosphatase activity;GO:0032549//ribonucleoside binding;GO:0005488//binding;GO:0003824//catalytic activity;GO:0097367//carbohydrat…	-
PA1948	292.667	619.333	40.5867	90.4767	1.15654	5.76e-06	4.91e-05	yes	rbsC	ABC transporter permease [Pseudomonas aeruginosa]	Environmental Information Processing	Membrane transport	ko02010//ABC transporters	K10440	GO:0044425//membrane part;GO:0016020//membrane;GO:0031224//intrinsic component of membrane	-	GO:0051179//localization;GO:0051234//establishment of localization
PA1951	715.667	214.667	77.7033	24.2533	-1.67979	6.03e-10	8.48e-09	yes	-	Fap amyloid fiber secretin [Pseudomonas aeruginosa SCV20265] [Pseudomonas aeruginosa]	-	-	-	-	-	-	-
PA1967	318.333	91.3333	86.4	26.4433	-1.70813	7.95e-07	7.69e-06	yes	-	Uncharacterised protein [Acinetobacter baumannii]	-	-	-	-	-	-	-
PA1971	0	6	0.001	0.73	9.51175	0.00531918	0.0232903	yes	braZ	branched-chain amino acid transport system 3 carrier protein [Pseudomonas aeruginosa PAO1] [Pseudomonas aeruginosa]	-	-	-	-	GO:0031224//intrinsic component of membrane;GO:0044425//membrane part;GO:0016020//membrane	GO:0008514//organic anion transmembrane transporter activity;GO:0022891//substrate-specific transmembrane transporter activity;GO:0005215//transporter activity;GO:0008324//cation transmembrane transporter activity;GO:0022857//transmembrane transporter activity;GO:0008509//anion transmembrane transporter activity;GO:0015075//ion transmembrane transporter activity;GO:0015171//amino acid transmembra…	GO:0009987//cellular process;GO:0015849//organic acid transport;GO:0044763//single-organism cellular process;GO:0055085//transmembrane transport;GO:1902578//single-organism localization;GO:0034220//ion transmembrane transport;GO:0006820//anion transport;GO:0071705//nitrogen compound transport;GO:0051179//localization;GO:0006812//cation transport;GO:0044699//single-organism process;GO:0071702//org…
PA0200	150	373	92.4367	256.117	1.47026	0.00782474	0.0322756	yes	-	DUF3079 domain-containing protein [Pseudomonas aeruginosa]	-	-	-	-	-	-	-
PA1974	0.333333	11.6667	0.0366667	1.37	5.22356	0.00120412	0.00647173	yes	-	membrane protein [Pseudomonas aeruginosa]	-	-	-	-	-	-	-
PA1983	0.333333	6.66667	0.123333	2.23667	4.18072	0.0126626	0.0474698	yes	qgdA	cytochrome c-550 PedF [Pseudomonas aeruginosa]	-	-	-	-	-	-	-
PA1998	216.667	660.333	31.8733	104.573	1.71409	1.45e-09	1.94e-08	yes	ybhD	transcriptional regulator DhcR [Pseudomonas aeruginosa PAO1] [Pseudomonas aeruginosa]	-	-	-	-	-	GO:0001071//nucleic acid binding transcription factor activity	GO:1901576//organic substance biosynthetic process;GO:0043170//macromolecule metabolic process;GO:0065007//biological regulation;GO:0060255//regulation of macromolecule metabolic process;GO:0010468//regulation of gene expression;GO:0008152//metabolic process;GO:0050789//regulation of biological process;GO:0019222//regulation of metabolic process;GO:0044249//cellular biosynthetic process;GO:000905…
PA2002	71.6667	163.333	7.01	17.0367	1.28116	0.00303241	0.0143275	yes	atoE	Short chain fatty acid transporter [Pseudomonas aeruginosa]	Environmental Information Processing	Signal transduction	ko02020//Two-component system	K02106	-	-	-
PA0203	98.6667	252.667	12.8867	35.3033	1.45393	2.26e-05	0.000168702	yes	spuE	ABC transporter [Pseudomonas aeruginosa PAO1] [Pseudomonas aeruginosa]	Environmental Information Processing	Membrane transport	ko02010//ABC transporters	K11069	GO:0044464//cell part;GO:0005623//cell	GO:0005488//binding	-
PA2003	6498.67	2329.33	1158.61	433.003	-1.41994	1.63e-13	3.02e-12	yes	hbdH1	3-hydroxybutyrate dehydrogenase [Pseudomonas aeruginosa PAO1] [Pseudomonas aeruginosa]	Metabolism	Lipid metabolism;Global and Overview;Carbohydrate metabolism	ko01100//Metabolic pathways;ko00650//Butanoate metabolism;ko00072//Synthesis and degradation of ketone bodies	K00019	-	GO:0003824//catalytic activity	GO:0044710//single-organism metabolic process;GO:0044699//single-organism process;GO:0008152//metabolic process
PA2004	2380.67	897	237.48	93.27	-1.34832	5.8e-08	6.59e-07	yes	yxjC	citrate transporter family protein [Pseudomonas aeruginosa PAO1-VE2] [Pseudomonas aeruginosa]	-	-	-	-	-	-	GO:0044699//single-organism process;GO:0009987//cellular process;GO:0044763//single-organism cellular process
PA2009	18165.7	39928.3	1916.7	4429.15	1.20841	5.09e-12	8.39e-11	yes	hmgA	homogentisate 1,2-dioxygenase [Pseudomonas aeruginosa PAO1] [Pseudomonas aeruginosa]	Metabolism	Xenobiotics biodegradation and metabolism;Amino acid metabolism;Global and Overview	ko01100//Metabolic pathways;ko01120//Microbial metabolism in diverse environments;ko00350//Tyrosine metabolism;ko00643//Styrene degradation	K00451	-	GO:0016701//oxidoreductase activity, acting on single donors with incorporation of molecular oxygen;GO:0005488//binding;GO:0003824//catalytic activity;GO:0016702//oxidoreductase activity, acting on single donors with incorporation of molecular oxygen, incorporation of two atoms of oxygen;GO:0051213//dioxygenase activity;GO:0016491//oxidoreductase activity;GO:0046914//transition metal ion binding;…	GO:0071704//organic substance metabolic process;GO:0044710//single-organism metabolic process;GO:0008152//metabolic process;GO:0044238//primary metabolic process;GO:0006520//cellular amino acid metabolic process;GO:1901605//alpha-amino acid metabolic process;GO:0043436//oxoacid metabolic process;GO:0006807//nitrogen compound metabolic process;GO:1901360//organic cyclic compound metabolic process;…
PA2020	205.667	500.333	44.52	115.37	1.37374	3.73e-06	3.3e-05	yes	ttgR	transcriptional regulator [Pseudomonas aeruginosa PAO1] [Pseudomonas aeruginosa]	-	-	-	-	-	-	GO:0010468//regulation of gene expression;GO:0009987//cellular process;GO:0008152//metabolic process;GO:0044237//cellular metabolic process;GO:0065007//biological regulation;GO:0044260//cellular macromolecule metabolic process;GO:0044249//cellular biosynthetic process;GO:0009058//biosynthetic process;GO:0043170//macromolecule metabolic process;GO:0071704//organic substance metabolic process;GO:00…
PA2027	70.3333	763.333	23.6367	285.55	3.59464	1.24e-26	4.25e-25	yes	-	Uncharacterized protein PAE221_00397 [Pseudomonas aeruginosa]	-	-	-	-	-	-	-
PA2030	487.667	1027.67	255.587	578.573	1.17869	9.61e-06	7.87e-05	yes	-	Uncharacterised protein [Enterobacter cloacae]	-	-	-	-	-	-	-
PA0206	29	88.6667	3.69	11.4	1.62734	0.0083868	0.0340128	yes	potA1	spermidine/putrescine ABC transporter ATP-binding protein [Pseudomonas aeruginosa PAO1] [Pseudomonas aeruginosa]	Environmental Information Processing	Membrane transport	ko02010//ABC transporters	K11072	-	-	-
PA2033	858	2461	131.07	395.713	1.59412	2.53e-10	3.63e-09	yes	viuB	siderophore-interacting protein [Pseudomonas aeruginosa]	-	-	-	-	-	-	-
PA2047	379.667	145	52.6833	21.5567	-1.28921	9.83e-06	8.03e-05	yes	yqhC	transcriptional regulator [Pseudomonas aeruginosa]	-	-	-	-	-	-	-
PA0208	1476.33	3748.67	120.493	325.117	1.432	8.3e-14	1.55e-12	yes	madA	malonate decarboxylase subunit alpha [Pseudomonas aeruginosa PAO1] [Pseudomonas aeruginosa]	-	-	-	-	-	GO:0003824//catalytic activity;GO:0016782//transferase activity, transferring sulfur-containing groups;GO:0016740//transferase activity	-
PA2062	1331	136.333	152.993	17.05	-3.16563	1.8e-35	8.46e-34	yes	iscS	pyridoxal-phosphate dependent protein [Pseudomonas aeruginosa PAO1] [Pseudomonas aeruginosa]	Metabolism;Genetic Information Processing	Metabolism of cofactors and vitamins;Global and Overview;Folding, sorting and degradation	ko01100//Metabolic pathways;ko04122//Sulfur relay system;ko00730//Thiamine metabolism	K04487	-	GO:0005488//binding;GO:0043168//anion binding;GO:0043167//ion binding	-
PA0209	219	485.333	34.4833	79.7167	1.20898	2.72e-05	0.000201669	yes	mdcB	triphosphoribosyl-dephospho-CoA synthase [Pseudomonas aeruginosa]	-	-	-	-	-	-	-
PA2066	469.333	168	99.4967	38.3567	-1.37517	4.11e-06	3.62e-05	yes	SCO4629	Uncharacterized SAM-binding protein YcdF, DUF218 family [Pseudomonas koreensis]	-	-	-	-	-	-	-
PA2067	373	115	76.8067	24.83	-1.62915	9.4e-08	1.04e-06	yes	TM_1254	probable hydrolase [Pseudomonas aeruginosa 18A] [Pseudomonas aeruginosa]	-	-	-	-	-	GO:0003824//catalytic activity	-
PA2068	943.667	322.333	110.217	40.6667	-1.43842	4.81e-10	6.79e-09	yes	hcaT	MFS transporter [Pseudomonas aeruginosa]	-	-	-	-	-	-	GO:0044699//single-organism process;GO:0044763//single-organism cellular process;GO:0009987//cellular process
PA2072	684.333	257	36.5233	14.48	-1.33476	4.88e-06	4.22e-05	yes	CC_0091	bifunctional diguanylate cyclase/phosphodiesterase [Pseudomonas aeruginosa]	-	-	-	-	-	-	-
PA2075	211.667	57.6667	17.18	5.02333	-1.77401	8.36e-06	6.96e-05	yes	PF13_0198	Chromosome segregation ATPase [Pseudomonas aeruginosa SCV20265] [Pseudomonas aeruginosa]	-	-	-	-	-	-	-
PA2083	206.333	34.3333	22.1833	3.85	-2.52655	2.45e-08	2.94e-07	yes	cbdA	aromatic-ring-hydroxylating dioxygenase subunit alpha [Pseudomonas aeruginosa]	Metabolism	Xenobiotics biodegradation and metabolism;Global and Overview	ko01100//Metabolic pathways;ko01120//Microbial metabolism in diverse environments;ko00362//Benzoate degradation;ko01220//Degradation of aromatic compounds;ko00364//Fluorobenzoate degradation;ko00622//Xylene degradation	K05549	-	-	-
PA2091	38.6667	0.666667	3.82	0.0766667	-5.63883	0.000748583	0.0042627	yes	ybfB	MFS transporter [Pseudomonas aeruginosa]	-	-	-	-	-	-	-
PA0212	221.667	443	38.2367	80.17	1.06811	0.00012897	0.000851419	yes	madD	malonate decarboxylase subunit gamma [Pseudomonas aeruginosa PAO1] [Pseudomonas aeruginosa]	-	-	-	-	-	-	-
PA2126	45	224.333	10	51.21	2.35643	0.00652315	0.027604	yes	ybdM	transcriptional regulator [Pseudomonas aeruginosa HB15] [Pseudomonas aeruginosa]	-	-	-	-	-	-	-
PA2127	52	278.333	6.01	33.17	2.46444	2.26e-09	2.96e-08	yes	ybdN	phosphoadenosine phosphosulfate reductase [Pseudomonas aeruginosa]	-	-	-	-	-	-	-
PA2134	35	114	8.45667	29.2267	1.78912	0.00106774	0.00582493	yes	-	membrane protein [Pseudomonas aeruginosa]	-	-	-	-	-	-	-
PA0217	51.6667	124.333	7.82667	20.0067	1.35401	0.00972726	0.0382748	yes	mauR	transcriptional regulator [Pseudomonas aeruginosa PAO1] [Pseudomonas aeruginosa]	-	-	-	-	-	GO:0001071//nucleic acid binding transcription factor activity	GO:0008152//metabolic process;GO:0071704//organic substance metabolic process;GO:0009058//biosynthetic process;GO:1901576//organic substance biosynthetic process;GO:0050789//regulation of biological process;GO:0044237//cellular metabolic process;GO:0060255//regulation of macromolecule metabolic process;GO:0034645//cellular macromolecule biosynthetic process;GO:0009987//cellular process;GO:0044260…
PA2146	0	15.3333	0.001	13.1667	13.6846	0.00173447	0.00892474	yes	ymdF	Conidiation-specific protein 10 [Pseudomonas aeruginosa 18A] [Pseudomonas aeruginosa]	-	-	-	-	-	-	-
PA2147	229	85.6667	14.8367	5.80333	-1.35421	0.000429629	0.00259837	yes	katE	catalase HPII [Pseudomonas aeruginosa PAO1] [Pseudomonas aeruginosa]	Metabolism	Global and Overview;Carbohydrate metabolism;Amino acid metabolism	ko01110//Biosynthesis of secondary metabolites;ko01130//Biosynthesis of antibiotics;ko01200//Carbon metabolism;ko00630//Glyoxylate and dicarboxylate metabolism;ko00380//Tryptophan metabolism	K03781	GO:0005623//cell;GO:0044464//cell part;GO:0005622//intracellular;GO:0044424//intracellular part	GO:0043167//ion binding;GO:0016684//oxidoreductase activity, acting on peroxide as acceptor;GO:0097159//organic cyclic compound binding;GO:0016209//antioxidant activity;GO:0003824//catalytic activity;GO:0016491//oxidoreductase activity;GO:0004601//peroxidase activity;GO:0005488//binding;GO:0043169//cation binding;GO:1901363//heterocyclic compound binding;GO:0046906//tetrapyrrole binding	GO:0006950//response to stress;GO:0044699//single-organism process;GO:0072593//reactive oxygen species metabolic process;GO:0009987//cellular process;GO:0008152//metabolic process;GO:0044710//single-organism metabolic process;GO:0042743//hydrogen peroxide metabolic process;GO:0044237//cellular metabolic process;GO:0050896//response to stimulus
PA2160	481.667	171	30.3733	11.5767	-1.39159	5.11e-07	5.1e-06	yes	glgX	glycosyl hydrolase [Pseudomonas aeruginosa PAO1] [Pseudomonas aeruginosa]	Metabolism	Carbohydrate metabolism;Global and Overview	ko01100//Metabolic pathways;ko00500//Starch and sucrose metabolism	K02438	-	GO:0003824//catalytic activity;GO:0016798//hydrolase activity, acting on glycosyl bonds;GO:0043167//ion binding;GO:0005488//binding;GO:0016787//hydrolase activity	GO:0005977//glycogen metabolic process;GO:0071704//organic substance metabolic process;GO:0044262//cellular carbohydrate metabolic process;GO:0044237//cellular metabolic process;GO:0006073//cellular glucan metabolic process;GO:0015980//energy derivation by oxidation of organic compounds;GO:0055114//oxidation-reduction process;GO:0044042//glucan metabolic process;GO:0044710//single-organism metabo…
PA2162	96.6667	27.3333	4.61	1.4	-1.71934	0.00929971	0.0369327	yes	treY	malto-oligosyltrehalose synthase [Pseudomonas aeruginosa PAO1] [Pseudomonas aeruginosa]	Metabolism	Global and Overview;Carbohydrate metabolism	ko01100//Metabolic pathways;ko01110//Biosynthesis of secondary metabolites;ko00500//Starch and sucrose metabolism	K06044	-	GO:0003824//catalytic activity;GO:0043167//ion binding;GO:0005488//binding	GO:0044238//primary metabolic process;GO:0008152//metabolic process
PA2165	261	94	22.89	8.83	-1.37423	6.26e-05	0.000441905	yes	glgA	glycogen synthase [Pseudomonas aeruginosa PAK] [Pseudomonas aeruginosa]	Metabolism	Carbohydrate metabolism;Global and Overview	ko01100//Metabolic pathways;ko01110//Biosynthesis of secondary metabolites;ko00500//Starch and sucrose metabolism	K00703	-	-	-
PA2182	57.3333	148	29.25	80.1333	1.45397	0.0015712	0.00824509	yes	-	hypothetical protein [Pseudomonas aeruginosa]	-	-	-	-	-	-	-
PA2190	193.667	789	75.2267	335.463	2.15684	1.24e-07	1.34e-06	yes	gsiB	glucose starvation-inducible protein B [Pseudomonas aeruginosa LES431] [Pseudomonas aeruginosa]	-	-	-	-	-	-	-
PA2191	9	499	1.13667	64.18	5.81924	4.37e-32	1.85e-30	yes	cya	adenylate cyclase [Pseudomonas aeruginosa PAO1] [Pseudomonas aeruginosa]	-	-	-	-	-	GO:0004016//adenylate cyclase activity;GO:0003824//catalytic activity;GO:0016849//phosphorus-oxygen lyase activity;GO:0016829//lyase activity;GO:0009975//cyclase activity	GO:0019693//ribose phosphate metabolic process;GO:0006139//nucleobase-containing compound metabolic process;GO:0006753//nucleoside phosphate metabolic process;GO:0008152//metabolic process;GO:0009987//cellular process;GO:0019637//organophosphate metabolic process;GO:0009259//ribonucleotide metabolic process;GO:0044281//small molecule metabolic process;GO:0071704//organic substance metabolic proce…
PA2204	2025.67	55.3333	337.483	9.83	-5.10148	1.3e-65	1.27e-63	yes	glnH	ABC transporter [Pseudomonas aeruginosa PAO1] [Pseudomonas aeruginosa]	-	-	-	-	-	-	-
PA0226	234.667	49	36.8167	8.15333	-2.1749	3.04e-07	3.11e-06	yes	catI	CoA transferase subunit A [Pseudomonas aeruginosa PAO1] [Pseudomonas aeruginosa]	Metabolism	Xenobiotics biodegradation and metabolism;Carbohydrate metabolism;Global and Overview	ko01120//Microbial metabolism in diverse environments;ko00650//Butanoate metabolism;ko00643//Styrene degradation	K01039	-	GO:0003824//catalytic activity;GO:0016740//transferase activity;GO:0016782//transferase activity, transferring sulfur-containing groups	-
PA2231	989.333	282	93.4733	28.3	-1.72375	3.71e-13	6.72e-12	yes	wcaJ	biofilm formation protein PslA [Pseudomonas aeruginosa]	-	-	-	-	-	-	-
PA2232	3612.33	1180.33	340.093	115.763	-1.55475	2e-14	3.89e-13	yes	manC	biofilm formation protein PslB [Pseudomonas aeruginosa PAO1] [Pseudomonas aeruginosa]	Metabolism	Global and Overview;Carbohydrate metabolism	ko01100//Metabolic pathways;ko01110//Biosynthesis of secondary metabolites;ko00520//Amino sugar and nucleotide sugar metabolism;ko00051//Fructose and mannose metabolism	K00971	-	GO:0016772//transferase activity, transferring phosphorus-containing groups;GO:0003824//catalytic activity;GO:0016740//transferase activity	GO:0044238//primary metabolic process;GO:0071704//organic substance metabolic process;GO:0008152//metabolic process;GO:0005975//carbohydrate metabolic process
PA2233	822.333	238.333	124.483	37.8067	-1.71924	1.83e-11	2.89e-10	yes	rfbN	biofilm formation protein PslC [Pseudomonas aeruginosa]	-	-	-	-	-	-	-
PA2234	1488	360.333	265.707	67.65	-1.97367	2.84e-19	7.14e-18	yes	amsH	polysaccharide biosynthesis/export protein [Pseudomonas sp. HMSC05H02]	-	-	-	-	-	-	GO:0008643//carbohydrate transport;GO:0051179//localization;GO:0006810//transport;GO:0051234//establishment of localization;GO:0071702//organic substance transport;GO:1902578//single-organism localization;GO:0044699//single-organism process;GO:0044765//single-organism transport
PA2235	3662	1003.33	253.123	73.3467	-1.78704	2.68e-19	6.77e-18	yes	-	biofilm formation protein PslE [Pseudomonas aeruginosa PAO1] [Pseudomonas aeruginosa]	-	-	-	-	-	-	-
PA2236	660	174.333	75.9333	21.3967	-1.82735	2.32e-12	3.96e-11	yes	-	biofilm formation protein PslF [Pseudomonas aeruginosa]	-	-	-	-	-	-	-
PA2237	979.333	195.667	101.867	21.3267	-2.25595	2e-18	4.87e-17	yes	-	biofilm formation protein PslG [Pseudomonas aeruginosa PAO1] [Pseudomonas aeruginosa]	-	-	-	-	-	GO:0016787//hydrolase activity;GO:0003824//catalytic activity	GO:0008152//metabolic process;GO:0044238//primary metabolic process
PA2238	600	138.333	68.4367	16.5933	-2.04417	1.18e-12	2.05e-11	yes	pimA	biofilm formation protein PslH [Pseudomonas aeruginosa]	-	-	-	-	-	-	-
PA2239	425	78.6667	52.8533	10.0167	-2.39959	4.07e-12	6.74e-11	yes	rfbU	biofilm formation protein PslI [Pseudomonas aeruginosa PAO1] [Pseudomonas aeruginosa]	-	-	-	-	-	-	-
PA2240	212.667	31.6667	20.6933	3.18667	-2.69905	7.96e-08	8.86e-07	yes	-	biofilm formation protein PslJ [Pseudomonas aeruginosa PAO1] [Pseudomonas aeruginosa]	-	-	-	-	-	-	-
PA0227	356	82	62.4067	14.53	-2.10267	2.2e-08	2.68e-07	yes	catJ	CoA transferase subunit B [Pseudomonas aeruginosa PAO1] [Pseudomonas aeruginosa]	Metabolism	Carbohydrate metabolism;Global and Overview;Xenobiotics biodegradation and metabolism	ko01120//Microbial metabolism in diverse environments;ko00650//Butanoate metabolism;ko00643//Styrene degradation	K01040	-	GO:0016782//transferase activity, transferring sulfur-containing groups;GO:0016740//transferase activity;GO:0003824//catalytic activity	-
PA2242	301.333	48.6667	39.7033	6.60667	-2.58727	1.27e-09	1.72e-08	yes	-	possible acetyltransferase [Pseudomonas aeruginosa NCMG1179] [Pseudomonas aeruginosa]	-	-	-	-	-	GO:0016740//transferase activity;GO:0003824//catalytic activity;GO:0016746//transferase activity, transferring acyl groups	-
PA0228	629.333	160.333	70.0667	19.1033	-1.8749	2.26e-08	2.74e-07	yes	pcaF	beta-ketoadipyl CoA thiolase [Pseudomonas aeruginosa PAO1] [Pseudomonas aeruginosa]	Metabolism	Xenobiotics biodegradation and metabolism;Global and Overview	ko01120//Microbial metabolism in diverse environments;ko00362//Benzoate degradation	K07823	-	GO:0016746//transferase activity, transferring acyl groups;GO:0016747//transferase activity, transferring acyl groups other than amino-acyl groups;GO:0003824//catalytic activity;GO:0016740//transferase activity	GO:0044237//cellular metabolic process;GO:0019439//aromatic compound catabolic process;GO:1901616//organic hydroxy compound catabolic process;GO:0018958//phenol-containing compound metabolic process;GO:0071704//organic substance metabolic process;GO:0044248//cellular catabolic process;GO:0009056//catabolic process;GO:0008152//metabolic process;GO:1901615//organic hydroxy compound metabolic proces…
PA2260	104.333	20	17.7633	3.82667	-2.21474	0.00159948	0.00836517	yes	-	KguE [Pseudomonas aeruginosa PAO1] [Pseudomonas aeruginosa]	-	-	-	-	-	-	-
PA2273	142.333	292	40.5833	91.2833	1.16946	0.0016861	0.00870001	yes	soxR	redox-sensitive transcriptional activator SoxR [Pseudomonas aeruginosa PAO1] [Pseudomonas aeruginosa]	-	-	-	-	-	GO:0051540//metal cluster binding;GO:0043167//ion binding;GO:0051536//iron-sulfur cluster binding;GO:0043169//cation binding;GO:0005488//binding	GO:0044237//cellular metabolic process;GO:0050896//response to stimulus;GO:1901576//organic substance biosynthetic process;GO:0010468//regulation of gene expression;GO:0043170//macromolecule metabolic process;GO:0019222//regulation of metabolic process;GO:0009058//biosynthetic process;GO:0044249//cellular biosynthetic process;GO:0034645//cellular macromolecule biosynthetic process;GO:0065007//bio…
PA2285	35.3333	5	6.87667	1.1	-2.64421	0.0114067	0.043466	yes	-	peptidase M48, Ste24p [Pseudomonas aeruginosa PA38182] [Pseudomonas aeruginosa]	-	-	-	-	-	-	-
PA2289	172.333	75.6667	11.0967	5.14333	-1.10935	0.0073576	0.0305482	yes	yncD	tonB dependent receptor family protein [Pseudomonas aeruginosa PAO581] [Pseudomonas aeruginosa]	-	-	-	-	GO:0019867//outer membrane;GO:0016020//membrane	-	GO:0051179//localization;GO:0051234//establishment of localization
PA2291	227.167	86.02	23.29	9.08333	-1.35842	0.000968678	0.00538888	yes	oprB	carbohydrate porin [Pseudomonas aeruginosa]	-	-	-	-	-	-	-
PA2298	728.333	192.333	56.8633	16.1233	-1.81835	6.1e-11	9.2e-10	yes	MJ0033	oxidoreductase [Pseudomonas aeruginosa PAO1] [Pseudomonas aeruginosa]	-	-	-	-	-	-	GO:0044710//single-organism metabolic process;GO:0044699//single-organism process;GO:0008152//metabolic process
PA2299	290.333	40.6667	52.4267	7.86	-2.7377	2.55e-13	4.69e-12	yes	yvoA	transcriptional regulator [Pseudomonas aeruginosa PAO1] [Pseudomonas aeruginosa]	-	-	-	-	-	GO:0001071//nucleic acid binding transcription factor activity	GO:0060255//regulation of macromolecule metabolic process;GO:0044249//cellular biosynthetic process;GO:0034645//cellular macromolecule biosynthetic process;GO:0044237//cellular metabolic process;GO:0065007//biological regulation;GO:1901576//organic substance biosynthetic process;GO:0050789//regulation of biological process;GO:0010468//regulation of gene expression;GO:0008152//metabolic process;GO…
PA2300	137185	19378.3	12886.7	1933.51	-2.7366	1.62e-53	1.21e-51	yes	chiD	chitinase [Pseudomonas aeruginosa PAO1] [Pseudomonas aeruginosa]	-	-	-	-	-	GO:0003824//catalytic activity;GO:0005488//binding;GO:0016787//hydrolase activity	GO:0044238//primary metabolic process;GO:0008152//metabolic process
PA2301	520	67.3333	129.313	18.1967	-2.82912	2.11e-19	5.37e-18	yes	-	tRNA synthetase [Pseudomonas aeruginosa]	-	-	-	-	-	-	-
PA2302	32152.3	2371.67	688.327	53.9033	-3.67465	2.92e-81	3.95e-79	yes	lgrC	non-ribosomal peptide synthetase [Pseudomonas aeruginosa]	-	-	-	-	-	-	-
PA2303	5214.33	494.667	703.423	71.3533	-3.30134	2.28e-49	1.55e-47	yes	At3g21360	protein AmbD [Pseudomonas aeruginosa PAO1] [Pseudomonas aeruginosa]	-	-	-	-	-	-	GO:0008152//metabolic process;GO:0044710//single-organism metabolic process;GO:0044699//single-organism process
PA2304	4892	595	620.227	78.53	-2.98148	1.82e-39	9.2e-38	yes	At3g21360	protein AmbC [Pseudomonas aeruginosa PAO1] [Pseudomonas aeruginosa]	-	-	-	-	-	-	GO:0044710//single-organism metabolic process;GO:0044699//single-organism process;GO:0008152//metabolic process
PA2305	8347	2545.33	305.31	98.8133	-1.6275	9.55e-16	2.02e-14	yes	lgrB	non-ribosomal peptide synthetase [Pseudomonas aeruginosa]	-	-	-	-	-	-	-
PA0234	272.667	38	43.5567	6.52667	-2.73848	1.79e-10	2.6e-09	yes	-	nucleoside-binding protein [Pseudomonas aeruginosa]	-	-	-	-	-	-	-
PA2322	17.3333	110.333	1.81667	11.8033	2.69983	0.00281614	0.0134208	yes	gnuT	gluconate permease [Pseudomonas aeruginosa PAO1] [Pseudomonas aeruginosa]	-	-	-	-	-	-	-
PA2326	120	32.3333	11.54	3.25	-1.82813	0.000724312	0.00414575	yes	dmoA	5,10-methylene tetrahydromethanopterin reductase [Pseudomonas aeruginosa]	-	-	-	-	-	-	-
PA2327	306.333	37	54.7533	7.43	-2.88151	6.09e-11	9.2e-10	yes	cmpB	ABC transporter permease [Pseudomonas aeruginosa]	-	-	-	-	GO:0016020//membrane;GO:0031224//intrinsic component of membrane;GO:0044425//membrane part	-	-
PA2328	1242.33	146.333	141.233	18.03	-2.96961	4.19e-30	1.64e-28	yes	nrtA	ABC transporter substrate-binding protein [Pseudomonas aeruginosa VRFPA03] [Pseudomonas aeruginosa]	-	-	-	-	-	-	-
PA2329	1358.67	186.333	222.357	32.0633	-2.79388	3.45e-32	1.47e-30	yes	ssuB1	ABC transporter ATP-binding protein [Pseudomonas aeruginosa PAO1] [Pseudomonas aeruginosa]	-	-	-	-	-	GO:0017111//nucleoside-triphosphatase activity;GO:0016817//hydrolase activity, acting on acid anhydrides;GO:0016462//pyrophosphatase activity;GO:0003824//catalytic activity;GO:0016787//hydrolase activity;GO:0016818//hydrolase activity, acting on acid anhydrides, in phosphorus-containing anhydrides	-
PA2330	2901.67	441.667	372.057	59.5733	-2.64278	1.49e-31	6.17e-30	yes	-	acyl-CoA dehydrogenase [Pseudomonas aeruginosa]	-	-	-	-	-	-	-
PA2331	5895.67	966	1437.94	248.67	-2.5317	2.4e-36	1.15e-34	yes	-	alkylhydroperoxidase [Pseudomonas sp. HMSC058B07]	-	-	-	-	-	-	-
PA2360	1331.33	27.3333	166.903	3.6	-5.53487	2.81e-69	2.83e-67	yes	-	ImpA family type VI secretion-associated protein [Pseudomonas aeruginosa PAO1-GFP] [Pseudomonas aeruginosa]	-	-	-	-	-	-	-
PA2361	1668.33	47.6667	59.89	1.81667	-5.04295	3.11e-77	4.02e-75	yes	-	type VI secretion system protein ImpL [Pseudomonas aeruginosa MPAO1/P1] [Pseudomonas aeruginosa]	Environmental Information Processing	Membrane transport	ko03070//Bacterial secretion system	K11891	-	-	-
PA2362	264	5.66667	48.2633	1.12333	-5.42507	9.36e-18	2.24e-16	yes	-	type VI secretion system protein ImpK [Pseudomonas aeruginosa MPAO1/P1] [Pseudomonas aeruginosa]	Environmental Information Processing	Membrane transport	ko03070//Bacterial secretion system	K11892	-	-	-
PA2363	1487.67	193.333	153.95	21.3833	-2.8479	1.72e-30	6.8e-29	yes	-	type VI secretion protein [Pseudomonas sp. P179]	-	-	-	-	-	-	-
PA2364	379	130	111.287	40.3833	-1.46245	7.91e-05	0.000542518	yes	-	type VI secretion protein [Pseudomonas aeruginosa RP73] [Pseudomonas aeruginosa]	-	-	-	-	-	-	-
PA2365	4780.67	82.6667	1189.42	21.6967	-5.77664	3.11e-113	7.5e-111	yes	-	type VI secretion protein [Pseudomonas sp. 2_1_26]	-	-	-	-	-	-	-
PA2366	12426	189.667	1138.32	18.5	-5.94324	2.43e-151	1.12e-148	yes	-	type VI secretion protein, EvpB/ family [Pseudomonas aeruginosa]	-	-	-	-	-	-	-
PA2367	4002	32	1083.54	8.89333	-6.92882	1.92e-81	2.67e-79	yes	hcp1	Hcp1 family type VI secretion system effector [Pseudomonas aeruginosa str. Stone 130] [Pseudomonas aeruginosa]	Environmental Information Processing	Membrane transport	ko03070//Bacterial secretion system	K11903	-	-	-
PA2368	85.3333	3.66667	27.8633	1.21667	-4.51736	7.89e-07	7.65e-06	yes	-	type VI secretion system lysozyme-like protein [Pseudomonas aeruginosa X24509] [Pseudomonas aeruginosa]	-	-	-	-	-	-	-
PA2369	1370	16.3333	104.29	1.36333	-6.25732	8.73e-87	1.35e-84	yes	-	type VI secretion system protein ImpG [Pseudomonas aeruginosa MPAO1/P1] [Pseudomonas aeruginosa]	-	-	-	-	-	-	-
PA2370	627	3.66667	85.3033	0.453333	-7.55589	1.21e-47	8e-46	yes	-	type VI secretion protein [Pseudomonas aeruginosa PA14] [Pseudomonas aeruginosa]	-	-	-	-	-	-	-
PA2371	2615	30.6667	138.843	1.77333	-6.29085	1.67e-107	3.7e-105	yes	clpV1	ClpA/B-type protease [Pseudomonas aeruginosa PAO1] [Pseudomonas aeruginosa]	Environmental Information Processing	Membrane transport	ko03070//Bacterial secretion system	K11907	-	GO:0016787//hydrolase activity;GO:0097367//carbohydrate derivative binding;GO:0032549//ribonucleoside binding;GO:0003824//catalytic activity;GO:0001882//nucleoside binding;GO:0032550//purine ribonucleoside binding;GO:1901363//heterocyclic compound binding;GO:0005488//binding;GO:0001883//purine nucleoside binding;GO:0036094//small molecule binding;GO:0097159//organic cyclic compound binding	GO:0043170//macromolecule metabolic process;GO:0044238//primary metabolic process;GO:0071704//organic substance metabolic process;GO:0008152//metabolic process;GO:0019538//protein metabolic process
PA0240	2	17.6667	0.23	2.15667	3.2291	0.00780228	0.0322069	yes	galP	porin [Pseudomonas aeruginosa PAO1] [Pseudomonas aeruginosa]	-	-	-	-	GO:0031224//intrinsic component of membrane;GO:0016020//membrane;GO:0044425//membrane part	GO:0005215//transporter activity;GO:0022803//passive transmembrane transporter activity;GO:0022857//transmembrane transporter activity;GO:0022829//wide pore channel activity;GO:0015267//channel activity	GO:0044763//single-organism cellular process;GO:0009987//cellular process;GO:0044699//single-organism process
PA2373	1125.67	210	75.72	15.3367	-2.30369	2.9e-15	5.94e-14	yes	-	Rhs element Vgr family protein [Pseudomonas aeruginosa c7447m] [Pseudomonas aeruginosa]	Environmental Information Processing	Membrane transport	ko03070//Bacterial secretion system	K11904	-	-	-
PA2374	112.333	16	28.2333	4.35	-2.69831	1.74e-05	0.000133528	yes	-	MORN repeat variant family protein [Pseudomonas aeruginosa PAO1-VE2] [Pseudomonas aeruginosa]	-	-	-	-	-	-	-
PA2380	53.3333	11.6667	30.52	7.27667	-2.06841	0.00665572	0.0279943	yes	-	Uncharacterized protein PAE221_02031 [Pseudomonas aeruginosa]	-	-	-	-	-	-	-
PA0241	4.66667	30	0.48	3.23667	2.7534	0.0128196	0.0477839	yes	exuT	major facilitator superfamily transporter [Pseudomonas aeruginosa PAO1] [Pseudomonas aeruginosa]	-	-	-	-	-	-	GO:0044699//single-organism process;GO:0044763//single-organism cellular process;GO:0009987//cellular process
PA2402	480.64	1005.21	4.25	9.51333	1.16249	3.39e-07	3.42e-06	yes	lgrC	non-ribosomal peptide synthetase [Pseudomonas aeruginosa]	-	-	-	-	-	-	-
PA2417	44.3333	151.667	6.44333	22.8267	1.82484	0.000126679	0.000838286	yes	yafC	transcriptional regulator [Pseudomonas aeruginosa PAO1] [Pseudomonas aeruginosa]	-	-	-	-	-	GO:0001071//nucleic acid binding transcription factor activity	GO:0044260//cellular macromolecule metabolic process;GO:0009987//cellular process;GO:0044237//cellular metabolic process;GO:0009059//macromolecule biosynthetic process;GO:0071704//organic substance metabolic process;GO:0060255//regulation of macromolecule metabolic process;GO:0009058//biosynthetic process;GO:0008152//metabolic process;GO:0034645//cellular macromolecule biosynthetic process;GO:006…
PA2426	159.667	626	39.2433	159.543	2.02343	8.67e-13	1.53e-11	yes	-	extracytoplasmic-function sigma-70 factor [Pseudomonas aeruginosa PAO1] [Pseudomonas aeruginosa]	-	-	-	-	-	GO:0000990//transcription factor activity, core RNA polymerase binding;GO:0000996//core DNA-dependent RNA polymerase binding promoter specificity activity;GO:0000988//transcription factor activity, protein binding;GO:0001071//nucleic acid binding transcription factor activity	GO:0019222//regulation of metabolic process;GO:0006807//nitrogen compound metabolic process;GO:0090304//nucleic acid metabolic process;GO:0006139//nucleobase-containing compound metabolic process;GO:0065007//biological regulation;GO:0060255//regulation of macromolecule metabolic process;GO:0034654//nucleobase-containing compound biosynthetic process;GO:0009889//regulation of biosynthetic process;…
PA2429	2.33333	20	1.36	11.69	3.1036	0.00627927	0.0268173	yes	-	Uncharacterised protein [Pseudomonas aeruginosa]	-	-	-	-	-	-	-
PA2432	360.333	58.6667	53.2167	9.19	-2.53374	2.41e-12	4.08e-11	yes	HI_1364	bistable expression regulator BexR [Pseudomonas aeruginosa PAO1] [Pseudomonas aeruginosa]	-	-	-	-	-	GO:0001071//nucleic acid binding transcription factor activity	GO:0050789//regulation of biological process;GO:0009058//biosynthetic process;GO:0044237//cellular metabolic process;GO:0009059//macromolecule biosynthetic process;GO:0010468//regulation of gene expression;GO:0043170//macromolecule metabolic process;GO:0034645//cellular macromolecule biosynthetic process;GO:0009987//cellular process;GO:0044260//cellular macromolecule metabolic process;GO:0071704/…
PA2433	179.667	600.667	90.7333	319.673	1.81689	3.67e-12	6.1e-11	yes	PA14_33160	tmRNA [Pseudomonas fragi]	-	-	-	-	-	-	-
PA2441	68.3333	16.3333	10.3667	2.73333	-1.92322	0.0108746	0.0418693	yes	-	myb-like DNA-binding domain protein [Pseudomonas aeruginosa c7447m] [Pseudomonas aeruginosa]	-	-	-	-	-	-	-
PA0247	105.667	213.667	12.3233	25.9233	1.07286	0.00445968	0.0199036	yes	pobA	p-hydroxybenzoate hydroxylase [Pseudomonas aeruginosa PAO1] [Pseudomonas aeruginosa]	Metabolism	Xenobiotics biodegradation and metabolism;Global and Overview	ko01100//Metabolic pathways;ko01120//Microbial metabolism in diverse environments;ko00362//Benzoate degradation;ko01220//Degradation of aromatic compounds	K00481	-	GO:0016705//oxidoreductase activity, acting on paired donors, with incorporation or reduction of molecular oxygen;GO:0097159//organic cyclic compound binding;GO:1901265//nucleoside phosphate binding;GO:0000166//nucleotide binding;GO:0016709//oxidoreductase activity, acting on paired donors, with incorporation or reduction of molecular oxygen, NAD(P)H as one donor, and incorporation of one atom of…	GO:0043639//benzoate catabolic process;GO:0044712//single-organism catabolic process;GO:0044237//cellular metabolic process;GO:0043436//oxoacid metabolic process;GO:0044699//single-organism process;GO:0044710//single-organism metabolic process;GO:0032787//monocarboxylic acid metabolic process;GO:0044763//single-organism cellular process;GO:0009056//catabolic process;GO:0071704//organic substance …
PA2444	1780.13	227.97	194.1	25.9967	-2.9004	2.44e-35	1.13e-33	yes	glyA2	serine hydroxymethyltransferase [Pseudomonas aeruginosa]	Metabolism	Metabolism of cofactors and vitamins;Carbohydrate metabolism;Global and Overview;Energy metabolism;Metabolism of other amino acids;Amino acid metabolism	ko01100//Metabolic pathways;ko01110//Biosynthesis of secondary metabolites;ko01120//Microbial metabolism in diverse environments;ko01130//Biosynthesis of antibiotics;ko01230//Biosynthesis of amino acids;ko01200//Carbon metabolism;ko00630//Glyoxylate and dicarboxylate metabolism;ko00260//Glycine, serine and threonine metabolism;ko00680//Methane metabolism;ko00670//One carbon pool by folate;ko00460…	K00600	-	-	-
PA2445	9855.67	1365.67	466.273	68.6033	-2.76483	1.15e-46	7.35e-45	yes	gcvP1	glycine dehydrogenase (aminomethyl-transferring) [Pseudomonas aeruginosa]	Metabolism	Amino acid metabolism;Global and Overview;Carbohydrate metabolism	ko01100//Metabolic pathways;ko01110//Biosynthesis of secondary metabolites;ko01130//Biosynthesis of antibiotics;ko01200//Carbon metabolism;ko00630//Glyoxylate and dicarboxylate metabolism;ko00260//Glycine, serine and threonine metabolism	K00281	-	-	-
PA2446	135	48.3333	48.38	18.4433	-1.39131	0.00213929	0.0106669	yes	gcvH1	glycine cleavage system protein H [Pseudomonas aeruginosa PAO1] [Pseudomonas aeruginosa]	Metabolism	Amino acid metabolism;Carbohydrate metabolism;Global and Overview	ko01100//Metabolic pathways;ko01110//Biosynthesis of secondary metabolites;ko01130//Biosynthesis of antibiotics;ko00630//Glyoxylate and dicarboxylate metabolism;ko00260//Glycine, serine and threonine metabolism	K02437	-	-	GO:0019752//carboxylic acid metabolic process;GO:0006544//glycine metabolic process;GO:0071704//organic substance metabolic process;GO:0009056//catabolic process;GO:1901575//organic substance catabolic process;GO:0044710//single-organism metabolic process;GO:0009063//cellular amino acid catabolic process;GO:0046395//carboxylic acid catabolic process;GO:0009069//serine family amino acid metabolic …
PA2450	248	94	37.63	14.8333	-1.34304	0.000419277	0.00254686	yes	-	Uncharacterised protein [Pseudomonas aeruginosa]	-	-	-	-	-	-	-
PA2454	238.667	41	38.3433	7.09	-2.43512	9.42e-10	1.3e-08	yes	ubiG	SAM-dependent methyltransferase [Pseudomonas aeruginosa]	-	-	-	-	-	-	-
PA2455	80.6667	9	20.8833	2.38333	-3.1313	0.000293558	0.00181698	yes	-	GNAT family N-acetyltransferase [Pseudomonas aeruginosa]	-	-	-	-	-	-	-
PA2462	13280.1	1523.49	106.33	13.12	-3.01871	1.02e-40	5.33e-39	yes	cdiA	hemagglutinin [Pseudomonas aeruginosa PAO1H2O] [Pseudomonas aeruginosa]	-	-	-	-	-	-	-
PA2463	636.123	70.78	49.9167	5.92333	-3.07504	4.8e-17	1.11e-15	yes	cdiB	hemolysin secretion/activation ShlB/FhaC/HecB family protein [Pseudomonas aeruginosa PAO1-VE2] [Pseudomonas aeruginosa]	-	-	-	-	-	-	-
PA2464	1104.67	147.333	292.19	41.1533	-2.82783	2.35e-23	7.17e-22	yes	-	Uncharacterised protein [Enterobacter cloacae]	-	-	-	-	-	-	-
PA2467	162.333	341	22.52	49.43	1.13418	0.000424201	0.00257114	yes	fecR	peptide ABC transporter substrate-binding protein [Pseudomonas aeruginosa]	-	-	-	-	-	-	-
PA2468	227	463.667	60.3433	129.227	1.09864	0.00112709	0.00609905	yes	fecI	ECF sigma factor FoxI [Pseudomonas aeruginosa PAO1] [Pseudomonas aeruginosa]	-	-	-	-	-	GO:0000996//core DNA-dependent RNA polymerase binding promoter specificity activity;GO:0000990//transcription factor activity, core RNA polymerase binding;GO:0001071//nucleic acid binding transcription factor activity;GO:0000988//transcription factor activity, protein binding	GO:0006725//cellular aromatic compound metabolic process;GO:0009059//macromolecule biosynthetic process;GO:1901362//organic cyclic compound biosynthetic process;GO:0044237//cellular metabolic process;GO:0050789//regulation of biological process;GO:0032774//RNA biosynthetic process;GO:0044238//primary metabolic process;GO:0034641//cellular nitrogen compound metabolic process;GO:0009987//cellular p…
PA2471	50.3333	115.333	9.98	24.1333	1.27392	0.00699287	0.0291913	yes	nagK	5-carboxymethyl-2-hydroxymuconate isomerase [Pseudomonas aeruginosa RP73] [Pseudomonas aeruginosa]	Metabolism	Amino acid metabolism;Global and Overview	ko01100//Metabolic pathways;ko01120//Microbial metabolism in diverse environments;ko00350//Tyrosine metabolism	K16165	-	GO:0003824//catalytic activity	-
PA2475	299.333	89	31.5533	9.68333	-1.70422	6.85e-05	0.000477798	yes	pksS	cytochrome P450 [Pseudomonas aeruginosa PAO1] [Pseudomonas aeruginosa]	Metabolism	Xenobiotics biodegradation and metabolism;Global and Overview;Metabolism of terpenoids and polyketides	ko01100//Metabolic pathways;ko01110//Biosynthesis of secondary metabolites;ko01120//Microbial metabolism in diverse environments;ko00627//Aminobenzoate degradation;ko00903//Limonene and pinene degradation;ko00363//Bisphenol degradation;ko00624//Polycyclic aromatic hydrocarbon degradation	K00517	-	GO:0003824//catalytic activity;GO:0016491//oxidoreductase activity;GO:0046914//transition metal ion binding;GO:0043169//cation binding;GO:1901363//heterocyclic compound binding;GO:0097159//organic cyclic compound binding;GO:0046906//tetrapyrrole binding;GO:0005488//binding;GO:0046872//metal ion binding;GO:0043167//ion binding	GO:0044699//single-organism process;GO:0008152//metabolic process;GO:0044710//single-organism metabolic process
PA2481	114	352	18.3267	57.9833	1.66169	1.15e-05	9.23e-05	yes	tsdA	Cytochrome c family protein [Pseudomonas aeruginosa 18A] [Pseudomonas aeruginosa]	-	-	-	-	-	-	-
PA2482	84.6667	194	17.4667	42.33	1.27708	0.00175915	0.00904335	yes	tsdB	cytochrome C [Pseudomonas aeruginosa PAO1] [Pseudomonas aeruginosa]	-	-	-	-	GO:0044464//cell part;GO:0005623//cell	GO:0043167//ion binding;GO:0043169//cation binding;GO:0046906//tetrapyrrole binding;GO:0005488//binding;GO:1901363//heterocyclic compound binding;GO:0097159//organic cyclic compound binding	-
PA2503	142	26.3333	15.8767	3.10333	-2.35502	1.06e-05	8.61e-05	yes	-	SMI1/KNR4 family protein [Pseudomonas aeruginosa]	-	-	-	-	-	-	-
PA2507	3909.67	124.667	569.977	19.2067	-4.89122	9.01e-96	1.61e-93	yes	catA	catechol 1,2-dioxygenase [Pseudomonas aeruginosa PAO1] [Pseudomonas aeruginosa]	Metabolism	Global and Overview;Xenobiotics biodegradation and metabolism	ko01100//Metabolic pathways;ko01120//Microbial metabolism in diverse environments;ko00362//Benzoate degradation;ko01220//Degradation of aromatic compounds;ko00364//Fluorobenzoate degradation;ko00361//Chlorocyclohexane and chlorobenzene degradation;ko00623//Toluene degradation	K03381	-	GO:0016701//oxidoreductase activity, acting on single donors with incorporation of molecular oxygen;GO:0046914//transition metal ion binding;GO:0046872//metal ion binding;GO:0043169//cation binding;GO:0016491//oxidoreductase activity;GO:0016702//oxidoreductase activity, acting on single donors with incorporation of molecular oxygen, incorporation of two atoms of oxygen;GO:0019114//catechol dioxyg…	GO:0071704//organic substance metabolic process;GO:0018958//phenol-containing compound metabolic process;GO:0009987//cellular process;GO:0009712//catechol-containing compound metabolic process;GO:0008152//metabolic process;GO:1901360//organic cyclic compound metabolic process;GO:0006725//cellular aromatic compound metabolic process;GO:0044237//cellular metabolic process;GO:0044699//single-organis…
PA2508	1232.67	19.6667	564.497	9.86667	-5.83826	2.38e-53	1.76e-51	yes	catC	muconolactone delta-isomerase [Pseudomonas aeruginosa PAO1] [Pseudomonas aeruginosa]	Metabolism	Xenobiotics biodegradation and metabolism;Global and Overview	ko01100//Metabolic pathways;ko01120//Microbial metabolism in diverse environments;ko00362//Benzoate degradation;ko01220//Degradation of aromatic compounds	K03464	-	GO:0016860//intramolecular oxidoreductase activity;GO:0016863//intramolecular oxidoreductase activity, transposing C=C bonds;GO:0016853//isomerase activity;GO:0003824//catalytic activity	GO:0008152//metabolic process;GO:0009987//cellular process;GO:0044248//cellular catabolic process;GO:0006725//cellular aromatic compound metabolic process;GO:0019439//aromatic compound catabolic process;GO:0044237//cellular metabolic process;GO:0009056//catabolic process
PA2509	515.333	6.33333	62.2533	0.886667	-6.13362	7.02e-42	3.86e-40	yes	catB	muconate cycloisomerase I [Pseudomonas aeruginosa PAO1] [Pseudomonas aeruginosa]	Metabolism	Global and Overview;Xenobiotics biodegradation and metabolism	ko01100//Metabolic pathways;ko01120//Microbial metabolism in diverse environments;ko00362//Benzoate degradation;ko01220//Degradation of aromatic compounds;ko00364//Fluorobenzoate degradation;ko00361//Chlorocyclohexane and chlorobenzene degradation;ko00623//Toluene degradation	K01856	-	GO:0016853//isomerase activity;GO:0043169//cation binding;GO:0046872//metal ion binding;GO:0046914//transition metal ion binding;GO:0016872//intramolecular lyase activity;GO:0005488//binding;GO:0043167//ion binding;GO:0003824//catalytic activity	GO:1901360//organic cyclic compound metabolic process;GO:0018874//benzoate metabolic process;GO:0044238//primary metabolic process;GO:0044710//single-organism metabolic process;GO:0044281//small molecule metabolic process;GO:0019752//carboxylic acid metabolic process;GO:0006807//nitrogen compound metabolic process;GO:0009987//cellular process;GO:0008152//metabolic process;GO:0044699//single-organ…
PA2511	1069.67	133	146.677	19.3133	-2.92497	5.06e-31	2.03e-29	yes	andR	transcriptional regulator [Pseudomonas aeruginosa PAO1] [Pseudomonas aeruginosa]	-	-	-	-	-	GO:1901363//heterocyclic compound binding;GO:0001067//regulatory region nucleic acid binding;GO:0003677//DNA binding;GO:0003676//nucleic acid binding;GO:0001071//nucleic acid binding transcription factor activity;GO:0005488//binding;GO:0097159//organic cyclic compound binding;GO:0000975//regulatory region DNA binding	GO:0050789//regulation of biological process;GO:0044237//cellular metabolic process;GO:0008152//metabolic process;GO:0065007//biological regulation;GO:0010468//regulation of gene expression;GO:0071704//organic substance metabolic process;GO:0044260//cellular macromolecule metabolic process;GO:0009059//macromolecule biosynthetic process;GO:1901576//organic substance biosynthetic process;GO:0044249…
PA2512	80608	85.6667	7882.9	9.10333	-9.75812	4.16e-256	2.31e-252	yes	antA	anthranilate dioxygenase large subunit [Pseudomonas aeruginosa PAO1] [Pseudomonas aeruginosa]	Metabolism	Global and Overview;Xenobiotics biodegradation and metabolism	ko01120//Microbial metabolism in diverse environments;ko00627//Aminobenzoate degradation	K05599	-	GO:0051540//metal cluster binding;GO:0051536//iron-sulfur cluster binding;GO:0016491//oxidoreductase activity;GO:0043169//cation binding;GO:0043167//ion binding;GO:0051213//dioxygenase activity;GO:0016705//oxidoreductase activity, acting on paired donors, with incorporation or reduction of molecular oxygen;GO:0003824//catalytic activity;GO:0005488//binding;GO:0016708//oxidoreductase activity, act…	GO:0009987//cellular process;GO:0044237//cellular metabolic process;GO:0044710//single-organism metabolic process;GO:0044699//single-organism process;GO:0008152//metabolic process;GO:0006725//cellular aromatic compound metabolic process
PA2513	35088.3	50	9739.44	15.1333	-9.32997	6.4e-231	1.18e-227	yes	antB	anthranilate dioxygenase small subunit [Pseudomonas aeruginosa]	Metabolism	Xenobiotics biodegradation and metabolism;Global and Overview	ko01120//Microbial metabolism in diverse environments;ko00627//Aminobenzoate degradation	K05600	-	-	-
PA2514	11486.3	14.6667	1524.75	2.18667	-9.44563	1.05e-200	1.46e-197	yes	antC	anthranilate dioxygenase reductase [Pseudomonas aeruginosa PAO1] [Pseudomonas aeruginosa]	Metabolism	Global and Overview;Xenobiotics biodegradation and metabolism	ko01120//Microbial metabolism in diverse environments;ko00627//Aminobenzoate degradation	K11311	-	GO:0051536//iron-sulfur cluster binding;GO:0005488//binding;GO:0043169//cation binding;GO:0043167//ion binding;GO:0016491//oxidoreductase activity;GO:0051540//metal cluster binding;GO:0003824//catalytic activity	GO:0044710//single-organism metabolic process;GO:0008152//metabolic process;GO:0044699//single-organism process
PA2525	156.333	60.3333	14.11	5.83333	-1.27433	0.00202541	0.0102228	yes	ttgF	probable outer membrane protein precursor [Pseudomonas aeruginosa PAO1] [Pseudomonas aeruginosa]	-	-	-	-	-	GO:0005488//binding	GO:0051179//localization;GO:0051234//establishment of localization
PA2536	1030.67	79	151.35	11.8633	-3.67331	2.24e-32	9.63e-31	yes	cdsA	phosphatidate cytidylyltransferase [Pseudomonas aeruginosa PAO1] [Pseudomonas aeruginosa]	Metabolism	Lipid metabolism;Global and Overview	ko01100//Metabolic pathways;ko01110//Biosynthesis of secondary metabolites;ko00564//Glycerophospholipid metabolism	K00981	-	GO:0016772//transferase activity, transferring phosphorus-containing groups;GO:0016740//transferase activity;GO:0003824//catalytic activity	-
PA2537	642.333	74.3333	137.8	17.24	-2.99874	1.4e-23	4.33e-22	yes	SLC1	acyltransferase [Pseudomonas aeruginosa PAO1] [Pseudomonas aeruginosa]	-	-	-	-	-	GO:0003824//catalytic activity;GO:0016740//transferase activity	-
PA2538	207.333	8.33333	62.0933	2.84667	-4.44709	3.79e-15	7.66e-14	yes	-	Uncharacterised protein [Pseudomonas aeruginosa]	-	-	-	-	-	-	-
PA2539	624	37.3333	66.04	4.26667	-3.95216	3.33e-25	1.07e-23	yes	ynbD	ser/threonine protein phosphatase [Pseudomonas aeruginosa]	-	-	-	-	-	-	-
PA2540	7819	635.667	609.627	51.87	-3.55495	9.32e-62	8.48e-60	yes	DDB_G0269086	Phospholipase YtpA [Pseudomonas aeruginosa]	-	-	-	-	-	-	-
PA2541	540.667	99.6667	118.943	22.5633	-2.39822	7.78e-11	1.16e-09	yes	ynbA	CDP-alcohol phosphatidyltransferase [Pseudomonas aeruginosa PAO1] [Pseudomonas aeruginosa]	Metabolism	Lipid metabolism;Global and Overview	ko01100//Metabolic pathways;ko00564//Glycerophospholipid metabolism	K00995	-	GO:0016740//transferase activity;GO:0016772//transferase activity, transferring phosphorus-containing groups;GO:0003824//catalytic activity	-
PA0257	262	91	46.1133	16.73	-1.46275	0.000204904	0.00130912	yes	-	transposase [Pseudomonas aeruginosa DHS01] [Pseudomonas aeruginosa]	-	-	-	-	-	-	GO:0044238//primary metabolic process;GO:0006725//cellular aromatic compound metabolic process;GO:0090304//nucleic acid metabolic process;GO:1901360//organic cyclic compound metabolic process;GO:0006259//DNA metabolic process;GO:0044237//cellular metabolic process;GO:0034641//cellular nitrogen compound metabolic process;GO:0006807//nitrogen compound metabolic process;GO:0044260//cellular macromol…
PA2550	60.3333	131.333	6.68	15.77	1.23926	0.00586048	0.0252424	yes	Acad10	acyl-CoA dehydrogenase [Pseudomonas aeruginosa PAO1] [Pseudomonas aeruginosa]	Metabolism	Metabolism of other amino acids;Amino acid metabolism;Carbohydrate metabolism;Global and Overview;Lipid metabolism	ko01100//Metabolic pathways;ko01110//Biosynthesis of secondary metabolites;ko01130//Biosynthesis of antibiotics;ko01200//Carbon metabolism;ko01212//Fatty acid metabolism;ko00280//Valine, leucine and isoleucine degradation;ko00640//Propanoate metabolism;ko00071//Fatty acid degradation;ko00410//beta-Alanine metabolism	K00249	-	GO:1901265//nucleoside phosphate binding;GO:0005488//binding;GO:0000166//nucleotide binding;GO:0003824//catalytic activity;GO:0097159//organic cyclic compound binding;GO:0036094//small molecule binding;GO:1901363//heterocyclic compound binding;GO:0016491//oxidoreductase activity	GO:0008152//metabolic process;GO:0044710//single-organism metabolic process;GO:0044699//single-organism process
PA2551	508.333	1319.33	73.42	205.043	1.48168	1.06e-07	1.16e-06	yes	nagR	LysR substrate binding domain protein [Pseudomonas sp. HMSC05H02]	-	-	-	-	-	GO:0001071//nucleic acid binding transcription factor activity	GO:0071704//organic substance metabolic process;GO:0019222//regulation of metabolic process;GO:0044260//cellular macromolecule metabolic process;GO:0009987//cellular process;GO:0043170//macromolecule metabolic process;GO:0044237//cellular metabolic process;GO:0008152//metabolic process;GO:0060255//regulation of macromolecule metabolic process;GO:0009059//macromolecule biosynthetic process;GO:0044…
PA2560	713.333	67.3333	345.44	33.3733	-3.37167	5.41e-23	1.6e-21	yes	-	Uncharacterised protein [Enterobacter cloacae]	-	-	-	-	-	-	-
PA2561	45.3333	117.667	3.65333	10.15	1.47419	0.00357852	0.016529	yes	ctpH	methyl-accepting chemotaxis protein CtpH [Pseudomonas aeruginosa]	Cellular Processes;Environmental Information Processing	Signal transduction;Cell motility	ko02020//Two-component system;ko02030//Bacterial chemotaxis	K03406	-	-	-
PA2564	6714.33	1645	1125.68	289.533	-1.959	9.31e-16	1.98e-14	yes	tam	trans-aconitate 2-methyltransferase [Pseudomonas aeruginosa PAO1] [Pseudomonas aeruginosa]	-	-	-	-	-	-	-
PA0259	9472.33	795.333	895.56	80.5833	-3.47424	2.69e-69	2.76e-67	yes	-	Protein of uncharacterised function (DUF2875) [Enterobacter cloacae]	-	-	-	-	-	-	-
PA2565	1019.67	280.667	335.103	96.3633	-1.79805	2e-07	2.12e-06	yes	-	Protein of uncharacterised function (DUF1641) [Enterobacter cloacae]	-	-	-	-	-	-	-
PA2570	949.667	89	362.257	36.06	-3.32854	1.68e-16	3.73e-15	yes	lecA	PA-I galactophilic lectin [Pseudomonas aeruginosa PAO1] [Pseudomonas aeruginosa]	-	-	-	-	GO:0005623//cell;GO:0044464//cell part	GO:0005488//binding	GO:0044699//single-organism process;GO:0098609//cell-cell adhesion;GO:0044763//single-organism cellular process;GO:0009987//cellular process;GO:0098742//cell-cell adhesion via plasma-membrane adhesion molecules;GO:0007155//cell adhesion;GO:0022610//biological adhesion
PA2573	4843	1898	409.013	171.207	-1.25641	6.83e-09	8.63e-08	yes	tar	chemotaxis transducer [Pseudomonas aeruginosa PAO1] [Pseudomonas aeruginosa]	Environmental Information Processing;Cellular Processes	Signal transduction;Cell motility	ko02020//Two-component system;ko02030//Bacterial chemotaxis	K03406	GO:0031224//intrinsic component of membrane;GO:0016020//membrane;GO:0044425//membrane part	-	GO:0050794//regulation of cellular process;GO:0065007//biological regulation;GO:0050789//regulation of biological process
PA0260	15230.7	214.667	955.613	14.4833	-6.04396	6.52e-122	1.81e-119	yes	-	DUF3274 domain-containing protein [Pseudomonas aeruginosa]	-	-	-	-	-	-	-
PA2579	863	342.667	136.01	57.24	-1.24862	3.36e-08	3.95e-07	yes	kynA	tryptophan 2,3-dioxygenase [Pseudomonas aeruginosa PAO1] [Pseudomonas aeruginosa]	Metabolism	Amino acid metabolism;Global and Overview	ko01100//Metabolic pathways;ko00380//Tryptophan metabolism	K00453	-	GO:0016702//oxidoreductase activity, acting on single donors with incorporation of molecular oxygen, incorporation of two atoms of oxygen;GO:0005488//binding;GO:1901363//heterocyclic compound binding;GO:0016701//oxidoreductase activity, acting on single donors with incorporation of molecular oxygen;GO:0003824//catalytic activity;GO:0046906//tetrapyrrole binding;GO:0016491//oxidoreductase activity…	GO:0006576//cellular biogenic amine metabolic process;GO:0006569//tryptophan catabolic process;GO:0044710//single-organism metabolic process;GO:0006461//protein complex assembly;GO:0044281//small molecule metabolic process;GO:0071704//organic substance metabolic process;GO:0046483//heterocycle metabolic process;GO:0046700//heterocycle catabolic process;GO:0006520//cellular amino acid metabolic pr…
PA2581	7888	1127.67	1039.36	158.507	-2.71308	4.05e-39	2.01e-37	yes	-	lipoprotein [Pseudomonas aeruginosa VRFPA04] [Pseudomonas aeruginosa]	-	-	-	-	-	-	-
PA0261	1452.33	12.3333	400.983	3.73333	-6.74693	8.27e-87	1.31e-84	yes	-	Uncharacterised protein [Enterobacter cloacae]	-	-	-	-	-	-	-
PA0262	20272.7	262.537	892.05	12.45	-6.16291	2.02e-76	2.55e-74	yes	-	Rhs element Vgr family protein [Pseudomonas aeruginosa PAO581] [Pseudomonas aeruginosa]	Environmental Information Processing	Membrane transport	ko03070//Bacterial secretion system	K11904	-	-	-
PA2592	4560.67	1145.33	561.433	149.93	-1.90483	6.62e-24	2.07e-22	yes	spuE	spermidine/putrescine-binding protein [Pseudomonas aeruginosa PAO1] [Pseudomonas aeruginosa]	Environmental Information Processing	Membrane transport	ko02010//ABC transporters	K11073	GO:0005623//cell;GO:0044464//cell part	GO:0005488//binding	-
PA2601	101.667	203.333	15.6267	32.9833	1.07773	0.00341985	0.015902	yes	czcR	transcriptional regulator [Pseudomonas aeruginosa]	-	-	-	-	-	-	-
PA0263	51976.5	52.4067	13710.6	14.6633	-9.86886	8.54e-246	2.37e-242	yes	hcpA	major exported protein, partial [Pseudomonas aeruginosa 3578] [Pseudomonas aeruginosa]	Environmental Information Processing	Membrane transport	ko03070//Bacterial secretion system	K11903	-	-	-
PA2608	117.667	44	46.8833	18.68	-1.32758	0.00956006	0.0377861	yes	tusE	sulfurtransferase TusE [Pseudomonas aeruginosa]	Genetic Information Processing	Folding, sorting and degradation	ko04122//Sulfur relay system	K11179	-	-	-
PA2609	396.667	185	55.3867	27.5667	-1.00661	0.000489466	0.00291892	yes	trpD	Anthranilate phosphoribosyltransferase like protein [Pseudomonas aeruginosa PA1R] [Pseudomonas aeruginosa]	-	-	-	-	-	-	-
PA2622	14777	3662.67	7347.6	1965.28	-1.90254	4.44e-20	1.17e-18	yes	cspD	cold shock domain protein CspD [Pseudomonas sp. HMSC05H02]	-	-	-	-	GO:0005623//cell;GO:0044464//cell part;GO:0005622//intracellular;GO:0044424//intracellular part	GO:0097159//organic cyclic compound binding;GO:0003676//nucleic acid binding;GO:0005488//binding;GO:1901363//heterocyclic compound binding	GO:0065007//biological regulation;GO:0019222//regulation of metabolic process;GO:0050896//response to stimulus;GO:0050789//regulation of biological process;GO:0060255//regulation of macromolecule metabolic process;GO:0010468//regulation of gene expression
PA2624	1425.33	3050.33	86.42	198.423	1.19914	2.61e-08	3.11e-07	yes	icd	isocitrate dehydrogenase, NADP-dependent [Pseudomonas aeruginosa]	Metabolism	Global and Overview;Carbohydrate metabolism;Metabolism of other amino acids	ko01100//Metabolic pathways;ko01110//Biosynthesis of secondary metabolites;ko01120//Microbial metabolism in diverse environments;ko01130//Biosynthesis of antibiotics;ko01230//Biosynthesis of amino acids;ko01200//Carbon metabolism;ko00020//Citrate cycle (TCA cycle);ko01210//2-Oxocarboxylic acid metabolism;ko00480//Glutathione metabolism	K00031	-	-	-
PA2628	62	11.6667	9.22	1.95333	-2.23883	0.00389649	0.0176887	yes	HP_1234	membrane protein [Pseudomonas aeruginosa VRFPA07] [Pseudomonas aeruginosa]	-	-	-	-	-	-	-
PA2633	342.667	1104.33	56.3233	194.743	1.78977	1.18e-14	2.35e-13	yes	-	secretin [Pseudomonas aeruginosa VRFPA03] [Pseudomonas aeruginosa]	-	-	-	-	-	-	-
PA2634	6789.33	15110.3	582.947	1367.06	1.22964	1.82e-11	2.89e-10	yes	PA2634	isocitrate lyase [Pseudomonas aeruginosa]	Metabolism	Carbohydrate metabolism;Global and Overview	ko01100//Metabolic pathways;ko01110//Biosynthesis of secondary metabolites;ko01120//Microbial metabolism in diverse environments;ko01200//Carbon metabolism;ko00630//Glyoxylate and dicarboxylate metabolism	K01637	-	-	-
PA2660	109.333	332.667	14.0167	45.2067	1.68939	8.27e-07	7.97e-06	yes	-	alpha/beta superfamily hydrolase [Pseudomonas aeruginosa c7447m] [Pseudomonas aeruginosa]	-	-	-	-	-	GO:0003824//catalytic activity	-
PA2676	69.6667	17.3333	7.79333	2.14333	-1.86238	0.0107263	0.0413845	yes	pilC	type II secretion system protein [Pseudomonas aeruginosa PAO1] [Pseudomonas aeruginosa]	Environmental Information Processing	Membrane transport	ko03070//Bacterial secretion system	K02455	-	-	-
PA2677	206	23.3333	16.3767	1.93	-3.08497	5.62e-08	6.4e-07	yes	hxcR	type II secretion protein [Pseudomonas aeruginosa PAO1] [Pseudomonas aeruginosa]	Environmental Information Processing	Membrane transport	ko03070//Bacterial secretion system	K02454	-	-	GO:0051179//localization;GO:0051234//establishment of localization
PA2678	78	6.66667	12.9933	1.24333	-3.38549	1.53e-05	0.000119286	yes	rfbA	sugar ABC transporter permease [Pseudomonas aeruginosa VRFPA07] [Pseudomonas aeruginosa]	Environmental Information Processing	Membrane transport	ko02010//ABC transporters	K09690	GO:0016020//membrane;GO:0031224//intrinsic component of membrane;GO:0044425//membrane part	-	GO:0051179//localization;GO:0051234//establishment of localization
PA2682	2273.67	261	248.153	30.3333	-3.03226	4.68e-44	2.71e-42	yes	tcbE	carboxymethylenebutenolidase [Pseudomonas aeruginosa]	Metabolism	Xenobiotics biodegradation and metabolism;Global and Overview	ko01100//Metabolic pathways;ko01110//Biosynthesis of secondary metabolites;ko01120//Microbial metabolism in diverse environments;ko01130//Biosynthesis of antibiotics;ko00364//Fluorobenzoate degradation;ko00361//Chlorocyclohexane and chlorobenzene degradation;ko00623//Toluene degradation	K01061	-	-	-
PA2684	2108	215	72.4633	7.94333	-3.18943	4.59e-46	2.83e-44	yes	rhsA	RHS repeat-associated core domain protein [Pseudomonas aeruginosa PAO581] [Pseudomonas aeruginosa]	-	-	-	-	-	-	-
PA2685	1430.18	390.503	87.76	26.11	-1.74896	1.08e-09	1.48e-08	yes	-	type VI secretion protein ImpA [Pseudomonas aeruginosa HB15] [Pseudomonas aeruginosa]	Environmental Information Processing	Membrane transport	ko03070//Bacterial secretion system	K11904	-	-	-
PA2689	0.666667	9	0.116667	1.52	3.70361	0.0125757	0.047214	yes	besA	esterase [Pseudomonas aeruginosa]	-	-	-	-	-	-	-
PA2691	65.3333	192.333	7.19	22.7967	1.66476	0.000111513	0.000747727	yes	Rv1812c	NADH dehydrogenase [Pseudomonas aeruginosa 18A] [Pseudomonas aeruginosa]	Metabolism	Energy metabolism	ko00190//Oxidative phosphorylation	K03885	-	-	-
PA2696	312.333	89.3333	47.65	14.7333	-1.69339	5.23e-07	5.2e-06	yes	btr	transcriptional regulator [Pseudomonas aeruginosa]	-	-	-	-	-	-	-
PA2698	532	200	106.503	42.43	-1.32774	1.44e-06	1.35e-05	yes	isoc1	hydrolase [Pseudomonas aeruginosa PAO1] [Pseudomonas aeruginosa]	-	-	-	-	-	GO:0003824//catalytic activity	-
PA2702	2047	141.667	579.54	42.2767	-3.77697	1.42e-49	9.72e-48	yes	-	Uncharacterised protein [Acinetobacter baumannii]	-	-	-	-	-	-	-
PA2703	323	16.6667	186.957	10.2067	-4.19512	9.53e-24	2.97e-22	yes	-	Uncharacterised protein [Enterobacter cloacae]	-	-	-	-	-	-	-
PA2704	34.3333	176.667	4.94333	24.9633	2.33625	0.00639414	0.0271409	yes	oruR	transcriptional regulator [Pseudomonas aeruginosa PAO1] [Pseudomonas aeruginosa]	-	-	-	-	-	GO:0001071//nucleic acid binding transcription factor activity;GO:0003676//nucleic acid binding;GO:0097159//organic cyclic compound binding;GO:0005488//binding;GO:0003677//DNA binding;GO:1901363//heterocyclic compound binding	GO:0043170//macromolecule metabolic process;GO:0044249//cellular biosynthetic process;GO:0009059//macromolecule biosynthetic process;GO:0034645//cellular macromolecule biosynthetic process;GO:0008152//metabolic process;GO:0010468//regulation of gene expression;GO:0019222//regulation of metabolic process;GO:0050789//regulation of biological process;GO:0060255//regulation of macromolecule metabolic…
PA2708	37	102.333	4.64667	13.78	1.56831	0.00537362	0.0234881	yes	-	protein involved in outer membrane biogenesis [Pseudomonas sp. YS-1p]	-	-	-	-	-	-	-
PA2717	1465.67	446.667	241.643	77.77	-1.63559	1.45e-14	2.85e-13	yes	cpo	chloroperoxidase [Pseudomonas aeruginosa PAO1] [Pseudomonas aeruginosa]	-	-	-	-	-	GO:0004601//peroxidase activity;GO:0016209//antioxidant activity;GO:0016684//oxidoreductase activity, acting on peroxide as acceptor;GO:0016491//oxidoreductase activity;GO:0003824//catalytic activity	GO:0008152//metabolic process;GO:0044710//single-organism metabolic process;GO:0044699//single-organism process
PA2725	867.667	59.3333	63.2633	4.54667	-3.79849	4.02e-40	2.05e-38	yes	clpB1	chaperone [Pseudomonas aeruginosa]	-	-	-	-	-	-	-
PA2726	75.3333	5	16.0367	1.06	-3.91924	2.44e-05	0.000182381	yes	nrdG	radical activating enzyme [Pseudomonas aeruginosa PAO1] [Pseudomonas aeruginosa]	-	-	-	-	-	-	-
PA2729	351	17.3333	35.94	1.79333	-4.32487	3.16e-24	1.01e-22	yes	-	Uncharacterised protein [Pseudomonas aeruginosa]	-	-	-	-	-	-	-
PA0277	679.667	54.6667	122.953	10.1633	-3.59667	4.82e-31	1.95e-29	yes	loiP	peptidase M48 family protein [Pseudomonas aeruginosa PAO581] [Pseudomonas aeruginosa]	-	-	-	-	-	GO:0016787//hydrolase activity;GO:0008233//peptidase activity;GO:0003824//catalytic activity;GO:0070011//peptidase activity, acting on L-amino acid peptides	GO:0008152//metabolic process;GO:0019538//protein metabolic process;GO:0043170//macromolecule metabolic process;GO:0071704//organic substance metabolic process;GO:0044238//primary metabolic process
PA2744	2096.33	6232.33	151.187	469.287	1.63414	4.56e-14	8.66e-13	yes	thrS	threonine--tRNA ligase [Pseudomonas aeruginosa PAO1] [Pseudomonas aeruginosa]	Genetic Information Processing	Translation	ko00970//Aminoacyl-tRNA biosynthesis	K01868	GO:0005623//cell;GO:0044424//intracellular part;GO:0005622//intracellular;GO:0044464//cell part	GO:0001883//purine nucleoside binding;GO:1901363//heterocyclic compound binding;GO:0005488//binding;GO:0043167//ion binding;GO:0032550//purine ribonucleoside binding;GO:0032549//ribonucleoside binding;GO:0001882//nucleoside binding;GO:0004812//aminoacyl-tRNA ligase activity;GO:0016876//ligase activity, forming aminoacyl-tRNA and related compounds;GO:0097159//organic cyclic compound binding;GO:003…	GO:0006412//translation;GO:1901360//organic cyclic compound metabolic process;GO:0006807//nitrogen compound metabolic process;GO:0044281//small molecule metabolic process;GO:0009987//cellular process;GO:0034645//cellular macromolecule biosynthetic process;GO:0090304//nucleic acid metabolic process;GO:0044763//single-organism cellular process;GO:0009058//biosynthetic process;GO:0006518//peptide me…
PA2746	184	456.333	78.4167	200.28	1.35279	0.000555898	0.00326304	yes	-	putative membrane protein [Pseudomonas aeruginosa PAO581] [Pseudomonas aeruginosa]	-	-	-	-	-	-	-
PA2747	1165	4106	562.09	2090.72	1.89513	2.79e-12	4.69e-11	yes	-	MULTISPECIES: DUF3509 domain-containing protein [Gammaproteobacteria]	-	-	-	-	-	-	-
PA2755	1080.33	458	316.163	143.433	-1.14029	5.45e-07	5.41e-06	yes	eco	ecotin [Pseudomonas aeruginosa]	-	-	-	-	-	-	-
PA2760	36030.3	9737.67	3868.26	1098.6	-1.81602	3.19e-24	1.01e-22	yes	oprD	probable outer membrane protein precursor [Pseudomonas aeruginosa PAO1] [Pseudomonas aeruginosa]	-	-	-	-	GO:0044425//membrane part;GO:0031224//intrinsic component of membrane;GO:0016020//membrane	GO:0015267//channel activity;GO:0022857//transmembrane transporter activity;GO:0022803//passive transmembrane transporter activity;GO:0005215//transporter activity;GO:0022829//wide pore channel activity	GO:0044699//single-organism process;GO:0044763//single-organism cellular process;GO:0009987//cellular process
PA2774	311.333	31.6667	71.74	7.79	-3.20308	3.27e-16	7.15e-15	yes	-	Uncharacterised protein [Enterobacter cloacae]	-	-	-	-	-	-	-
PA2775	332.667	52	104.85	17.2	-2.60785	4.48e-13	8.05e-12	yes	-	Protein of uncharacterised function (DUF3592) [Enterobacter cloacae]	-	-	-	-	-	-	-
PA2776	5751	14843.3	613.13	1670.02	1.4456	1.08e-15	2.25e-14	yes	puuB	gamma-glutamylputrescine oxidoreductase [Pseudomonas aeruginosa]	Metabolism	Amino acid metabolism;Global and Overview	ko01100//Metabolic pathways;ko00330//Arginine and proline metabolism	K09471	-	-	-
PA2780	708	62.3333	273.467	26.3467	-3.37567	3.7e-19	9.25e-18	yes	-	transcriptional regulator [Pseudomonas aeruginosa]	-	-	-	-	-	-	-
PA2781	596.667	66.6667	233.713	28.6633	-3.02746	4.54e-14	8.66e-13	yes	-	Uncharacterised protein [Pseudomonas aeruginosa]	-	-	-	-	-	-	-
PA2782	125.667	26	25.3267	5.75667	-2.13735	0.000282	0.00175523	yes	-	Uncharacterised protein [Enterobacter cloacae]	-	-	-	-	-	-	-
PA2791	15.6667	0.666667	7.35667	0.343333	-4.42137	0.0021255	0.0106122	yes	-	Uncharacterised protein [Acinetobacter baumannii]	-	-	-	-	-	-	-
PA2792	764	36.6667	175.623	8.38667	-4.38824	6.23e-30	2.42e-28	yes	-	Uncharacterised protein [Acinetobacter baumannii]	-	-	-	-	-	-	-
PA2793	1035.33	207.667	135.587	29.4233	-2.20418	9.92e-18	2.36e-16	yes	-	lipoprotein [Pseudomonas sp. St29]	-	-	-	-	-	-	-
PA2813	344	716	74.9833	169.01	1.17247	4.74e-06	4.12e-05	yes	gstB	glutathione S-transferase [Pseudomonas aeruginosa MH38] [Pseudomonas aeruginosa]	-	-	-	-	-	GO:0003824//catalytic activity	-
PA2815	13386.3	5995.67	747.483	356.337	-1.0688	1.16e-09	1.58e-08	yes	fadE	acyl-CoA dehydrogenase [Pseudomonas aeruginosa PAO1] [Pseudomonas aeruginosa]	Metabolism	Global and Overview;Lipid metabolism	ko01100//Metabolic pathways;ko01212//Fatty acid metabolism;ko00071//Fatty acid degradation	K06445	-	GO:0016491//oxidoreductase activity;GO:1901363//heterocyclic compound binding;GO:0005488//binding;GO:0000166//nucleotide binding;GO:0003824//catalytic activity;GO:0036094//small molecule binding;GO:0097159//organic cyclic compound binding;GO:1901265//nucleoside phosphate binding	GO:0044238//primary metabolic process;GO:0016054//organic acid catabolic process;GO:0006629//lipid metabolic process;GO:0032787//monocarboxylic acid metabolic process;GO:0071704//organic substance metabolic process;GO:0044237//cellular metabolic process;GO:0043436//oxoacid metabolic process;GO:0055114//oxidation-reduction process;GO:0030258//lipid modification;GO:0009062//fatty acid catabolic pro…
PA2816	207.667	508.667	76.2733	191.753	1.33	7.73e-05	0.000532876	yes	-	Uncharacterised protein [Pseudomonas aeruginosa]	-	-	-	-	-	-	-
PA2817	532	1281.67	174.597	452.553	1.37406	1.54e-09	2.05e-08	yes	-	dehydrogenase [Pseudomonas aeruginosa RP73] [Pseudomonas aeruginosa]	-	-	-	-	-	-	-
PA2821	424	1386	86.71	300.13	1.79132	1.12e-15	2.33e-14	yes	GSTZ1	glutathione S-transferase [Pseudomonas aeruginosa PAO1] [Pseudomonas aeruginosa]	-	-	-	-	-	GO:0003824//catalytic activity	-
PA0288	148	64.3333	21.0633	9.82333	-1.10045	0.00799938	0.0328738	yes	gpuA	guanidinopropionase [Pseudomonas aeruginosa PAO1] [Pseudomonas aeruginosa]	-	-	-	-	-	GO:0016810//hydrolase activity, acting on carbon-nitrogen (but not peptide) bonds;GO:0005488//binding;GO:0043167//ion binding;GO:0003824//catalytic activity;GO:0043169//cation binding;GO:0016787//hydrolase activity;GO:0016813//hydrolase activity, acting on carbon-nitrogen (but not peptide) bonds, in linear amidines	-
PA2849	263	513.667	80.12	162.127	1.01689	0.000851272	0.00479823	yes	ohrR	OhrR [Pseudomonas aeruginosa MH27] [Pseudomonas aeruginosa]	-	-	-	-	GO:0044464//cell part;GO:0005623//cell	GO:0003676//nucleic acid binding;GO:0005488//binding;GO:0003677//DNA binding;GO:0097159//organic cyclic compound binding;GO:0001067//regulatory region nucleic acid binding;GO:0001071//nucleic acid binding transcription factor activity;GO:1901363//heterocyclic compound binding;GO:0000975//regulatory region DNA binding	GO:0048583//regulation of response to stimulus;GO:0010468//regulation of gene expression;GO:0051252//regulation of RNA metabolic process;GO:0031326//regulation of cellular biosynthetic process;GO:0060255//regulation of macromolecule metabolic process;GO:0031323//regulation of cellular metabolic process;GO:1903506//regulation of nucleic acid-templated transcription;GO:0080090//regulation of primar…
PA2860	114	268.667	36.0033	88.07	1.29052	0.00359662	0.0165851	yes	-	Uncharacterised protein [Pseudomonas aeruginosa]	-	-	-	-	-	-	-
PA0290	735.333	318.667	102.44	47.43	-1.11091	1.54e-05	0.000119341	yes	ycdT	GGDEF domain-containing protein [Pseudomonas aeruginosa]	-	-	-	-	-	-	-
PA2862	75.3333	2105.33	11.4	322.17	4.82072	1.08e-07	1.17e-06	yes	lip	lactonizing lipase [Pseudomonas aeruginosa PAO1] [Pseudomonas aeruginosa]	Metabolism	Lipid metabolism;Global and Overview	ko01100//Metabolic pathways;ko00561//Glycerolipid metabolism	K01046	GO:0005623//cell;GO:0005622//intracellular;GO:0044464//cell part;GO:0044424//intracellular part	GO:0016782//transferase activity, transferring sulfur-containing groups;GO:0003824//catalytic activity;GO:0051540//metal cluster binding;GO:0016783//sulfurtransferase activity;GO:0005488//binding;GO:0051536//iron-sulfur cluster binding;GO:0043167//ion binding;GO:0016787//hydrolase activity;GO:0043169//cation binding;GO:0016788//hydrolase activity, acting on ester bonds;GO:0016740//transferase act…	GO:1901576//organic substance biosynthetic process;GO:0046394//carboxylic acid biosynthetic process;GO:0006633//fatty acid biosynthetic process;GO:0071704//organic substance metabolic process;GO:0019538//protein metabolic process;GO:0006082//organic acid metabolic process;GO:0044710//single-organism metabolic process;GO:0016053//organic acid biosynthetic process;GO:0044763//single-organism cellul…
PA2863	7.33333	125.333	1.20667	20.95	4.11785	6.57e-07	6.46e-06	yes	lifO	lipase chaperone, partial [Pseudomonas aeruginosa]	-	-	-	-	-	-	-
PA2868	2.33333	53	0.93	21.31	4.51816	0.00121239	0.00650984	yes	-	terminase [Pseudomonas aeruginosa RP73] [Pseudomonas aeruginosa]	-	-	-	-	-	-	-
PA2877	47.3333	150.333	7.26667	24.42	1.7487	4.73e-05	0.000340035	yes	yhjC	transcriptional regulator [Pseudomonas aeruginosa PAO1] [Pseudomonas aeruginosa]	-	-	-	-	-	GO:0001071//nucleic acid binding transcription factor activity	GO:0071704//organic substance metabolic process;GO:0009059//macromolecule biosynthetic process;GO:0043170//macromolecule metabolic process;GO:1901576//organic substance biosynthetic process;GO:0010468//regulation of gene expression;GO:0034645//cellular macromolecule biosynthetic process;GO:0044237//cellular metabolic process;GO:0065007//biological regulation;GO:0019222//regulation of metabolic pr…
PA2883	101.667	233.333	84.4967	206.023	1.28584	0.00628948	0.0268403	yes	-	Protein of uncharacterised function (DUF2897) [Pseudomonas aeruginosa]	-	-	-	-	-	-	-
PA2895	211.667	35.3333	35.6133	6.46667	-2.46132	0.000729444	0.00416226	yes	-	Uncharacterised protein [Pseudomonas aeruginosa]	-	-	-	-	-	-	-
PA2896	194.667	90.6667	45.84	22.2267	-1.04432	0.00585526	0.0252395	yes	rpoE	RNA polymerase sigma factor [Pseudomonas aeruginosa PAO1] [Pseudomonas aeruginosa]	-	-	-	-	-	GO:0000988//transcription factor activity, protein binding;GO:0000996//core DNA-dependent RNA polymerase binding promoter specificity activity;GO:0001071//nucleic acid binding transcription factor activity;GO:0000990//transcription factor activity, core RNA polymerase binding	GO:0044237//cellular metabolic process;GO:1901576//organic substance biosynthetic process;GO:0071704//organic substance metabolic process;GO:0034645//cellular macromolecule biosynthetic process;GO:0006139//nucleobase-containing compound metabolic process;GO:0010468//regulation of gene expression;GO:0032774//RNA biosynthetic process;GO:0009058//biosynthetic process;GO:0019222//regulation of metabo…
PA2913	0.666667	13.3333	0.09	1.96	4.44478	0.00265353	0.0127774	yes	btuF	iron ABC transporter substrate-binding protein [Pseudomonas aeruginosa HB13] [Pseudomonas aeruginosa]	Environmental Information Processing	Membrane transport	ko02010//ABC transporters	K02016	-	-	-
PA2939	3969.33	1236	337.923	112.023	-1.5929	3.42e-17	7.92e-16	yes	lap	aminopeptidase [Pseudomonas aeruginosa PAO1] [Pseudomonas aeruginosa]	-	-	-	-	-	-	-
PA0300	14861.7	29771	1829.9	3912.51	1.09633	2.31e-10	3.33e-09	yes	spuD	putrescine-binding periplasmic protein SpuD [Pseudomonas aeruginosa]	Environmental Information Processing	Membrane transport	ko02010//ABC transporters	K11073	-	-	-
PA2968	209	557.667	29.8733	85.52	1.5174	1.98e-07	2.1e-06	yes	fabD	malonyl CoA-ACP transacylase [Pseudomonas aeruginosa PAO1] [Pseudomonas aeruginosa]	Metabolism	Lipid metabolism;Global and Overview	ko01100//Metabolic pathways;ko01212//Fatty acid metabolism;ko00061//Fatty acid biosynthesis	K00645	-	GO:0004312//fatty acid synthase activity;GO:0003824//catalytic activity;GO:0016740//transferase activity;GO:0016746//transferase activity, transferring acyl groups;GO:0016747//transferase activity, transferring acyl groups other than amino-acyl groups	GO:0006631//fatty acid metabolic process;GO:0044699//single-organism process;GO:0009987//cellular process;GO:0044763//single-organism cellular process;GO:0008152//metabolic process;GO:0006082//organic acid metabolic process;GO:0044281//small molecule metabolic process;GO:0044238//primary metabolic process;GO:0044255//cellular lipid metabolic process;GO:0044710//single-organism metabolic process;G…
PA0301	2291.67	8892.33	283.7	1167.3	2.04074	1.88e-27	6.61e-26	yes	spuE	spermidine ABC transporter substrate-binding protein SpuE [Pseudomonas aeruginosa PAO1] [Pseudomonas aeruginosa]	Environmental Information Processing	Membrane transport	ko02010//ABC transporters	K11073	GO:0005623//cell;GO:0044464//cell part	GO:0005488//binding;GO:0019808//polyamine binding	GO:1902578//single-organism localization;GO:0051704//multi-organism process;GO:0044699//single-organism process;GO:0006810//transport;GO:0051234//establishment of localization;GO:0044765//single-organism transport;GO:0051179//localization
PA2973	583.333	261.667	79.0367	38.8333	-1.02523	0.00266942	0.0128317	yes	nhaA	peptidase [Pseudomonas aeruginosa PAO1] [Pseudomonas aeruginosa]	-	-	-	-	-	GO:0003824//catalytic activity;GO:0016787//hydrolase activity	-
PA0302	2350.67	6560	276.23	823.353	1.57564	1.37e-17	3.22e-16	yes	potG	polyamine transporter PotG [Pseudomonas aeruginosa PAO1] [Pseudomonas aeruginosa]	Environmental Information Processing	Membrane transport	ko02010//ABC transporters	K11076	GO:0032991//macromolecular complex;GO:0016020//membrane;GO:0043234//protein complex	GO:0016887//ATPase activity;GO:0016818//hydrolase activity, acting on acid anhydrides, in phosphorus-containing anhydrides;GO:0022857//transmembrane transporter activity;GO:0022804//active transmembrane transporter activity;GO:0032550//purine ribonucleoside binding;GO:0032549//ribonucleoside binding;GO:0036094//small molecule binding;GO:0042623//ATPase activity, coupled;GO:0016462//pyrophosphatas…	GO:0071705//nitrogen compound transport;GO:0009987//cellular process;GO:1902578//single-organism localization;GO:0006810//transport;GO:0015846//polyamine transport;GO:0044699//single-organism process;GO:0051179//localization;GO:0071702//organic substance transport;GO:0051234//establishment of localization;GO:0044763//single-organism cellular process;GO:0044765//single-organism transport
PA2998	518	1094	59.1667	130.787	1.14436	4.42e-06	3.87e-05	yes	nqrB	Na(+)-translocating NADH-quinone reductase subunit B [Pseudomonas aeruginosa PAO1] [Pseudomonas aeruginosa]	-	-	-	-	GO:0044425//membrane part;GO:0030312//external encapsulating structure;GO:0044464//cell part;GO:0009274//peptidoglycan-based cell wall;GO:0031224//intrinsic component of membrane;GO:0005623//cell;GO:0071944//cell periphery;GO:0016020//membrane;GO:0005618//cell wall	GO:0000166//nucleotide binding;GO:1901265//nucleoside phosphate binding;GO:0005488//binding;GO:0097367//carbohydrate derivative binding;GO:0036094//small molecule binding;GO:0016491//oxidoreductase activity;GO:0016651//oxidoreductase activity, acting on NAD(P)H;GO:1901363//heterocyclic compound binding;GO:0097159//organic cyclic compound binding;GO:0003824//catalytic activity;GO:0032553//ribonucl…	GO:0022900//electron transport chain;GO:0044237//cellular metabolic process;GO:0044763//single-organism cellular process;GO:0051179//localization;GO:0006091//generation of precursor metabolites and energy;GO:0044699//single-organism process;GO:0051234//establishment of localization;GO:0009987//cellular process;GO:0030001//metal ion transport;GO:0044765//single-organism transport;GO:0055114//oxida…
PA3003	280.333	122.667	59.41	27.79	-1.09614	0.00303478	0.0143275	yes	-	Peptidoglycan-binding protein, CsiV [Pseudomonas panipatensis]	-	-	-	-	-	-	-
PA3009	72	168	41.92	105.477	1.33121	0.00234125	0.0114526	yes	-	ABC transporter ATP-binding protein [Pseudomonas aeruginosa SG17M] [Pseudomonas aeruginosa]	-	-	-	-	-	-	-
PA3015	177.667	449.333	30.0767	80.5167	1.42064	1.13e-05	9.08e-05	yes	-	F0F1-type ATP synthase subunit beta [Pseudomonas aeruginosa VRFPA04] [Pseudomonas aeruginosa]	-	-	-	-	-	-	-
PA3021	1771	241	617.537	90.11	-2.77677	3.12e-26	1.06e-24	yes	-	MULTISPECIES: DUF1311 domain-containing protein [Pseudomonas]	-	-	-	-	-	-	-
PA3026	193.667	378.667	17.02	34.81	1.03227	0.00113302	0.00612517	yes	eapA	FAD binding domain protein [Pseudomonas aeruginosa PAO581] [Pseudomonas aeruginosa]	Metabolism	Lipid metabolism;Global and Overview	ko01100//Metabolic pathways;ko00565//Ether lipid metabolism	K00803	-	GO:1901363//heterocyclic compound binding;GO:0016616//oxidoreductase activity, acting on the CH-OH group of donors, NAD or NADP as acceptor;GO:0016740//transferase activity;GO:0000166//nucleotide binding;GO:0036094//small molecule binding;GO:0016614//oxidoreductase activity, acting on CH-OH group of donors;GO:0016765//transferase activity, transferring alkyl or aryl (other than methyl) groups;GO:…	GO:0044238//primary metabolic process;GO:0044699//single-organism process;GO:0044710//single-organism metabolic process;GO:0071704//organic substance metabolic process;GO:0006629//lipid metabolic process;GO:0008152//metabolic process
PA3027	119.667	255.333	15.7933	35.86	1.18306	0.000441855	0.0026694	yes	oruR	transcriptional regulator [Pseudomonas aeruginosa PAO1] [Pseudomonas aeruginosa]	-	-	-	-	-	GO:0003677//DNA binding;GO:1901363//heterocyclic compound binding;GO:0003676//nucleic acid binding;GO:0097159//organic cyclic compound binding;GO:0005488//binding;GO:0001071//nucleic acid binding transcription factor activity	GO:0010468//regulation of gene expression;GO:0019222//regulation of metabolic process;GO:0034645//cellular macromolecule biosynthetic process;GO:0050789//regulation of biological process;GO:0008152//metabolic process;GO:0060255//regulation of macromolecule metabolic process;GO:0044260//cellular macromolecule metabolic process;GO:0071704//organic substance metabolic process;GO:0043170//macromolecu…
PA3031	394.333	934	242.533	610.62	1.33209	3.06e-07	3.12e-06	yes	ygdR	lipoprotein [Pseudomonas aeruginosa]	-	-	-	-	-	-	-
PA3038	532	5836.67	56.79	664.48	3.54852	2.93e-65	2.81e-63	yes	nicP	porin [Pseudomonas aeruginosa PAO1] [Pseudomonas aeruginosa]	-	-	-	-	GO:0016020//membrane;GO:0044425//membrane part;GO:0031224//intrinsic component of membrane	GO:0022857//transmembrane transporter activity;GO:0022803//passive transmembrane transporter activity;GO:0005215//transporter activity;GO:0022829//wide pore channel activity;GO:0015267//channel activity	GO:0009987//cellular process;GO:0044699//single-organism process;GO:0044763//single-organism cellular process
PA3041	1190.67	452.667	426.947	172.513	-1.30735	1.41e-09	1.91e-08	yes	-	membrane protein [Pseudomonas aeruginosa WC55] [Pseudomonas aeruginosa]	-	-	-	-	-	-	-
PA3042	386	93.3333	161.153	41.4367	-1.95945	1.4e-09	1.89e-08	yes	-	Uncharacterized protein PAE221_03292 [Pseudomonas aeruginosa]	-	-	-	-	-	-	-
PA3044	289.667	94.6667	17.5367	6.19333	-1.50159	1.65e-05	0.000127362	yes	bvgS	two-component sensor [Pseudomonas aeruginosa PAO1] [Pseudomonas aeruginosa]	-	-	-	-	-	GO:0060089//molecular transducer activity;GO:0016740//transferase activity;GO:0003824//catalytic activity	GO:0044699//single-organism process;GO:0050789//regulation of biological process;GO:0044700//single organism signaling;GO:0009987//cellular process;GO:0051716//cellular response to stimulus;GO:0007165//signal transduction;GO:0006796//phosphate-containing compound metabolic process;GO:0035556//intracellular signal transduction;GO:0050794//regulation of cellular process;GO:0023052//signaling;GO:000…
PA3045	86.6667	9.66667	19.1933	2.29667	-3.06299	1.06e-05	8.61e-05	yes	fimZ	LuxR family transcriptional regulator [Pseudomonas aeruginosa]	Environmental Information Processing	Signal transduction	ko02020//Two-component system	K07690	-	GO:0003676//nucleic acid binding;GO:0097159//organic cyclic compound binding;GO:0005488//binding;GO:1901363//heterocyclic compound binding;GO:0001071//nucleic acid binding transcription factor activity	GO:0048519//negative regulation of biological process;GO:0071704//organic substance metabolic process;GO:0043170//macromolecule metabolic process;GO:0009058//biosynthetic process;GO:0060255//regulation of macromolecule metabolic process;GO:0034645//cellular macromolecule biosynthetic process;GO:0019222//regulation of metabolic process;GO:0009059//macromolecule biosynthetic process;GO:0065007//bio…
PA3046	107.333	225.667	41.3367	95.7567	1.21195	0.002586	0.012491	yes	yggL	YggL protein [Pseudomonas pseudoalcaligenes]	-	-	-	-	-	-	-
PA3048	341.667	764.333	21.2267	51.3933	1.2757	2.55e-07	2.63e-06	yes	rlmL	ribosomal RNA large subunit methyltransferase K/L [Pseudomonas aeruginosa]	-	-	-	-	-	-	-
PA3053	368.667	721	50.3933	103.73	1.04153	1.27e-05	0.000101536	yes	dhmA	hydrolase [Pseudomonas aeruginosa]	-	-	-	-	-	-	-
PA3079	937	2477.67	54.88	150.523	1.45563	1.75e-08	2.15e-07	yes	ydfJ	patched family protein [Pseudomonas aeruginosa PAO1-VE2] [Pseudomonas aeruginosa]	-	-	-	-	GO:0044425//membrane part;GO:0016020//membrane;GO:0031224//intrinsic component of membrane	GO:0060089//molecular transducer activity;GO:0038023//signaling receptor activity;GO:0004871//signal transducer activity;GO:0004888//transmembrane signaling receptor activity;GO:0099600//transmembrane receptor activity;GO:0004872//receptor activity	-
PA3080	445.333	907.667	55.5	119.137	1.10206	9.4e-07	9.01e-06	yes	SynRCC307_0211	photosynthesis system II assembly factor YCF48 family protein [Pseudomonas aeruginosa c7447m] [Pseudomonas aeruginosa]	-	-	-	-	-	-	-
PA3081	86.6667	209.667	8.44333	22.2567	1.39835	0.000300049	0.00185509	yes	PA3922	outer membrane lipoprotein-sorting protein [Pseudomonas aeruginosa]	-	-	-	-	-	-	-
PA3082	121.667	239	8.43	17.49	1.05293	0.00149876	0.00790232	yes	-	glycine betaine transmethylase [Pseudomonas aeruginosa PAO1] [Pseudomonas aeruginosa]	-	-	-	-	-	-	GO:0008152//metabolic process
PA3086	126	40.3333	19.7833	6.67333	-1.56781	0.00295056	0.013999	yes	glpG	rhomboid family protein [Pseudomonas aeruginosa MPAO1/P1] [Pseudomonas aeruginosa]	-	-	-	-	-	-	-
PA3105	3388.33	703	231.623	51.8333	-2.15983	1.43e-23	4.4e-22	yes	xcpQ	type II secretion system protein GspD [Pseudomonas aeruginosa]	Environmental Information Processing	Membrane transport	ko03070//Bacterial secretion system	K02453	-	-	-
PA3116	53.3333	156.333	7.29333	22.91	1.65133	0.000535683	0.00316059	yes	usg	aspartate-semialdehyde dehydrogenase [Pseudomonas aeruginosa PAO1] [Pseudomonas aeruginosa]	-	-	-	-	-	-	-
PA3124	135	271.667	20.37	43.2967	1.08781	0.000530202	0.00313491	yes	yafC	transcriptional regulator [Pseudomonas aeruginosa PAO1] [Pseudomonas aeruginosa]	-	-	-	-	-	GO:0001071//nucleic acid binding transcription factor activity	GO:0044249//cellular biosynthetic process;GO:0009987//cellular process;GO:0019222//regulation of metabolic process;GO:0044237//cellular metabolic process;GO:0034645//cellular macromolecule biosynthetic process;GO:0060255//regulation of macromolecule metabolic process;GO:0071704//organic substance metabolic process;GO:0010468//regulation of gene expression;GO:0050789//regulation of biological proc…
PA3125	53.3333	132.333	5.51333	14.55	1.40002	0.00276243	0.0132102	yes	-	GDSL-like Lipase/Acylhydrolase family protein [Pseudomonas aeruginosa PAO581] [Pseudomonas aeruginosa]	-	-	-	-	-	GO:0016787//hydrolase activity;GO:0003824//catalytic activity	-
PA3158	306.667	586.333	43.9067	90.57	1.04459	0.000140693	0.000922254	yes	wbpB	UDP-N-acetyl-2-amino-2-deoxy-D-glucuronate oxidase [Pseudomonas aeruginosa PAO1] [Pseudomonas aeruginosa]	Metabolism	Carbohydrate metabolism	ko00520//Amino sugar and nucleotide sugar metabolism	K13016	-	GO:0003824//catalytic activity;GO:0043167//ion binding;GO:0043168//anion binding;GO:0005488//binding	GO:0071704//organic substance metabolic process;GO:0044710//single-organism metabolic process;GO:0045229//external encapsulating structure organization;GO:0044262//cellular carbohydrate metabolic process;GO:0005975//carbohydrate metabolic process;GO:0044249//cellular biosynthetic process;GO:0008610//lipid biosynthetic process;GO:0070271//protein complex biogenesis;GO:0016043//cellular component o…
PA3186	2124.17	952.98	209.553	101.193	-1.0502	3.08e-05	0.000225443	yes	oprB	porin B [Pseudomonas aeruginosa PAO1] [Pseudomonas aeruginosa]	-	-	-	-	GO:0016021//integral component of membrane;GO:0019867//outer membrane;GO:0044425//membrane part;GO:0031224//intrinsic component of membrane;GO:0016020//membrane	GO:0022857//transmembrane transporter activity;GO:0015267//channel activity;GO:0022803//passive transmembrane transporter activity;GO:0005215//transporter activity;GO:0022829//wide pore channel activity	GO:0051234//establishment of localization;GO:0009987//cellular process;GO:0044763//single-organism cellular process;GO:0006810//transport;GO:0044699//single-organism process;GO:0051179//localization;GO:0044765//single-organism transport;GO:1902578//single-organism localization
PA3187	839	223.667	98.7867	27.9267	-1.82267	2.57e-13	4.71e-12	yes	ugpC	ABC transporter ATP-binding protein [Pseudomonas aeruginosa PAO1] [Pseudomonas aeruginosa]	Environmental Information Processing	Membrane transport	ko02010//ABC transporters	K10112	GO:0043234//protein complex;GO:0032991//macromolecular complex	GO:0016817//hydrolase activity, acting on acid anhydrides;GO:0036094//small molecule binding;GO:0017111//nucleoside-triphosphatase activity;GO:0097159//organic cyclic compound binding;GO:0022857//transmembrane transporter activity;GO:0005215//transporter activity;GO:0097367//carbohydrate derivative binding;GO:0005488//binding;GO:1901363//heterocyclic compound binding;GO:0016462//pyrophosphatase a…	GO:0051234//establishment of localization;GO:0044763//single-organism cellular process;GO:0009987//cellular process;GO:0044699//single-organism process;GO:0051179//localization
PA3188	96.3333	17.3333	16.0733	2.84667	-2.49732	0.000378454	0.00231407	yes	PH1216	sugar ABC transporter permease [Pseudomonas aeruginosa PAO1] [Pseudomonas aeruginosa]	Environmental Information Processing	Membrane transport	ko02010//ABC transporters	K17317	GO:0016020//membrane;GO:0031224//intrinsic component of membrane;GO:0044425//membrane part	-	GO:0051234//establishment of localization;GO:0044765//single-organism transport;GO:0044699//single-organism process;GO:1902578//single-organism localization;GO:0006810//transport;GO:0051179//localization
PA3189	122	44	17.88	7.02	-1.3488	0.0102987	0.0400969	yes	PH1215	sugar ABC transporter permease [Pseudomonas aeruginosa PAO1] [Pseudomonas aeruginosa]	Environmental Information Processing	Membrane transport	ko02010//ABC transporters	K17316	GO:0031224//intrinsic component of membrane;GO:0016020//membrane;GO:0044425//membrane part	-	GO:0051179//localization;GO:0044699//single-organism process;GO:1902578//single-organism localization;GO:0006810//transport;GO:0044765//single-organism transport;GO:0051234//establishment of localization
PA3190	3340	771	365.373	89.0633	-2.03647	3.43e-20	9.11e-19	yes	R03301	sugar ABC transporter substrate-binding protein [Pseudomonas aeruginosa PAO1] [Pseudomonas aeruginosa]	Environmental Information Processing	Membrane transport	ko02010//ABC transporters	K17315	-	-	GO:0006810//transport;GO:0044765//single-organism transport;GO:0044699//single-organism process;GO:1902578//single-organism localization;GO:0051179//localization;GO:0051234//establishment of localization
PA3194	2004.67	4015.67	149.647	316.04	1.07855	5.63e-09	7.18e-08	yes	edd	phosphogluconate dehydratase [Pseudomonas aeruginosa PAO1] [Pseudomonas aeruginosa]	Metabolism	Global and Overview;Carbohydrate metabolism	ko01100//Metabolic pathways;ko01120//Microbial metabolism in diverse environments;ko01200//Carbon metabolism;ko00030//Pentose phosphate pathway	K01690	-	GO:0016835//carbon-oxygen lyase activity;GO:0016829//lyase activity;GO:0003824//catalytic activity;GO:0016836//hydro-lyase activity	GO:0019752//carboxylic acid metabolic process;GO:0043436//oxoacid metabolic process;GO:0044237//cellular metabolic process;GO:0009987//cellular process;GO:0006082//organic acid metabolic process;GO:0044699//single-organism process;GO:0044763//single-organism cellular process;GO:0071704//organic substance metabolic process;GO:0044710//single-organism metabolic process;GO:0006090//pyruvate metaboli…
PA3195	2019.67	3894	274.433	554.203	1.01396	1.41e-07	1.52e-06	yes	gap	glyceraldehyde 3-phosphate dehydrogenase [Pseudomonas aeruginosa PAO1] [Pseudomonas aeruginosa]	Metabolism	Carbohydrate metabolism;Global and Overview	ko01100//Metabolic pathways;ko01110//Biosynthesis of secondary metabolites;ko01120//Microbial metabolism in diverse environments;ko01130//Biosynthesis of antibiotics;ko01230//Biosynthesis of amino acids;ko01200//Carbon metabolism;ko00010//Glycolysis / Gluconeogenesis	K00134	-	-	-
PA3198	272.333	97	48.8633	18.4667	-1.40383	8.1e-05	0.000555366	yes	scpA	segregation/condensation protein A [Pseudomonas aeruginosa]	-	-	-	-	-	-	-
PA3205	481.667	217	146.647	71.3367	-1.03963	0.000607933	0.00355289	yes	-	LTXXQ domain protein [Pseudomonas aeruginosa]	-	-	-	-	-	-	-
PA3212	255.667	47.6667	43.5267	8.49	-2.35806	1.16e-07	1.26e-06	yes	mkl	ABC transporter ATP-binding protein [Pseudomonas aeruginosa]	Environmental Information Processing	Membrane transport	ko02010//ABC transporters	K02065	-	GO:0017111//nucleoside-triphosphatase activity;GO:0097367//carbohydrate derivative binding;GO:0003824//catalytic activity;GO:0097159//organic cyclic compound binding;GO:0036094//small molecule binding;GO:0016818//hydrolase activity, acting on acid anhydrides, in phosphorus-containing anhydrides;GO:0032549//ribonucleoside binding;GO:0016817//hydrolase activity, acting on acid anhydrides;GO:0001883…	-
PA3213	350.667	77.6667	50.9233	12.3933	-2.03876	6.03e-09	7.67e-08	yes	bll6063	ABC-type transporter, periplasmic component [Pseudomonas aeruginosa UCBPP-PA14] [Pseudomonas aeruginosa]	Environmental Information Processing	Membrane transport	ko02010//ABC transporters	K02067	-	-	-
PA3214	277.333	88.6667	58.6333	19.95	-1.55533	4.45e-06	3.9e-05	yes	-	ABC transporter [Pseudomonas aeruginosa BWHPSA018] [Pseudomonas aeruginosa]	-	-	-	-	-	-	-
PA3220	98.6667	240.667	17.7567	45.1733	1.34711	0.000485889	0.00290383	yes	exsA	transcriptional regulator [Pseudomonas aeruginosa PAO1] [Pseudomonas aeruginosa]	-	-	-	-	-	GO:0003677//DNA binding;GO:1901363//heterocyclic compound binding;GO:0005488//binding;GO:0003676//nucleic acid binding;GO:0001071//nucleic acid binding transcription factor activity;GO:0097159//organic cyclic compound binding	GO:0065007//biological regulation;GO:0060255//regulation of macromolecule metabolic process;GO:1901576//organic substance biosynthetic process;GO:0008152//metabolic process;GO:0009058//biosynthetic process;GO:0034645//cellular macromolecule biosynthetic process;GO:0019222//regulation of metabolic process;GO:0044249//cellular biosynthetic process;GO:0044237//cellular metabolic process;GO:0009059//…
PA3233	33	145.333	2.57667	11.9567	2.21424	0.013058	0.0485585	yes	-	cyclic nucleotide-binding domain protein [Pseudomonas aeruginosa PAO581] [Pseudomonas aeruginosa]	-	-	-	-	-	GO:0016740//transferase activity;GO:0003824//catalytic activity;GO:0070569//uridylyltransferase activity;GO:0016779//nucleotidyltransferase activity;GO:0016772//transferase activity, transferring phosphorus-containing groups	-
PA3234	269	825.333	22.2133	72.96	1.71568	2.76e-11	4.28e-10	yes	actP	acetate permease [Pseudomonas aeruginosa PAO1] [Pseudomonas aeruginosa]	-	-	-	-	GO:0031224//intrinsic component of membrane;GO:0044425//membrane part;GO:0016020//membrane	-	GO:0044763//single-organism cellular process;GO:0051234//establishment of localization;GO:0051179//localization;GO:0009987//cellular process;GO:0044699//single-organism process
PA3236	620.333	1312.33	97.5467	221.707	1.18449	5.36e-08	6.14e-07	yes	gbuC	glycine betaine-binding protein [Pseudomonas aeruginosa PAO1] [Pseudomonas aeruginosa]	Environmental Information Processing	Membrane transport	ko02010//ABC transporters	K02002	-	GO:0005488//binding	GO:0044699//single-organism process;GO:0051179//localization;GO:0044765//single-organism transport;GO:0051234//establishment of localization;GO:0006810//transport;GO:0006812//cation transport;GO:0006811//ion transport;GO:1902578//single-organism localization
PA3267	374.667	118.667	27.7867	9.31	-1.57754	5.26e-06	4.52e-05	yes	lplT	MFS transporter [Pseudomonas aeruginosa]	-	-	-	-	-	-	-
PA3270	214	490.667	48.58	122.62	1.33576	7.98e-06	6.68e-05	yes	-	N-acetyltransferase [Pseudomonas aeruginosa]	-	-	-	-	-	-	-
PA3290	4950.67	406	253.603	22.4167	-3.49993	3.94e-59	3.27e-57	yes	-	Rhs element Vgr protein [Pseudomonas aeruginosa]	-	-	-	-	-	-	-
PA3291	685.667	11.3333	157.427	2.90667	-5.75917	9.45e-08	1.04e-06	yes	-	DUF3304 domain-containing protein [Pseudomonas aeruginosa]	-	-	-	-	-	-	-
PA3292	325	14.3333	51.3167	2.42667	-4.40238	1.45e-25	4.77e-24	yes	-	DUF3304 domain-containing protein [Pseudomonas aeruginosa]	-	-	-	-	-	-	-
PA3293	1052	26.6667	178.203	4.80333	-5.21334	6.22e-61	5.48e-59	yes	-	Uncharacterised protein [Pseudomonas aeruginosa]	-	-	-	-	-	-	-
PA3294	3568.68	95.2733	234.947	6.77333	-5.11632	1.9e-90	3.29e-88	yes	-	Rhs element Vgr family protein [Pseudomonas aeruginosa PAO581] [Pseudomonas aeruginosa]	Environmental Information Processing	Membrane transport	ko03070//Bacterial secretion system	K11904	-	-	-
PA3299	1833.67	3905.33	147.03	335.213	1.18897	2.31e-10	3.33e-09	yes	fadD	long-chain-fatty-acid--CoA ligase [Pseudomonas aeruginosa PAO1] [Pseudomonas aeruginosa]	Metabolism	Global and Overview;Lipid metabolism	ko01100//Metabolic pathways;ko01212//Fatty acid metabolism;ko00071//Fatty acid degradation;ko00061//Fatty acid biosynthesis	K01897	-	GO:0003824//catalytic activity	GO:0044710//single-organism metabolic process;GO:0044281//small molecule metabolic process;GO:0006082//organic acid metabolic process;GO:0044763//single-organism cellular process;GO:0006631//fatty acid metabolic process;GO:0044255//cellular lipid metabolic process;GO:0001676//long-chain fatty acid metabolic process;GO:0071704//organic substance metabolic process;GO:0009987//cellular process;GO:00…
PA3311	711.667	288	42.0467	18.0033	-1.22373	2.05e-05	0.00015499	yes	PA3311	bifunctional diguanylate cyclase/phosphodiesterase [Pseudomonas aeruginosa]	-	-	-	-	-	-	-
PA3317	343.667	157	65.1467	31.7267	-1.038	0.000798771	0.00452984	yes	-	membrane protein [Pseudomonas aeruginosa RP73] [Pseudomonas aeruginosa]	-	-	-	-	-	-	-
PA3321	108.333	244.333	16.85	38.9267	1.20801	0.00217918	0.0108218	yes	nahR	transcriptional regulator [Pseudomonas aeruginosa PAO1] [Pseudomonas aeruginosa]	-	-	-	-	-	GO:0001071//nucleic acid binding transcription factor activity	GO:0008152//metabolic process;GO:0034645//cellular macromolecule biosynthetic process;GO:0050789//regulation of biological process;GO:1901576//organic substance biosynthetic process;GO:0065007//biological regulation;GO:0043170//macromolecule metabolic process;GO:0044260//cellular macromolecule metabolic process;GO:0060255//regulation of macromolecule metabolic process;GO:0019222//regulation of me…
PA3326	42750.3	17088.3	9756.77	4110.56	-1.24707	1.08e-08	1.35e-07	yes	clpP2	ATP-dependent Clp protease proteolytic subunit [Pseudomonas aeruginosa PAO1] [Pseudomonas aeruginosa]	-	-	-	-	-	-	-
PA3327	28871.3	6374	563.693	130.047	-2.11588	1.38e-27	4.89e-26	yes	dhbF	non-ribosomal peptide synthetase [Pseudomonas aeruginosa]	-	-	-	-	-	-	-
PA3328	3226.67	474.333	375.327	59.09	-2.66716	1.88e-35	8.76e-34	yes	hpxO	FAD-dependent monooxygenase [Pseudomonas aeruginosa PAO1] [Pseudomonas aeruginosa]	-	-	-	-	-	GO:0003824//catalytic activity	GO:0044699//single-organism process;GO:0008152//metabolic process;GO:0044710//single-organism metabolic process
PA3329	7130.67	903.667	734.787	98.09	-2.90515	3.16e-45	1.91e-43	yes	ppsB	Malonyl CoA-acyl carrier protein transacylase [Pseudomonas aeruginosa PA1R] [Pseudomonas aeruginosa]	-	-	-	-	-	-	-
PA3330	7006.33	1066.33	1054.29	168.337	-2.64685	1.13e-28	4.21e-27	yes	Rdh7	short-chain dehydrogenase [Pseudomonas aeruginosa]	-	-	-	-	-	GO:0003824//catalytic activity	GO:0008152//metabolic process;GO:0044699//single-organism process;GO:0044710//single-organism metabolic process
PA3331	13200.7	1770.67	1436.41	203.973	-2.81601	2.06e-46	1.3e-44	yes	cyp107B1	cytochrome P450 [Pseudomonas aeruginosa PAO1] [Pseudomonas aeruginosa]	Metabolism	Xenobiotics biodegradation and metabolism;Global and Overview;Metabolism of terpenoids and polyketides	ko01100//Metabolic pathways;ko01110//Biosynthesis of secondary metabolites;ko01120//Microbial metabolism in diverse environments;ko00627//Aminobenzoate degradation;ko00903//Limonene and pinene degradation;ko00363//Bisphenol degradation;ko00624//Polycyclic aromatic hydrocarbon degradation	K00517	-	GO:0043167//ion binding;GO:0005488//binding;GO:0046872//metal ion binding;GO:0043169//cation binding;GO:0003824//catalytic activity;GO:0016491//oxidoreductase activity;GO:0097159//organic cyclic compound binding;GO:1901363//heterocyclic compound binding;GO:0046906//tetrapyrrole binding;GO:0046914//transition metal ion binding	GO:0008152//metabolic process;GO:0044699//single-organism process;GO:0044710//single-organism metabolic process
PA3332	2039.33	269.667	647.363	91.86	-2.81707	3.38e-35	1.55e-33	yes	PA3332	putativ isomerase [Pseudomonas aeruginosa UCBPP-PA14] [Pseudomonas aeruginosa]	-	-	-	-	-	-	-
PA3333	2696.33	289.333	371.557	42.2667	-3.13599	2.66e-52	1.89e-50	yes	fabH	3-oxoacyl-ACP synthase [Pseudomonas aeruginosa PAO1] [Pseudomonas aeruginosa]	Metabolism	Global and Overview;Lipid metabolism	ko01100//Metabolic pathways;ko01212//Fatty acid metabolism;ko00061//Fatty acid biosynthesis	K00648	-	-	-
PA3334	245	33.3333	135.717	20.2567	-2.74413	9.86e-10	1.36e-08	yes	-	acyl carrier protein [Pseudomonas aeruginosa PAO1] [Pseudomonas aeruginosa]	-	-	-	-	-	-	-
PA3335	1989	187	361.54	35.8733	-3.33317	1.73e-47	1.13e-45	yes	-	SAM-dependent methyltransferase [Pseudomonas aeruginosa SCV20265] [Pseudomonas aeruginosa]	-	-	-	-	-	-	-
PA3336	909	117.667	108.837	14.82	-2.87655	2.54e-16	5.6e-15	yes	ytbD	major facilitator superfamily transporter [Pseudomonas aeruginosa PAO1] [Pseudomonas aeruginosa]	-	-	-	-	-	-	GO:0044699//single-organism process;GO:0044763//single-organism cellular process;GO:0009987//cellular process
PA0034	89.6667	23.6667	19.66	5.56667	-1.82038	0.00228375	0.0112108	yes	fimZ	two-component response regulator [Pseudomonas aeruginosa PAO1] [Pseudomonas aeruginosa]	Environmental Information Processing	Signal transduction	ko02020//Two-component system	K07690	-	GO:1901363//heterocyclic compound binding;GO:0097159//organic cyclic compound binding;GO:0005488//binding;GO:0001071//nucleic acid binding transcription factor activity;GO:0003676//nucleic acid binding	GO:0010468//regulation of gene expression;GO:0044260//cellular macromolecule metabolic process;GO:0071704//organic substance metabolic process;GO:0060255//regulation of macromolecule metabolic process;GO:0009987//cellular process;GO:0034645//cellular macromolecule biosynthetic process;GO:0050789//regulation of biological process;GO:0044237//cellular metabolic process;GO:0009058//biosynthetic proc…
PA0338	1010	208.667	123.39	26.9533	-2.19469	8.79e-17	1.98e-15	yes	ydaM	GGDEF domain-containing protein [Pseudomonas aeruginosa]	-	-	-	-	-	-	-
PA3358	0.333333	7.66667	0.06	1.18333	4.30175	0.0124158	0.0468928	yes	yvbV	EamA family transporter [Pseudomonas aeruginosa]	-	-	-	-	-	-	-
PA3361	42719.3	4124.67	16967.1	1729.07	-3.29467	7.83e-47	5.05e-45	yes	-	fucose-binding lectin PA-IIL [Pseudomonas aeruginosa PAO1] [Pseudomonas aeruginosa]	-	-	-	-	-	GO:0005488//binding;GO:0043167//ion binding;GO:0043169//cation binding	GO:0009987//cellular process;GO:0044764//multi-organism cellular process;GO:0051704//multi-organism process
PA3367	118.667	11	46.8533	4.45667	-3.39411	2.12e-06	1.93e-05	yes	ydcA	Uncharacterised protein [Enterobacter cloacae]	-	-	-	-	-	-	-
PA3390	1.33333	12	0.676667	5.81333	3.10285	0.0122968	0.0465385	yes	lsrG	antibiotic biosynthesis monooxygenase [Pseudomonas aeruginosa]	-	-	-	-	-	-	-
PA3396	0.666667	10	0.16	2.6	4.02237	0.00818412	0.033435	yes	-	acessory protein NosL [Pseudomonas aeruginosa PAO1] [Pseudomonas aeruginosa]	-	-	-	-	-	-	-
PA3410	9.66667	56	2.69667	15.7867	2.54946	0.0132174	0.0490553	yes	fecI	DNA-directed RNA polymerase sigma-70 factor [Pseudomonas aeruginosa]	-	-	-	-	-	-	-
PA3421	52.6667	121	5.39333	12.69	1.23444	0.0107034	0.0413248	yes	PA3922	outer membrane lipoprotein-sorting protein [Pseudomonas aeruginosa]	-	-	-	-	-	-	-
PA3427	68.6667	176.333	10.6433	28.19	1.40523	0.003867	0.0175692	yes	HSD17B4	short-chain dehydrogenase [Pseudomonas aeruginosa PAO1] [Pseudomonas aeruginosa]	-	-	-	-	-	GO:0003824//catalytic activity	GO:0008152//metabolic process;GO:0044699//single-organism process;GO:0044710//single-organism metabolic process
PA0035	347	663.667	59.2467	119.577	1.01313	0.000455853	0.00274203	yes	trpA	tryptophan synthase subunit alpha [Pseudomonas aeruginosa PAO1] [Pseudomonas aeruginosa]	Metabolism	Global and Overview;Amino acid metabolism	ko01100//Metabolic pathways;ko01110//Biosynthesis of secondary metabolites;ko01130//Biosynthesis of antibiotics;ko01230//Biosynthesis of amino acids;ko00260//Glycine, serine and threonine metabolism;ko00400//Phenylalanine, tyrosine and tryptophan biosynthesis	K01695	-	GO:0016836//hydro-lyase activity;GO:0016835//carbon-oxygen lyase activity;GO:0003824//catalytic activity;GO:0016829//lyase activity	GO:1901360//organic cyclic compound metabolic process;GO:0044237//cellular metabolic process;GO:0006520//cellular amino acid metabolic process;GO:0044106//cellular amine metabolic process;GO:0009072//aromatic amino acid family metabolic process;GO:0009308//amine metabolic process;GO:0044238//primary metabolic process;GO:0008652//cellular amino acid biosynthetic process;GO:0019752//carboxylic acid…
PA3450	606.333	48	134.5	10.5133	-3.67731	7.94e-13	1.41e-11	yes	DDB_G0282517	antioxidant protein [Pseudomonas aeruginosa PAO1] [Pseudomonas aeruginosa]	-	-	-	-	-	GO:0016209//antioxidant activity;GO:0003824//catalytic activity	GO:0044710//single-organism metabolic process;GO:0008152//metabolic process;GO:0044699//single-organism process
PA3456	239.667	88	16.3567	6.44	-1.34475	0.00026276	0.00164099	yes	mnmC	tRNA 5-methylaminomethyl-2-thiouridine biosynthesis bifunctional protein MnmC [Pseudomonas aeruginosa PAO1] [Pseudomonas aeruginosa]	-	-	-	-	-	-	-
PA3460	1464	576	113.413	47.1467	-1.26636	6.75e-10	9.46e-09	yes	cphA	acetyltransferase [Pseudomonas aeruginosa PAO1] [Pseudomonas aeruginosa]	-	-	-	-	-	GO:0016787//hydrolase activity;GO:0005488//binding;GO:0097367//carbohydrate derivative binding;GO:0016462//pyrophosphatase activity;GO:0001883//purine nucleoside binding;GO:0043167//ion binding;GO:0001882//nucleoside binding;GO:0042623//ATPase activity, coupled;GO:0016747//transferase activity, transferring acyl groups other than amino-acyl groups;GO:0097159//organic cyclic compound binding;GO:19…	-
PA0351	67	170.333	19.73	52.4367	1.41019	0.00508055	0.0223689	yes	MJ0936	metallophosphatase family protein [Pseudomonas aeruginosa]	-	-	-	-	-	-	-
PA3471	1861.33	3817.33	151.097	325.667	1.10792	1.28e-08	1.59e-07	yes	maeA	NAD-dependent malic enzyme [Pseudomonas aeruginosa PAO1] [Pseudomonas aeruginosa]	Metabolism;Environmental Information Processing	Global and Overview;Carbohydrate metabolism;Signal transduction	ko02020//Two-component system;ko01200//Carbon metabolism;ko00620//Pyruvate metabolism	K00027	-	-	-
PA3479	15969.7	40366	2491.46	6595.8	1.40456	7.91e-11	1.18e-09	yes	rhlA	rhamnosyltransferase 1 subunit A [Pseudomonas aeruginosa]	-	-	-	-	-	-	-
PA3483	208.333	86.6667	35.5333	15.9133	-1.15894	0.00379917	0.0173462	yes	-	UDP-N-acetylglucosamine enolpyruvyl transferase [Pseudomonas aeruginosa SCV20265] [Pseudomonas aeruginosa]	-	-	-	-	-	-	-
PA3484	3998.67	226	446.063	26.4167	-4.07773	2.9e-75	3.42e-73	yes	-	Uncharacterised protein [Enterobacter cloacae]	-	-	-	-	-	-	-
PA3485	242.333	24	75.88	7.78333	-3.28526	2.85e-13	5.18e-12	yes	-	Uncharacterised protein [Pseudomonas aeruginosa]	-	-	-	-	-	-	-
PA3486	6565.99	163.06	373.323	9.69667	-5.26679	3.02e-88	5.08e-86	yes	-	type VI secretion system Vgr family protein [Pseudomonas sp. P179]	Environmental Information Processing	Membrane transport	ko03070//Bacterial secretion system	K11904	-	-	-
PA3487	22546.3	521	935.73	22.92	-5.35141	3e-137	1.04e-134	yes	pldA	phospholipase D [Pseudomonas aeruginosa PAO1] [Pseudomonas aeruginosa]	-	-	-	-	-	-	-
PA3488	4889.67	102	624.73	14.4667	-5.43243	2.72e-46	1.7e-44	yes	-	Uncharacterised protein [Enterobacter cloacae]	-	-	-	-	-	-	-
PA0355	189.667	418.667	45.6067	113.343	1.31338	0.00474914	0.0210712	yes	pfpI	protease PfpI [Pseudomonas aeruginosa PAO1] [Pseudomonas aeruginosa]	-	-	-	-	-	GO:0003824//catalytic activity;GO:0016787//hydrolase activity	GO:0009636//response to toxic substance;GO:0009987//cellular process;GO:0001539//cilium or flagellum-dependent cell motility;GO:0042221//response to chemical;GO:0051703//intraspecies interaction between organisms;GO:0071973//bacterial-type flagellum-dependent cell motility;GO:0048870//cell motility;GO:0042710//biofilm formation;GO:0051179//localization;GO:0097588//archaeal or bacterial-type flage…
PA3506	181.667	376.333	14.88	32.0333	1.1062	0.000113725	0.000757981	yes	ALS	probable decarboxylase [Pseudomonas aeruginosa PAO1] [Pseudomonas aeruginosa]	Metabolism	Amino acid metabolism;Carbohydrate metabolism;Metabolism of cofactors and vitamins;Global and Overview	ko01100//Metabolic pathways;ko01110//Biosynthesis of secondary metabolites;ko01130//Biosynthesis of antibiotics;ko01230//Biosynthesis of amino acids;ko00650//Butanoate metabolism;ko01210//2-Oxocarboxylic acid metabolism;ko00770//Pantothenate and CoA biosynthesis;ko00290//Valine, leucine and isoleucine biosynthesis;ko00660//C5-Branched dibasic acid metabolism	K01652	-	GO:0016830//carbon-carbon lyase activity;GO:0003824//catalytic activity;GO:0036094//small molecule binding;GO:0005488//binding;GO:0016829//lyase activity;GO:0019842//vitamin binding	-
PA3508	85.3333	185.667	14.3133	32.36	1.17685	0.0106148	0.0411036	yes	pcaR	transcriptional regulator [Pseudomonas aeruginosa PAO1] [Pseudomonas aeruginosa]	-	-	-	-	-	-	GO:0009059//macromolecule biosynthetic process;GO:0009058//biosynthetic process;GO:0034645//cellular macromolecule biosynthetic process;GO:0065007//biological regulation;GO:0009987//cellular process;GO:0060255//regulation of macromolecule metabolic process;GO:1901576//organic substance biosynthetic process;GO:0010468//regulation of gene expression;GO:0050789//regulation of biological process;GO:0…
PA3509	40	136.333	6.58	22.7567	1.79013	0.0014319	0.00759303	yes	mhpC2	hydrolase [Pseudomonas aeruginosa PAO1] [Pseudomonas aeruginosa]	-	-	-	-	-	GO:0003824//catalytic activity	-
PA3510	143.333	286.333	35.3667	78.29	1.14644	0.0110999	0.0425981	yes	-	cupin domain protein [Pseudomonas aeruginosa c7447m] [Pseudomonas aeruginosa]	-	-	-	-	-	-	-
PA3514	11.3333	69.6667	1.88333	11.49	2.60902	0.00878947	0.0353617	yes	MJ0412	ABC transporter ATP-binding protein [Pseudomonas aeruginosa]	-	-	-	-	-	-	-
PA3516	58.3333	143	5.63333	14.2067	1.33451	0.0037695	0.0172427	yes	purB	adenylosuccinate lyase [Pseudomonas aeruginosa PAO1] [Pseudomonas aeruginosa]	Metabolism	Global and Overview;Nucleotide metabolism;Amino acid metabolism	ko01100//Metabolic pathways;ko01110//Biosynthesis of secondary metabolites;ko01130//Biosynthesis of antibiotics;ko00230//Purine metabolism;ko00250//Alanine, aspartate and glutamate metabolism	K01756	-	GO:0003824//catalytic activity	-
PA3518	4.66667	53.3333	0.633333	7.74667	3.61254	0.000781552	0.00443679	yes	-	iron-containing redox enzyme family protein [Pseudomonas aeruginosa c7447m] [Pseudomonas aeruginosa]	-	-	-	-	GO:0005623//cell;GO:0044464//cell part	-	-
PA3519	4.66667	36.3333	0.643333	4.93333	2.93892	0.0060884	0.0260992	yes	-	Pyrroloquinoline quinone (Coenzyme PQQ) biosynthesis protein C [Pseudomonas aeruginosa PA38182] [Pseudomonas aeruginosa]	-	-	-	-	-	-	-
PA0357	125	326.333	21.7233	58.4433	1.42779	0.000468717	0.00281028	yes	mutM	formamidopyrimidine-DNA glycosylase [Pseudomonas aeruginosa PAO1] [Pseudomonas aeruginosa]	Genetic Information Processing	Replication and repair	ko03410//Base excision repair	K10563	-	GO:0003824//catalytic activity;GO:0043169//cation binding;GO:0019104//DNA N-glycosylase activity;GO:0004518//nuclease activity;GO:0003676//nucleic acid binding;GO:0016787//hydrolase activity;GO:0005488//binding;GO:0004519//endonuclease activity;GO:0097159//organic cyclic compound binding;GO:0043167//ion binding;GO:0016788//hydrolase activity, acting on ester bonds;GO:0016799//hydrolase activity, …	GO:0071704//organic substance metabolic process;GO:1901360//organic cyclic compound metabolic process;GO:0044710//single-organism metabolic process;GO:0043170//macromolecule metabolic process;GO:0008152//metabolic process;GO:0006950//response to stress;GO:0006807//nitrogen compound metabolic process;GO:0006139//nucleobase-containing compound metabolic process;GO:0044763//single-organism cellular …
PA3529	44876.3	96125.3	10118.9	23194.3	1.19671	5.17e-12	8.49e-11	yes	tsaA	peroxidase [Pseudomonas aeruginosa PAO1] [Pseudomonas aeruginosa]	-	-	-	-	-	GO:0016209//antioxidant activity;GO:0016667//oxidoreductase activity, acting on a sulfur group of donors;GO:0016491//oxidoreductase activity;GO:0016651//oxidoreductase activity, acting on NAD(P)H;GO:0003824//catalytic activity;GO:0016668//oxidoreductase activity, acting on a sulfur group of donors, NAD(P) as acceptor	GO:0008152//metabolic process;GO:0044699//single-organism process;GO:0044710//single-organism metabolic process
PA3530	183.667	603.667	119.79	409.283	1.77259	0.000692736	0.00399384	yes	-	(2Fe-2S)-binding protein [Pseudomonas aeruginosa]	-	-	-	-	-	-	-
PA3535	183.333	354.333	8.35667	17.17	1.03889	0.00021972	0.00139256	yes	-	serine protease [Pseudomonas aeruginosa PAO1] [Pseudomonas aeruginosa]	-	-	-	-	GO:0016020//membrane	GO:0016787//hydrolase activity;GO:0003824//catalytic activity	GO:0019538//protein metabolic process;GO:0044238//primary metabolic process;GO:0071704//organic substance metabolic process;GO:0008152//metabolic process;GO:0043170//macromolecule metabolic process
PA3539	269.333	530.333	47.9067	98.3167	1.03721	0.000140697	0.000922254	yes	PA3539	UPF0246 protein YaaA [Pseudomonas aeruginosa 18A] [Pseudomonas aeruginosa]	-	-	-	-	-	-	-
PA0359	137	403.333	54.91	170.487	1.63452	9.41e-07	9.01e-06	yes	-	Cation/multidrug efflux pump [Pseudomonas aeruginosa 18A] [Pseudomonas aeruginosa]	-	-	-	-	-	-	-
PA3550	150.667	429	31.8433	94.6467	1.57156	3.1e-08	3.67e-07	yes	algF	alginate o-acetyltransferase AlgF [Pseudomonas aeruginosa PAO1] [Pseudomonas aeruginosa]	-	-	-	-	GO:0044464//cell part;GO:0005623//cell	-	GO:0044699//single-organism process;GO:0042120//alginic acid metabolic process;GO:0044281//small molecule metabolic process;GO:0044723//single-organism carbohydrate metabolic process;GO:0044262//cellular carbohydrate metabolic process;GO:0044763//single-organism cellular process;GO:0044264//cellular polysaccharide metabolic process;GO:0043436//oxoacid metabolic process;GO:0043170//macromolecule m…
PA3551	378	830.667	35.36	83.0133	1.23122	2.3e-07	2.41e-06	yes	algA	mannose-1-phosphate guanylyltransferase/mannose-6-phosphate isomerase [Pseudomonas aeruginosa]	Metabolism	Global and Overview;Carbohydrate metabolism	ko01100//Metabolic pathways;ko01110//Biosynthesis of secondary metabolites;ko01130//Biosynthesis of antibiotics;ko00520//Amino sugar and nucleotide sugar metabolism;ko00051//Fructose and mannose metabolism	K16011	-	GO:0016772//transferase activity, transferring phosphorus-containing groups;GO:0070568//guanylyltransferase activity;GO:0005488//binding;GO:0016853//isomerase activity;GO:0097367//carbohydrate derivative binding;GO:0001883//purine nucleoside binding;GO:0032550//purine ribonucleoside binding;GO:0003824//catalytic activity;GO:0008905//mannose-phosphate guanylyltransferase activity;GO:0016779//nucle…	GO:0044249//cellular biosynthetic process;GO:0034654//nucleobase-containing compound biosynthetic process;GO:0006139//nucleobase-containing compound metabolic process;GO:0008152//metabolic process;GO:1901576//organic substance biosynthetic process;GO:0044763//single-organism cellular process;GO:0005975//carbohydrate metabolic process;GO:0044699//single-organism process;GO:0034641//cellular nitrog…
PA0360	661.333	287.333	91.4633	42.56	-1.1037	1.16e-05	9.3e-05	yes	podJ	Sel1 repeat protein [Pseudomonas sp. HMSC05H02]	-	-	-	-	-	-	-
PA3578	221	1923.67	37.8767	355.657	3.2311	1.58e-45	9.67e-44	yes	PA3578	isomerase [Pseudomonas aeruginosa]	-	-	-	-	-	-	-
PA3581	23	75	3.57	12.7667	1.83839	0.00887356	0.0356068	yes	glpF	glycerol uptake facilitator protein [Pseudomonas aeruginosa PAO1] [Pseudomonas aeruginosa]	-	-	-	-	GO:0031224//intrinsic component of membrane;GO:0044425//membrane part;GO:0016020//membrane	-	GO:0019400//alditol metabolic process;GO:0044699//single-organism process;GO:0008152//metabolic process;GO:0019751//polyol metabolic process;GO:0044763//single-organism cellular process;GO:0005975//carbohydrate metabolic process;GO:0051179//localization;GO:0044237//cellular metabolic process;GO:0044710//single-organism metabolic process;GO:0071704//organic substance metabolic process;GO:0044262//…
PA3582	355.667	846	32.4333	81.1933	1.32388	6.01e-07	5.95e-06	yes	glpK2	glycerol kinase [Pseudomonas aeruginosa]	Metabolism	Global and Overview;Lipid metabolism	ko01100//Metabolic pathways;ko00561//Glycerolipid metabolism	K00864	-	-	-
PA3584	291.667	1290.33	25.9067	122.267	2.23864	5.48e-23	1.61e-21	yes	glpD	glycerol-3-phosphate dehydrogenase [Pseudomonas aeruginosa PAO1] [Pseudomonas aeruginosa]	Metabolism	Lipid metabolism;Global and Overview	ko01110//Biosynthesis of secondary metabolites;ko00564//Glycerophospholipid metabolism	K00111	GO:0005622//intracellular;GO:0044464//cell part;GO:0005737//cytoplasm;GO:0005623//cell;GO:0044424//intracellular part;GO:0044444//cytoplasmic part	GO:0003824//catalytic activity;GO:0016614//oxidoreductase activity, acting on CH-OH group of donors;GO:0052590//sn-glycerol-3-phosphate:ubiquinone oxidoreductase activity;GO:0016901//oxidoreductase activity, acting on the CH-OH group of donors, quinone or similar compound as acceptor;GO:0016491//oxidoreductase activity;GO:0004368//glycerol-3-phosphate dehydrogenase activity	GO:1901615//organic hydroxy compound metabolic process;GO:0044238//primary metabolic process;GO:0006796//phosphate-containing compound metabolic process;GO:0052646//alditol phosphate metabolic process;GO:0044237//cellular metabolic process;GO:0006793//phosphorus metabolic process;GO:0071704//organic substance metabolic process;GO:0005975//carbohydrate metabolic process;GO:0044262//cellular carboh…
PA3604	64.3333	164.667	14.0567	36.1233	1.36168	0.00553746	0.0240563	yes	agmR	response regulator ErdR [Pseudomonas aeruginosa PAO1] [Pseudomonas aeruginosa]	-	-	-	-	-	GO:0004871//signal transducer activity;GO:0097159//organic cyclic compound binding;GO:1901363//heterocyclic compound binding;GO:0003676//nucleic acid binding;GO:0005488//binding;GO:0001071//nucleic acid binding transcription factor activity	GO:0044260//cellular macromolecule metabolic process;GO:0051716//cellular response to stimulus;GO:0019222//regulation of metabolic process;GO:0044700//single organism signaling;GO:0065007//biological regulation;GO:1901576//organic substance biosynthetic process;GO:0044763//single-organism cellular process;GO:0010468//regulation of gene expression;GO:0007154//cell communication;GO:0044699//single-…
PA3619	915	76.3333	124.37	10.7267	-3.53536	6.22e-34	2.79e-32	yes	tolB	WD40-like Beta Propeller Repeat family protein [Pseudomonas aeruginosa PAO581] [Pseudomonas aeruginosa]	-	-	-	-	-	-	-
PA3637	2020	3832.67	170.283	341.857	1.00545	5.72e-08	6.5e-07	yes	pyrG	CTP synthetase [Pseudomonas aeruginosa PAO1] [Pseudomonas aeruginosa]	Metabolism	Nucleotide metabolism;Global and Overview	ko01100//Metabolic pathways;ko00240//Pyrimidine metabolism	K01937	-	GO:1901363//heterocyclic compound binding;GO:0005488//binding;GO:0003824//catalytic activity;GO:0016879//ligase activity, forming carbon-nitrogen bonds;GO:0097159//organic cyclic compound binding;GO:0097367//carbohydrate derivative binding;GO:0016874//ligase activity;GO:0032549//ribonucleoside binding;GO:0001882//nucleoside binding;GO:0036094//small molecule binding;GO:0032550//purine ribonucleos…	GO:0072527//pyrimidine-containing compound metabolic process;GO:0009116//nucleoside metabolic process;GO:0006241//CTP biosynthetic process;GO:1901659//glycosyl compound biosynthetic process;GO:0044699//single-organism process;GO:1901135//carbohydrate derivative metabolic process;GO:0044249//cellular biosynthetic process;GO:1901576//organic substance biosynthetic process;GO:0009064//glutamine fami…
PA3661	315	31.6667	113.607	12.6967	-3.16153	1.67e-07	1.78e-06	yes	-	Uncharacterized protein PAE221_04112 [Pseudomonas aeruginosa]	-	-	-	-	-	-	-
PA3672	82.6667	291.333	12.05	45.09	1.90377	3.82e-08	4.44e-07	yes	nodI	ABC transporter ATP-binding protein [Pseudomonas aeruginosa PAO1] [Pseudomonas aeruginosa]	-	-	-	-	-	GO:0016818//hydrolase activity, acting on acid anhydrides, in phosphorus-containing anhydrides;GO:0017111//nucleoside-triphosphatase activity;GO:0016462//pyrophosphatase activity;GO:0003824//catalytic activity;GO:0016787//hydrolase activity;GO:0016817//hydrolase activity, acting on acid anhydrides	-
PA3679	114	20.3333	12.3833	2.40667	-2.36329	7.48e-05	0.000517938	yes	-	cytochrome P450 [Pseudomonas aeruginosa PA38182] [Pseudomonas aeruginosa]	-	-	-	-	-	GO:1901363//heterocyclic compound binding;GO:0003824//catalytic activity;GO:0046872//metal ion binding;GO:0016491//oxidoreductase activity;GO:0043169//cation binding;GO:0046914//transition metal ion binding;GO:0005488//binding;GO:0097159//organic cyclic compound binding;GO:0046906//tetrapyrrole binding;GO:0043167//ion binding	GO:0044699//single-organism process;GO:0044710//single-organism metabolic process;GO:0008152//metabolic process
PA3682	80.6667	201.667	13.8567	35.1367	1.3424	0.00638968	0.0271409	yes	Dml	2-methylisocitrate lyase [Pseudomonas aeruginosa]	-	-	-	-	-	-	-
PA3684	78.3333	190	30.3633	79.8033	1.39412	0.00630756	0.0268761	yes	-	Uncharacterised protein [Enterobacter cloacae]	-	-	-	-	-	-	-
PA3686	859.667	1761.33	180.277	393.133	1.12481	2.48e-08	2.97e-07	yes	adk	adenylate kinase [Pseudomonas aeruginosa PAO1] [Pseudomonas aeruginosa]	Metabolism	Nucleotide metabolism;Global and Overview	ko01100//Metabolic pathways;ko01110//Biosynthesis of secondary metabolites;ko01130//Biosynthesis of antibiotics;ko00230//Purine metabolism	K00939	GO:0044424//intracellular part;GO:0044464//cell part;GO:0005623//cell;GO:0005622//intracellular	GO:1901363//heterocyclic compound binding;GO:0097159//organic cyclic compound binding;GO:0016772//transferase activity, transferring phosphorus-containing groups;GO:0016301//kinase activity;GO:0032550//purine ribonucleoside binding;GO:0016776//phosphotransferase activity, phosphate group as acceptor;GO:0036094//small molecule binding;GO:0032549//ribonucleoside binding;GO:0005488//binding;GO:00973…	GO:1901659//glycosyl compound biosynthetic process;GO:0044238//primary metabolic process;GO:1901360//organic cyclic compound metabolic process;GO:0006139//nucleobase-containing compound metabolic process;GO:0044237//cellular metabolic process;GO:0044699//single-organism process;GO:0006166//purine ribonucleoside salvage;GO:1901362//organic cyclic compound biosynthetic process;GO:0043174//nucleosid…
PA3698	196.333	480.333	49.1967	127.917	1.37857	1.06e-05	8.61e-05	yes	-	lipoprotein [Pseudomonas aeruginosa PS75] [Pseudomonas aeruginosa]	-	-	-	-	-	-	-
PA3704	637.667	244.333	37.4567	15.2067	-1.30052	2.27e-06	2.06e-05	yes	cheA	chemotaxis sensor/effector fusion protein [Pseudomonas aeruginosa PAO1] [Pseudomonas aeruginosa]	Environmental Information Processing	Signal transduction	ko02020//Two-component system	K13490	GO:0005623//cell;GO:0044464//cell part	GO:0016740//transferase activity;GO:0003824//catalytic activity;GO:0060089//molecular transducer activity	GO:0044237//cellular metabolic process;GO:0009987//cellular process;GO:0050896//response to stimulus;GO:0065007//biological regulation;GO:0008152//metabolic process;GO:0050789//regulation of biological process;GO:0042221//response to chemical;GO:0050794//regulation of cellular process;GO:0006793//phosphorus metabolic process;GO:0006796//phosphate-containing compound metabolic process
PA3705	150	53.6667	29.2867	11.5467	-1.34277	0.00788413	0.0324723	yes	-	CheW domain protein [Pseudomonas aeruginosa UCBPP-PA14] [Pseudomonas aeruginosa]	Environmental Information Processing	Signal transduction	ko02020//Two-component system	K13489	-	-	-
PA3706	308.667	136.333	32.67	15.5033	-1.07539	0.000661501	0.00384571	yes	wspC	biofilm formation methyltransferase WspC [Pseudomonas aeruginosa PAO1] [Pseudomonas aeruginosa]	Environmental Information Processing	Signal transduction	ko02020//Two-component system	K13486	-	GO:0016741//transferase activity, transferring one-carbon groups;GO:0008168//methyltransferase activity;GO:0016740//transferase activity;GO:0003824//catalytic activity	GO:0008152//metabolic process
PA3712	1145.67	2428	219.447	504.017	1.1996	1.09e-05	8.78e-05	yes	yebE	protein YebE [Pseudomonas aeruginosa]	-	-	-	-	-	-	-
PA3715	488.333	67.6667	82.55	12.22	-2.75602	1.42e-19	3.63e-18	yes	-	ABC-type multidrug transport system, ATPase and permease component [Pseudomonas aeruginosa SCV20265] [Pseudomonas aeruginosa]	-	-	-	-	-	-	-
PA0376	5195	11766.3	812.073	2019.99	1.31467	8.44e-05	0.000578117	yes	rpoH	RNA polymerase sigma factor RpoH [Pseudomonas aeruginosa PAO1] [Pseudomonas aeruginosa]	-	-	-	-	GO:0044464//cell part;GO:0005623//cell;GO:0005622//intracellular;GO:0044424//intracellular part	GO:0005488//binding;GO:0043169//cation binding;GO:0001071//nucleic acid binding transcription factor activity;GO:0003676//nucleic acid binding;GO:0000996//core DNA-dependent RNA polymerase binding promoter specificity activity;GO:1901363//heterocyclic compound binding;GO:0046914//transition metal ion binding;GO:0046872//metal ion binding;GO:0000988//transcription factor activity, protein binding;…	GO:0006807//nitrogen compound metabolic process;GO:0009058//biosynthetic process;GO:0060255//regulation of macromolecule metabolic process;GO:0050789//regulation of biological process;GO:0044260//cellular macromolecule metabolic process;GO:0016070//RNA metabolic process;GO:0006725//cellular aromatic compound metabolic process;GO:0044249//cellular biosynthetic process;GO:0009987//cellular process;…
PA3722	496	123	195.697	51.5067	-1.92579	4.13e-10	5.91e-09	yes	-	Uncharacterised protein [Pseudomonas aeruginosa]	-	-	-	-	-	-	-
PA3724	49054	107229	4498.28	10351.7	1.20242	1.48e-11	2.35e-10	yes	lasB	elastase LasB [Pseudomonas aeruginosa PAO1] [Pseudomonas aeruginosa]	-	-	-	-	-	GO:0043167//ion binding;GO:0016787//hydrolase activity;GO:0043169//cation binding;GO:0008233//peptidase activity;GO:0005488//binding;GO:0070011//peptidase activity, acting on L-amino acid peptides;GO:0003824//catalytic activity	GO:0006516//glycoprotein catabolic process;GO:0009058//biosynthetic process;GO:0044260//cellular macromolecule metabolic process;GO:0034645//cellular macromolecule biosynthetic process;GO:0009100//glycoprotein metabolic process;GO:1901137//carbohydrate derivative biosynthetic process;GO:0071704//organic substance metabolic process;GO:0044248//cellular catabolic process;GO:0044249//cellular biosyn…
PA3726	80.3333	22.3333	20.36	5.90667	-1.78532	0.00681962	0.0285971	yes	yaeQ	yaeQ family protein [Pseudomonas aeruginosa c7447m] [Pseudomonas aeruginosa]	-	-	-	-	-	-	-
PA3727	847.333	76.6667	164.517	15.76	-3.38389	8.02e-27	2.8e-25	yes	CHLREDRAFT_190403	nuclease [Pseudomonas aeruginosa RP73] [Pseudomonas aeruginosa]	-	-	-	-	-	-	-
PA3728	12203	1018	317.27	28.2367	-3.49007	6.26e-72	6.68e-70	yes	-	AAA domain family protein [Pseudomonas aeruginosa PAO581] [Pseudomonas aeruginosa]	-	-	-	-	-	GO:0017111//nucleoside-triphosphatase activity;GO:0016787//hydrolase activity;GO:0016817//hydrolase activity, acting on acid anhydrides;GO:0016818//hydrolase activity, acting on acid anhydrides, in phosphorus-containing anhydrides;GO:0003824//catalytic activity;GO:0016462//pyrophosphatase activity	-
PA3729	16540.7	2127	1084.41	149.52	-2.8585	1.73e-44	1.02e-42	yes	yqiK	Inner membrane protein YqiK [Pseudomonas aeruginosa 18A] [Pseudomonas aeruginosa]	-	-	-	-	-	-	-
PA3730	731	124.333	157.443	27.86	-2.49857	1.31e-15	2.72e-14	yes	-	ubiquinone biosynthesis hydroxylase [Pseudomonas aeruginosa VRFPA09] [Pseudomonas aeruginosa]	-	-	-	-	-	-	-
PA3732	2078	701.333	455.853	163.453	-1.47969	1.72e-10	2.51e-09	yes	-	DUF2170 domain-containing protein [Delftia sp. GW456-R20]	-	-	-	-	-	-	-
PA3748	143.667	33	14.87	3.90667	-1.92839	0.00171319	0.00883025	yes	yfjD	hemolysin [Pseudomonas aeruginosa 3577] [Pseudomonas aeruginosa]	-	-	-	-	-	-	-
PA3766	62	153.333	6.61333	18.0167	1.44588	0.000686167	0.00396421	yes	tyrP	aromatic amino acid transporter [Pseudomonas aeruginosa PAO1] [Pseudomonas aeruginosa]	-	-	-	-	-	GO:0005215//transporter activity;GO:0005342//organic acid transmembrane transporter activity;GO:0015075//ion transmembrane transporter activity;GO:0008509//anion transmembrane transporter activity;GO:0022892//substrate-specific transporter activity;GO:0046943//carboxylic acid transmembrane transporter activity;GO:0022891//substrate-specific transmembrane transporter activity;GO:0008514//organic a…	-
PA0381	588	1244.33	103.15	224.78	1.12377	3.01e-05	0.000221048	yes	thiG	thiazole synthase [Pseudomonas aeruginosa PAO1] [Pseudomonas aeruginosa]	Metabolism	Metabolism of cofactors and vitamins;Global and Overview	ko01100//Metabolic pathways;ko00730//Thiamine metabolism	K03149	GO:0044424//intracellular part;GO:0005623//cell;GO:0044464//cell part;GO:0005622//intracellular	GO:0016740//transferase activity;GO:0016830//carbon-carbon lyase activity;GO:0016782//transferase activity, transferring sulfur-containing groups;GO:0003824//catalytic activity;GO:0016829//lyase activity	GO:0044281//small molecule metabolic process;GO:0006807//nitrogen compound metabolic process;GO:0009108//coenzyme biosynthetic process;GO:0042723//thiamine-containing compound metabolic process;GO:0044710//single-organism metabolic process;GO:0072527//pyrimidine-containing compound metabolic process;GO:0046483//heterocycle metabolic process;GO:0044237//cellular metabolic process;GO:0044763//singl…
PA3779	716	2643.33	95.57	367.637	1.94365	7.39e-17	1.68e-15	yes	yiaO	bacterial extracellular solute-binding, 7 family protein [Pseudomonas aeruginosa PAO581] [Pseudomonas aeruginosa]	-	-	-	-	GO:0042597//periplasmic space;GO:0005623//cell;GO:0044464//cell part	-	-
PA3781	5.66667	48.3333	0.696667	5.40667	2.9562	0.0128215	0.0477839	yes	siaT	transporter [Pseudomonas aeruginosa]	-	-	-	-	-	-	-
PA3789	940.667	226.333	91.23	23.24	-1.9729	1e-14	2e-13	yes	-	peptidase [Pseudomonas aeruginosa]	-	-	-	-	-	-	-
PA3790	18420	6312	1160.88	421.16	-1.46278	3.43e-16	7.44e-15	yes	pfeA	copper transporter porin [Pseudomonas aeruginosa]	-	-	-	-	-	-	-
PA3791	1252.33	277	370.037	87.9067	-2.07362	8.71e-20	2.25e-18	yes	-	DUF2946 domain-containing protein [Pseudomonas aeruginosa]	-	-	-	-	-	-	-
PA3794	153.667	58.6667	45.3933	18.1433	-1.32304	0.00287434	0.0136747	yes	-	Permeases of the major facilitator superfamily [Pseudomonas aeruginosa 18A] [Pseudomonas aeruginosa]	-	-	-	-	-	-	-
PA3798	363.333	818.667	43.5133	103.36	1.24815	1.7e-07	1.81e-06	yes	ybdL	aminotransferase [Pseudomonas aeruginosa PAO1] [Pseudomonas aeruginosa]	-	-	-	-	-	GO:0003824//catalytic activity;GO:0005488//binding;GO:0016769//transferase activity, transferring nitrogenous groups;GO:0043168//anion binding;GO:0043167//ion binding;GO:0016740//transferase activity	GO:0008152//metabolic process
PA3819	6223.67	17924.7	1488.75	4819.16	1.69468	0.000149502	0.000977659	yes	ycfJ	glycine zipper 2TM domain protein [Pseudomonas aeruginosa]	-	-	-	-	-	-	-
PA3822	556	1073.33	226.133	470.06	1.05567	1.14e-05	9.19e-05	yes	yajC	preprotein translocase subunit YajC [Pseudomonas aeruginosa PAO1] [Pseudomonas aeruginosa]	Genetic Information Processing;Environmental Information Processing	Folding, sorting and degradation;Membrane transport	ko03070//Bacterial secretion system;ko03060//Protein export	K03210	-	-	-
PA3841-exos	276.667	6729	26.6433	715.143	4.74639	2.04e-37	9.93e-36	yes	aexT	exoenzyme S [Pseudomonas aeruginosa PAO1] [Pseudomonas aeruginosa]	-	-	-	-	-	-	GO:0050789//regulation of biological process;GO:0051704//multi-organism process;GO:0051336//regulation of hydrolase activity;GO:0019222//regulation of metabolic process;GO:0043087//regulation of GTPase activity;GO:0065009//regulation of molecular function;GO:0065007//biological regulation;GO:0050790//regulation of catalytic activity
PA3842	13	797.667	5.25	330.22	5.97497	9.94e-33	4.35e-31	yes	yerA	chaperone [Pseudomonas aeruginosa PAO1] [Pseudomonas aeruginosa]	-	-	-	-	-	-	GO:0051223//regulation of protein transport;GO:0051704//multi-organism process;GO:0051049//regulation of transport;GO:0050789//regulation of biological process;GO:0065007//biological regulation;GO:0032880//regulation of protein localization;GO:0070201//regulation of establishment of protein localization;GO:0032879//regulation of localization
PA3850	1511.33	245.667	226.827	39.6333	-2.5168	8.91e-27	3.09e-25	yes	-	Uncharacterised protein [Enterobacter cloacae]	-	-	-	-	-	-	-
PA3866	2220.94	447.457	128.213	28.1267	-2.18854	1.34e-09	1.82e-08	yes	pys2	pyocin protein [Pseudomonas aeruginosa]	-	-	-	-	-	-	-
PA0391	465.333	1278	32.5367	93.8667	1.52855	1.92e-09	2.55e-08	yes	-	50S ribosome-binding GTPase family protein [Pseudomonas aeruginosa PAO581] [Pseudomonas aeruginosa]	-	-	-	-	-	-	-
PA3872	37.6667	90.6667	7.57667	19.36	1.35344	0.0124793	0.0470979	yes	narV	respiratory nitrate reductase subunit gamma [Pseudomonas aeruginosa]	Metabolism;Environmental Information Processing	Signal transduction;Energy metabolism;Global and Overview	ko01120//Microbial metabolism in diverse environments;ko02020//Two-component system;ko00910//Nitrogen metabolism	K00374	-	-	-
PA3874	110.333	244	9.75	23.2567	1.25417	0.000224618	0.00142036	yes	narY	respiratory nitrate reductase subunit beta [Pseudomonas aeruginosa PAO1] [Pseudomonas aeruginosa]	Metabolism;Environmental Information Processing	Signal transduction;Global and Overview;Energy metabolism	ko01120//Microbial metabolism in diverse environments;ko02020//Two-component system;ko00910//Nitrogen metabolism	K00371	GO:1902494//catalytic complex;GO:0032991//macromolecular complex;GO:0005623//cell;GO:0043234//protein complex;GO:0044464//cell part;GO:1990204//oxidoreductase complex	GO:0051540//metal cluster binding;GO:0005488//binding	GO:0044699//single-organism process;GO:0006082//organic acid metabolic process;GO:0043436//oxoacid metabolic process;GO:0008152//metabolic process;GO:0071704//organic substance metabolic process;GO:0044763//single-organism cellular process;GO:0044710//single-organism metabolic process;GO:0044237//cellular metabolic process;GO:0009987//cellular process;GO:0044281//small molecule metabolic process
PA3875	288.333	692.667	10.3433	26.61	1.36327	2.98e-08	3.53e-07	yes	narG	respiratory nitrate reductase subunit alpha [Pseudomonas aeruginosa PAO1] [Pseudomonas aeruginosa]	Environmental Information Processing;Metabolism	Signal transduction;Global and Overview;Energy metabolism	ko01120//Microbial metabolism in diverse environments;ko02020//Two-component system;ko00910//Nitrogen metabolism	K00370	GO:0032991//macromolecular complex;GO:1902494//catalytic complex;GO:0005623//cell;GO:0044464//cell part;GO:1990204//oxidoreductase complex;GO:0043234//protein complex	GO:0051540//metal cluster binding;GO:0043167//ion binding;GO:0043169//cation binding;GO:0005488//binding;GO:0003824//catalytic activity;GO:0046914//transition metal ion binding;GO:0051536//iron-sulfur cluster binding;GO:0046872//metal ion binding	GO:0071704//organic substance metabolic process;GO:0044281//small molecule metabolic process;GO:0009987//cellular process;GO:0008152//metabolic process;GO:0043436//oxoacid metabolic process;GO:0044710//single-organism metabolic process;GO:0044237//cellular metabolic process;GO:0044699//single-organism process;GO:0006082//organic acid metabolic process;GO:0044763//single-organism cellular process
PA3876	32	82.3333	3.09	8.50667	1.46099	0.0128238	0.0477839	yes	narK	nitrite extrusion protein 2 [Pseudomonas aeruginosa PAO1] [Pseudomonas aeruginosa]	Metabolism	Energy metabolism	ko00910//Nitrogen metabolism	K02575	GO:0044425//membrane part;GO:0016020//membrane;GO:0031224//intrinsic component of membrane	GO:0015103//inorganic anion transmembrane transporter activity;GO:0022891//substrate-specific transmembrane transporter activity;GO:0008509//anion transmembrane transporter activity;GO:0015075//ion transmembrane transporter activity;GO:0022892//substrate-specific transporter activity;GO:0022857//transmembrane transporter activity;GO:0005215//transporter activity	GO:0044763//single-organism cellular process;GO:0006820//anion transport;GO:1902578//single-organism localization;GO:0015698//inorganic anion transport;GO:0009987//cellular process;GO:0051234//establishment of localization;GO:0006811//ion transport;GO:0006810//transport;GO:0051179//localization;GO:0044765//single-organism transport;GO:0044699//single-organism process
PA3880	56.6667	130.667	19.5033	48.0667	1.30132	0.00406507	0.0184203	yes	-	zinc-binding protein [Pseudomonas aeruginosa RP73] [Pseudomonas aeruginosa]	-	-	-	-	-	-	-
PA3881	115.333	274.667	35.13	85.2733	1.27939	0.00963211	0.0380006	yes	-	multidrug transporter [Pseudomonas aeruginosa RP73] [Pseudomonas aeruginosa]	-	-	-	-	-	-	-
PA3888	40	192.333	7.86	38.4067	2.28876	0.00888247	0.0356068	yes	osmY	ABC transporter permease [Pseudomonas aeruginosa PAO1] [Pseudomonas aeruginosa]	Environmental Information Processing	Membrane transport	ko02010//ABC transporters	K05846	GO:0031224//intrinsic component of membrane;GO:0016020//membrane;GO:0044425//membrane part	-	-
PA3889	63.3333	248	9.38333	38.0333	2.01909	1.39e-07	1.49e-06	yes	osmX	ABC transporter [Pseudomonas aeruginosa PAO1] [Pseudomonas aeruginosa]	Environmental Information Processing	Membrane transport	ko02010//ABC transporters	K05845	-	-	GO:0051179//localization;GO:0051234//establishment of localization
PA3890	34.6667	140.333	7.16667	30.5933	2.09384	1.78e-05	0.000135848	yes	osmW	ABC transporter permease [Pseudomonas aeruginosa PAO1] [Pseudomonas aeruginosa]	Environmental Information Processing	Membrane transport	ko02010//ABC transporters	K05846	GO:0044425//membrane part;GO:0016020//membrane;GO:0031224//intrinsic component of membrane	-	-
PA3891	172	667	20.4267	83.3133	2.02809	1.33e-13	2.46e-12	yes	osmV	ABC transporter ATP-binding protein [Pseudomonas aeruginosa PAO1] [Pseudomonas aeruginosa]	Environmental Information Processing	Membrane transport	ko02010//ABC transporters	K05847	-	GO:0016817//hydrolase activity, acting on acid anhydrides;GO:0032549//ribonucleoside binding;GO:0001882//nucleoside binding;GO:0097159//organic cyclic compound binding;GO:0001883//purine nucleoside binding;GO:0016787//hydrolase activity;GO:1901363//heterocyclic compound binding;GO:0097367//carbohydrate derivative binding;GO:0003824//catalytic activity;GO:0016462//pyrophosphatase activity;GO:00360…	GO:0044699//single-organism process;GO:0044765//single-organism transport;GO:0006811//ion transport;GO:0051179//localization;GO:0006810//transport;GO:0051234//establishment of localization;GO:0006812//cation transport;GO:1902578//single-organism localization
PA3895	137.667	261	19.7867	39.77	1.00715	0.00196982	0.00998762	yes	HI_1364	transcriptional regulator [Pseudomonas aeruginosa PAO1] [Pseudomonas aeruginosa]	-	-	-	-	-	GO:0001071//nucleic acid binding transcription factor activity	GO:0019222//regulation of metabolic process;GO:1901576//organic substance biosynthetic process;GO:0034645//cellular macromolecule biosynthetic process;GO:0009987//cellular process;GO:0044237//cellular metabolic process;GO:0060255//regulation of macromolecule metabolic process;GO:0008152//metabolic process;GO:0071704//organic substance metabolic process;GO:0050789//regulation of biological process…
PA3896	82.3333	192.333	11.81	28.56	1.27399	0.00381156	0.0173742	yes	ghrB	2-hydroxyacid dehydrogenase [Pseudomonas aeruginosa PAO1] [Pseudomonas aeruginosa]	Metabolism	Global and Overview;Carbohydrate metabolism	ko01100//Metabolic pathways;ko01120//Microbial metabolism in diverse environments;ko00030//Pentose phosphate pathway	K00090	-	GO:0016491//oxidoreductase activity;GO:0036094//small molecule binding;GO:0016614//oxidoreductase activity, acting on CH-OH group of donors;GO:1901363//heterocyclic compound binding;GO:0097159//organic cyclic compound binding;GO:0005488//binding;GO:0000166//nucleotide binding;GO:0003824//catalytic activity;GO:1901265//nucleoside phosphate binding	GO:0044699//single-organism process;GO:0044710//single-organism metabolic process;GO:0008152//metabolic process
PA3899	115.333	282	30.6233	79.1767	1.37044	5.83e-05	0.000413111	yes	fecI	RNA polymerase sigma factor [Pseudomonas aeruginosa PAO1] [Pseudomonas aeruginosa]	-	-	-	-	-	GO:0000996//core DNA-dependent RNA polymerase binding promoter specificity activity;GO:0001071//nucleic acid binding transcription factor activity;GO:0000988//transcription factor activity, protein binding;GO:0000990//transcription factor activity, core RNA polymerase binding	GO:0044238//primary metabolic process;GO:1901362//organic cyclic compound biosynthetic process;GO:0044249//cellular biosynthetic process;GO:0009059//macromolecule biosynthetic process;GO:0050789//regulation of biological process;GO:1901360//organic cyclic compound metabolic process;GO:0090304//nucleic acid metabolic process;GO:0034645//cellular macromolecule biosynthetic process;GO:0016070//RNA m…
PA3901	64	246.667	3.73333	15	2.00643	9.03e-07	8.68e-06	yes	fecA	Fe(III) dicitrate transporter FecA [Pseudomonas aeruginosa]	-	-	-	-	-	-	-
PA3905	82.6667	4.66667	21.6367	1.34667	-4.00601	3.8e-06	3.35e-05	yes	-	Uncharacterised protein [Pseudomonas aeruginosa]	-	-	-	-	-	-	-
PA3906	26.3333	0	10.0733	0.001	-13.2983	0.000663733	0.00385062	yes	-	Uncharacterized protein PAE221_03847 [Pseudomonas aeruginosa]	-	-	-	-	-	-	-
PA3907	93.6667	3	16.3333	0.563333	-4.85769	2.08e-09	2.75e-08	yes	-	restriction endonuclease fold toxin 5 family protein [Pseudomonas aeruginosa PAO581] [Pseudomonas aeruginosa]	-	-	-	-	-	-	GO:0006807//nitrogen compound metabolic process;GO:0046483//heterocycle metabolic process;GO:0090304//nucleic acid metabolic process;GO:0009987//cellular process;GO:0006139//nucleobase-containing compound metabolic process;GO:0006725//cellular aromatic compound metabolic process;GO:0044237//cellular metabolic process;GO:0044238//primary metabolic process;GO:1901360//organic cyclic compound metabo…
PA3908	128.667	14	24.9433	2.79667	-3.15687	2.51e-07	2.6e-06	yes	-	immunity 32 family protein [Pseudomonas aeruginosa PAO581] [Pseudomonas aeruginosa]	-	-	-	-	-	-	-
PA3912	2.66667	44.6667	0.473333	6.94333	3.8747	0.00105365	0.0057691	yes	yhbV	U32 family peptidase [Pseudomonas aeruginosa]	-	-	-	-	-	-	-
PA3913	11.6667	67.6667	1.71	9.99	2.54649	0.00987843	0.0387598	yes	yhbU	protease [Pseudomonas aeruginosa PAO1] [Pseudomonas aeruginosa]	-	-	-	-	-	GO:0016787//hydrolase activity;GO:0003824//catalytic activity	-
PA3919	2018.33	469	196.32	49.0467	-2.00098	1.81e-21	5.06e-20	yes	ML0627	PhoH family protein [Pseudomonas aeruginosa MPAO1/P1] [Pseudomonas aeruginosa]	-	-	-	-	-	-	-
PA3920	832.333	349.667	47.76	21.3767	-1.15977	4.98e-07	4.97e-06	yes	copA	copper-translocating P-type ATPase [Pseudomonas aeruginosa]	-	-	-	-	GO:0044425//membrane part;GO:0016020//membrane;GO:0031224//intrinsic component of membrane	GO:0015075//ion transmembrane transporter activity;GO:0032550//purine ribonucleoside binding;GO:0097159//organic cyclic compound binding;GO:0032549//ribonucleoside binding;GO:0043169//cation binding;GO:0022891//substrate-specific transmembrane transporter activity;GO:1901363//heterocyclic compound binding;GO:0043167//ion binding;GO:0001883//purine nucleoside binding;GO:0022857//transmembrane tran…	GO:0044765//single-organism transport;GO:0051234//establishment of localization;GO:0044699//single-organism process;GO:0006811//ion transport;GO:1902578//single-organism localization;GO:0051179//localization;GO:0006812//cation transport;GO:0006810//transport
PA3923	25869	64385.7	1842.15	4824.32	1.38894	1.27e-15	2.64e-14	yes	-	adhesin [Pseudomonas aeruginosa PA1] [Pseudomonas aeruginosa]	-	-	-	-	-	-	-
PA3925	648.667	2997.67	74.91	367.673	2.29519	3.45e-28	1.25e-26	yes	thlA	acyl-CoA thiolase [Pseudomonas aeruginosa PAO1] [Pseudomonas aeruginosa]	Environmental Information Processing;Metabolism	Global and Overview;Lipid metabolism;Carbohydrate metabolism;Metabolism of terpenoids and polyketides;Signal transduction;Amino acid metabolism;Xenobiotics biodegradation and metabolism	ko01100//Metabolic pathways;ko01110//Biosynthesis of secondary metabolites;ko01120//Microbial metabolism in diverse environments;ko01130//Biosynthesis of antibiotics;ko02020//Two-component system;ko01200//Carbon metabolism;ko00620//Pyruvate metabolism;ko00630//Glyoxylate and dicarboxylate metabolism;ko01212//Fatty acid metabolism;ko00280//Valine, leucine and isoleucine degradation;ko00640//Propan…	K00626	-	GO:0003824//catalytic activity;GO:0016746//transferase activity, transferring acyl groups;GO:0016740//transferase activity	-
PA3927	21.6667	89.6667	3.82333	16.46	2.10606	0.00254772	0.0123321	yes	yeaM	transcriptional regulator [Pseudomonas aeruginosa MPAO1/P1] [Pseudomonas aeruginosa]	-	-	-	-	-	GO:0001071//nucleic acid binding transcription factor activity;GO:1901363//heterocyclic compound binding;GO:0097159//organic cyclic compound binding;GO:0003676//nucleic acid binding;GO:0003677//DNA binding;GO:0005488//binding	GO:0060255//regulation of macromolecule metabolic process;GO:0009987//cellular process;GO:0071704//organic substance metabolic process;GO:0044260//cellular macromolecule metabolic process;GO:0009058//biosynthetic process;GO:0009059//macromolecule biosynthetic process;GO:0010468//regulation of gene expression;GO:0034645//cellular macromolecule biosynthetic process;GO:0065007//biological regulation…
PA0040	403.21	34.22	32.7133	2.98667	-3.45327	1.64e-20	4.39e-19	yes	cdiB	hemolysin activation/secretion protein [Pseudomonas aeruginosa PAK] [Pseudomonas aeruginosa]	-	-	-	-	-	-	-
PA3929	2156	569	293.513	82.26	-1.83516	6.12e-18	1.48e-16	yes	cydB	cyanide insensitive terminal oxidase [Pseudomonas aeruginosa]	Environmental Information Processing;Metabolism	Signal transduction;Global and Overview;Energy metabolism	ko01100//Metabolic pathways;ko02020//Two-component system;ko00190//Oxidative phosphorylation	K00426	-	-	GO:0008152//metabolic process;GO:0044710//single-organism metabolic process;GO:0044699//single-organism process
PA3930	4732	927.333	443.58	92.2967	-2.26484	2.28e-30	8.97e-29	yes	cydA	cyanide insensitive terminal oxidase [Pseudomonas aeruginosa PAO1] [Pseudomonas aeruginosa]	Environmental Information Processing;Metabolism	Global and Overview;Energy metabolism;Signal transduction	ko01100//Metabolic pathways;ko02020//Two-component system;ko00190//Oxidative phosphorylation	K00425	-	-	-
PA3940	801.333	332.333	387.087	170.16	-1.18576	3.06e-05	0.000224525	yes	-	DNA binding protein [Pseudomonas aeruginosa PAO1] [Pseudomonas aeruginosa]	-	-	-	-	-	-	-
PA3942	144.667	287.667	22.4633	47.5	1.08036	0.00124974	0.00669746	yes	tesB	acyl-CoA thioesterase [Pseudomonas aeruginosa PAO1] [Pseudomonas aeruginosa]	Metabolism	Lipid metabolism	ko01040//Biosynthesis of unsaturated fatty acids	K10805	-	GO:0016787//hydrolase activity;GO:0016788//hydrolase activity, acting on ester bonds;GO:0016289//CoA hydrolase activity;GO:0003824//catalytic activity;GO:0016790//thiolester hydrolase activity	-
PA3943	202.333	87	17.4067	7.86	-1.14704	0.00221414	0.010966	yes	-	nitroreductase family protein [Pseudomonas aeruginosa PAO581] [Pseudomonas aeruginosa]	-	-	-	-	-	-	GO:0044699//single-organism process;GO:0044710//single-organism metabolic process;GO:0008152//metabolic process
PA3946	502.667	92.6667	18.7933	3.74667	-2.32654	6.53e-14	1.22e-12	yes	bvgS	two-component sensor [Pseudomonas aeruginosa PAO1] [Pseudomonas aeruginosa]	Environmental Information Processing	Signal transduction	ko02020//Two-component system	K07679	-	GO:0004673//protein histidine kinase activity;GO:0016775//phosphotransferase activity, nitrogenous group as acceptor;GO:0003824//catalytic activity;GO:0016301//kinase activity;GO:0016772//transferase activity, transferring phosphorus-containing groups;GO:0016773//phosphotransferase activity, alcohol group as acceptor;GO:0004672//protein kinase activity;GO:0016740//transferase activity;GO:0060089/…	GO:0035556//intracellular signal transduction;GO:0006793//phosphorus metabolic process;GO:0009987//cellular process;GO:0050896//response to stimulus;GO:0044699//single-organism process;GO:0044763//single-organism cellular process;GO:0008152//metabolic process;GO:0050789//regulation of biological process;GO:0007165//signal transduction;GO:0007154//cell communication;GO:0044237//cellular metabolic …
PA3947	1410.33	63.3333	162.657	7.81333	-4.37975	2.66e-62	2.46e-60	yes	cph2	DNA-binding response regulator RocR [Pseudomonas aeruginosa PAO1] [Pseudomonas aeruginosa]	-	-	-	-	-	GO:0005488//binding;GO:0043167//ion binding;GO:0043169//cation binding	GO:2001141//regulation of RNA biosynthetic process;GO:0009889//regulation of biosynthetic process;GO:0050789//regulation of biological process;GO:0006355//regulation of transcription, DNA-templated;GO:0060255//regulation of macromolecule metabolic process;GO:0065007//biological regulation;GO:0010468//regulation of gene expression;GO:0051171//regulation of nitrogen compound metabolic process;GO:00…
PA0399	1921.33	612.667	191.143	65.06	-1.55481	2.94e-13	5.33e-12	yes	Cbs	cystathionine beta-synthase [Pseudomonas aeruginosa PAO1] [Pseudomonas aeruginosa]	Metabolism	Global and Overview;Amino acid metabolism	ko01100//Metabolic pathways;ko01130//Biosynthesis of antibiotics;ko01230//Biosynthesis of amino acids;ko00260//Glycine, serine and threonine metabolism;ko00270//Cysteine and methionine metabolism	K01697	-	-	-
PA3948	3569.33	201	768.433	46.17	-4.05689	5.65e-75	6.54e-73	yes	fimZ	two-component response regulator RocA1 [Pseudomonas aeruginosa PAO1] [Pseudomonas aeruginosa]	Environmental Information Processing	Signal transduction	ko02020//Two-component system	K07690	-	GO:1901363//heterocyclic compound binding;GO:0005488//binding;GO:0001071//nucleic acid binding transcription factor activity;GO:0097159//organic cyclic compound binding;GO:0004871//signal transducer activity;GO:0003676//nucleic acid binding	GO:0031326//regulation of cellular biosynthetic process;GO:0051171//regulation of nitrogen compound metabolic process;GO:0009889//regulation of biosynthetic process;GO:0050789//regulation of biological process;GO:0060255//regulation of macromolecule metabolic process;GO:1903506//regulation of nucleic acid-templated transcription;GO:0019219//regulation of nucleobase-containing compound metabolic p…
PA0400	2165.67	951	249.417	115.673	-1.1085	3.59e-08	4.2e-07	yes	metC	cystathionine gamma-lyase [Pseudomonas aeruginosa PAO1] [Pseudomonas aeruginosa]	Metabolism	Global and Overview;Amino acid metabolism;Metabolism of other amino acids	ko01100//Metabolic pathways;ko01130//Biosynthesis of antibiotics;ko01230//Biosynthesis of amino acids;ko00260//Glycine, serine and threonine metabolism;ko00270//Cysteine and methionine metabolism;ko00450//Selenocompound metabolism	K01758	-	GO:0005488//binding;GO:0043167//ion binding;GO:0043168//anion binding;GO:0003824//catalytic activity	-
PA3981	3092	1061.67	411.823	149.847	-1.45854	1.07e-12	1.88e-11	yes	ybeZ	PhoH-like protein [Pseudomonas aeruginosa MH27] [Pseudomonas aeruginosa]	-	-	-	-	-	-	-
PA3982	134.667	38	37.7833	11.5933	-1.70445	0.00051622	0.00306858	yes	ybeY	metalloprotease [Pseudomonas aeruginosa PAO1] [Pseudomonas aeruginosa]	-	-	-	-	-	-	-
PA3983	536.667	94.6667	89.0467	16.3467	-2.44557	4.2e-14	8.07e-13	yes	corC	magnesium transporter [Pseudomonas aeruginosa]	-	-	-	-	-	-	-
PA4010	155	426.333	28.4	85.9633	1.59783	6.71e-05	0.000469616	yes	Mpg	3-methyladenine DNA glycosylase [Pseudomonas aeruginosa PAO1] [Pseudomonas aeruginosa]	Genetic Information Processing	Replication and repair	ko03410//Base excision repair	K03652	-	GO:0019104//DNA N-glycosylase activity;GO:0016787//hydrolase activity;GO:0016798//hydrolase activity, acting on glycosyl bonds;GO:0016799//hydrolase activity, hydrolyzing N-glycosyl compounds;GO:0003824//catalytic activity	GO:0044763//single-organism cellular process;GO:0044260//cellular macromolecule metabolic process;GO:0071704//organic substance metabolic process;GO:0033554//cellular response to stress;GO:0044710//single-organism metabolic process;GO:0044699//single-organism process;GO:0006974//cellular response to DNA damage stimulus;GO:0006950//response to stress;GO:0006259//DNA metabolic process;GO:0044237//c…
PA4015	1268.33	328	378.03	103.89	-1.86344	9.95e-16	2.1e-14	yes	Rv0130	(R)-specific enoyl-CoA hydratase [Pseudomonas aeruginosa]	-	-	-	-	-	-	-
PA0041	4060.55	380.507	51.95	5.18	-3.3261	4.78e-57	3.85e-55	yes	cdiA	hemagglutinin [Pseudomonas aeruginosa]	-	-	-	-	-	-	-
PA4034	79	20	15.56	4.3	-1.85543	0.00765405	0.0316949	yes	aqpZ	aquaporin Z [Pseudomonas aeruginosa PAO1] [Pseudomonas aeruginosa]	-	-	-	-	GO:0044425//membrane part;GO:0016020//membrane;GO:0031224//intrinsic component of membrane	GO:0005215//transporter activity;GO:0022857//transmembrane transporter activity;GO:0022891//substrate-specific transmembrane transporter activity;GO:0022892//substrate-specific transporter activity;GO:0005372//water transmembrane transporter activity	GO:0051234//establishment of localization;GO:0042044//fluid transport;GO:0009987//cellular process;GO:1902578//single-organism localization;GO:0044765//single-organism transport;GO:0044763//single-organism cellular process;GO:0006810//transport;GO:0044699//single-organism process;GO:0051179//localization
PA0409	171	522.667	62.75	208.19	1.73021	4.73e-08	5.46e-07	yes	pilH	twitching motility protein PilH [Pseudomonas aeruginosa PAO1] [Pseudomonas aeruginosa]	Environmental Information Processing	Signal transduction	ko02020//Two-component system	K02658	-	-	-
PA4054	1081	4387.67	136.113	580.19	2.09172	2.96e-22	8.52e-21	yes	ribB	bifunctional 3,4-dihydroxy-2-butanone 4-phosphate synthase/GTP cyclohydrolase II-like protein [Pseudomonas aeruginosa PAO1] [Pseudomonas aeruginosa]	Metabolism	Global and Overview;Metabolism of cofactors and vitamins	ko01100//Metabolic pathways;ko01110//Biosynthesis of secondary metabolites;ko00740//Riboflavin metabolism	K14652	-	GO:0019238//cyclohydrolase activity;GO:0003824//catalytic activity;GO:0016830//carbon-carbon lyase activity;GO:0003933//GTP cyclohydrolase activity;GO:0016810//hydrolase activity, acting on carbon-nitrogen (but not peptide) bonds;GO:0016829//lyase activity;GO:0005488//binding;GO:0016814//hydrolase activity, acting on carbon-nitrogen (but not peptide) bonds, in cyclic amidines;GO:0016740//transfer…	GO:0042592//homeostatic process;GO:0044710//single-organism metabolic process;GO:0071704//organic substance metabolic process;GO:0044237//cellular metabolic process;GO:0042726//flavin-containing compound metabolic process;GO:0006766//vitamin metabolic process;GO:0098771//inorganic ion homeostasis;GO:0055065//metal ion homeostasis;GO:0065008//regulation of biological quality;GO:0044763//single-org…
PA4055	244.333	1189	51.4533	260.48	2.33984	2.15e-19	5.45e-18	yes	ribE	riboflavin synthase subunit alpha [Pseudomonas aeruginosa PAO1] [Pseudomonas aeruginosa]	Metabolism	Global and Overview;Metabolism of cofactors and vitamins	ko01100//Metabolic pathways;ko01110//Biosynthesis of secondary metabolites;ko00740//Riboflavin metabolism	K00793	-	GO:0016765//transferase activity, transferring alkyl or aryl (other than methyl) groups;GO:0003824//catalytic activity;GO:0016740//transferase activity	GO:0042726//flavin-containing compound metabolic process;GO:0046483//heterocycle metabolic process;GO:0006766//vitamin metabolic process;GO:0006771//riboflavin metabolic process;GO:0044710//single-organism metabolic process;GO:0034641//cellular nitrogen compound metabolic process;GO:0044699//single-organism process;GO:0006767//water-soluble vitamin metabolic process;GO:0008152//metabolic process;…
PA4075	429.333	1152.33	71.0267	201.427	1.50382	1.26e-10	1.86e-09	yes	-	methyltransferase domain protein [Pseudomonas aeruginosa PAO581] [Pseudomonas aeruginosa]	-	-	-	-	-	GO:0003824//catalytic activity	GO:0008152//metabolic process
PA4082	316.333	58	14.2167	2.75667	-2.36659	2.84e-11	4.39e-10	yes	hxuA	adhesive protein CupB5 [Pseudomonas aeruginosa]	-	-	-	-	-	-	-
PA4085	96.6667	8.33333	17.75	1.67667	-3.40415	1.66e-06	1.53e-05	yes	fimB	chaperone CupB2 [Pseudomonas aeruginosa]	-	-	-	-	-	-	-
PA4086	675.667	70.3333	166.483	18.53	-3.16744	2.57e-17	5.97e-16	yes	-	fimbrial subunit CupB1 [Pseudomonas aeruginosa PAO1] [Pseudomonas aeruginosa]	-	-	-	-	GO:0005623//cell;GO:0042995//cell projection;GO:0044464//cell part	-	-
PA4090	286.333	671	131.487	330.267	1.32871	4.93e-05	0.000353306	yes	-	cytochrome b561 [Pseudomonas aeruginosa PA38182] [Pseudomonas aeruginosa]	-	-	-	-	-	-	-
PA4091	520	237.333	45.3933	21.85	-1.05485	4.18e-05	0.000302625	yes	hpaB	4-hydroxyphenylacetate 3-monooxygenase [Pseudomonas aeruginosa]	Metabolism	Amino acid metabolism;Global and Overview	ko01120//Microbial metabolism in diverse environments;ko01220//Degradation of aromatic compounds;ko00350//Tyrosine metabolism	K00483	-	GO:1901363//heterocyclic compound binding;GO:1901265//nucleoside phosphate binding;GO:0005488//binding;GO:0004497//monooxygenase activity;GO:0016491//oxidoreductase activity;GO:0097159//organic cyclic compound binding;GO:0003824//catalytic activity;GO:0036094//small molecule binding;GO:0000166//nucleotide binding	GO:0044710//single-organism metabolic process;GO:0009987//cellular process;GO:0019439//aromatic compound catabolic process;GO:0044248//cellular catabolic process;GO:0018958//phenol-containing compound metabolic process;GO:0044699//single-organism process;GO:0071704//organic substance metabolic process;GO:0008152//metabolic process;GO:0006725//cellular aromatic compound metabolic process;GO:004423…
PA4112	1553	385.333	49.41	13.1633	-1.90828	7.85e-12	1.27e-10	yes	dhkJ	transcriptional regulator [Pseudomonas aeruginosa]	-	-	-	-	-	-	-
PA4122	391.333	71.6667	68.8267	13.5433	-2.34538	3.26e-12	5.46e-11	yes	hpaG	4-hydroxyphenylacetate degradation bifunctional isomerase/decarboxylase [Pseudomonas aeruginosa PAO581] [Pseudomonas aeruginosa]	Metabolism	Amino acid metabolism;Global and Overview	ko01120//Microbial metabolism in diverse environments;ko01220//Degradation of aromatic compounds;ko00350//Tyrosine metabolism	K05921	-	GO:0016863//intramolecular oxidoreductase activity, transposing C=C bonds;GO:0016830//carbon-carbon lyase activity;GO:0016829//lyase activity;GO:0016860//intramolecular oxidoreductase activity;GO:0016853//isomerase activity;GO:0016831//carboxy-lyase activity;GO:0003824//catalytic activity	GO:0044237//cellular metabolic process;GO:0009987//cellular process;GO:1901360//organic cyclic compound metabolic process;GO:0019439//aromatic compound catabolic process;GO:0019336//phenol-containing compound catabolic process;GO:0008152//metabolic process;GO:1901615//organic hydroxy compound metabolic process;GO:0009056//catabolic process;GO:0006725//cellular aromatic compound metabolic process;…
PA4123	822	120.667	76.6833	11.9567	-2.6811	5.5e-24	1.73e-22	yes	hpcC	5-carboxy-2-hydroxymuconate semialdehyde dehydrogenase [Pseudomonas aeruginosa PAO1] [Pseudomonas aeruginosa]	Metabolism	Global and Overview;Amino acid metabolism	ko01120//Microbial metabolism in diverse environments;ko01220//Degradation of aromatic compounds;ko00350//Tyrosine metabolism	K00151	-	GO:0016491//oxidoreductase activity;GO:0003824//catalytic activity;GO:0016903//oxidoreductase activity, acting on the aldehyde or oxo group of donors;GO:0016620//oxidoreductase activity, acting on the aldehyde or oxo group of donors, NAD or NADP as acceptor	GO:0019336//phenol-containing compound catabolic process;GO:0018958//phenol-containing compound metabolic process;GO:0008152//metabolic process;GO:0044699//single-organism process;GO:0044710//single-organism metabolic process;GO:1901615//organic hydroxy compound metabolic process;GO:0071704//organic substance metabolic process;GO:0044237//cellular metabolic process;GO:1901360//organic cyclic comp…
PA4124	432	194	63.7633	29.67	-1.10372	0.000153099	0.000998829	yes	hpcB	3,4-dihydroxyphenylacetate 2,3-dioxygenase [Pseudomonas aeruginosa MH27] [Pseudomonas aeruginosa]	Metabolism	Global and Overview;Amino acid metabolism	ko01120//Microbial metabolism in diverse environments;ko01220//Degradation of aromatic compounds;ko00350//Tyrosine metabolism	K00455	-	GO:0043167//ion binding;GO:0005506//iron ion binding;GO:0005488//binding;GO:0043169//cation binding;GO:0046872//metal ion binding;GO:0003824//catalytic activity;GO:0046914//transition metal ion binding;GO:0016491//oxidoreductase activity	GO:0044710//single-organism metabolic process;GO:0044699//single-organism process;GO:0008152//metabolic process
PA4134	46.6667	196.333	27.29	116.36	2.09215	0.0082707	0.0337391	yes	-	cytochrome Cbb oxidase CcoQ [Pseudomonas aeruginosa PA1] [Pseudomonas aeruginosa]	-	-	-	-	-	-	-
PA0418	335	108.333	32.6133	11.0133	-1.56621	1e-06	9.51e-06	yes	-	Uncharacterised protein [Pseudomonas aeruginosa]	-	-	-	-	-	-	-
PA4141	4419.33	855.667	1988.83	420.407	-2.24206	2.95e-16	6.48e-15	yes	-	Uncharacterised protein [Enterobacter cloacae]	-	-	-	-	-	-	-
PA4142	211	92.6667	22.81	10.59	-1.10696	0.00252248	0.0122206	yes	mchE	secretion protein [Pseudomonas aeruginosa PAO1] [Pseudomonas aeruginosa]	-	-	-	-	-	-	-
PA4158	9	51.6667	1.58	9.45	2.58039	0.0125774	0.047214	yes	fepC	ferric enterobactin transporter FepC [Pseudomonas aeruginosa PAO1] [Pseudomonas aeruginosa]	Environmental Information Processing	Membrane transport	ko02010//ABC transporters	K02013	-	GO:0001883//purine nucleoside binding;GO:1901363//heterocyclic compound binding;GO:0003824//catalytic activity;GO:0017111//nucleoside-triphosphatase activity;GO:0036094//small molecule binding;GO:0005488//binding;GO:0001882//nucleoside binding;GO:0016462//pyrophosphatase activity;GO:0016817//hydrolase activity, acting on acid anhydrides;GO:0032550//purine ribonucleoside binding;GO:0016787//hydrol…	GO:0051234//establishment of localization;GO:0006826//iron ion transport;GO:0006812//cation transport;GO:0030001//metal ion transport;GO:0072512//trivalent inorganic cation transport;GO:0044765//single-organism transport;GO:0044699//single-organism process;GO:0051179//localization;GO:0000041//transition metal ion transport;GO:0006811//ion transport;GO:0006810//transport;GO:0015682//ferric iron tr…
PA4168	48.6667	296	2.75667	17.92	2.70057	3.67e-11	5.62e-10	yes	fpvA	second ferric pyoverdine receptor FpvB [Pseudomonas aeruginosa PAO1] [Pseudomonas aeruginosa]	-	-	-	-	GO:0019867//outer membrane;GO:0016020//membrane	GO:0046914//transition metal ion binding;GO:0043169//cation binding;GO:0046872//metal ion binding;GO:0005488//binding;GO:0043167//ion binding	GO:0006810//transport;GO:0015688//iron chelate transport;GO:1902578//single-organism localization;GO:1901678//iron coordination entity transport;GO:0044699//single-organism process;GO:0051179//localization;GO:0044765//single-organism transport;GO:0051234//establishment of localization
PA4170	92.3333	334	13.5533	51.7933	1.93412	1.1e-07	1.2e-06	yes	ahpF	thioredoxin reductase [Pseudomonas aeruginosa HB13] [Pseudomonas aeruginosa]	-	-	-	-	-	-	-
PA4181	63.3333	567.667	11.95	113.693	3.25007	1.43e-25	4.72e-24	yes	-	B3/4 domain protein [Pseudomonas aeruginosa PAO581] [Pseudomonas aeruginosa]	-	-	-	-	-	GO:0016876//ligase activity, forming aminoacyl-tRNA and related compounds;GO:0003676//nucleic acid binding;GO:0001883//purine nucleoside binding;GO:0003824//catalytic activity;GO:0016874//ligase activity;GO:0016875//ligase activity, forming carbon-oxygen bonds;GO:0001882//nucleoside binding;GO:0005488//binding;GO:0032550//purine ribonucleoside binding;GO:1901363//heterocyclic compound binding;GO:…	-
PA4182	126.667	630.333	27.6933	143.443	2.37287	6.52e-12	1.06e-10	yes	paiB	transcriptional regulator [Pseudomonas aeruginosa BL04] [Pseudomonas aeruginosa]	-	-	-	-	-	GO:0003824//catalytic activity	GO:0008152//metabolic process;GO:0044699//single-organism process;GO:0044710//single-organism metabolic process
PA4188	60.3333	123	9.11	19.6567	1.1095	0.012701	0.0475609	yes	dapA	dihydrodipicolinate synthase family protein [Pseudomonas aeruginosa]	Metabolism	Global and Overview;Amino acid metabolism;Biosynthesis of other secondary metabolites	ko01100//Metabolic pathways;ko01110//Biosynthesis of secondary metabolites;ko01120//Microbial metabolism in diverse environments;ko01130//Biosynthesis of antibiotics;ko01230//Biosynthesis of amino acids;ko00300//Lysine biosynthesis;ko00261//Monobactam biosynthesis	K01714	-	-	-
PA4198	238.333	1042.67	20.2567	93.4667	2.20606	4.83e-19	1.2e-17	yes	AAE7	acyl-CoA synthetase [Pseudomonas aeruginosa PAO1] [Pseudomonas aeruginosa]	-	-	-	-	-	-	-
PA4199	853.667	2159.33	66.5733	175.37	1.39739	7.55e-10	1.06e-08	yes	mmgC	acyl-CoA dehydrogenase [Pseudomonas aeruginosa PAO1] [Pseudomonas aeruginosa]	-	-	-	-	-	GO:0097159//organic cyclic compound binding;GO:0003824//catalytic activity;GO:1901363//heterocyclic compound binding;GO:0016491//oxidoreductase activity;GO:0000166//nucleotide binding;GO:1901265//nucleoside phosphate binding;GO:0036094//small molecule binding;GO:0005488//binding	GO:0008152//metabolic process;GO:0044710//single-organism metabolic process;GO:0044699//single-organism process
PA4200	93.6667	203.667	15.1867	34.2433	1.17302	0.00440681	0.0196835	yes	ytnP	beta-lactamase [Pseudomonas aeruginosa RP73] [Pseudomonas aeruginosa]	-	-	-	-	-	-	-
PA4205	5566	2474.33	1691.9	808.553	-1.06523	8.29e-09	1.04e-07	yes	-	DoxX family protein [Pseudomonas sp. HMSC058B07]	-	-	-	-	-	-	-
PA4206	5568	2222.33	684.62	291.09	-1.23384	4.17e-10	5.95e-09	yes	mdtA	resistance-nodulation-cell division (RND) efflux membrane fusion protein [Pseudomonas aeruginosa PAO1] [Pseudomonas aeruginosa]	-	-	-	-	-	-	GO:0044763//single-organism cellular process;GO:0044699//single-organism process;GO:0009987//cellular process
PA4209	1672	10499	229.207	1507.19	2.71714	7.89e-37	3.81e-35	yes	sfmM3	phenazine-specific methyltransferase [Pseudomonas aeruginosa PAO1] [Pseudomonas aeruginosa]	-	-	-	-	-	GO:0003824//catalytic activity;GO:0016741//transferase activity, transferring one-carbon groups;GO:0008168//methyltransferase activity;GO:0016740//transferase activity	GO:0008152//metabolic process
PA4216	8942.21	3996.86	1884.12	884.923	-1.09027	2.52e-07	2.6e-06	yes	phzD	pyridoxamine 5'-phosphate oxidase [Pseudomonas aeruginosa PAO1] [Pseudomonas aeruginosa]	-	-	-	-	-	-	-
PA4218	817.333	207	89.9467	24.3067	-1.88772	4.23e-14	8.09e-13	yes	YBR220C	MFS transporter, partial [Pseudomonas aeruginosa]	-	-	-	-	-	-	GO:0044699//single-organism process;GO:0009987//cellular process;GO:0044763//single-organism cellular process
PA4219	220.667	64.3333	20.28	6.14333	-1.72296	2.24e-05	0.000167496	yes	PA4219	pepSY-associated TM helix family protein [Pseudomonas aeruginosa PAO581] [Pseudomonas aeruginosa]	-	-	-	-	-	-	-
PA4221	11380	3115.67	717.773	209.207	-1.7786	4.32e-23	1.3e-21	yes	fptA	Fe(III)-pyochelin outer membrane receptor [Pseudomonas aeruginosa PAO1] [Pseudomonas aeruginosa]	-	-	-	-	GO:0031224//intrinsic component of membrane;GO:0016020//membrane;GO:0044425//membrane part;GO:0019867//outer membrane	GO:0043169//cation binding;GO:0005488//binding;GO:0043167//ion binding;GO:0046914//transition metal ion binding;GO:0046872//metal ion binding	GO:0065007//biological regulation;GO:0015688//iron chelate transport;GO:0055065//metal ion homeostasis;GO:0051179//localization;GO:0050801//ion homeostasis;GO:0098771//inorganic ion homeostasis;GO:1901678//iron coordination entity transport;GO:0044699//single-organism process;GO:0006810//transport;GO:0065008//regulation of biological quality;GO:0044765//single-organism transport;GO:0051234//estab…
PA4222	566.667	107.667	44.3433	8.95	-2.30876	1.76e-14	3.44e-13	yes	irtB	ABC transporter ATP-binding protein [Pseudomonas aeruginosa]	-	-	-	-	-	-	-
PA4223	876.333	268	70.0767	22.86	-1.61611	6.36e-12	1.03e-10	yes	msbA	ABC transporter ATP-binding protein [Pseudomonas aeruginosa]	Environmental Information Processing	Membrane transport	ko02010//ABC transporters	K06148	-	-	-
PA4224	1115.67	261.333	143.827	36.2333	-1.98894	2.44e-16	5.39e-15	yes	-	pyochelin biosynthetic protein PchG [Pseudomonas aeruginosa PAO1] [Pseudomonas aeruginosa]	Metabolism	Metabolism of terpenoids and polyketides	ko01053//Biosynthesis of siderophore group nonribosomal peptides	K12241	-	-	GO:0044699//single-organism process;GO:0008152//metabolic process;GO:0044710//single-organism metabolic process
PA4225	13519.7	3357.67	340.447	89.2633	-1.93129	7.09e-26	2.39e-24	yes	irp2	pyochelin synthetase [Pseudomonas aeruginosa]	Metabolism	Metabolism of terpenoids and polyketides	ko01053//Biosynthesis of siderophore group nonribosomal peptides	K12240	-	-	-
PA4226	7366	2037.67	235.06	68.2267	-1.78462	1.41e-20	3.81e-19	yes	irp2	dihydroaeruginoic acid synthetase [Pseudomonas aeruginosa PAO1] [Pseudomonas aeruginosa]	Metabolism	Metabolism of terpenoids and polyketides	ko01053//Biosynthesis of siderophore group nonribosomal peptides	K12239	-	-	-
PA4228	5508.67	2247.33	458.73	197.427	-1.21633	3.02e-11	4.65e-10	yes	dhbE	pyochelin biosynthesis protein PchD [Pseudomonas aeruginosa PAO1] [Pseudomonas aeruginosa]	Metabolism	Metabolism of terpenoids and polyketides	ko01053//Biosynthesis of siderophore group nonribosomal peptides	K12238	-	-	-
PA4229	703.333	155	125.887	29.5833	-2.08927	7.79e-15	1.56e-13	yes	-	pyochelin biosynthetic protein PchC [Pseudomonas aeruginosa PAO1] [Pseudomonas aeruginosa]	-	-	-	-	-	GO:0003824//catalytic activity;GO:0016787//hydrolase activity	GO:0018130//heterocycle biosynthetic process;GO:0009987//cellular process;GO:0044237//cellular metabolic process;GO:0008152//metabolic process;GO:0044249//cellular biosynthetic process;GO:0046483//heterocycle metabolic process;GO:0009058//biosynthetic process
PA4230	671.667	173.333	295.807	82.7367	-1.83806	3.04e-11	4.66e-10	yes	pchB	pchB [Pseudomonas aeruginosa PAO1] [Pseudomonas aeruginosa]	Metabolism	Global and Overview;Metabolism of terpenoids and polyketides	ko01110//Biosynthesis of secondary metabolites;ko01130//Biosynthesis of antibiotics;ko01053//Biosynthesis of siderophore group nonribosomal peptides	K04782	-	GO:0016853//isomerase activity;GO:0016829//lyase activity;GO:0016866//intramolecular transferase activity;GO:0003824//catalytic activity	GO:0044281//small molecule metabolic process;GO:0044763//single-organism cellular process;GO:0009696//salicylic acid metabolic process;GO:0043648//dicarboxylic acid metabolic process;GO:0006725//cellular aromatic compound metabolic process;GO:1901615//organic hydroxy compound metabolic process;GO:0044699//single-organism process;GO:0043436//oxoacid metabolic process;GO:0032787//monocarboxylic aci…
PA4231	4785.33	1357.67	458.523	137.667	-1.73582	6.01e-20	1.57e-18	yes	pchA	salicylate biosynthesis isochorismate synthase [Pseudomonas aeruginosa PAO1] [Pseudomonas aeruginosa]	Metabolism	Metabolism of cofactors and vitamins;Metabolism of terpenoids and polyketides;Global and Overview	ko01100//Metabolic pathways;ko01110//Biosynthesis of secondary metabolites;ko01130//Biosynthesis of antibiotics;ko00130//Ubiquinone and other terpenoid-quinone biosynthesis;ko01053//Biosynthesis of siderophore group nonribosomal peptides	K01851	-	GO:0003824//catalytic activity;GO:0016866//intramolecular transferase activity;GO:0016853//isomerase activity;GO:0050486//intramolecular transferase activity, transferring hydroxy groups	GO:0044699//single-organism process;GO:0006082//organic acid metabolic process;GO:0008152//metabolic process;GO:0044249//cellular biosynthetic process;GO:0046483//heterocycle metabolic process;GO:1901615//organic hydroxy compound metabolic process;GO:0043436//oxoacid metabolic process;GO:0009987//cellular process;GO:0044237//cellular metabolic process;GO:0044763//single-organism cellular process;…
PA4238	9137.67	3864	1260.86	563.773	-1.16122	1.97e-07	2.09e-06	yes	rpoA	DNA-directed RNA polymerase subunit alpha [Pseudomonas aeruginosa PAO1] [Pseudomonas aeruginosa]	Genetic Information Processing;Metabolism	Global and Overview;Nucleotide metabolism;Transcription	ko01100//Metabolic pathways;ko00230//Purine metabolism;ko00240//Pyrimidine metabolism;ko03020//RNA polymerase	K03040	-	GO:0034062//RNA polymerase activity;GO:0003824//catalytic activity;GO:0005488//binding;GO:0016779//nucleotidyltransferase activity;GO:0016740//transferase activity;GO:0016772//transferase activity, transferring phosphorus-containing groups;GO:0005515//protein binding	GO:0044260//cellular macromolecule metabolic process;GO:0071704//organic substance metabolic process;GO:0043170//macromolecule metabolic process;GO:0008152//metabolic process;GO:0034645//cellular macromolecule biosynthetic process;GO:0009058//biosynthetic process;GO:1901576//organic substance biosynthetic process;GO:0044249//cellular biosynthetic process;GO:0044237//cellular metabolic process;GO:…
PA0429	2460.33	815	311.093	110.75	-1.49004	4.66e-13	8.35e-12	yes	-	MULTISPECIES: hypothetical protein [Pseudomonas]	-	-	-	-	-	-	-
PA0430	925.333	428.667	145.43	71.48	-1.02471	3.69e-06	3.26e-05	yes	metF	methylenetetrahydrofolate reductase [NAD(P)H] [Pseudomonas aeruginosa]	Metabolism	Metabolism of cofactors and vitamins;Global and Overview	ko01100//Metabolic pathways;ko01120//Microbial metabolism in diverse environments;ko01200//Carbon metabolism;ko00670//One carbon pool by folate	K00297	-	-	-
PA4258	1164.33	491.667	459.53	220.52	-1.05925	0.00503346	0.0221792	yes	rplV	50S ribosomal protein L22 [Pseudomonas protegens CHA0] [Pseudomonas protegens]	Genetic Information Processing	Translation	ko03010//Ribosome	K02890	GO:0043226//organelle;GO:0044446//intracellular organelle part;GO:0005840//ribosome;GO:0043228//non-membrane-bounded organelle;GO:0005737//cytoplasm;GO:0044464//cell part;GO:0043229//intracellular organelle;GO:0044422//organelle part;GO:1990904//ribonucleoprotein complex;GO:0044424//intracellular part;GO:0005622//intracellular;GO:0044391//ribosomal subunit;GO:0044444//cytoplasmic part;GO:0030529/…	GO:1901363//heterocyclic compound binding;GO:0003676//nucleic acid binding;GO:0003723//RNA binding;GO:0005488//binding;GO:0097159//organic cyclic compound binding;GO:0005198//structural molecule activity	GO:0043170//macromolecule metabolic process;GO:0010467//gene expression;GO:0008152//metabolic process;GO:0071704//organic substance metabolic process
PA0431	1956.67	798.333	471.247	206.16	-1.19272	1.51e-05	0.000117532	yes	spoT	HD domain protein [Pseudomonas aeruginosa PAO581] [Pseudomonas aeruginosa]	-	-	-	-	-	-	-
PA4277	18776.3	45297.3	2177.22	5495.12	1.33567	5.44e-09	6.96e-08	yes	tufA	translation elongation factor Tu [Pseudomonas aeruginosa PA7] [Pseudomonas aeruginosa]	-	-	-	-	GO:0005623//cell;GO:0005622//intracellular;GO:0044464//cell part;GO:0044424//intracellular part	GO:0001883//purine nucleoside binding;GO:0032550//purine ribonucleoside binding;GO:0003723//RNA binding;GO:0001882//nucleoside binding;GO:0097159//organic cyclic compound binding;GO:0017111//nucleoside-triphosphatase activity;GO:0036094//small molecule binding;GO:0005488//binding;GO:0016462//pyrophosphatase activity;GO:0003676//nucleic acid binding;GO:0003824//catalytic activity;GO:0008135//trans…	GO:1901576//organic substance biosynthetic process;GO:0044249//cellular biosynthetic process;GO:0043170//macromolecule metabolic process;GO:0009987//cellular process;GO:0008152//metabolic process;GO:0034645//cellular macromolecule biosynthetic process;GO:0009059//macromolecule biosynthetic process;GO:0044237//cellular metabolic process;GO:0009058//biosynthetic process;GO:0044260//cellular macromo…
PA4283	572	219	34.96	14.6067	-1.25908	0.000642504	0.00374311	yes	recD	exodeoxyribonuclease V subunit alpha [Pseudomonas aeruginosa]	Genetic Information Processing	Replication and repair	ko03440//Homologous recombination	K03581	-	-	-
PA4286	78.3333	184.667	15.56	39.4533	1.34231	0.00156768	0.0082344	yes	lipL	lipoate--protein ligase [Pseudomonas aeruginosa]	-	-	-	-	-	-	-
PA4290	65.3333	297	5.51	26.8133	2.28283	2.25e-09	2.96e-08	yes	dcrA	chemotaxis transducer [Pseudomonas aeruginosa PAO1] [Pseudomonas aeruginosa]	Environmental Information Processing;Cellular Processes	Cell motility;Signal transduction	ko02020//Two-component system;ko02030//Bacterial chemotaxis	K03406	-	-	GO:0050794//regulation of cellular process;GO:0065007//biological regulation;GO:0050789//regulation of biological process
PA4296	2669	796.667	435.387	140.28	-1.63399	6.61e-16	1.41e-14	yes	algB	two-component response regulator, PprB [Pseudomonas aeruginosa PAO579] [Pseudomonas aeruginosa]	-	-	-	-	-	GO:0000975//regulatory region DNA binding;GO:0097159//organic cyclic compound binding;GO:0005488//binding;GO:0001067//regulatory region nucleic acid binding;GO:0004871//signal transducer activity;GO:1901363//heterocyclic compound binding;GO:0003676//nucleic acid binding;GO:0001071//nucleic acid binding transcription factor activity;GO:0003677//DNA binding	GO:0023052//signaling;GO:0043900//regulation of multi-organism process;GO:0044699//single-organism process;GO:0043170//macromolecule metabolic process;GO:0050789//regulation of biological process;GO:0051716//cellular response to stimulus;GO:0044700//single organism signaling;GO:0044237//cellular metabolic process;GO:0007154//cell communication;GO:0010468//regulation of gene expression;GO:0050896/…
PA4297	131	44	10.9333	3.74667	-1.54505	0.001657	0.00859256	yes	-	TadG [Pseudomonas aeruginosa PAO1] [Pseudomonas aeruginosa]	-	-	-	-	-	-	-
PA4298	31.6667	1	14.5367	0.486667	-4.90062	0.00071084	0.00408127	yes	-	Protein of uncharacterised function (DUF3613) [Pseudomonas aeruginosa]	-	-	-	-	-	-	-
PA4299	336.667	37.6667	61.9967	7.47667	-3.05172	3.48e-15	7.04e-14	yes	PA4299	type II secretion system protein TadD [Pseudomonas aeruginosa PAO1] [Pseudomonas aeruginosa]	-	-	-	-	-	-	-
PA4300	64.6667	15.3333	9.79333	2.40333	-2.02676	0.0104641	0.0406554	yes	-	type II secretion system protein TadC [Pseudomonas aeruginosa PAO1] [Pseudomonas aeruginosa]	-	-	-	-	-	-	-
PA4302	458.667	46.3333	49.6467	5.24333	-3.24314	8.83e-22	2.51e-20	yes	trbB	ATPase TadA [Pseudomonas aeruginosa PAO1] [Pseudomonas aeruginosa]	-	-	-	-	-	GO:0043169//cation binding;GO:0043167//ion binding;GO:0004000//adenosine deaminase activity;GO:0019239//deaminase activity;GO:0046914//transition metal ion binding;GO:0005488//binding;GO:0016787//hydrolase activity;GO:0016814//hydrolase activity, acting on carbon-nitrogen (but not peptide) bonds, in cyclic amidines;GO:0003824//catalytic activity;GO:0016810//hydrolase activity, acting on carbon-ni…	GO:0034660//ncRNA metabolic process;GO:0090304//nucleic acid metabolic process;GO:0051179//localization;GO:0043412//macromolecule modification;GO:0006396//RNA processing;GO:1901360//organic cyclic compound metabolic process;GO:0006807//nitrogen compound metabolic process;GO:0071704//organic substance metabolic process;GO:0016070//RNA metabolic process;GO:0006725//cellular aromatic compound metabo…
PA4303	375	41.6667	43.4067	5.15333	-3.07434	7.68e-17	1.74e-15	yes	-	TadZ [Pseudomonas aeruginosa PAO1] [Pseudomonas aeruginosa]	-	-	-	-	-	-	-
PA4304	462.333	75	50.09	8.75	-2.51717	4.28e-16	9.18e-15	yes	exeD	type II/III secretion system protein [Pseudomonas aeruginosa]	-	-	-	-	-	-	-
PA4305	189	57.3333	27.08	8.89667	-1.60589	0.00989613	0.0388018	yes	-	RcpC [Pseudomonas aeruginosa PAO1] [Pseudomonas aeruginosa]	-	-	-	-	-	-	-
PA4306	473.667	20.6667	302.823	13.9067	-4.44463	1.63e-14	3.18e-13	yes	-	type IVb pilin Flp [Pseudomonas aeruginosa]	-	-	-	-	-	-	-
PA4309	1071.59	2499.47	76.8367	191.537	1.31775	1.09e-11	1.74e-10	yes	pctA	methyl-accepting chemotaxis protein PctA [Pseudomonas aeruginosa]	Environmental Information Processing;Cellular Processes	Cell motility;Signal transduction	ko02020//Two-component system;ko02030//Bacterial chemotaxis	K03406	-	-	-
PA4317	634	140.667	115.343	27.4233	-2.07246	9.99e-12	1.6e-10	yes	-	probable proline and glycine rich transmembrane protein [Pseudomonas aeruginosa 18A] [Pseudomonas aeruginosa]	-	-	-	-	-	-	-
PA4322	232	102.333	31.7833	14.76	-1.10658	0.00122146	0.00655222	yes	moxR	AAA family ATPase [Pseudomonas aeruginosa]	-	-	-	-	-	-	-
PA4323	71.6667	16	7	1.74667	-2.00275	0.012186	0.0461819	yes	-	DUF58 domain-containing protein [Pseudomonas aeruginosa]	-	-	-	-	-	-	-
PA4325	124.667	410	40.4967	142.513	1.81522	1.47e-06	1.37e-05	yes	-	DUF4124 domain-containing protein [Pseudomonas aeruginosa]	-	-	-	-	-	-	-
PA4331	125.667	32.3333	18.8133	5.12667	-1.87566	0.000460917	0.00276949	yes	ndoR	probable ferredoxin reductase [Pseudomonas aeruginosa PAO1] [Pseudomonas aeruginosa]	-	-	-	-	-	GO:0051540//metal cluster binding;GO:0043169//cation binding;GO:0051536//iron-sulfur cluster binding;GO:0005488//binding;GO:0003824//catalytic activity;GO:0043167//ion binding	GO:0008152//metabolic process;GO:0044699//single-organism process;GO:0044710//single-organism metabolic process
PA4332	623.333	127.333	76.0433	16.4667	-2.20727	3.56e-16	7.7e-15	yes	ydaM	FOG: GGDEF domain [Pseudomonas aeruginosa 18A] [Pseudomonas aeruginosa]	-	-	-	-	-	-	-
PA4337	43.3333	141.333	10.0033	33.3033	1.73519	0.00159678	0.00836352	yes	-	DUF2846 domain-containing protein, partial [Pseudomonas aeruginosa]	-	-	-	-	-	-	-
PA4341	30.6667	118.667	5.36667	22.0033	2.03562	0.000413138	0.00251507	yes	yagI	transcriptional regulator [Pseudomonas aeruginosa]	-	-	-	-	-	-	-
PA4344	89.3333	188	9.97333	22.6367	1.18251	0.0026779	0.0128548	yes	hipO	hydrolase [Pseudomonas aeruginosa PAO1] [Pseudomonas aeruginosa]	Metabolism	Amino acid metabolism	ko00360//Phenylalanine metabolism	K01451	-	GO:0003824//catalytic activity	-
PA4345	144.667	280.667	33.1333	69.2467	1.06346	0.000931707	0.00520961	yes	-	yceI-like domain protein [Pseudomonas aeruginosa c7447m] [Pseudomonas aeruginosa]	-	-	-	-	-	-	-
PA4356	150.667	413	20.2633	56.87	1.4888	0.00110559	0.00599437	yes	nemA	xenobiotic reductase [Pseudomonas aeruginosa PAO1] [Pseudomonas aeruginosa]	-	-	-	-	-	GO:0005488//binding;GO:0097159//organic cyclic compound binding;GO:1901265//nucleoside phosphate binding;GO:1901363//heterocyclic compound binding;GO:0036094//small molecule binding;GO:0000166//nucleotide binding;GO:0032553//ribonucleotide binding;GO:0097367//carbohydrate derivative binding;GO:0003824//catalytic activity	GO:0044710//single-organism metabolic process;GO:0044699//single-organism process;GO:0008152//metabolic process
PA4358	815.333	1605.67	48.0767	101.327	1.07561	8.76e-08	9.69e-07	yes	feoB	ferrous iron transporter B [Pseudomonas aeruginosa PAO1] [Pseudomonas aeruginosa]	-	-	-	-	GO:0031224//intrinsic component of membrane;GO:0016020//membrane;GO:0044425//membrane part	GO:0097367//carbohydrate derivative binding;GO:0015075//ion transmembrane transporter activity;GO:0022892//substrate-specific transporter activity;GO:0046915//transition metal ion transmembrane transporter activity;GO:0001883//purine nucleoside binding;GO:0005215//transporter activity;GO:0022890//inorganic cation transmembrane transporter activity;GO:0022891//substrate-specific transmembrane tran…	GO:1902578//single-organism localization;GO:0051179//localization;GO:0030001//metal ion transport;GO:0006811//ion transport;GO:0006826//iron ion transport;GO:0006810//transport;GO:0051234//establishment of localization;GO:0006812//cation transport;GO:0044765//single-organism transport;GO:0000041//transition metal ion transport;GO:0044699//single-organism process
PA4359	139.333	279.667	82.5367	176.003	1.0925	0.000568732	0.00333432	yes	feoA	ferrous iron transporter A [Pseudomonas aeruginosa PAO1] [Pseudomonas aeruginosa]	-	-	-	-	-	-	-
PA4364	1.66667	55.3333	0.67	19.93	4.89464	3e-05	0.000220833	yes	-	ACT domain protein [Pseudomonas aeruginosa PAO581] [Pseudomonas aeruginosa]	-	-	-	-	-	-	-
PA4365	2.66667	50.3333	0.623333	12.1533	4.2852	4.47e-05	0.000322975	yes	argO	transporter [Pseudomonas aeruginosa PAO1] [Pseudomonas aeruginosa]	-	-	-	-	GO:0016020//membrane;GO:0044425//membrane part;GO:0031224//intrinsic component of membrane	-	GO:0044699//single-organism process;GO:0006820//anion transport;GO:0015711//organic anion transport;GO:0046942//carboxylic acid transport;GO:0071702//organic substance transport;GO:0006811//ion transport;GO:0051179//localization;GO:0015849//organic acid transport;GO:1902578//single-organism localization;GO:0006810//transport;GO:0051234//establishment of localization;GO:0044765//single-organism tr…
PA4367	720	287.333	46.9467	20.2167	-1.21548	4.52e-06	3.95e-05	yes	PA1727	diguanylate cyclase domain protein [Pseudomonas sp. HMSC05H02]	-	-	-	-	-	-	-
PA4370	10259.7	19273	1028.5	2072.97	1.01116	1.34e-05	0.000105995	yes	-	insulin-cleaving metalloproteinase outer membrane protein [Pseudomonas aeruginosa PAO1] [Pseudomonas aeruginosa]	-	-	-	-	-	-	-
PA4375	282.333	104.667	12.7167	5.01	-1.34384	5.46e-05	0.00038818	yes	HI_0895	multidrug efflux protein [Pseudomonas aeruginosa]	-	-	-	-	-	-	GO:0009987//cellular process;GO:0044763//single-organism cellular process;GO:0051234//establishment of localization;GO:0044699//single-organism process;GO:0051179//localization
PA4377	444.667	1635.67	249.477	982.847	1.97806	5.94e-08	6.72e-07	yes	-	Uncharacterised protein [Streptococcus pneumoniae]	-	-	-	-	-	-	-
PA4381	177.333	338.333	35.15	72.0033	1.03454	0.000414707	0.00252185	yes	czcR	two-component response regulator [Pseudomonas aeruginosa PAO1] [Pseudomonas aeruginosa]	-	-	-	-	-	GO:1901363//heterocyclic compound binding;GO:0003676//nucleic acid binding;GO:0097159//organic cyclic compound binding;GO:0005488//binding	GO:0009058//biosynthetic process;GO:0043170//macromolecule metabolic process;GO:0065007//biological regulation;GO:0009059//macromolecule biosynthetic process;GO:0044260//cellular macromolecule metabolic process;GO:0060255//regulation of macromolecule metabolic process;GO:0008152//metabolic process;GO:0044249//cellular biosynthetic process;GO:1901576//organic substance biosynthetic process;GO:0044…
PA4387	493.667	209.667	144.41	67.0733	-1.10636	0.000123457	0.000819893	yes	ytzA	phage exclusion suppressor FxsA [Pseudomonas aeruginosa PAO1] [Pseudomonas aeruginosa]	-	-	-	-	-	-	-
PA4396	81	286.333	10.0833	37.19	1.88294	3.23e-08	3.81e-07	yes	cheY	response regulator [Pseudomonas aeruginosa]	-	-	-	-	-	-	-
PA4412	176	346	23.1633	46.82	1.01528	0.00945988	0.0374884	yes	murG	UDP-N-acetylglucosamine-N-acetylmuramyl-(pentapeptide) pyrophosphoryl-undecaprenol N-acetylglucosamine transferase [Pseudomonas aeruginosa MH38] [Pseudomonas aeruginosa]	Metabolism	Glycan biosynthesis and metabolism;Global and Overview	ko01100//Metabolic pathways;ko00550//Peptidoglycan biosynthesis	K02563	-	GO:0016757//transferase activity, transferring glycosyl groups;GO:0008375//acetylglucosaminyltransferase activity;GO:0008194//UDP-glycosyltransferase activity;GO:0016740//transferase activity;GO:0003824//catalytic activity;GO:0016758//transferase activity, transferring hexosyl groups;GO:0005488//binding	GO:0071704//organic substance metabolic process;GO:1901564//organonitrogen compound metabolic process;GO:0006807//nitrogen compound metabolic process;GO:0050789//regulation of biological process;GO:0050793//regulation of developmental process;GO:1901135//carbohydrate derivative metabolic process;GO:0030203//glycosaminoglycan metabolic process;GO:0044249//cellular biosynthetic process;GO:0006022//…
PA0044	154.333	5022	15.1467	528.803	5.12566	4.95e-96	9.16e-94	yes	aexT	exoenzyme T [Pseudomonas aeruginosa PAO1] [Pseudomonas aeruginosa]	-	-	-	-	-	-	GO:0043087//regulation of GTPase activity;GO:0051704//multi-organism process;GO:0051336//regulation of hydrolase activity;GO:0050789//regulation of biological process;GO:0019222//regulation of metabolic process;GO:0065007//biological regulation;GO:0050790//regulation of catalytic activity;GO:0065009//regulation of molecular function
PA4418	463	924.667	36.7967	77.39	1.07257	1e-05	8.15e-05	yes	ftsI	penicillin-binding protein 3 [Pseudomonas aeruginosa PAO1] [Pseudomonas aeruginosa]	Metabolism	Glycan biosynthesis and metabolism	ko00550//Peptidoglycan biosynthesis	K03587	-	-	-
PA4421	261.333	735	78.3033	236.49	1.59463	1.88e-08	2.3e-07	yes	mraZ	cell division protein MraZ [Pseudomonas aeruginosa PAO1] [Pseudomonas aeruginosa]	-	-	-	-	-	-	-
PA4427	86	280	28.8733	99.8833	1.79051	0.000212359	0.00135209	yes	sspB	stringent starvation protein B [Pseudomonas aeruginosa PA7] [Pseudomonas aeruginosa]	-	-	-	-	-	-	-
PA4428	156	373.667	34.8933	88.5133	1.34294	1.4e-05	0.000110815	yes	sspA	stringent starvation protein A [Pseudomonas aeruginosa PAO1] [Pseudomonas aeruginosa]	-	-	-	-	-	-	-
PA0449	918	1798	233.023	479.623	1.04143	9.76e-08	1.07e-06	yes	-	acyl-CoA thioesterase [Pseudomonas aeruginosa]	-	-	-	-	-	-	-
PA4442	2335.33	737.667	168.293	57.0467	-1.56076	2.44e-13	4.5e-12	yes	cysNC	bifunctional sulfate adenylyltransferase subunit 1/adenylylsulfate kinase [Pseudomonas aeruginosa PAO1] [Pseudomonas aeruginosa]	Metabolism	Metabolism of other amino acids;Biosynthesis of other secondary metabolites;Nucleotide metabolism;Global and Overview;Energy metabolism	ko01100//Metabolic pathways;ko01120//Microbial metabolism in diverse environments;ko01130//Biosynthesis of antibiotics;ko00230//Purine metabolism;ko00920//Sulfur metabolism;ko00261//Monobactam biosynthesis;ko00450//Selenocompound metabolism	K00955	-	-	-
PA4443	816	278	120.287	44.2533	-1.44262	3.28e-09	4.27e-08	yes	cysD	sulfate adenylyltransferase subunit 2 [Pseudomonas aeruginosa PAO1] [Pseudomonas aeruginosa]	Metabolism	Global and Overview;Energy metabolism;Nucleotide metabolism;Metabolism of other amino acids;Biosynthesis of other secondary metabolites	ko01100//Metabolic pathways;ko01120//Microbial metabolism in diverse environments;ko01130//Biosynthesis of antibiotics;ko00230//Purine metabolism;ko00920//Sulfur metabolism;ko00261//Monobactam biosynthesis;ko00450//Selenocompound metabolism	K00957	-	GO:0032550//purine ribonucleoside binding;GO:0097367//carbohydrate derivative binding;GO:0001883//purine nucleoside binding;GO:0016779//nucleotidyltransferase activity;GO:0016772//transferase activity, transferring phosphorus-containing groups;GO:1901363//heterocyclic compound binding;GO:0004779//sulfate adenylyltransferase activity;GO:0097159//organic cyclic compound binding;GO:0036094//small mo…	GO:0044237//cellular metabolic process;GO:0009058//biosynthetic process;GO:0009987//cellular process;GO:0006790//sulfur compound metabolic process;GO:0044249//cellular biosynthetic process;GO:0044272//sulfur compound biosynthetic process;GO:0008152//metabolic process
PA4465	1476.67	589.333	231.503	98.8733	-1.22738	5.25e-08	6.02e-07	yes	PA14_57970	RNase adaptor protein RapZ [Pseudomonas aeruginosa]	-	-	-	-	-	-	-
PA4468	231	707	53.21	168.807	1.6656	2.14e-06	1.95e-05	yes	sodA	superoxide dismutase [Pseudomonas aeruginosa PAO1] [Pseudomonas aeruginosa]	-	-	-	-	-	-	-
PA4469	258.333	759.333	78.6267	243.863	1.63298	1.84e-11	2.89e-10	yes	-	FOG: TPR repeat [Pseudomonas aeruginosa 18A] [Pseudomonas aeruginosa]	-	-	-	-	-	-	-
PA4481	256.667	658	34.0533	91.88	1.43195	7.12e-08	7.99e-07	yes	mreB	rod shape-determining protein MreB [Pseudomonas aeruginosa PAO1] [Pseudomonas aeruginosa]	-	-	-	-	-	-	-
PA4487	533.333	18	92.7033	3.33	-4.79903	2.63e-28	9.62e-27	yes	yfaP	signal peptide protein [Pseudomonas aeruginosa RP73] [Pseudomonas aeruginosa]	-	-	-	-	-	-	-
PA4488	476	54	38.82	4.79667	-3.0167	3.37e-16	7.34e-15	yes	yfaQ	stage II sporulation family protein [Pseudomonas aeruginosa PAO581] [Pseudomonas aeruginosa]	-	-	-	-	-	-	-
PA4489	5865.33	194.333	176.863	6.24667	-4.8234	2.19e-104	4.5e-102	yes	PA4489	UPF0192 protein [Pseudomonas sp. P179]	-	-	-	-	-	-	-
PA4490	1192.67	45.6667	254.903	10.1233	-4.65419	6.14e-55	4.67e-53	yes	PA4490	Protein of uncharacterised function (DUF1175) [Pseudomonas aeruginosa]	-	-	-	-	-	-	-
PA4491	5575.33	383.333	431.99	31.4767	-3.77864	1.08e-75	1.31e-73	yes	yfaA	DUF2138 domain-containing protein [Pseudomonas aeruginosa]	-	-	-	-	-	-	-
PA4492	1093	188.333	184.393	34.1433	-2.43311	5.02e-23	1.5e-21	yes	yfaP	signal peptide protein [Pseudomonas aeruginosa RP73] [Pseudomonas aeruginosa]	-	-	-	-	-	-	-
PA4495	7336.67	2785	1410.64	567.473	-1.31372	3.76e-13	6.78e-12	yes	-	probable periplasmic protein NMA1059 [Pseudomonas aeruginosa 18A] [Pseudomonas aeruginosa]	-	-	-	-	-	-	-
PA4496	2486.67	6709.33	209.953	600.8	1.51682	9.81e-17	2.2e-15	yes	dppA	ABC transporter [Pseudomonas aeruginosa PAO1] [Pseudomonas aeruginosa]	Cellular Processes;Environmental Information Processing	Cell motility;Membrane transport	ko02010//ABC transporters;ko02030//Bacterial chemotaxis	K12368	-	-	-
PA4500	375	1127.67	31.4633	101.027	1.68299	1.78e-12	3.05e-11	yes	dppA	ABC transporter [Pseudomonas aeruginosa PAO1] [Pseudomonas aeruginosa]	Cellular Processes;Environmental Information Processing	Cell motility;Membrane transport	ko02010//ABC transporters;ko02030//Bacterial chemotaxis	K12368	-	-	-
PA0045	569.667	62.3333	113.53	12.7067	-3.15942	3.93e-21	1.08e-19	yes	-	curli production assembly protein CsgG [Pseudomonas aeruginosa]	-	-	-	-	-	-	-
PA4515	601.667	1318.67	119.36	278.247	1.22104	2.83e-08	3.36e-07	yes	piuC	PKHD-type hydroxylase piuC [Pseudomonas aeruginosa BL18] [Pseudomonas aeruginosa]	-	-	-	-	-	GO:0003824//catalytic activity;GO:0016491//oxidoreductase activity;GO:0043167//ion binding;GO:0036094//small molecule binding;GO:0016705//oxidoreductase activity, acting on paired donors, with incorporation or reduction of molecular oxygen;GO:0043169//cation binding;GO:0019842//vitamin binding;GO:0005488//binding	GO:0044699//single-organism process;GO:0044710//single-organism metabolic process;GO:0008152//metabolic process
PA4516	146.667	267.667	24.27	48.9467	1.01204	0.0054031	0.0235648	yes	HRD3	sel1 repeat family protein [Pseudomonas aeruginosa PAO581] [Pseudomonas aeruginosa]	-	-	-	-	-	-	-
PA4518	188.667	46.6667	59.9933	15.5533	-1.94758	3.49e-05	0.000253641	yes	-	glyoxalase [Pseudomonas aeruginosa RP73] [Pseudomonas aeruginosa]	-	-	-	-	-	-	-
PA4523	1377.67	3749.33	83.5767	243.487	1.54267	3.35e-15	6.81e-14	yes	-	thymidine phosphorylase [Pseudomonas aeruginosa M10] [Pseudomonas aeruginosa]	-	-	-	-	-	-	-
PA4524	83.3333	204.333	13.3667	34.9967	1.38858	0.000139833	0.00091876	yes	nadC	nicotinate-nucleotide pyrophosphorylase [Pseudomonas aeruginosa PAO1] [Pseudomonas aeruginosa]	Metabolism	Global and Overview;Metabolism of cofactors and vitamins	ko01100//Metabolic pathways;ko00760//Nicotinate and nicotinamide metabolism	K00767	-	GO:0003824//catalytic activity;GO:0016757//transferase activity, transferring glycosyl groups;GO:0016740//transferase activity;GO:0016763//transferase activity, transferring pentosyl groups	GO:0055086//nucleobase-containing small molecule metabolic process;GO:0009117//nucleotide metabolic process;GO:0044763//single-organism cellular process;GO:0009108//coenzyme biosynthetic process;GO:0044249//cellular biosynthetic process;GO:0006796//phosphate-containing compound metabolic process;GO:0006732//coenzyme metabolic process;GO:0006807//nitrogen compound metabolic process;GO:0090407//org…
PA4532	171.667	50.3333	34.55	10.5167	-1.71601	0.000259252	0.00162274	yes	-	membrane protein [Pseudomonas aeruginosa WC55] [Pseudomonas aeruginosa]	-	-	-	-	-	-	-
PA0459	5554.33	10959.7	296.587	621.743	1.06787	1.45e-09	1.94e-08	yes	clpB	chaperone protein ClpB [Pseudomonas aeruginosa]	-	-	-	-	-	-	-
PA4550	551	4749.33	141.587	1367.83	3.27214	6.78e-13	1.21e-11	yes	epsG	type 4 fimbrial biogenesis protein FimU [Pseudomonas aeruginosa PAO1] [Pseudomonas aeruginosa]	-	-	-	-	GO:0043234//protein complex;GO:0032991//macromolecular complex	-	GO:0006928//movement of cell or subcellular component;GO:0043711//pilus organization;GO:0040011//locomotion;GO:0044763//single-organism cellular process;GO:0046903//secretion;GO:0044085//cellular component biogenesis;GO:0016043//cellular component organization;GO:0044765//single-organism transport;GO:0030030//cell projection organization;GO:0009987//cellular process;GO:0051234//establishment of l…
PA4551	195.333	1378.33	46.5733	359.873	2.94991	1.76e-20	4.7e-19	yes	-	type 4 fimbrial biogenesis protein PilV [Pseudomonas aeruginosa PAO1] [Pseudomonas aeruginosa]	-	-	-	-	-	-	GO:0044699//single-organism process;GO:0051179//localization;GO:0009987//cellular process;GO:0048870//cell motility;GO:0006928//movement of cell or subcellular component;GO:0009297//pilus assembly;GO:0051674//localization of cell;GO:0016043//cellular component organization;GO:0030030//cell projection organization;GO:0022607//cellular component assembly;GO:0071840//cellular component organization …
PA4552	449	3547	72.3533	624.107	3.10866	7.01e-21	1.9e-19	yes	-	type 4 fimbrial biogenesis protein PilW [Pseudomonas aeruginosa PAO1] [Pseudomonas aeruginosa]	-	-	-	-	-	-	GO:0040011//locomotion;GO:0043711//pilus organization;GO:0044085//cellular component biogenesis;GO:0044763//single-organism cellular process;GO:0016043//cellular component organization;GO:0006928//movement of cell or subcellular component;GO:0048870//cell motility;GO:0051179//localization;GO:0022607//cellular component assembly;GO:0009987//cellular process;GO:0051674//localization of cell;GO:0071…
PA4553	214.333	1233	49.7333	304.68	2.61501	3.26e-29	1.23e-27	yes	-	type 4 fimbrial biogenesis protein PilX [Pseudomonas aeruginosa PAO1] [Pseudomonas aeruginosa]	-	-	-	-	-	-	GO:0040011//locomotion;GO:0051179//localization;GO:0044763//single-organism cellular process;GO:0048870//cell motility;GO:0051674//localization of cell;GO:0009987//cellular process;GO:0044699//single-organism process;GO:0006928//movement of cell or subcellular component
PA4554	1985	9850.33	77.0033	409.213	2.40986	3.12e-33	1.37e-31	yes	pilY1	type IV pilus biogenesis factor PilY1 [Pseudomonas aeruginosa]	-	-	-	-	-	-	-
PA4555	289	868.667	112.76	360.177	1.67545	1.96e-11	3.07e-10	yes	-	type 4 fimbrial biogenesis protein PilY2 [Pseudomonas aeruginosa PAO1] [Pseudomonas aeruginosa]	-	-	-	-	-	-	-
PA4556	806.333	2727	248.65	923.503	1.893	2.68e-07	2.76e-06	yes	pilE	type 4 fimbrial biogenesis protein PilE [Pseudomonas aeruginosa PAO1] [Pseudomonas aeruginosa]	-	-	-	-	-	-	GO:0009297//pilus assembly;GO:0051179//localization;GO:0044085//cellular component biogenesis;GO:0030031//cell projection assembly;GO:0044699//single-organism process;GO:0044763//single-organism cellular process;GO:0051674//localization of cell;GO:0030030//cell projection organization;GO:0016043//cellular component organization;GO:0071840//cellular component organization or biogenesis;GO:0040011/…
PA4567	174.667	759.667	93.8033	433.437	2.20811	5.28e-06	4.53e-05	yes	rpmA	50S ribosomal protein L27 [Pseudomonas aeruginosa PAO1] [Pseudomonas aeruginosa]	Genetic Information Processing	Translation	ko03010//Ribosome	K02899	GO:0044424//intracellular part;GO:1990904//ribonucleoprotein complex;GO:0044464//cell part;GO:0005623//cell;GO:0030529//intracellular ribonucleoprotein complex;GO:0032991//macromolecular complex;GO:0005622//intracellular	-	GO:0043170//macromolecule metabolic process;GO:0010467//gene expression;GO:0071704//organic substance metabolic process;GO:0008152//metabolic process
PA4571	2856	787.333	191.417	55.6167	-1.78313	1.62e-18	3.98e-17	yes	adhB	cytochrome c [Pseudomonas aeruginosa]	-	-	-	-	-	-	-
PA4572	302.667	581.333	67.6467	137.53	1.02366	0.000136761	0.00090071	yes	fklB	peptidyl-prolyl cis-trans isomerase FklB [Pseudomonas aeruginosa PAO1] [Pseudomonas aeruginosa]	-	-	-	-	-	GO:0016859//cis-trans isomerase activity;GO:0016853//isomerase activity;GO:0003824//catalytic activity	GO:0044237//cellular metabolic process;GO:0043170//macromolecule metabolic process;GO:0008152//metabolic process;GO:0019538//protein metabolic process;GO:0044260//cellular macromolecule metabolic process;GO:0044238//primary metabolic process;GO:0044267//cellular protein metabolic process;GO:0009987//cellular process;GO:0071704//organic substance metabolic process
PA4573	20.3333	63.6667	8.99	30.7	1.77185	0.0125139	0.0471199	yes	-	cation transporter [Pseudomonas aeruginosa PA1] [Pseudomonas aeruginosa]	-	-	-	-	-	-	-
PA4577	112.333	220.667	46.4133	101.32	1.12631	0.00361306	0.0166471	yes	aq_250	COG1734: DnaK suppressor protein [Pseudomonas aeruginosa 18A] [Pseudomonas aeruginosa]	-	-	-	-	-	-	-
PA4580	208	66	51.32	17.45	-1.55629	5.35e-05	0.000381066	yes	MIMI_R617	Swarming motility protein YbiA [Pseudomonas aeruginosa]	-	-	-	-	-	-	-
PA4581	55.6667	136.333	4.85667	12.5967	1.375	0.00306845	0.0144618	yes	rtcR	transcriptional regulator RtcR [Pseudomonas aeruginosa PAO1] [Pseudomonas aeruginosa]	-	-	-	-	-	GO:0001883//purine nucleoside binding;GO:0036094//small molecule binding;GO:1901363//heterocyclic compound binding;GO:0005515//protein binding;GO:0097159//organic cyclic compound binding;GO:0001071//nucleic acid binding transcription factor activity;GO:0032549//ribonucleoside binding;GO:0032550//purine ribonucleoside binding;GO:0097367//carbohydrate derivative binding;GO:0005488//binding;GO:00036…	GO:0044249//cellular biosynthetic process;GO:0034645//cellular macromolecule biosynthetic process;GO:0010468//regulation of gene expression;GO:0008152//metabolic process;GO:0060255//regulation of macromolecule metabolic process;GO:0065007//biological regulation;GO:1901576//organic substance biosynthetic process;GO:0044260//cellular macromolecule metabolic process;GO:0009987//cellular process;GO:0…
PA4582	75	2081	9.25333	262.977	4.82882	2.79e-44	1.63e-42	yes	PYRAB06580	SPFH domain / Band 7 family protein [Pseudomonas aeruginosa PAO581] [Pseudomonas aeruginosa]	-	-	-	-	-	-	-
PA4583	243.667	0	26.9033	0.001	-14.7155	6.39e-29	2.4e-27	yes	rtcB	RNA-splicing ligase RtcB [Pseudomonas aeruginosa]	-	-	-	-	-	-	-
PA4584	142	619.667	23.4333	111.127	2.24557	3.13e-15	6.38e-14	yes	ycgL	nucleotidyltransferase [Pseudomonas aeruginosa]	-	-	-	-	-	-	-
PA4585	94.3333	216.667	12.4867	30.5333	1.29	0.000468668	0.00281028	yes	rtcA	RNA 3'-terminal-phosphate cyclase [Pseudomonas aeruginosa PAO1] [Pseudomonas aeruginosa]	-	-	-	-	GO:0044424//intracellular part;GO:0044464//cell part;GO:0005622//intracellular;GO:0005623//cell	GO:0097367//carbohydrate derivative binding;GO:0009975//cyclase activity;GO:0003824//catalytic activity;GO:0016779//nucleotidyltransferase activity;GO:0005488//binding;GO:0016740//transferase activity;GO:0016772//transferase activity, transferring phosphorus-containing groups;GO:0032550//purine ribonucleoside binding;GO:0097159//organic cyclic compound binding;GO:0001883//purine nucleoside bindin…	GO:0010467//gene expression;GO:0008152//metabolic process;GO:0043170//macromolecule metabolic process;GO:0071704//organic substance metabolic process
PA4588	148	293.667	15.06	32.1433	1.0938	0.000555987	0.00326304	yes	gdhA	glutamate dehydrogenase [Pseudomonas aeruginosa BL03] [Pseudomonas aeruginosa]	Metabolism	Amino acid metabolism;Energy metabolism;Global and Overview	ko01100//Metabolic pathways;ko00910//Nitrogen metabolism;ko00250//Alanine, aspartate and glutamate metabolism;ko00220//Arginine biosynthesis	K00262	-	GO:0016491//oxidoreductase activity;GO:0016639//oxidoreductase activity, acting on the CH-NH2 group of donors, NAD or NADP as acceptor;GO:0003824//catalytic activity;GO:0016638//oxidoreductase activity, acting on the CH-NH2 group of donors	GO:0044710//single-organism metabolic process;GO:0008152//metabolic process;GO:0044699//single-organism process
PA4599	4.33333	54.3333	0.526667	6.84667	3.70044	0.000214072	0.00135987	yes	acrA	resistance-nodulation-cell division (RND) multidrug efflux membrane fusion protein MexC [Pseudomonas aeruginosa PAO1] [Pseudomonas aeruginosa]	-	-	-	-	-	-	GO:0009987//cellular process;GO:0044763//single-organism cellular process;GO:0044699//single-organism process
PA4601	941	309.667	29.9833	10.7633	-1.47804	2.09e-08	2.55e-07	yes	PA1727	motility regulator [Pseudomonas aeruginosa BWHPSA021] [Pseudomonas aeruginosa]	-	-	-	-	-	GO:0036094//small molecule binding;GO:0043167//ion binding;GO:0060089//molecular transducer activity;GO:0005515//protein binding;GO:0005488//binding;GO:0043169//cation binding	GO:0007154//cell communication;GO:0035556//intracellular signal transduction;GO:0050789//regulation of biological process;GO:0065007//biological regulation;GO:0051716//cellular response to stimulus;GO:0044700//single organism signaling;GO:0044763//single-organism cellular process;GO:0050896//response to stimulus;GO:0023052//signaling;GO:0007165//signal transduction;GO:0009987//cellular process;GO…
PA0046	70.3333	14	27.1833	6.08333	-2.15979	0.00379151	0.0173255	yes	-	DUF4810 domain-containing protein [Pseudomonas aeruginosa]	-	-	-	-	-	-	-
PA4611	1311.67	3851.67	685.62	2196.44	1.67969	0.000179311	0.00115224	yes	-	GTP-binding protein [Pseudomonas aeruginosa PA1] [Pseudomonas aeruginosa]	-	-	-	-	-	-	-
PA4624	755.333	277	60.27	23.3067	-1.3707	1.47e-08	1.82e-07	yes	-	surface antigen variable number repeat family protein [Pseudomonas aeruginosa PAO581] [Pseudomonas aeruginosa]	-	-	-	-	-	-	-
PA4626	77.6667	251.667	11.1833	37.13	1.73124	4.69e-06	4.08e-05	yes	hprA	glycerate dehydrogenase [Pseudomonas aeruginosa]	Metabolism	Amino acid metabolism;Energy metabolism;Global and Overview;Carbohydrate metabolism	ko01100//Metabolic pathways;ko01110//Biosynthesis of secondary metabolites;ko01120//Microbial metabolism in diverse environments;ko01130//Biosynthesis of antibiotics;ko01200//Carbon metabolism;ko00630//Glyoxylate and dicarboxylate metabolism;ko00260//Glycine, serine and threonine metabolism;ko00680//Methane metabolism	K00018	-	-	-
PA4632	3534.67	1323.33	591.69	231.127	-1.35616	8.18e-11	1.21e-09	yes	OMA1	peptidase M48 [Pseudomonas aeruginosa]	-	-	-	-	-	-	-
PA4635	15.6667	151.333	3.28333	30.3067	3.2064	0.000142119	0.00093048	yes	mgtC	Mg(2+) transport ATPase protein C [Pseudomonas aeruginosa 18A] [Pseudomonas aeruginosa]	-	-	-	-	-	-	-
PA4635a	60	139.333	31.9933	77.7833	1.28169	0.00904642	0.0361336	yes	-	Uncharacterised protein [Streptococcus pneumoniae]	-	-	-	-	-	-	-
PA4637	0	4.33333	0.001	2.21	11.1098	0.011724	0.0445725	yes	-	lipoprotein [Pseudomonas aeruginosa]	-	-	-	-	-	-	-
PA4643	128	251	35.9767	75.0767	1.0613	0.00099131	0.00549277	yes	-	Uncharacterized protein PAE221_00460 [Pseudomonas aeruginosa]	-	-	-	-	-	-	-
PA4648	1371.33	110	338.073	28.8067	-3.55286	9.22e-42	5.02e-40	yes	-	Spore coat protein U [Pseudomonas aeruginosa HB13] [Pseudomonas aeruginosa]	-	-	-	-	-	-	-
PA4649	128.333	7	33.1433	2.07667	-3.99638	4.03e-08	4.68e-07	yes	pru	spore coat protein U [Pseudomonas aeruginosa HB13] [Pseudomonas aeruginosa]	-	-	-	-	-	-	-
PA4650	84.3333	3.66667	20.4967	0.936667	-4.45171	4.54e-06	3.96e-05	yes	-	Sigma-fimbriae uncharacterized subunit [Pseudomonas aeruginosa PA1R] [Pseudomonas aeruginosa]	-	-	-	-	-	-	-
PA4651	738.667	34	128.81	6.11333	-4.39714	4.46e-42	2.48e-40	yes	-	pili assembly chaperone [Pseudomonas aeruginosa]	-	-	-	-	-	-	-
PA4652	174.333	9.33333	10.0033	0.556667	-4.16752	3.79e-14	7.34e-13	yes	sfmD	outer membrane usher family protein [Pseudomonas aeruginosa PAO581] [Pseudomonas aeruginosa]	-	-	-	-	GO:0016020//membrane;GO:0044425//membrane part;GO:0031224//intrinsic component of membrane;GO:0019867//outer membrane	-	GO:0051179//localization;GO:0051234//establishment of localization
PA4653	113.333	11.3333	16.4867	1.71667	-3.26362	2.72e-07	2.8e-06	yes	-	Sigma-fimbriae tip adhesin [Pseudomonas aeruginosa 18A] [Pseudomonas aeruginosa]	-	-	-	-	-	-	-
PA4674	139.333	371	63.1067	182.53	1.53227	5.15e-05	0.000367688	yes	vapI	HigA family addiction module antidote protein [Pseudomonas sp. P179]	-	-	-	-	-	-	-
PA4675	255.667	624	15.47	40.7367	1.39685	2.31e-07	2.41e-06	yes	iutA	TonB-dependent receptor [Pseudomonas aeruginosa PAO1] [Pseudomonas aeruginosa]	-	-	-	-	GO:0016020//membrane;GO:0019867//outer membrane	GO:0046872//metal ion binding;GO:0005488//binding;GO:0043167//ion binding;GO:0043169//cation binding;GO:0046914//transition metal ion binding	GO:0051179//localization;GO:1901678//iron coordination entity transport;GO:0044699//single-organism process;GO:0051234//establishment of localization;GO:0015688//iron chelate transport;GO:0006810//transport;GO:1902578//single-organism localization;GO:0044765//single-organism transport
PA4676	127	414.333	27.09	92.4067	1.77024	3.31e-09	4.29e-08	yes	can	carbonic anhydrase [Pseudomonas aeruginosa MH38] [Pseudomonas aeruginosa]	Metabolism	Energy metabolism	ko00910//Nitrogen metabolism	K01673	-	GO:0016835//carbon-oxygen lyase activity;GO:0046914//transition metal ion binding;GO:0046872//metal ion binding;GO:0016836//hydro-lyase activity;GO:0003824//catalytic activity;GO:0005488//binding;GO:0043167//ion binding;GO:0043169//cation binding;GO:0016829//lyase activity	GO:0044699//single-organism process
PA4677	38	723.667	4.29667	84.7867	4.30255	3.69e-08	4.3e-07	yes	SCRN2	acyl-coenzyme A:6-aminopenicillanic acid acyl-transferase family protein [Pseudomonas aeruginosa PAO581] [Pseudomonas aeruginosa]	-	-	-	-	-	GO:0070011//peptidase activity, acting on L-amino acid peptides;GO:0008238//exopeptidase activity;GO:0016787//hydrolase activity;GO:0008233//peptidase activity;GO:0003824//catalytic activity	-
PA4684	101	35.3333	10.3567	3.81667	-1.44017	0.012761	0.04771	yes	-	Uncharacterised protein [Pseudomonas aeruginosa]	-	-	-	-	-	-	-
PA4686	484.333	136.667	23.3267	6.95	-1.7469	8.27e-09	1.04e-07	yes	-	chromosome segregation ATPase [Pseudomonas aeruginosa M10] [Pseudomonas aeruginosa]	-	-	-	-	-	-	-
PA0047	80.3333	7.66667	21.7767	2.14333	-3.34485	8.64e-06	7.18e-05	yes	-	lipoprotein [Pseudomonas aeruginosa]	-	-	-	-	-	-	-
PA0476	49	427.333	3.92333	35.3133	3.17006	5.39e-20	1.41e-18	yes	pucI	permease [Pseudomonas aeruginosa]	-	-	-	-	-	-	-
PA4708	450.333	1121	68.8267	183.43	1.41419	1.74e-10	2.53e-09	yes	hmuT	heme-transporter PhuT [Pseudomonas aeruginosa PAO1] [Pseudomonas aeruginosa]	Environmental Information Processing	Membrane transport	ko02010//ABC transporters	K02016	-	-	-
PA4709	151	661	19.27	89.1967	2.21063	1.23e-16	2.75e-15	yes	hmuS	hemin degrading factor [Pseudomonas aeruginosa PAO1] [Pseudomonas aeruginosa]	-	-	-	-	-	-	-
PA4710	288.333	1442.33	17.2667	91.27	2.40215	1.02e-25	3.41e-24	yes	hpuB	heme/hemoglobin uptake outer membrane receptor PhuR [Pseudomonas aeruginosa PAO1] [Pseudomonas aeruginosa]	-	-	-	-	GO:0016020//membrane;GO:0019867//outer membrane	-	GO:0051234//establishment of localization;GO:0051179//localization
PA0478	53	252	14.97	76.8367	2.35972	4.21e-10	5.97e-09	yes	SAT2	acetyltransferase, GNAT family [Pseudomonas sp. HMSC05H02]	-	-	-	-	-	GO:0003824//catalytic activity	-
PA4729	439	1148.33	75.14	208.943	1.47546	4.88e-11	7.43e-10	yes	panB2	3-methyl-2-oxobutanoate hydroxymethyltransferase [Pseudomonas aeruginosa]	Metabolism	Metabolism of cofactors and vitamins;Global and Overview	ko01100//Metabolic pathways;ko01110//Biosynthesis of secondary metabolites;ko00770//Pantothenate and CoA biosynthesis	K00606	-	-	-
PA4731	21	108.333	7.7	41.4033	2.42682	0.00802427	0.0329274	yes	panD	aspartate 1-decarboxylase [Pseudomonas aeruginosa]	Metabolism	Metabolism of cofactors and vitamins;Global and Overview;Metabolism of other amino acids	ko01100//Metabolic pathways;ko01110//Biosynthesis of secondary metabolites;ko00410//beta-Alanine metabolism;ko00770//Pantothenate and CoA biosynthesis	K01579	-	-	-
PA4734	211.667	437.667	33.6233	72.2333	1.1032	0.00102748	0.0056481	yes	-	histidine kinase [Pseudomonas aeruginosa RP73] [Pseudomonas aeruginosa]	-	-	-	-	-	-	-
PA4738	113.667	305	75.98	227.423	1.58169	0.000526341	0.0031154	yes	PA4738	Protein yjbJ [Pseudomonas aeruginosa 18A] [Pseudomonas aeruginosa]	-	-	-	-	-	-	-
PA4739	598.667	1290.67	239.43	546.583	1.19084	6.87e-06	5.8e-05	yes	osmY	Osmotically inducible protein Y precursor [Pseudomonas aeruginosa 18A] [Pseudomonas aeruginosa]	-	-	-	-	-	-	-
PA4749	1591.67	608.333	163.707	66.17	-1.30686	1.61e-10	2.36e-09	yes	glmM	phosphoglucosamine mutase [Pseudomonas aeruginosa PAO1] [Pseudomonas aeruginosa]	Metabolism	Carbohydrate metabolism;Global and Overview	ko01100//Metabolic pathways;ko01130//Biosynthesis of antibiotics;ko00520//Amino sugar and nucleotide sugar metabolism	K03431	-	GO:0043169//cation binding;GO:0016853//isomerase activity;GO:0016866//intramolecular transferase activity;GO:0016868//intramolecular transferase activity, phosphotransferases;GO:0043167//ion binding;GO:0005488//binding;GO:0003824//catalytic activity	GO:0009987//cellular process;GO:0008152//metabolic process;GO:0044699//single-organism process;GO:0043170//macromolecule metabolic process;GO:0044237//cellular metabolic process;GO:0006022//aminoglycan metabolic process;GO:0044763//single-organism cellular process;GO:0006807//nitrogen compound metabolic process;GO:0044710//single-organism metabolic process;GO:1901135//carbohydrate derivative meta…
PA4784	77.6667	234	22.2433	72.2833	1.70029	9.12e-06	7.55e-05	yes	lrpC	transcriptional regulator [Pseudomonas aeruginosa PAO1] [Pseudomonas aeruginosa]	-	-	-	-	GO:0044464//cell part;GO:0005623//cell	GO:1901363//heterocyclic compound binding;GO:0005488//binding;GO:0003677//DNA binding;GO:0001071//nucleic acid binding transcription factor activity;GO:0003676//nucleic acid binding;GO:0097159//organic cyclic compound binding	GO:0071704//organic substance metabolic process;GO:0008152//metabolic process;GO:0060255//regulation of macromolecule metabolic process;GO:0065007//biological regulation;GO:0050789//regulation of biological process;GO:0009059//macromolecule biosynthetic process;GO:0009987//cellular process;GO:0044249//cellular biosynthetic process;GO:1901576//organic substance biosynthetic process;GO:0034645//cel…
PA4785	236.667	780.333	25.1533	89.0967	1.82462	3.65e-12	6.1e-11	yes	fadI	acetyl-CoA acetyltransferase [Pseudomonas aeruginosa PAO1] [Pseudomonas aeruginosa]	Environmental Information Processing;Metabolism	Global and Overview;Lipid metabolism;Carbohydrate metabolism;Metabolism of terpenoids and polyketides;Signal transduction;Amino acid metabolism;Xenobiotics biodegradation and metabolism	ko01100//Metabolic pathways;ko01110//Biosynthesis of secondary metabolites;ko01120//Microbial metabolism in diverse environments;ko01130//Biosynthesis of antibiotics;ko02020//Two-component system;ko01200//Carbon metabolism;ko00620//Pyruvate metabolism;ko00630//Glyoxylate and dicarboxylate metabolism;ko01212//Fatty acid metabolism;ko00280//Valine, leucine and isoleucine degradation;ko00640//Propan…	K00626	-	GO:0003824//catalytic activity;GO:0016740//transferase activity;GO:0016746//transferase activity, transferring acyl groups	-
PA4786	275	672.333	28.21	71.3333	1.33837	2.64e-06	2.36e-05	yes	fabG	3-oxoacyl-ACP reductase [Pseudomonas aeruginosa]	Metabolism	Lipid metabolism;Global and Overview;Metabolism of cofactors and vitamins	ko01100//Metabolic pathways;ko01212//Fatty acid metabolism;ko00061//Fatty acid biosynthesis;ko00780//Biotin metabolism;ko01040//Biosynthesis of unsaturated fatty acids	K00059	-	-	-
PA4788	173	336	27.8433	57.02	1.03414	0.00034322	0.00211259	yes	-	(R)-specific enoyl-CoA hydratase [Pseudomonas aeruginosa]	-	-	-	-	-	-	-
PA4789	0.666667	11.3333	0.316667	5.37333	4.08478	0.0070565	0.0294348	yes	DCTPP1	pyrophosphatase [Pseudomonas aeruginosa RP73] [Pseudomonas aeruginosa]	-	-	-	-	-	-	-
PA4798	262.333	599.333	48.9833	118.113	1.26981	2.45e-06	2.21e-05	yes	PA4798	UPF0157 protein [Pseudomonas aeruginosa str. Stone 130] [Pseudomonas aeruginosa]	-	-	-	-	-	-	-
PA4810	316	111.333	69.5767	26.0733	-1.41603	1.35e-05	0.000106954	yes	fdoI	nitrate-inducible formate dehydrogenase, gamma subunit [Pseudomonas aeruginosa NCMG1179] [Pseudomonas aeruginosa]	Metabolism	Energy metabolism;Global and Overview;Carbohydrate metabolism	ko01100//Metabolic pathways;ko01120//Microbial metabolism in diverse environments;ko01200//Carbon metabolism;ko00630//Glyoxylate and dicarboxylate metabolism;ko00680//Methane metabolism	K00127	GO:0044464//cell part;GO:0005623//cell;GO:0043234//protein complex;GO:0044425//membrane part;GO:0016020//membrane;GO:1902494//catalytic complex;GO:0032991//macromolecular complex;GO:0031224//intrinsic component of membrane;GO:1990204//oxidoreductase complex	GO:0003824//catalytic activity;GO:0016903//oxidoreductase activity, acting on the aldehyde or oxo group of donors;GO:0016491//oxidoreductase activity;GO:0052738//oxidoreductase activity, acting on the aldehyde or oxo group of donors, with a quinone or similar compound as acceptor	GO:0006461//protein complex assembly;GO:0043623//cellular protein complex assembly;GO:0015980//energy derivation by oxidation of organic compounds;GO:0022900//electron transport chain;GO:0008152//metabolic process;GO:0022607//cellular component assembly;GO:0055114//oxidation-reduction process;GO:0045333//cellular respiration;GO:0006091//generation of precursor metabolites and energy;GO:0009987//c…
PA4811	1909.33	841.333	278.4	130.503	-1.09307	2.94e-08	3.49e-07	yes	fdoH	nitrate-inducible formate dehydrogenase subunit beta [Pseudomonas aeruginosa PAO1] [Pseudomonas aeruginosa]	Metabolism	Global and Overview;Energy metabolism;Carbohydrate metabolism	ko01100//Metabolic pathways;ko01120//Microbial metabolism in diverse environments;ko01200//Carbon metabolism;ko00630//Glyoxylate and dicarboxylate metabolism;ko00680//Methane metabolism	K00124	GO:0044425//membrane part;GO:0016020//membrane;GO:0031224//intrinsic component of membrane	GO:0051540//metal cluster binding;GO:0003824//catalytic activity;GO:0005488//binding;GO:0016491//oxidoreductase activity;GO:0051536//iron-sulfur cluster binding;GO:0043169//cation binding;GO:0043167//ion binding;GO:0052738//oxidoreductase activity, acting on the aldehyde or oxo group of donors, with a quinone or similar compound as acceptor;GO:0016903//oxidoreductase activity, acting on the aldeh…	GO:0045333//cellular respiration;GO:0055114//oxidation-reduction process;GO:0044237//cellular metabolic process;GO:0015980//energy derivation by oxidation of organic compounds;GO:0044710//single-organism metabolic process;GO:0044699//single-organism process;GO:0009987//cellular process;GO:0044763//single-organism cellular process;GO:0006091//generation of precursor metabolites and energy;GO:00081…
PA4822	27.6667	2774.67	2.38333	242.183	6.66698	3.5e-21	9.71e-20	yes	yjbB	na+/Pi-cotransporter family protein [Pseudomonas aeruginosa PAO581] [Pseudomonas aeruginosa]	-	-	-	-	-	-	GO:0006817//phosphate ion transport;GO:1902578//single-organism localization;GO:0006810//transport;GO:0006820//anion transport;GO:0006811//ion transport;GO:0015698//inorganic anion transport;GO:0051234//establishment of localization;GO:0044699//single-organism process;GO:0051179//localization;GO:0044765//single-organism transport
PA4823	0.666667	41	0.41	27.6033	6.07307	9.19e-06	7.59e-05	yes	-	Uncharacterised protein [Enterobacter cloacae]	-	-	-	-	-	-	-
PA4824	32	4562.33	5.98	848.72	7.149	6.34e-20	1.64e-18	yes	-	Uncharacterised protein [Pseudomonas aeruginosa]	-	-	-	-	-	-	-
PA4825	1083.67	126585	55.0167	6783.22	6.94596	5.7e-170	3.95e-167	yes	mgtB	magnesium-translocating P-type ATPase [Pseudomonas aeruginosa]	-	-	-	-	-	-	-
PA4826	0.333333	58.3333	0.196667	39.46	7.64849	2.38e-08	2.87e-07	yes	-	Uncharacterised protein [Enterobacter cloacae]	-	-	-	-	-	-	-
PA4827	59.6667	139.333	9.91	23.7433	1.26057	0.00802297	0.0329274	yes	nat	arylamine N-acetyltransferase [Pseudomonas aeruginosa PAO1] [Pseudomonas aeruginosa]	-	-	-	-	-	GO:0016740//transferase activity;GO:0016747//transferase activity, transferring acyl groups other than amino-acyl groups;GO:0016407//acetyltransferase activity;GO:0016746//transferase activity, transferring acyl groups;GO:0016410//N-acyltransferase activity;GO:0008080//N-acetyltransferase activity;GO:0003824//catalytic activity	-
PA4831	112.667	299.333	28.6733	76.5933	1.41751	0.00656268	0.0277291	yes	-	transcriptional regulator [Pseudomonas aeruginosa PAO1] [Pseudomonas aeruginosa]	-	-	-	-	-	-	GO:1901576//organic substance biosynthetic process;GO:0050789//regulation of biological process;GO:0044237//cellular metabolic process;GO:0009058//biosynthetic process;GO:0044249//cellular biosynthetic process;GO:0019222//regulation of metabolic process;GO:0071704//organic substance metabolic process;GO:0034645//cellular macromolecule biosynthetic process;GO:0010468//regulation of gene expression…
PA4846	88.6667	247.333	27.9633	81.0067	1.5345	2.84e-05	0.000209718	yes	aroQ1	3-dehydroquinate dehydratase [Pseudomonas aeruginosa PAO1] [Pseudomonas aeruginosa]	Metabolism	Global and Overview;Amino acid metabolism	ko01100//Metabolic pathways;ko01110//Biosynthesis of secondary metabolites;ko01130//Biosynthesis of antibiotics;ko01230//Biosynthesis of amino acids;ko00400//Phenylalanine, tyrosine and tryptophan biosynthesis	K03786	-	GO:0003824//catalytic activity;GO:0016835//carbon-oxygen lyase activity;GO:0016836//hydro-lyase activity;GO:0016829//lyase activity	GO:0006807//nitrogen compound metabolic process;GO:0043436//oxoacid metabolic process;GO:0044238//primary metabolic process;GO:0044711//single-organism biosynthetic process;GO:0009058//biosynthetic process;GO:1901576//organic substance biosynthetic process;GO:0019752//carboxylic acid metabolic process;GO:0044283//small molecule biosynthetic process;GO:0006520//cellular amino acid metabolic proces…
PA4882	8.33333	58	1.53	11.07	2.85505	0.00455277	0.0202702	yes	yedY	oxidoreductase molybdopterin binding domain protein [Pseudomonas sp. HMSC05H02]	-	-	-	-	-	-	-
PA4904	52	138.667	6.66667	19.0033	1.51122	0.00280566	0.0133823	yes	vanA	Vanillate O-demethylase oxygenase subunit [Pseudomonas aeruginosa MH38] [Pseudomonas aeruginosa]	Metabolism	Global and Overview;Xenobiotics biodegradation and metabolism	ko01120//Microbial metabolism in diverse environments;ko00627//Aminobenzoate degradation	K03862	-	-	-
PA0498	254.667	55.6667	33.77	8.16	-2.0491	1.21e-06	1.14e-05	yes	-	fimbrial family protein [Pseudomonas aeruginosa PAO581] [Pseudomonas aeruginosa]	-	-	-	-	GO:0005623//cell;GO:0042995//cell projection;GO:0044464//cell part	-	-
PA4911	57.6667	134.333	6.25333	15.0033	1.26259	0.0106251	0.0411085	yes	braE	branched-chain amino acid ABC transporter permease [Pseudomonas aeruginosa PAO1] [Pseudomonas aeruginosa]	Environmental Information Processing	Membrane transport	ko02010//ABC transporters	K01998	GO:0016020//membrane;GO:0031224//intrinsic component of membrane;GO:0044425//membrane part	-	GO:0051179//localization;GO:0051234//establishment of localization
PA4912	83.3333	199.333	12.5833	31.78	1.3366	0.00225907	0.0111389	yes	livH	branched-chain amino acid ABC transporter [Pseudomonas aeruginosa PAO1] [Pseudomonas aeruginosa]	Environmental Information Processing	Membrane transport	ko02010//ABC transporters	K01997	GO:0016020//membrane;GO:0044425//membrane part;GO:0031224//intrinsic component of membrane	-	GO:0051234//establishment of localization;GO:0051179//localization
PA0499	138	11.6667	26.1433	2.46	-3.40971	1.12e-06	1.06e-05	yes	fimB	pili assembly chaperone [Pseudomonas aeruginosa]	-	-	-	-	GO:0005623//cell;GO:0044464//cell part	-	GO:0045229//external encapsulating structure organization;GO:0044763//single-organism cellular process;GO:0016043//cellular component organization;GO:0030030//cell projection organization;GO:0009987//cellular process;GO:0006457//protein folding;GO:0071840//cellular component organization or biogenesis;GO:0044699//single-organism process
PA0500	1678.33	4848	214.737	661.08	1.62226	1.2e-14	2.38e-13	yes	bioB	biotin synthase [Pseudomonas aeruginosa PAO1] [Pseudomonas aeruginosa]	Metabolism	Global and Overview;Metabolism of cofactors and vitamins	ko01100//Metabolic pathways;ko00780//Biotin metabolism	K01012	-	GO:0016783//sulfurtransferase activity;GO:0046914//transition metal ion binding;GO:0003824//catalytic activity;GO:0051536//iron-sulfur cluster binding;GO:0043169//cation binding;GO:0016782//transferase activity, transferring sulfur-containing groups;GO:0016740//transferase activity;GO:0005488//binding;GO:0046872//metal ion binding;GO:0051540//metal cluster binding;GO:0043167//ion binding	GO:0046483//heterocycle metabolic process;GO:0043603//cellular amide metabolic process;GO:0006082//organic acid metabolic process;GO:0051186//cofactor metabolic process;GO:0044281//small molecule metabolic process;GO:1901360//organic cyclic compound metabolic process;GO:0044237//cellular metabolic process;GO:0006767//water-soluble vitamin metabolic process;GO:0009987//cellular process;GO:0006790/…
PA4930	80.6667	170.667	10.3267	23.2667	1.17189	0.00296438	0.0140429	yes	alr	alanine racemase biosynthetic [Pseudomonas aeruginosa]	Metabolism	Metabolism of other amino acids;Global and Overview	ko01100//Metabolic pathways;ko00473//D-Alanine metabolism	K01775	-	-	-
PA0501	120.333	231.667	13.7067	27.9067	1.02573	0.00205471	0.010353	yes	bioF	8-amino-7-oxononanoate synthase [Pseudomonas aeruginosa]	Metabolism	Metabolism of cofactors and vitamins;Global and Overview	ko01100//Metabolic pathways;ko00780//Biotin metabolism	K00652	-	-	-
PA4956	301	567.333	50.27	101.033	1.00706	5.57e-05	0.000395136	yes	rhdA	thiosulfate:cyanide sulfurtransferase [Pseudomonas aeruginosa PAO1] [Pseudomonas aeruginosa]	Genetic Information Processing;Metabolism	Energy metabolism;Global and Overview;Amino acid metabolism;Folding, sorting and degradation	ko01100//Metabolic pathways;ko01120//Microbial metabolism in diverse environments;ko00920//Sulfur metabolism;ko00270//Cysteine and methionine metabolism;ko04122//Sulfur relay system	K01011	-	GO:0016740//transferase activity;GO:0016782//transferase activity, transferring sulfur-containing groups;GO:0016783//sulfurtransferase activity;GO:0003824//catalytic activity	-
PA4962	28.3333	0.666667	6.60333	0.216667	-4.92965	0.00798578	0.0328423	yes	ybcI	inner membrane protein ybcI [Pseudomonas aeruginosa PAO581] [Pseudomonas aeruginosa]	-	-	-	-	-	-	-
PA4963	189.333	660.667	37.1	136.3	1.87729	3.53e-06	3.13e-05	yes	-	lipoprotein [Pseudomonas aeruginosa]	-	-	-	-	-	-	-
PA4977	80.3333	228.333	6.37333	19.6633	1.62539	3.46e-05	0.00025176	yes	aruI	2-ketoarginine decarboxylase, AruI [Pseudomonas aeruginosa PAO1] [Pseudomonas aeruginosa]	Metabolism	Global and Overview;Amino acid metabolism	ko01100//Metabolic pathways;ko00330//Arginine and proline metabolism	K12253	-	GO:0036094//small molecule binding;GO:0003824//catalytic activity;GO:0019842//vitamin binding;GO:0016831//carboxy-lyase activity;GO:0016830//carbon-carbon lyase activity;GO:0016829//lyase activity;GO:0005488//binding	GO:0019752//carboxylic acid metabolic process;GO:0043648//dicarboxylic acid metabolic process;GO:0044238//primary metabolic process;GO:0043436//oxoacid metabolic process;GO:0044699//single-organism process;GO:1901564//organonitrogen compound metabolic process;GO:0044237//cellular metabolic process;GO:0006082//organic acid metabolic process;GO:0044281//small molecule metabolic process;GO:0006520//…
PA4978	65.3333	195.667	4.25667	13.6467	1.68075	1.5e-05	0.000117532	yes	MJ0590	acyl-CoA synthetase [Pseudomonas aeruginosa]	-	-	-	-	-	GO:0043167//ion binding;GO:0043169//cation binding;GO:0005488//binding	-
PA4979	54.6667	186.333	6.43	23.1633	1.84895	8.76e-06	7.27e-05	yes	acdA	acyl-CoA dehydrogenase [Pseudomonas aeruginosa]	Metabolism	Metabolism of terpenoids and polyketides	ko00281//Geraniol degradation	K00257	-	-	-
PA4983	224.667	514.333	42.3333	100.387	1.2457	3.58e-06	3.17e-05	yes	aruR	DNA-binding response regulator [Pseudomonas aeruginosa]	-	-	-	-	-	-	-
PA0050	118	3.66667	114.51	4.01667	-4.83333	9.14e-11	1.35e-09	yes	-	Uncharacterised protein [Enterobacter cloacae]	-	-	-	-	-	-	-
PA0506	5323.67	11268.7	405.817	926.543	1.19103	8.41e-08	9.32e-07	yes	mmgC	acyl-CoA dehydrogenase [Pseudomonas aeruginosa PAO1] [Pseudomonas aeruginosa]	Metabolism	Metabolism of terpenoids and polyketides	ko00281//Geraniol degradation	K00257	-	GO:0036094//small molecule binding;GO:0000166//nucleotide binding;GO:1901363//heterocyclic compound binding;GO:0016491//oxidoreductase activity;GO:0005488//binding;GO:1901265//nucleoside phosphate binding;GO:0003824//catalytic activity;GO:0097159//organic cyclic compound binding	GO:0008152//metabolic process;GO:0044699//single-organism process;GO:0044710//single-organism metabolic process
PA4993	499.333	1013.33	74.6367	157.983	1.08182	1.08e-06	1.02e-05	yes	-	Cation transport ATPase [Pseudomonas aeruginosa 18A] [Pseudomonas aeruginosa]	-	-	-	-	-	-	-
PA4994	110.667	249.333	12.4033	30.1133	1.27967	0.000152613	0.000996834	yes	bcd	acyl-CoA dehydrogenase [Pseudomonas aeruginosa PAO1] [Pseudomonas aeruginosa]	Metabolism	Amino acid metabolism;Metabolism of other amino acids;Lipid metabolism;Global and Overview;Carbohydrate metabolism	ko01100//Metabolic pathways;ko01110//Biosynthesis of secondary metabolites;ko01130//Biosynthesis of antibiotics;ko01200//Carbon metabolism;ko01212//Fatty acid metabolism;ko00280//Valine, leucine and isoleucine degradation;ko00640//Propanoate metabolism;ko00071//Fatty acid degradation;ko00410//beta-Alanine metabolism	K00249	-	GO:1901265//nucleoside phosphate binding;GO:0036094//small molecule binding;GO:0016491//oxidoreductase activity;GO:0005488//binding;GO:0000166//nucleotide binding;GO:0097159//organic cyclic compound binding;GO:1901363//heterocyclic compound binding;GO:0003824//catalytic activity	GO:0008152//metabolic process;GO:0044710//single-organism metabolic process;GO:0044699//single-organism process
PA4995	53.3333	124.667	5.50667	14.2367	1.37036	0.00406761	0.0184203	yes	Acads	acyl-CoA dehydrogenase [Pseudomonas aeruginosa]	Metabolism	Metabolism of terpenoids and polyketides	ko00281//Geraniol degradation	K00257	-	-	-
PA0508	630.333	1406.33	48.7533	115.087	1.23915	1.19e-08	1.48e-07	yes	mmgC	acyl-CoA dehydrogenase [Pseudomonas aeruginosa]	Metabolism	Metabolism of terpenoids and polyketides	ko00281//Geraniol degradation	K00257	-	GO:0097159//organic cyclic compound binding;GO:0036094//small molecule binding;GO:0016491//oxidoreductase activity;GO:0000166//nucleotide binding;GO:1901265//nucleoside phosphate binding;GO:1901363//heterocyclic compound binding;GO:0005488//binding;GO:0003824//catalytic activity	GO:0008152//metabolic process;GO:0044710//single-organism metabolic process;GO:0044699//single-organism process
PA5025	1587.33	569.333	167.237	64.4167	-1.37639	2.85e-09	3.73e-08	yes	cysD	O-acetylhomoserine aminocarboxypropyltransferase [Pseudomonas aeruginosa PAO1] [Pseudomonas aeruginosa]	Metabolism	Amino acid metabolism;Global and Overview	ko01100//Metabolic pathways;ko00270//Cysteine and methionine metabolism	K01740	-	GO:0043168//anion binding;GO:0016740//transferase activity;GO:0003824//catalytic activity;GO:0005488//binding;GO:0043167//ion binding	GO:0006082//organic acid metabolic process;GO:0044710//single-organism metabolic process;GO:0044763//single-organism cellular process;GO:0044281//small molecule metabolic process;GO:0043436//oxoacid metabolic process;GO:0008152//metabolic process;GO:0044237//cellular metabolic process;GO:0071704//organic substance metabolic process;GO:0019752//carboxylic acid metabolic process;GO:0044699//single-…
PA5033	246.333	34.3333	33.5433	5.39667	-2.63589	4.16e-07	4.16e-06	yes	-	Uncharacterised protein [Acinetobacter baumannii]	-	-	-	-	-	-	-
PA5039	182.333	437.333	48.4133	125.36	1.3726	0.000663678	0.00385062	yes	aroK	shikimate kinase [Pseudomonas aeruginosa MTB-1] [Pseudomonas aeruginosa]	Metabolism	Global and Overview;Amino acid metabolism	ko01100//Metabolic pathways;ko01110//Biosynthesis of secondary metabolites;ko01130//Biosynthesis of antibiotics;ko01230//Biosynthesis of amino acids;ko00400//Phenylalanine, tyrosine and tryptophan biosynthesis	K00891	GO:0005622//intracellular;GO:0044424//intracellular part;GO:0044464//cell part;GO:0005623//cell	GO:0032550//purine ribonucleoside binding;GO:0016301//kinase activity;GO:0005488//binding;GO:0016772//transferase activity, transferring phosphorus-containing groups;GO:0016740//transferase activity;GO:0046872//metal ion binding;GO:0036094//small molecule binding;GO:0003824//catalytic activity;GO:0001882//nucleoside binding;GO:0043167//ion binding;GO:0032549//ribonucleoside binding;GO:0097159//or…	GO:0008152//metabolic process;GO:0016053//organic acid biosynthetic process;GO:0006807//nitrogen compound metabolic process;GO:0043436//oxoacid metabolic process;GO:0043648//dicarboxylic acid metabolic process;GO:0044763//single-organism cellular process;GO:0006793//phosphorus metabolic process;GO:0044237//cellular metabolic process;GO:0009987//cellular process;GO:1901566//organonitrogen compound…
PA5045	384.333	748.333	21.2833	44.3767	1.06008	1.8e-05	0.000137401	yes	mrcA	penicillin-binding protein 1A [Pseudomonas aeruginosa PAO1] [Pseudomonas aeruginosa]	Metabolism	Glycan biosynthesis and metabolism;Global and Overview	ko01100//Metabolic pathways;ko00550//Peptidoglycan biosynthesis	K05366	-	-	GO:0071840//cellular component organization or biogenesis;GO:0009987//cellular process;GO:0044085//cellular component biogenesis;GO:0071554//cell wall organization or biogenesis;GO:0042546//cell wall biogenesis
PA5051	1443	3102.67	112.37	254.53	1.17958	1.72e-09	2.28e-08	yes	argS	arginine--tRNA ligase [Pseudomonas aeruginosa PAO1] [Pseudomonas aeruginosa]	Genetic Information Processing	Translation	ko00970//Aminoacyl-tRNA biosynthesis	K01887	GO:0044424//intracellular part;GO:0005622//intracellular;GO:0005623//cell;GO:0044464//cell part	GO:0003824//catalytic activity;GO:0016874//ligase activity;GO:0036094//small molecule binding;GO:0004812//aminoacyl-tRNA ligase activity;GO:0001883//purine nucleoside binding;GO:0001882//nucleoside binding;GO:0005488//binding;GO:0016875//ligase activity, forming carbon-oxygen bonds;GO:0016876//ligase activity, forming aminoacyl-tRNA and related compounds;GO:0097159//organic cyclic compound bindin…	GO:0010467//gene expression;GO:0044281//small molecule metabolic process;GO:0090304//nucleic acid metabolic process;GO:0006725//cellular aromatic compound metabolic process;GO:0044710//single-organism metabolic process;GO:0006520//cellular amino acid metabolic process;GO:0006807//nitrogen compound metabolic process;GO:0044238//primary metabolic process;GO:1901360//organic cyclic compound metaboli…
PA5053	1402.33	478.333	352.313	129.803	-1.44053	2.15e-09	2.83e-08	yes	hslV	heat shock protein HslV [Pseudomonas aeruginosa PA7] [Pseudomonas aeruginosa]	-	-	-	-	GO:0000502//proteasome complex;GO:0044464//cell part;GO:0043234//protein complex;GO:0032991//macromolecular complex;GO:0005622//intracellular;GO:0005737//cytoplasm;GO:0005829//cytosol;GO:0031597//cytosolic proteasome complex;GO:0044444//cytoplasmic part;GO:0005623//cell;GO:0044445//cytosolic part;GO:0044424//intracellular part	GO:0003824//catalytic activity;GO:0070011//peptidase activity, acting on L-amino acid peptides;GO:0016787//hydrolase activity;GO:0004175//endopeptidase activity;GO:0043167//ion binding;GO:0008233//peptidase activity;GO:0005488//binding;GO:0043169//cation binding	GO:1901575//organic substance catabolic process;GO:0043170//macromolecule metabolic process;GO:0019538//protein metabolic process;GO:0009056//catabolic process;GO:0006508//proteolysis;GO:0044238//primary metabolic process;GO:0071704//organic substance metabolic process;GO:0009057//macromolecule catabolic process;GO:0008152//metabolic process
PA5058	3404.67	1209.67	279.94	103.687	-1.43289	6.64e-11	9.97e-10	yes	phaC	poly(3-hydroxyalkanoic acid) synthase [Pseudomonas aeruginosa PAO1] [Pseudomonas aeruginosa]	Metabolism	Carbohydrate metabolism	ko00650//Butanoate metabolism	K03821	-	-	GO:0071704//organic substance metabolic process;GO:0008152//metabolic process;GO:1901440//poly(hydroxyalkanoate) metabolic process;GO:0042618//poly-hydroxybutyrate metabolic process
PA5059	459.667	86	103.147	20.5167	-2.32983	1.62e-10	2.37e-09	yes	-	transcriptional regulator [Pseudomonas aeruginosa PAO1] [Pseudomonas aeruginosa]	-	-	-	-	-	-	GO:1901576//organic substance biosynthetic process;GO:0044260//cellular macromolecule metabolic process;GO:0044237//cellular metabolic process;GO:0034645//cellular macromolecule biosynthetic process;GO:0009058//biosynthetic process;GO:0065007//biological regulation;GO:0010468//regulation of gene expression;GO:0009987//cellular process;GO:0060255//regulation of macromolecule metabolic process;GO:0…
PA5065	652	277.333	55.3367	25.0933	-1.14093	6.54e-06	5.53e-05	yes	ubiB	ubiquinone biosynthetic protein UbiB [Pseudomonas aeruginosa PAO1] [Pseudomonas aeruginosa]	-	-	-	-	GO:0044425//membrane part;GO:0031224//intrinsic component of membrane;GO:0016020//membrane	GO:0036094//small molecule binding;GO:0016772//transferase activity, transferring phosphorus-containing groups;GO:0032549//ribonucleoside binding;GO:1901363//heterocyclic compound binding;GO:0003824//catalytic activity;GO:0097367//carbohydrate derivative binding;GO:0001883//purine nucleoside binding;GO:0032550//purine ribonucleoside binding;GO:0001882//nucleoside binding;GO:0016740//transferase a…	GO:0031323//regulation of cellular metabolic process;GO:0051186//cofactor metabolic process;GO:0044267//cellular protein metabolic process;GO:0065007//biological regulation;GO:0071704//organic substance metabolic process;GO:0019222//regulation of metabolic process;GO:0044763//single-organism cellular process;GO:0010565//regulation of cellular ketone metabolic process;GO:0006793//phosphorus metabo…
PA5073	212.667	448.333	64.5633	138.87	1.10495	0.0018598	0.00949919	yes	PA5073	UPF0158 protein [Pseudomonas aeruginosa str. Stone 130] [Pseudomonas aeruginosa]	-	-	-	-	-	-	-
PA5076	764.667	2647.33	133.267	480.577	1.85045	1.04e-11	1.66e-10	yes	fliY	ABC transporter [Pseudomonas aeruginosa PAO1] [Pseudomonas aeruginosa]	-	-	-	-	-	-	GO:0051234//establishment of localization;GO:0051179//localization
PA5081	4	20.3333	1.14333	6.31	2.46439	0.0128758	0.0479453	yes	-	pyrophosphatase [Pseudomonas aeruginosa]	-	-	-	-	-	-	-
PA5087	130	13	20.1833	2.07333	-3.28314	4.15e-06	3.64e-05	yes	-	sel1 repeat family protein [Pseudomonas aeruginosa PAO581] [Pseudomonas aeruginosa]	-	-	-	-	-	-	-
PA5088	392	22	61	3.67667	-4.05234	9.97e-27	3.44e-25	yes	-	lipoprotein [Pseudomonas aeruginosa]	-	-	-	-	-	-	-
PA5089	1646.67	64	99.7567	4.09333	-4.60707	3.86e-61	3.46e-59	yes	PLDGAMMA1	phospholipase D family protein [Pseudomonas aeruginosa PAO581] [Pseudomonas aeruginosa]	-	-	-	-	-	-	-
PA5090	1294	62.6667	74.1667	3.89333	-4.25169	1.57e-50	1.09e-48	yes	-	type VI secretion system Vgr family protein [Pseudomonas sp. P179]	Environmental Information Processing	Membrane transport	ko03070//Bacterial secretion system	K11904	-	-	-
PA5097	144.667	24	13.74	2.61	-2.39626	3.57e-05	0.000259445	yes	proY	amino acid permease [Pseudomonas aeruginosa PAO1] [Pseudomonas aeruginosa]	-	-	-	-	GO:0031224//intrinsic component of membrane;GO:0016020//membrane;GO:0044425//membrane part	GO:0005342//organic acid transmembrane transporter activity;GO:0005215//transporter activity;GO:0046943//carboxylic acid transmembrane transporter activity;GO:0008509//anion transmembrane transporter activity;GO:0008514//organic anion transmembrane transporter activity;GO:0022892//substrate-specific transporter activity;GO:0022891//substrate-specific transmembrane transporter activity;GO:0015075/…	GO:1902578//single-organism localization;GO:0006820//anion transport;GO:0044699//single-organism process;GO:0006811//ion transport;GO:0009987//cellular process;GO:0071702//organic substance transport;GO:0044765//single-organism transport;GO:0015711//organic anion transport;GO:0044763//single-organism cellular process;GO:0015849//organic acid transport;GO:0046942//carboxylic acid transport;GO:0051…
PA5098	492.667	54.3333	44.3433	5.00667	-3.14679	5.14e-21	1.4e-19	yes	hutH	histidine ammonia-lyase [Pseudomonas aeruginosa PAO1] [Pseudomonas aeruginosa]	Metabolism	Amino acid metabolism;Global and Overview	ko01100//Metabolic pathways;ko00340//Histidine metabolism	K01745	GO:0005623//cell;GO:0044424//intracellular part;GO:0005622//intracellular;GO:0044464//cell part	GO:0016841//ammonia-lyase activity;GO:0003824//catalytic activity;GO:0016829//lyase activity;GO:0016840//carbon-nitrogen lyase activity	GO:0034641//cellular nitrogen compound metabolic process;GO:0044281//small molecule metabolic process;GO:0006547//histidine metabolic process;GO:0006536//glutamate metabolic process;GO:0006807//nitrogen compound metabolic process;GO:0044238//primary metabolic process;GO:0019752//carboxylic acid metabolic process;GO:0071704//organic substance metabolic process;GO:0044763//single-organism cellular …
PA5099	153	15.3333	15.0633	1.51333	-3.31524	0.0017923	0.00918822	yes	FCY2	transporter [Pseudomonas aeruginosa PAO1] [Pseudomonas aeruginosa]	-	-	-	-	-	GO:0022857//transmembrane transporter activity;GO:0022892//substrate-specific transporter activity;GO:0005215//transporter activity;GO:0022891//substrate-specific transmembrane transporter activity	GO:0006810//transport;GO:0044765//single-organism transport;GO:0044699//single-organism process;GO:0051179//localization;GO:0051234//establishment of localization;GO:1902578//single-organism localization
PA5100	7452	513.333	611.54	44.2867	-3.7875	7.7e-73	8.38e-71	yes	hutU	urocanate hydratase [Pseudomonas aeruginosa]	Metabolism	Global and Overview;Amino acid metabolism	ko01100//Metabolic pathways;ko00340//Histidine metabolism	K01712	-	-	-
PA5104	190	42	44.6667	10.1833	-2.13299	2.41e-06	2.18e-05	yes	-	histidine utilization protein [Pseudomonas aeruginosa]	-	-	-	-	-	-	-
PA5105	579.333	166	106.22	32.33	-1.71611	8.47e-10	1.18e-08	yes	hutC	histidine utilization repressor HutC [Pseudomonas aeruginosa PAO1] [Pseudomonas aeruginosa]	-	-	-	-	-	GO:0001071//nucleic acid binding transcription factor activity	GO:0009987//cellular process;GO:2001141//regulation of RNA biosynthetic process;GO:0031323//regulation of cellular metabolic process;GO:0044237//cellular metabolic process;GO:0050794//regulation of cellular process;GO:0044763//single-organism cellular process;GO:0019222//regulation of metabolic process;GO:0006355//regulation of transcription, DNA-templated;GO:1903506//regulation of nucleic acid-t…
PA5106	2032	186.667	205.077	19.9867	-3.35905	5.44e-44	3.11e-42	yes	mtaD	N-formimino-L-glutamate deiminase [Pseudomonas aeruginosa PAO1] [Pseudomonas aeruginosa]	Metabolism	Amino acid metabolism	ko00340//Histidine metabolism	K05603	-	GO:0043167//ion binding;GO:0005488//binding;GO:0016787//hydrolase activity;GO:0043169//cation binding;GO:0003824//catalytic activity	-
PA5113	1643	100	160.557	10.4733	-3.93829	5.64e-58	4.61e-56	yes	-	membrane protein [Pseudomonas aeruginosa]	-	-	-	-	-	-	-
PA5114	1295.67	412.667	49.4367	16.3333	-1.59776	1.46e-12	2.52e-11	yes	-	membrane protein [Pseudomonas aeruginosa M10] [Pseudomonas aeruginosa]	-	-	-	-	-	-	-
PA5116	29.3333	96	9.10333	32.83	1.85055	0.00708706	0.0295401	yes	soxR	transcriptional regulator [Pseudomonas aeruginosa PAO1] [Pseudomonas aeruginosa]	-	-	-	-	-	GO:0051540//metal cluster binding;GO:0005488//binding;GO:0051536//iron-sulfur cluster binding	GO:0065007//biological regulation;GO:0010468//regulation of gene expression;GO:0050896//response to stimulus;GO:0006950//response to stress;GO:0019222//regulation of metabolic process;GO:0050789//regulation of biological process;GO:0060255//regulation of macromolecule metabolic process
PA5122	123.333	259.333	32.5033	73.0533	1.16836	0.000670946	0.00388435	yes	-	Uncharacterised protein [Enterobacter cloacae]	-	-	-	-	-	-	-
PA5136	551.333	48.3333	50.1667	4.80333	-3.38462	1.8e-24	5.78e-23	yes	-	Uncharacterised protein [Enterobacter cloacae]	-	-	-	-	-	-	-
PA5137	136.333	1021.33	24.5267	197.43	3.00892	1.55e-28	5.74e-27	yes	-	amino acid ABC transporter substrate-binding protein [Pseudomonas aeruginosa]	-	-	-	-	-	-	-
PA5138	186	587.667	34.3567	113.317	1.7217	3.37e-08	3.96e-07	yes	-	amino acid ABC transporter substrate-binding protein [Pseudomonas aeruginosa]	-	-	-	-	-	-	-
PA5152	978.333	1947.33	173.09	366.46	1.08213	1.57e-08	1.94e-07	yes	aotP	ABC transporter ATP-binding protein [Pseudomonas aeruginosa PAO1] [Pseudomonas aeruginosa]	-	-	-	-	-	GO:0017111//nucleoside-triphosphatase activity;GO:0032549//ribonucleoside binding;GO:0016787//hydrolase activity;GO:0036094//small molecule binding;GO:0097367//carbohydrate derivative binding;GO:0097159//organic cyclic compound binding;GO:0016462//pyrophosphatase activity;GO:1901363//heterocyclic compound binding;GO:0032550//purine ribonucleoside binding;GO:0003824//catalytic activity;GO:0001882/…	-
PA0523	265.333	83	78.8733	26.95	-1.54925	0.00664996	0.0279913	yes	norC	nitric oxide reductase subunit C [Pseudomonas aeruginosa]	Metabolism	Global and Overview;Energy metabolism	ko01120//Microbial metabolism in diverse environments;ko00910//Nitrogen metabolism	K02305	-	-	-
PA5158	273.667	128	25.2333	12.5467	-1.00803	0.00160297	0.00837203	yes	mdtP	probable outer membrane protein precursor [Pseudomonas aeruginosa PAO1] [Pseudomonas aeruginosa]	-	-	-	-	-	GO:0005488//binding	GO:0051234//establishment of localization;GO:0051179//localization
PA5159	192.667	89.6667	22.36	11.0467	-1.01731	0.00828286	0.0337639	yes	emrA	multidrug resistance protein [Pseudomonas aeruginosa]	-	-	-	-	-	-	-
PA5160	117	23.3333	10.0533	2.28333	-2.13846	0.00100348	0.00554361	yes	emrB	MFS transporter [Pseudomonas aeruginosa]	-	-	-	-	-	-	-
PA5163	6589	1843	1018.68	304.313	-1.74308	3.55e-21	9.81e-20	yes	rmlA	glucose-1-phosphate thymidylyltransferase [Pseudomonas aeruginosa PAO1] [Pseudomonas aeruginosa]	Metabolism	Biosynthesis of other secondary metabolites;Global and Overview;Metabolism of terpenoids and polyketides	ko01130//Biosynthesis of antibiotics;ko00521//Streptomycin biosynthesis;ko00523//Polyketide sugar unit biosynthesis	K00973	-	GO:0016772//transferase activity, transferring phosphorus-containing groups;GO:0016779//nucleotidyltransferase activity;GO:0016740//transferase activity;GO:0043169//cation binding;GO:0003824//catalytic activity;GO:0043167//ion binding;GO:0005488//binding	GO:0034637//cellular carbohydrate biosynthetic process;GO:0044763//single-organism cellular process;GO:0044260//cellular macromolecule metabolic process;GO:1901576//organic substance biosynthetic process;GO:0008152//metabolic process;GO:1901360//organic cyclic compound metabolic process;GO:0046483//heterocycle metabolic process;GO:1901137//carbohydrate derivative biosynthetic process;GO:0034645//…
PA5164	4671.67	1311.67	1171.71	354.82	-1.72346	1.48e-17	3.46e-16	yes	rmlC	dTDP-4-dehydrorhamnose 3,5-epimerase [Pseudomonas aeruginosa PAO1] [Pseudomonas aeruginosa]	Metabolism	Biosynthesis of other secondary metabolites;Metabolism of terpenoids and polyketides;Global and Overview	ko01130//Biosynthesis of antibiotics;ko00521//Streptomycin biosynthesis;ko00523//Polyketide sugar unit biosynthesis	K01790	-	GO:0016853//isomerase activity;GO:0016857//racemase and epimerase activity, acting on carbohydrates and derivatives;GO:0003824//catalytic activity;GO:0016854//racemase and epimerase activity	GO:0000271//polysaccharide biosynthetic process;GO:0044699//single-organism process;GO:0009225//nucleotide-sugar metabolic process;GO:0006807//nitrogen compound metabolic process;GO:0044262//cellular carbohydrate metabolic process;GO:0009987//cellular process;GO:0044237//cellular metabolic process;GO:0018130//heterocycle biosynthetic process;GO:0044249//cellular biosynthetic process;GO:0033692//c…
PA5168	1122.33	366.667	244.313	84.8167	-1.52631	2.11e-11	3.29e-10	yes	-	dicarboxylate transporter [Pseudomonas aeruginosa PAO1] [Pseudomonas aeruginosa]	Environmental Information Processing	Signal transduction	ko02020//Two-component system	K11689	-	-	-
PA5169	2071.67	583	224.477	65.4533	-1.77803	6.23e-11	9.37e-10	yes	siaT	C4-dicarboxylate transporter [Pseudomonas aeruginosa PAO1] [Pseudomonas aeruginosa]	Environmental Information Processing	Signal transduction	ko02020//Two-component system	K11690	GO:0044425//membrane part;GO:0031224//intrinsic component of membrane;GO:0016020//membrane	-	-
PA5178	35082.7	11320.3	10475.4	3794.28	-1.46511	0.000531361	0.00313842	yes	xkdP	peptidoglycan-binding protein LysM [Pseudomonas aeruginosa]	-	-	-	-	-	-	-
PA5180	543.667	34.6667	88.4633	6.08	-3.86294	5.64e-32	2.37e-30	yes	fdhD	sulfurtransferase FdhD [Pseudomonas otitidis]	-	-	-	-	-	-	-
PA5181	3457	218.667	201.25	13.6967	-3.87709	8.69e-56	6.8e-54	yes	Mb2924c	oxidoreductase [Pseudomonas aeruginosa PAO1] [Pseudomonas aeruginosa]	-	-	-	-	-	GO:0005488//binding;GO:0003824//catalytic activity;GO:0043167//ion binding;GO:0051540//metal cluster binding;GO:0043169//cation binding;GO:0051536//iron-sulfur cluster binding;GO:0046914//transition metal ion binding;GO:0046872//metal ion binding	GO:0044699//single-organism process;GO:0044710//single-organism metabolic process;GO:0008152//metabolic process
PA5196	48.6667	121	15.4733	41.2	1.41286	0.00719424	0.0299643	yes	rimK	ATP-dependent zinc protease family protein [Pseudomonas aeruginosa PAO581] [Pseudomonas aeruginosa]	-	-	-	-	-	GO:0016787//hydrolase activity;GO:0003824//catalytic activity	-
PA5209	138	559	13.6233	58.8567	2.11113	6.46e-14	1.22e-12	yes	ygiF	CYTH domain-containing protein [Pseudomonas aeruginosa]	-	-	-	-	-	-	-
PA5210	2829.33	1236	216.713	100.743	-1.1051	3.32e-09	4.3e-08	yes	xcpR	secretion pathway ATPase [Pseudomonas aeruginosa PAO1] [Pseudomonas aeruginosa]	Environmental Information Processing	Membrane transport	ko03070//Bacterial secretion system	K02454	-	-	GO:0051234//establishment of localization;GO:0051179//localization
PA5212	850	1765	349.7	770.64	1.13994	2.04e-08	2.5e-07	yes	-	Ribonucleotide reductase, alpha subunit [Pseudomonas aeruginosa 18A] [Pseudomonas aeruginosa]	-	-	-	-	-	-	-
PA5229	200.333	520	59.37	161.67	1.44525	1.42e-06	1.33e-05	yes	THYN1	EVE domain-containing protein [Pseudomonas aeruginosa]	-	-	-	-	-	-	-
PA5233	65	272.667	22.0067	94.5	2.10237	4.91e-06	4.23e-05	yes	-	flagellar basal body-associated protein FliL [Pseudomonas sp. HMSC05H02]	-	-	-	-	GO:0043228//non-membrane-bounded organelle;GO:0044422//organelle part;GO:0005622//intracellular;GO:0009288//bacterial-type flagellum;GO:0044461//bacterial-type flagellum part;GO:0005623//cell;GO:0043226//organelle;GO:0044424//intracellular part;GO:0044464//cell part;GO:0042995//cell projection;GO:0044463//cell projection part	-	GO:0044699//single-organism process;GO:0001539//cilium or flagellum-dependent cell motility;GO:0044763//single-organism cellular process;GO:0051674//localization of cell;GO:0051179//localization;GO:0097588//archaeal or bacterial-type flagellum-dependent cell motility;GO:0006928//movement of cell or subcellular component;GO:0048870//cell motility;GO:0009987//cellular process;GO:0040011//locomotion
PA5239	716	1475.67	77.0833	169.967	1.14076	3.11e-07	3.15e-06	yes	rho	transcription termination factor Rho [Pseudomonas aeruginosa PAO1] [Pseudomonas aeruginosa]	Genetic Information Processing	Folding, sorting and degradation	ko03018//RNA degradation	K03628	-	GO:0032549//ribonucleoside binding;GO:0001882//nucleoside binding;GO:0097367//carbohydrate derivative binding;GO:0016787//hydrolase activity;GO:0003824//catalytic activity;GO:0036094//small molecule binding;GO:0016887//ATPase activity;GO:0001883//purine nucleoside binding;GO:0042623//ATPase activity, coupled;GO:0016817//hydrolase activity, acting on acid anhydrides;GO:1901363//heterocyclic compou…	GO:0065007//biological regulation;GO:0009058//biosynthetic process;GO:0044260//cellular macromolecule metabolic process;GO:0009059//macromolecule biosynthetic process;GO:0032774//RNA biosynthetic process;GO:0019438//aromatic compound biosynthetic process;GO:0034641//cellular nitrogen compound metabolic process;GO:0034645//cellular macromolecule biosynthetic process;GO:0006807//nitrogen compound m…
PA5257	789.667	354.333	85.9767	41.6033	-1.04725	0.000329709	0.00203168	yes	-	heme biosynthesis protein HemY [Pseudomonas aeruginosa]	-	-	-	-	-	-	-
PA5258	832.333	346.333	98.8133	44.6967	-1.14454	1.33e-05	0.000105284	yes	-	heme biosynthesis operon protein HemX [Pseudomonas aeruginosa]	Metabolism	Metabolism of cofactors and vitamins;Global and Overview	ko01100//Metabolic pathways;ko01110//Biosynthesis of secondary metabolites;ko01120//Microbial metabolism in diverse environments;ko00860//Porphyrin and chlorophyll metabolism	K02496	-	-	-
PA5264	389.333	37.6667	54.76	5.78	-3.24398	9.03e-18	2.17e-16	yes	-	Uncharacterised protein [Pseudomonas aeruginosa]	-	-	-	-	-	-	-
PA5265	2447	149	102.72	6.7	-3.93841	1.45e-60	1.26e-58	yes	-	Uncharacterised protein [Pseudomonas aeruginosa]	-	-	-	-	-	-	-
PA5266	1568.67	28	102.587	1.93667	-5.72712	1.68e-85	2.52e-83	yes	-	Rhs element Vgr family protein [Pseudomonas aeruginosa PAO581] [Pseudomonas aeruginosa]	Environmental Information Processing	Membrane transport	ko03070//Bacterial secretion system	K11904	-	-	-
PA5267	23136.3	134.717	6011.89	37.49	-7.32517	5.53e-171	4.38e-168	yes	hcpA	major exported protein, partial [Pseudomonas aeruginosa 3578] [Pseudomonas aeruginosa]	Environmental Information Processing	Membrane transport	ko03070//Bacterial secretion system	K11903	-	-	-
PA0534	1183	286	126.293	31.4767	-2.00442	1.49e-14	2.92e-13	yes	puuB	Oxidoreductase [Pseudomonas aeruginosa 18A] [Pseudomonas aeruginosa]	-	-	-	-	-	-	-
PA5272	623	259	29.78	13.3433	-1.15822	6.37e-06	5.4e-05	yes	cyaA	adenylate cyclase [Pseudomonas aeruginosa]	Metabolism	Nucleotide metabolism	ko00230//Purine metabolism	K05851	-	-	-
PA5273	130.333	42.3333	24.64	8.48333	-1.5383	0.00270621	0.0129749	yes	-	Uncharacterized conserved protein [Enterobacter cloacae]	-	-	-	-	-	-	-
PA5274	71.3333	238.667	23.33	86.3067	1.88729	0.000935591	0.00522576	yes	rnk	nucleoside diphosphate kinase regulator [Pseudomonas aeruginosa LES431] [Pseudomonas aeruginosa]	-	-	-	-	-	GO:0016740//transferase activity;GO:0016772//transferase activity, transferring phosphorus-containing groups;GO:0003824//catalytic activity	GO:0010468//regulation of gene expression;GO:0060255//regulation of macromolecule metabolic process;GO:0031326//regulation of cellular biosynthetic process;GO:0043900//regulation of multi-organism process;GO:0051174//regulation of phosphorus metabolic process;GO:0043902//positive regulation of multi-organism process;GO:0051252//regulation of RNA metabolic process;GO:0031325//positive regulation o…
PA5275	79	181	32.8567	79.6	1.27658	0.00331638	0.0154727	yes	cyaY	iron donor protein CyaY [Pseudomonas sp. HMSC05H02]	-	-	-	-	-	-	-
PA5280	138	40	20.2567	6.28667	-1.68803	0.000727483	0.00415961	yes	xerC	site-specific tyrosine recombinase XerC [Pseudomonas aeruginosa PAO1] [Pseudomonas aeruginosa]	-	-	-	-	-	GO:0003824//catalytic activity	GO:0050896//response to stimulus;GO:1990267//response to transition metal nanoparticle;GO:0010043//response to zinc ion;GO:0010035//response to inorganic substance;GO:0010038//response to metal ion;GO:0042221//response to chemical
PA5290	211.667	45.3333	19.64	4.46333	-2.1376	2.05e-07	2.17e-06	yes	comM	ATP-dependent protease [Pseudomonas aeruginosa]	-	-	-	-	-	-	-
PA5291	534.667	220	37.2267	15.64	-1.2511	4.94e-05	0.000353412	yes	betT	choline transporter [Pseudomonas aeruginosa PAO1] [Pseudomonas aeruginosa]	-	-	-	-	GO:0044425//membrane part;GO:0031224//intrinsic component of membrane;GO:0016020//membrane	-	GO:0051179//localization;GO:0051234//establishment of localization
PA5300	414.667	954	139.1	337.463	1.27861	9.55e-06	7.83e-05	yes	-	cytochrome c5 [Pseudomonas aeruginosa PA7] [Pseudomonas aeruginosa]	-	-	-	-	-	-	-
PA5305	162.667	315.333	64.1167	131.727	1.03878	0.00436049	0.0194923	yes	ydbL	Uncharacterised conserved protein UCP025560 [delta proteobacterium MLMS-1] [delta proteobacterium]	-	-	-	-	-	-	-
PA5309	152.333	354	16.01	39.01	1.28487	0.000386591	0.00235863	yes	puuB	oxidoreductase [Pseudomonas aeruginosa]	-	-	-	-	-	-	-
PA5312	26394	50970	2422.48	4925.05	1.02365	4.45e-09	5.72e-08	yes	puuC	aldehyde dehydrogenase PuuC [Pseudomonas sp. HMSC060G02]	Metabolism	Amino acid metabolism;Global and Overview	ko01100//Metabolic pathways;ko00330//Arginine and proline metabolism	K12254	-	GO:0003824//catalytic activity;GO:0016903//oxidoreductase activity, acting on the aldehyde or oxo group of donors;GO:0016491//oxidoreductase activity	GO:0044710//single-organism metabolic process;GO:0044699//single-organism process;GO:0008152//metabolic process
PA5315	8.33333	71.3333	7.46333	65.9767	3.14406	0.00912337	0.0363625	yes	rpmG	50S ribosomal protein L33 [Pseudomonas aeruginosa PAO1] [Pseudomonas aeruginosa]	Genetic Information Processing	Translation	ko03010//Ribosome	K02913	GO:0044464//cell part;GO:0044446//intracellular organelle part;GO:0043226//organelle;GO:0043229//intracellular organelle;GO:1990904//ribonucleoprotein complex;GO:0005840//ribosome;GO:0030529//intracellular ribonucleoprotein complex;GO:0032991//macromolecular complex;GO:0044422//organelle part;GO:0043228//non-membrane-bounded organelle;GO:0043232//intracellular non-membrane-bounded organelle;GO:00…	GO:1901363//heterocyclic compound binding;GO:0003676//nucleic acid binding;GO:0097159//organic cyclic compound binding;GO:0005198//structural molecule activity;GO:0005488//binding	GO:0008152//metabolic process;GO:0043170//macromolecule metabolic process;GO:0071704//organic substance metabolic process;GO:0010467//gene expression
PA5320	312	742.333	35.81	88.54	1.30597	7.01e-07	6.85e-06	yes	coaBC	bifunctional phosphopantothenoylcysteine decarboxylase/phosphopantothenate synthase [Pseudomonas aeruginosa PAO1] [Pseudomonas aeruginosa]	Metabolism	Global and Overview;Metabolism of cofactors and vitamins	ko01100//Metabolic pathways;ko00770//Pantothenate and CoA biosynthesis	K13038	-	GO:0016831//carboxy-lyase activity;GO:0016879//ligase activity, forming carbon-nitrogen bonds;GO:1901265//nucleoside phosphate binding;GO:0016829//lyase activity;GO:0000166//nucleotide binding;GO:0003824//catalytic activity;GO:0097159//organic cyclic compound binding;GO:0036094//small molecule binding;GO:0016881//acid-amino acid ligase activity;GO:0005488//binding;GO:0016874//ligase activity;GO:0…	GO:0051188//cofactor biosynthetic process;GO:0051186//cofactor metabolic process;GO:0009109//coenzyme catabolic process;GO:0009987//cellular process;GO:0044249//cellular biosynthetic process;GO:0006732//coenzyme metabolic process;GO:0009058//biosynthetic process;GO:0044237//cellular metabolic process;GO:0051187//cofactor catabolic process;GO:0009108//coenzyme biosynthetic process;GO:0008152//meta…
PA5338	2764.67	1135	178.363	78.57	-1.18277	5.82e-10	8.2e-09	yes	spoT	guanosine-3',5'-bis(diphosphate) 3'-pyrophosphohydrolase [Pseudomonas aeruginosa PAO1] [Pseudomonas aeruginosa]	Metabolism	Nucleotide metabolism	ko00230//Purine metabolism	K01139	-	GO:0043168//anion binding;GO:0036094//small molecule binding;GO:0003824//catalytic activity;GO:0043167//ion binding;GO:0005488//binding;GO:0031406//carboxylic acid binding;GO:0043177//organic acid binding	GO:0055086//nucleobase-containing small molecule metabolic process;GO:0044281//small molecule metabolic process;GO:0072521//purine-containing compound metabolic process;GO:0006725//cellular aromatic compound metabolic process;GO:0006753//nucleoside phosphate metabolic process;GO:0009259//ribonucleotide metabolic process;GO:0046483//heterocycle metabolic process;GO:0006139//nucleobase-containing c…
PA5340	644	257.667	119.387	51.4233	-1.21515	2.99e-06	2.67e-05	yes	-	lipoprotein [Pseudomonas aeruginosa PAO1-GFP] [Pseudomonas aeruginosa]	-	-	-	-	-	-	-
PA5348	1829.67	6034.33	877.423	3222.52	1.87685	0.00205621	0.010353	yes	hupA	DNA-binding protein [Pseudomonas aeruginosa PAO1] [Pseudomonas aeruginosa]	-	-	-	-	-	-	-
PA5362	213.667	52.3333	21.7033	5.61333	-1.95099	1.31e-06	1.23e-05	yes	yhdP	CBS domain protein [Pseudomonas aeruginosa]	-	-	-	-	-	-	-
PA0544	124.333	243.333	23.3767	47.4567	1.02154	0.00955419	0.0377861	yes	MIMI_L509	metallo-dependent phosphatase [Pseudomonas aeruginosa]	-	-	-	-	-	GO:0003824//catalytic activity	-
PA5372	93.6667	365	7.52333	31.59	2.07002	2.64e-08	3.14e-07	yes	betA	choline dehydrogenase [Pseudomonas aeruginosa PAO1] [Pseudomonas aeruginosa]	Metabolism	Amino acid metabolism;Global and Overview	ko01100//Metabolic pathways;ko00260//Glycine, serine and threonine metabolism	K00108	-	GO:1901265//nucleoside phosphate binding;GO:0005488//binding;GO:0003824//catalytic activity;GO:0016903//oxidoreductase activity, acting on the aldehyde or oxo group of donors;GO:1901363//heterocyclic compound binding;GO:0000166//nucleotide binding;GO:0036094//small molecule binding;GO:0016614//oxidoreductase activity, acting on CH-OH group of donors;GO:0016491//oxidoreductase activity;GO:0097159/…	GO:0044710//single-organism metabolic process;GO:0006066//alcohol metabolic process;GO:0044281//small molecule metabolic process;GO:0044699//single-organism process;GO:0071704//organic substance metabolic process;GO:0044763//single-organism cellular process;GO:0042439//ethanolamine-containing compound metabolic process;GO:0008152//metabolic process;GO:0006807//nitrogen compound metabolic process;…
PA0054	184	59	48.2367	15.2033	-1.66574	0.0101608	0.0396435	yes	kptA	RNA 2'-phosphotransferase-like protein [Pseudomonas aeruginosa PAO1] [Pseudomonas aeruginosa]	-	-	-	-	-	-	-
PA5380	984.667	2100	123.41	275.533	1.15877	3.1e-07	3.15e-06	yes	cdhR	protein GbdR [Pseudomonas aeruginosa PAO1] [Pseudomonas aeruginosa]	-	-	-	-	-	GO:0097159//organic cyclic compound binding;GO:0003676//nucleic acid binding;GO:0001071//nucleic acid binding transcription factor activity;GO:0005488//binding;GO:1901363//heterocyclic compound binding;GO:0003677//DNA binding	GO:0060255//regulation of macromolecule metabolic process;GO:0065009//regulation of molecular function;GO:0006521//regulation of cellular amino acid metabolic process;GO:0050789//regulation of biological process;GO:0035303//regulation of dephosphorylation;GO:0044237//cellular metabolic process;GO:0008152//metabolic process;GO:0035304//regulation of protein dephosphorylation;GO:0010565//regulation…
PA0546	4664	1417.67	537.633	171.75	-1.64631	5.06e-18	1.23e-16	yes	metK	methionine adenosyltransferase [Pseudomonas aeruginosa]	Metabolism	Global and Overview;Amino acid metabolism	ko01100//Metabolic pathways;ko01110//Biosynthesis of secondary metabolites;ko01230//Biosynthesis of amino acids;ko00270//Cysteine and methionine metabolism	K00789	GO:0005622//intracellular;GO:0005623//cell;GO:0044464//cell part;GO:0044424//intracellular part	GO:0016740//transferase activity;GO:0001882//nucleoside binding;GO:0003824//catalytic activity;GO:0032550//purine ribonucleoside binding;GO:0032549//ribonucleoside binding;GO:0001883//purine nucleoside binding;GO:0016765//transferase activity, transferring alkyl or aryl (other than methyl) groups;GO:0036094//small molecule binding;GO:0005488//binding;GO:0097159//organic cyclic compound binding;GO…	GO:0009058//biosynthetic process;GO:0051188//cofactor biosynthetic process;GO:0044249//cellular biosynthetic process;GO:0044237//cellular metabolic process;GO:0009108//coenzyme biosynthetic process;GO:0009987//cellular process;GO:0006732//coenzyme metabolic process;GO:0051186//cofactor metabolic process;GO:0008152//metabolic process
PA5387	11.3333	80.3333	1.82667	13.27	2.86088	0.00226546	0.0111605	yes	kce	carnitine dehydrogenase [Pseudomonas aeruginosa PAO1] [Pseudomonas aeruginosa]	-	-	-	-	-	GO:0003824//catalytic activity	GO:0019752//carboxylic acid metabolic process;GO:0009987//cellular process;GO:0044281//small molecule metabolic process;GO:0043436//oxoacid metabolic process;GO:0008152//metabolic process;GO:0006082//organic acid metabolic process;GO:0071704//organic substance metabolic process;GO:0006083//acetate metabolic process;GO:0044699//single-organism process;GO:0044763//single-organism cellular process;G…
PA5388	30.6667	228	4.56333	35.12	2.94413	2.11e-09	2.79e-08	yes	gbuC	glycine/betaine ABC transporter substrate-binding protein [Pseudomonas aeruginosa]	Environmental Information Processing	Membrane transport	ko02010//ABC transporters	K02002	-	-	-
PA0547	969.333	394.333	133.367	57.1733	-1.22198	3.02e-07	3.09e-06	yes	-	transcriptional regulator [Pseudomonas aeruginosa PAO1] [Pseudomonas aeruginosa]	-	-	-	-	-	GO:0001071//nucleic acid binding transcription factor activity;GO:0016740//transferase activity;GO:0016741//transferase activity, transferring one-carbon groups;GO:0003824//catalytic activity	GO:0044249//cellular biosynthetic process;GO:0008152//metabolic process;GO:0009987//cellular process;GO:0044260//cellular macromolecule metabolic process;GO:1901576//organic substance biosynthetic process;GO:0019222//regulation of metabolic process;GO:0034645//cellular macromolecule biosynthetic process;GO:0065007//biological regulation;GO:0010468//regulation of gene expression;GO:0009058//biosyn…
PA5421	2478	5216.67	282.037	628.223	1.15539	2.95e-10	4.23e-09	yes	fdhA	glutathione-independent formaldehyde dehydrogenase [Pseudomonas aeruginosa PAO1] [Pseudomonas aeruginosa]	Metabolism	Xenobiotics biodegradation and metabolism;Global and Overview;Energy metabolism	ko01100//Metabolic pathways;ko01120//Microbial metabolism in diverse environments;ko01200//Carbon metabolism;ko00680//Methane metabolism;ko00625//Chloroalkane and chloroalkene degradation	K00148	-	GO:0003824//catalytic activity;GO:0016491//oxidoreductase activity;GO:0043167//ion binding;GO:0016620//oxidoreductase activity, acting on the aldehyde or oxo group of donors, NAD or NADP as acceptor;GO:0005488//binding;GO:0004029//aldehyde dehydrogenase (NAD) activity;GO:0043169//cation binding;GO:0016903//oxidoreductase activity, acting on the aldehyde or oxo group of donors	GO:0008152//metabolic process;GO:0044710//single-organism metabolic process;GO:0044699//single-organism process
PA0550	82.6667	184.667	14.51	33.3333	1.19992	0.00384314	0.0174751	yes	hyi	hydroxypyruvate isomerase [Pseudomonas aeruginosa]	Metabolism	Carbohydrate metabolism;Global and Overview	ko01100//Metabolic pathways;ko00630//Glyoxylate and dicarboxylate metabolism	K01816	-	-	-
PA5427	5445	12346	723.073	1737.83	1.26507	1.12e-12	1.96e-11	yes	adhA	Alcohol dehydrogenase [Pseudomonas aeruginosa MH27] [Pseudomonas aeruginosa]	Metabolism	Carbohydrate metabolism;Lipid metabolism;Global and Overview;Amino acid metabolism;Xenobiotics biodegradation and metabolism	ko01100//Metabolic pathways;ko01110//Biosynthesis of secondary metabolites;ko01120//Microbial metabolism in diverse environments;ko01130//Biosynthesis of antibiotics;ko00010//Glycolysis / Gluconeogenesis;ko00071//Fatty acid degradation;ko01220//Degradation of aromatic compounds;ko00350//Tyrosine metabolism;ko00625//Chloroalkane and chloroalkene degradation;ko00626//Naphthalene degradation	K13953	-	GO:0005488//binding;GO:0003824//catalytic activity;GO:0046914//transition metal ion binding;GO:0043167//ion binding;GO:0043169//cation binding;GO:0046872//metal ion binding	GO:0044699//single-organism process;GO:0044710//single-organism metabolic process;GO:0008152//metabolic process
PA5430	138.667	312.333	15.7933	37.0433	1.2299	0.00146684	0.0077561	yes	yedE	sulfur transport family protein [Pseudomonas aeruginosa PAO581] [Pseudomonas aeruginosa]	-	-	-	-	-	-	-
PA5435	1209	2399.67	90.35	191.25	1.08186	2.43e-08	2.92e-07	yes	pycB	pyruvate carboxylase subunit B [Pseudomonas aeruginosa PAO1] [Pseudomonas aeruginosa]	Metabolism	Global and Overview;Carbohydrate metabolism	ko01100//Metabolic pathways;ko01120//Microbial metabolism in diverse environments;ko01230//Biosynthesis of amino acids;ko01200//Carbon metabolism;ko00620//Pyruvate metabolism;ko00020//Citrate cycle (TCA cycle)	K01960	-	GO:0016829//lyase activity;GO:0016830//carbon-carbon lyase activity;GO:0016831//carboxy-lyase activity;GO:0003824//catalytic activity	GO:0051234//establishment of localization;GO:0051179//localization;GO:0006810//transport;GO:0044765//single-organism transport;GO:0030001//metal ion transport;GO:0006812//cation transport;GO:0044699//single-organism process;GO:0006811//ion transport;GO:1902578//single-organism localization
PA5440	23.6667	209.667	2.38667	21.7667	3.18905	6.94e-05	0.000483287	yes	yegQ	peptidase [Pseudomonas aeruginosa PAO1] [Pseudomonas aeruginosa]	-	-	-	-	-	GO:0016787//hydrolase activity;GO:0003824//catalytic activity	-
PA5441	1496.33	284.667	93.35	18.8133	-2.31089	2.47e-25	8.07e-24	yes	-	outer membrane assembly lipoprotein YfiO [Pseudomonas aeruginosa]	-	-	-	-	-	-	-
PA5442	91.6667	262	4.50333	13.3367	1.56633	2.06e-05	0.000155431	yes	PA3311	GGDEF domain-containing protein [Pseudomonas aeruginosa]	-	-	-	-	-	-	-
PA5445	109.333	206	9.89333	19.8833	1.00703	0.00463933	0.0206391	yes	cat1	coenzyme A transferase [Pseudomonas aeruginosa PAO1] [Pseudomonas aeruginosa]	Metabolism	Carbohydrate metabolism;Global and Overview	ko01100//Metabolic pathways;ko01110//Biosynthesis of secondary metabolites;ko01120//Microbial metabolism in diverse environments;ko01130//Biosynthesis of antibiotics;ko01200//Carbon metabolism;ko00620//Pyruvate metabolism;ko00650//Butanoate metabolism;ko00020//Citrate cycle (TCA cycle)	K18118	-	GO:0003824//catalytic activity	GO:0006637//acyl-CoA metabolic process;GO:0071704//organic substance metabolic process;GO:0006732//coenzyme metabolic process;GO:0035383//thioester metabolic process;GO:0044237//cellular metabolic process;GO:0008152//metabolic process;GO:0006790//sulfur compound metabolic process;GO:0051186//cofactor metabolic process;GO:0009987//cellular process;GO:0006793//phosphorus metabolic process
PA5446	409.333	177	272.887	129.26	-1.07803	0.00271333	0.0129978	yes	-	DUF1127 domain-containing protein [Pseudomonas aeruginosa]	-	-	-	-	-	-	-
PA5462	14.3333	84.3333	6.86333	41.99	2.61306	0.00117844	0.00635216	yes	-	Holliday junction resolvase [Pseudomonas aeruginosa RP73] [Pseudomonas aeruginosa]	-	-	-	-	-	-	-
PA5464	35.3333	93.3333	2.48333	7.09	1.51351	0.00663193	0.0279366	yes	-	MULTISPECIES: DUF4105 domain-containing protein [Pseudomonas]	-	-	-	-	-	-	-
PA0055	481	1169.67	129.32	333.557	1.36699	1.02e-10	1.51e-09	yes	-	Uncharacterised protein [Acinetobacter baumannii]	-	-	-	-	-	-	-
PA5490	1852.33	3804.33	418.43	908.5	1.1185	1.19e-08	1.48e-07	yes	cc4	cytochrome C4 [Pseudomonas aeruginosa PAO1] [Pseudomonas aeruginosa]	-	-	-	-	GO:0005623//cell;GO:0044464//cell part	GO:0097159//organic cyclic compound binding;GO:0046906//tetrapyrrole binding;GO:0043167//ion binding;GO:0043169//cation binding;GO:1901363//heterocyclic compound binding;GO:0005488//binding	GO:0044710//single-organism metabolic process;GO:0008152//metabolic process;GO:0044699//single-organism process
PA5491	83.3333	282	40.0633	139.84	1.80342	0.000275118	0.00171431	yes	-	cytochrome C-type protein [Pseudomonas sp. HMSC05H02]	-	-	-	-	-	GO:0097159//organic cyclic compound binding;GO:0005488//binding;GO:1901363//heterocyclic compound binding;GO:0046906//tetrapyrrole binding	-
PA5495	1545.67	618.333	223.907	94.6067	-1.24288	1.69e-08	2.08e-07	yes	thrB	homoserine kinase [Pseudomonas aeruginosa PAO1] [Pseudomonas aeruginosa]	Metabolism	Amino acid metabolism;Global and Overview	ko01100//Metabolic pathways;ko01110//Biosynthesis of secondary metabolites;ko01120//Microbial metabolism in diverse environments;ko01230//Biosynthesis of amino acids;ko00260//Glycine, serine and threonine metabolism	K02204	-	GO:0032549//ribonucleoside binding;GO:0097367//carbohydrate derivative binding;GO:0016773//phosphotransferase activity, alcohol group as acceptor;GO:0016740//transferase activity;GO:0036094//small molecule binding;GO:0032550//purine ribonucleoside binding;GO:0003824//catalytic activity;GO:0097159//organic cyclic compound binding;GO:0005488//binding;GO:0001883//purine nucleoside binding;GO:1901363…	GO:0008152//metabolic process;GO:0044281//small molecule metabolic process;GO:0044763//single-organism cellular process;GO:1901564//organonitrogen compound metabolic process;GO:0009987//cellular process;GO:0044238//primary metabolic process;GO:0009066//aspartate family amino acid metabolic process;GO:1901605//alpha-amino acid metabolic process;GO:0019752//carboxylic acid metabolic process;GO:0044…
PA5502	137.333	423	23.9967	78.0533	1.70163	3.83e-07	3.86e-06	yes	-	lipoprotein [Pseudomonas aeruginosa MPAO1/P1] [Pseudomonas aeruginosa]	-	-	-	-	-	-	-
PA5516	118	225.667	18.5833	38.28	1.04258	0.00228296	0.0112108	yes	pdxY	pyridoxamine kinase [Pseudomonas aeruginosa]	Metabolism	Metabolism of cofactors and vitamins;Global and Overview	ko01100//Metabolic pathways;ko00750//Vitamin B6 metabolism	K00868	-	-	-
PA5518	110.667	310.333	9.03	26.4167	1.54865	7.28e-05	0.000505613	yes	ybaL	potassium efflux transporter [Pseudomonas aeruginosa PAO1] [Pseudomonas aeruginosa]	-	-	-	-	GO:0016020//membrane;GO:0044425//membrane part;GO:0031224//intrinsic component of membrane	GO:0022857//transmembrane transporter activity;GO:0015078//hydrogen ion transmembrane transporter activity;GO:0008324//cation transmembrane transporter activity;GO:0022891//substrate-specific transmembrane transporter activity;GO:0022892//substrate-specific transporter activity;GO:0022890//inorganic cation transmembrane transporter activity;GO:0015291//secondary active transmembrane transporter a…	GO:0006810//transport;GO:0006818//hydrogen transport;GO:0009987//cellular process;GO:0006811//ion transport;GO:1902578//single-organism localization;GO:0015992//proton transport;GO:0044763//single-organism cellular process;GO:0030001//metal ion transport;GO:0051179//localization;GO:0044699//single-organism process;GO:0006812//cation transport;GO:0044765//single-organism transport;GO:0015672//mono…
PA5521	3134.33	5948.67	564.03	1134.46	1.00816	2.43e-08	2.92e-07	yes	fabG	short-chain dehydrogenase [Pseudomonas aeruginosa PAO1] [Pseudomonas aeruginosa]	-	-	-	-	-	GO:0003824//catalytic activity	GO:0044710//single-organism metabolic process;GO:0008152//metabolic process;GO:0044699//single-organism process
PA5522	2327.33	4721.33	234.24	503.633	1.10439	7.16e-08	8e-07	yes	puuA	glutamine synthetase [Pseudomonas aeruginosa PAO1] [Pseudomonas aeruginosa]	Environmental Information Processing;Metabolism	Amino acid metabolism;Signal transduction;Carbohydrate metabolism;Global and Overview;Energy metabolism	ko01100//Metabolic pathways;ko01120//Microbial metabolism in diverse environments;ko02020//Two-component system;ko01230//Biosynthesis of amino acids;ko00630//Glyoxylate and dicarboxylate metabolism;ko00910//Nitrogen metabolism;ko00250//Alanine, aspartate and glutamate metabolism;ko00220//Arginine biosynthesis	K01915	-	GO:0016211//ammonia ligase activity;GO:0003824//catalytic activity;GO:0016874//ligase activity;GO:0016879//ligase activity, forming carbon-nitrogen bonds;GO:0016880//acid-ammonia (or amide) ligase activity	GO:1901564//organonitrogen compound metabolic process;GO:0006082//organic acid metabolic process;GO:0044763//single-organism cellular process;GO:0071704//organic substance metabolic process;GO:0019752//carboxylic acid metabolic process;GO:0008152//metabolic process;GO:0044281//small molecule metabolic process;GO:1901605//alpha-amino acid metabolic process;GO:0006541//glutamine metabolic process;G…
PA5523	4372	10955	447.04	1169.02	1.38683	1.85e-11	2.9e-10	yes	hemL	aminotransferase [Pseudomonas aeruginosa MPAO1/P1] [Pseudomonas aeruginosa]	Metabolism	Metabolism of cofactors and vitamins;Global and Overview	ko01100//Metabolic pathways;ko01110//Biosynthesis of secondary metabolites;ko01120//Microbial metabolism in diverse environments;ko00860//Porphyrin and chlorophyll metabolism	K01845	-	GO:0016769//transferase activity, transferring nitrogenous groups;GO:0003824//catalytic activity;GO:0005488//binding;GO:0043167//ion binding;GO:0043168//anion binding;GO:0016740//transferase activity	-
PA5528	801.667	2314.33	130.373	389.757	1.57992	1.04e-11	1.66e-10	yes	-	membrane protein [Pseudomonas aeruginosa RP73] [Pseudomonas aeruginosa]	-	-	-	-	-	-	-
PA5542	412	1175.67	45.2467	137.55	1.60407	8.13e-13	1.44e-11	yes	nylB'	beta-lactamase family protein [Pseudomonas aeruginosa PAO581] [Pseudomonas aeruginosa]	-	-	-	-	-	-	-
PA5543	60.3333	249.667	20.28	92.0567	2.18246	2.21e-08	2.68e-07	yes	-	DUF1850 domain-containing protein [Pseudomonas aeruginosa 18A] [Pseudomonas aeruginosa]	-	-	-	-	-	-	-
PA5544	592	1683.33	40.1	120.737	1.59019	4.9e-14	9.28e-13	yes	-	C4-dicarboxylate ABC transporter [Pseudomonas aeruginosa]	-	-	-	-	-	-	-
PA5545	2330	13689.3	334.697	2066.62	2.62634	3.86e-40	1.99e-38	yes	bcsP31	C4-dicarboxylate ABC transporter [Pseudomonas aeruginosa]	-	-	-	-	-	-	-
PA5553	708.333	1473.67	230.03	507.237	1.14084	8.24e-07	7.96e-06	yes	atpC	ATP synthase subunit epsilon [Pseudomonas aeruginosa PAO1] [Pseudomonas aeruginosa]	Metabolism	Energy metabolism;Global and Overview	ko01100//Metabolic pathways;ko00190//Oxidative phosphorylation	K02114	GO:0032991//macromolecular complex;GO:0098796//membrane protein complex;GO:0016020//membrane;GO:0033178//proton-transporting two-sector ATPase complex, catalytic domain;GO:0043234//protein complex;GO:0044464//cell part;GO:0044425//membrane part;GO:0016469//proton-transporting two-sector ATPase complex;GO:0071944//cell periphery;GO:0005886//plasma membrane;GO:0005623//cell	GO:0042626//ATPase activity, coupled to transmembrane movement of substances;GO:0043492//ATPase activity, coupled to movement of substances;GO:0042623//ATPase activity, coupled;GO:0015405//P-P-bond-hydrolysis-driven transmembrane transporter activity;GO:0022857//transmembrane transporter activity;GO:0016820//hydrolase activity, acting on acid anhydrides, catalyzing transmembrane movement of subst…	GO:0046128//purine ribonucleoside metabolic process;GO:0006163//purine nucleotide metabolic process;GO:0009260//ribonucleotide biosynthetic process;GO:0006796//phosphate-containing compound metabolic process;GO:0072521//purine-containing compound metabolic process;GO:0006793//phosphorus metabolic process;GO:0009144//purine nucleoside triphosphate metabolic process;GO:1901360//organic cyclic compo…
PA0563	690.333	65.6667	266.967	27.53	-3.27758	6.84e-28	2.45e-26	yes	yhaI	DUF805 domain-containing protein [Pseudomonas aeruginosa]	-	-	-	-	-	-	-
PA5554	9235.67	21987.7	926.72	2325.62	1.32741	3.78e-09	4.87e-08	yes	atpD	ATP synthase subunit beta [Pseudomonas aeruginosa PAO1] [Pseudomonas aeruginosa]	Metabolism	Global and Overview;Energy metabolism	ko01100//Metabolic pathways;ko00190//Oxidative phosphorylation	K02112	GO:0016469//proton-transporting two-sector ATPase complex;GO:0098796//membrane protein complex;GO:0016020//membrane;GO:0032991//macromolecular complex;GO:0033178//proton-transporting two-sector ATPase complex, catalytic domain;GO:0044425//membrane part;GO:0043234//protein complex	GO:0015075//ion transmembrane transporter activity;GO:0017111//nucleoside-triphosphatase activity;GO:0005488//binding;GO:1901363//heterocyclic compound binding;GO:0032550//purine ribonucleoside binding;GO:0016887//ATPase activity;GO:0008324//cation transmembrane transporter activity;GO:0015405//P-P-bond-hydrolysis-driven transmembrane transporter activity;GO:0016817//hydrolase activity, acting on…	GO:0055085//transmembrane transport;GO:0044249//cellular biosynthetic process;GO:1902578//single-organism localization;GO:0015988//energy coupled proton transmembrane transport, against electrochemical gradient;GO:0006818//hydrogen transport;GO:0044699//single-organism process;GO:1902600//hydrogen ion transmembrane transport;GO:0006796//phosphate-containing compound metabolic process;GO:0006163//…
PA5555	3798.33	8564	606.863	1448.66	1.25528	5.67e-09	7.22e-08	yes	atpG	ATP synthase subunit gamma [Pseudomonas aeruginosa PAO1] [Pseudomonas aeruginosa]	Metabolism	Global and Overview;Energy metabolism	ko01100//Metabolic pathways;ko00190//Oxidative phosphorylation	K02115	GO:0098796//membrane protein complex;GO:0033178//proton-transporting two-sector ATPase complex, catalytic domain;GO:0032991//macromolecular complex;GO:0016020//membrane;GO:0044425//membrane part;GO:0016469//proton-transporting two-sector ATPase complex;GO:0043234//protein complex	GO:0016820//hydrolase activity, acting on acid anhydrides, catalyzing transmembrane movement of substances;GO:0016887//ATPase activity;GO:0022804//active transmembrane transporter activity;GO:0017111//nucleoside-triphosphatase activity;GO:0043492//ATPase activity, coupled to movement of substances;GO:0005215//transporter activity;GO:0015078//hydrogen ion transmembrane transporter activity;GO:0016…	GO:0034220//ion transmembrane transport;GO:1901135//carbohydrate derivative metabolic process;GO:0046390//ribose phosphate biosynthetic process;GO:0015986//ATP synthesis coupled proton transport;GO:0009260//ribonucleotide biosynthetic process;GO:1901566//organonitrogen compound biosynthetic process;GO:0044763//single-organism cellular process;GO:0009201//ribonucleoside triphosphate biosynthetic p…
PA5556	15652	33366	1390.16	3130.1	1.17096	8.98e-10	1.25e-08	yes	atpA	ATP synthase subunit alpha [Pseudomonas aeruginosa PAO1] [Pseudomonas aeruginosa]	Metabolism	Energy metabolism;Global and Overview	ko01100//Metabolic pathways;ko00190//Oxidative phosphorylation	K02111	GO:0016020//membrane;GO:0016469//proton-transporting two-sector ATPase complex;GO:0098796//membrane protein complex;GO:0044425//membrane part;GO:0032991//macromolecular complex;GO:0043234//protein complex;GO:0033178//proton-transporting two-sector ATPase complex, catalytic domain	GO:0017111//nucleoside-triphosphatase activity;GO:0008324//cation transmembrane transporter activity;GO:0015399//primary active transmembrane transporter activity;GO:0003824//catalytic activity;GO:0022891//substrate-specific transmembrane transporter activity;GO:0022804//active transmembrane transporter activity;GO:0097159//organic cyclic compound binding;GO:0005488//binding;GO:0001882//nucleosid…	GO:0006725//cellular aromatic compound metabolic process;GO:1901659//glycosyl compound biosynthetic process;GO:1901135//carbohydrate derivative metabolic process;GO:0046129//purine ribonucleoside biosynthetic process;GO:0009145//purine nucleoside triphosphate biosynthetic process;GO:0098655//cation transmembrane transport;GO:1901657//glycosyl compound metabolic process;GO:0051179//localization;GO…
PA5557	2985.67	6334.67	763.023	1696.04	1.15237	1.1e-09	1.5e-08	yes	atpH	ATP synthase subunit delta [Pseudomonas aeruginosa PAO1] [Pseudomonas aeruginosa]	Metabolism	Energy metabolism;Global and Overview	ko01100//Metabolic pathways;ko00190//Oxidative phosphorylation	K02113	GO:0033178//proton-transporting two-sector ATPase complex, catalytic domain;GO:0016020//membrane;GO:0016469//proton-transporting two-sector ATPase complex;GO:0032991//macromolecular complex;GO:0044425//membrane part;GO:0043234//protein complex;GO:0098796//membrane protein complex	GO:0016820//hydrolase activity, acting on acid anhydrides, catalyzing transmembrane movement of substances;GO:0008324//cation transmembrane transporter activity;GO:0022892//substrate-specific transporter activity;GO:0005215//transporter activity;GO:0042626//ATPase activity, coupled to transmembrane movement of substances;GO:0015078//hydrogen ion transmembrane transporter activity;GO:0017111//nucl…	GO:1901293//nucleoside phosphate biosynthetic process;GO:1901564//organonitrogen compound metabolic process;GO:0015992//proton transport;GO:0046483//heterocycle metabolic process;GO:0042278//purine nucleoside metabolic process;GO:0009144//purine nucleoside triphosphate metabolic process;GO:0072522//purine-containing compound biosynthetic process;GO:0009058//biosynthetic process;GO:0006164//purine…
PA5558	4541.67	10575	1339.95	3267.92	1.28619	5.92e-08	6.71e-07	yes	atpF	ATP synthase subunit B [Pseudomonas aeruginosa PAO1] [Pseudomonas aeruginosa]	Metabolism	Global and Overview;Energy metabolism	ko01100//Metabolic pathways;ko00190//Oxidative phosphorylation	K02109	GO:0032991//macromolecular complex;GO:0016020//membrane;GO:0043234//protein complex;GO:0044425//membrane part;GO:0098796//membrane protein complex;GO:0033177//proton-transporting two-sector ATPase complex, proton-transporting domain;GO:0016469//proton-transporting two-sector ATPase complex;GO:0031224//intrinsic component of membrane	GO:0042623//ATPase activity, coupled;GO:0016887//ATPase activity;GO:0016817//hydrolase activity, acting on acid anhydrides;GO:0015077//monovalent inorganic cation transmembrane transporter activity;GO:0005215//transporter activity;GO:0022890//inorganic cation transmembrane transporter activity;GO:0022857//transmembrane transporter activity;GO:0015405//P-P-bond-hydrolysis-driven transmembrane tran…	GO:0046129//purine ribonucleoside biosynthetic process;GO:0006807//nitrogen compound metabolic process;GO:0044711//single-organism biosynthetic process;GO:0009206//purine ribonucleoside triphosphate biosynthetic process;GO:0009163//nucleoside biosynthetic process;GO:0006796//phosphate-containing compound metabolic process;GO:0044699//single-organism process;GO:0090407//organophosphate biosyntheti…
PA5560	1497	3433.67	235.133	571.11	1.28029	3.67e-12	6.1e-11	yes	atpB	ATP synthase subunit A [Pseudomonas aeruginosa PAO1] [Pseudomonas aeruginosa]	Metabolism	Global and Overview;Energy metabolism	ko01100//Metabolic pathways;ko00190//Oxidative phosphorylation	K02108	GO:0016469//proton-transporting two-sector ATPase complex;GO:0031224//intrinsic component of membrane;GO:0016020//membrane;GO:0032991//macromolecular complex;GO:0043234//protein complex;GO:0033177//proton-transporting two-sector ATPase complex, proton-transporting domain;GO:0044425//membrane part;GO:0098796//membrane protein complex	GO:0042625//ATPase coupled ion transmembrane transporter activity;GO:0016820//hydrolase activity, acting on acid anhydrides, catalyzing transmembrane movement of substances;GO:0008324//cation transmembrane transporter activity;GO:0022857//transmembrane transporter activity;GO:0015078//hydrogen ion transmembrane transporter activity;GO:0016462//pyrophosphatase activity;GO:0015399//primary active t…	GO:0009205//purine ribonucleoside triphosphate metabolic process;GO:0009141//nucleoside triphosphate metabolic process;GO:0044281//small molecule metabolic process;GO:1901657//glycosyl compound metabolic process;GO:0019637//organophosphate metabolic process;GO:0009116//nucleoside metabolic process;GO:0019693//ribose phosphate metabolic process;GO:0051234//establishment of localization;GO:1901659/…
PA0572	2345	759	115.27	39.9367	-1.52923	2.25e-15	4.64e-14	yes	-	peptidase M60-like family protein [Pseudomonas aeruginosa PAO581] [Pseudomonas aeruginosa]	-	-	-	-	-	-	-
PA0575	378.667	164.333	13.69	6.37667	-1.10225	0.000139694	0.00091876	yes	PA1727	bifunctional diguanylate cyclase/phosphodiesterase [Pseudomonas aeruginosa]	-	-	-	-	-	-	-
PA0007	2640	289.667	209.5	24.6733	-3.08593	9.36e-42	5.04e-40	yes	NGR_a03230	Uncharacterised protein [Pseudomonas aeruginosa]	-	-	-	-	-	-	-
PA0599	133	296	17.0233	40.36	1.24541	0.000421259	0.0025561	yes	-	hydrolase or acyltransferase [Pseudomonas sp. YS-1p]	-	-	-	-	-	-	-
PA0060	82	187	47.1033	115.94	1.29948	0.00179114	0.00918822	yes	-	protein YnfD [Enterobacter cloacae]	-	-	-	-	-	-	-
PA0613	134	45	49.6933	18.3567	-1.43675	0.0055814	0.0241912	yes	-	Uncharacterised protein [Pseudomonas aeruginosa]	-	-	-	-	-	-	-
PA0064	301.333	66.3333	41.4733	9.84333	-2.07497	1.48e-09	1.97e-08	yes	-	Uncharacterised protein [Pseudomonas aeruginosa]	-	-	-	-	-	-	-
PA0646	656	247.333	82.77	34.15	-1.27722	0.00137796	0.00733502	yes	-	phage tail protein [Pseudomonas aeruginosa]	-	-	-	-	-	-	-
PA0659	1693.33	559.333	212.79	74.8467	-1.50742	9.96e-12	1.6e-10	yes	yhaI	membrane protein [Pseudomonas aeruginosa SG17M] [Pseudomonas aeruginosa]	-	-	-	-	-	-	-
PA0672	178	515.667	40.61	125.337	1.6259	9.27e-10	1.28e-08	yes	-	heme oxygenase [Pseudomonas aeruginosa PAO1] [Pseudomonas aeruginosa]	-	-	-	-	-	-	GO:0044699//single-organism process;GO:0044710//single-organism metabolic process;GO:0008152//metabolic process;GO:0055114//oxidation-reduction process
PA0070	8669	945.667	1291.58	149.537	-3.11057	3.82e-59	3.21e-57	yes	-	Autotransporter adhesin [Pseudomonas aeruginosa 18A] [Pseudomonas aeruginosa]	-	-	-	-	-	-	-
PA0706	250.667	66.6667	54.01	15.3033	-1.81938	9.88e-07	9.42e-06	yes	cat	chloramphenicol acetyltransferase [Pseudomonas aeruginosa PAO1] [Pseudomonas aeruginosa]	-	-	-	-	-	GO:0016747//transferase activity, transferring acyl groups other than amino-acyl groups;GO:0016740//transferase activity;GO:0016407//acetyltransferase activity;GO:0016746//transferase activity, transferring acyl groups;GO:0008374//O-acyltransferase activity;GO:0003824//catalytic activity;GO:0016413//O-acetyltransferase activity	GO:0009636//response to toxic substance;GO:0042221//response to chemical;GO:0050896//response to stimulus
PA0071	849.667	290.667	66.6533	24.61	-1.43743	1.3e-06	1.22e-05	yes	-	type VI secretion protein [Pseudomonas aeruginosa WC55] [Pseudomonas aeruginosa]	-	-	-	-	-	-	-
PA0072	53	1.33333	5.84333	0.166667	-5.13175	7.11e-06	5.98e-05	yes	-	ABC transporter permease [Pseudomonas aeruginosa]	-	-	-	-	-	-	-
PA0073	56	5	10.1967	0.93	-3.45472	0.00150326	0.00791851	yes	lolD2	ABC transporter ATP-binding protein [Pseudomonas aeruginosa]	-	-	-	-	-	-	-
PA0730	684.667	121	100.29	19.25	-2.38125	4.18e-10	5.96e-09	yes	phaG	(R)-3-hydroxydecanoyl-ACP:CoA transacylase [Pseudomonas aeruginosa PAO1] [Pseudomonas aeruginosa]	-	-	-	-	-	-	-
PA0733	3.33333	24.3333	0.666667	5.04333	2.91934	0.00513499	0.0225714	yes	rsuA	ribosomal small subunit pseudouridine synthase A [Pseudomonas aeruginosa PAO1] [Pseudomonas aeruginosa]	-	-	-	-	-	-	-
PA0734	27	334.333	14.1733	176.617	3.63937	1.37e-06	1.29e-05	yes	-	cysteine-rich CWC family protein [Pseudomonas aeruginosa PAO581] [Pseudomonas aeruginosa]	-	-	-	-	-	-	-
PA0735	276.667	48.3333	47.4533	8.65333	-2.45518	1.21e-08	1.5e-07	yes	-	DUF4824 domain-containing protein [Pseudomonas aeruginosa]	-	-	-	-	-	-	-
PA0736	175	77.6667	22.4333	10.7267	-1.06444	0.00998664	0.0390464	yes	-	membrane protein [Pseudomonas aeruginosa DHS29] [Pseudomonas aeruginosa]	-	-	-	-	-	-	-
PA0737	127.333	341.667	38.5033	107.68	1.4837	1.63e-06	1.51e-05	yes	-	Uncharacterised protein [Enterobacter cloacae]	-	-	-	-	-	-	-
PA0074	769.333	31	33.39	1.42	-4.55545	1.35e-32	5.86e-31	yes	pknB	serine/threonine protein kinase [Pseudomonas aeruginosa]	Environmental Information Processing	Membrane transport	ko03070//Bacterial secretion system	K11912	-	-	-
PA0740	184.667	597.333	13.2567	43.5967	1.7175	0.00105727	0.00578322	yes	BDS1	SDS hydrolase SdsA1 [Pseudomonas aeruginosa PAO1] [Pseudomonas aeruginosa]	-	-	-	-	-	GO:0043169//cation binding;GO:0043167//ion binding;GO:0005515//protein binding;GO:0005488//binding;GO:0003824//catalytic activity	-
PA0746	1913	843.333	225.617	104.82	-1.10596	5.07e-08	5.83e-07	yes	Acad8	acyl-CoA dehydrogenase [Pseudomonas aeruginosa PAO1] [Pseudomonas aeruginosa]	Metabolism	Metabolism of terpenoids and polyketides	ko00281//Geraniol degradation	K00257	-	GO:0003824//catalytic activity;GO:0000166//nucleotide binding;GO:0036094//small molecule binding;GO:1901265//nucleoside phosphate binding;GO:0016491//oxidoreductase activity;GO:0005488//binding;GO:0097159//organic cyclic compound binding;GO:1901363//heterocyclic compound binding	GO:0008152//metabolic process;GO:0044699//single-organism process;GO:0044710//single-organism metabolic process
PA0075	54.3333	2.33333	10.4433	0.506667	-4.3654	0.00023269	0.00146806	yes	prpC	serine/threonine phosphatase [Pseudomonas aeruginosa PAO1] [Pseudomonas aeruginosa]	Environmental Information Processing	Membrane transport	ko03070//Bacterial secretion system	K11915	-	GO:0016787//hydrolase activity;GO:0004721//phosphoprotein phosphatase activity;GO:0016788//hydrolase activity, acting on ester bonds;GO:0003824//catalytic activity;GO:0042578//phosphoric ester hydrolase activity;GO:0016791//phosphatase activity	GO:0044237//cellular metabolic process;GO:0008152//metabolic process;GO:0051223//regulation of protein transport;GO:0032879//regulation of localization;GO:0050794//regulation of cellular process;GO:0051046//regulation of secretion;GO:0050708//regulation of protein secretion;GO:0065007//biological regulation;GO:0006796//phosphate-containing compound metabolic process;GO:0009987//cellular process;G…
PA0752	50	193.667	4.62333	18.6933	2.01552	7.5e-06	6.29e-05	yes	-	tripartite tricarboxylate transporter TctA family protein [Pseudomonas aeruginosa PAO581] [Pseudomonas aeruginosa]	Environmental Information Processing	Signal transduction	ko02020//Two-component system	K07793	-	-	-
PA0753	1	23.3333	0.273333	6.95	4.66828	0.000931762	0.00520961	yes	-	tripartite tricarboxylate transporter TctB family protein [Pseudomonas aeruginosa PAO581] [Pseudomonas aeruginosa]	Environmental Information Processing	Signal transduction	ko02020//Two-component system	K07794	-	-	-
PA0754	247	1026.33	34.5167	151.24	2.13147	3.91e-19	9.74e-18	yes	yflP	C4-dicarboxylate ABC transporter substrate-binding protein [Pseudomonas aeruginosa]	Environmental Information Processing	Signal transduction	ko02020//Two-component system	K07795	-	-	-
PA0755	5.33333	38	0.586667	4.29667	2.8726	0.0063275	0.0269404	yes	nicP	cis-aconitate porin OpdH [Pseudomonas aeruginosa PAO1] [Pseudomonas aeruginosa]	-	-	-	-	GO:0044425//membrane part;GO:0031224//intrinsic component of membrane;GO:0016020//membrane	GO:0005215//transporter activity;GO:0022803//passive transmembrane transporter activity;GO:0022829//wide pore channel activity;GO:0022857//transmembrane transporter activity;GO:0015267//channel activity	GO:0044763//single-organism cellular process;GO:0009987//cellular process;GO:0044699//single-organism process
PA0756	34.3333	121	7	26.3567	1.91274	0.000394333	0.00240323	yes	tctD	two-component response regulator [Pseudomonas aeruginosa PAO1] [Pseudomonas aeruginosa]	Environmental Information Processing	Signal transduction	ko02020//Two-component system	K07774	-	GO:1901363//heterocyclic compound binding;GO:0005488//binding;GO:0003676//nucleic acid binding;GO:0097159//organic cyclic compound binding	GO:0044237//cellular metabolic process;GO:0060255//regulation of macromolecule metabolic process;GO:1901576//organic substance biosynthetic process;GO:0009059//macromolecule biosynthetic process;GO:0043170//macromolecule metabolic process;GO:0071704//organic substance metabolic process;GO:0019222//regulation of metabolic process;GO:0008152//metabolic process;GO:0009987//cellular process;GO:004426…
PA0076	62.3333	8.33333	12.58	1.86	-2.75776	0.00109808	0.0059653	yes	-	type VI secretion system protein ImpM [Pseudomonas aeruginosa MPAO1/P1] [Pseudomonas aeruginosa]	-	-	-	-	-	-	-
PA0758	170	1882.67	27.8467	327.777	3.55714	2.24e-52	1.61e-50	yes	-	HDOD domain protein [Pseudomonas aeruginosa PAO581] [Pseudomonas aeruginosa]	-	-	-	-	-	-	-
PA0762	808.333	1852.33	193.593	473.38	1.28997	1.11e-05	8.98e-05	yes	algU	RNA polymerase sigma factor AlgU [Pseudomonas aeruginosa PAO1] [Pseudomonas aeruginosa]	-	-	-	-	-	GO:0000996//core DNA-dependent RNA polymerase binding promoter specificity activity;GO:0000988//transcription factor activity, protein binding;GO:0001071//nucleic acid binding transcription factor activity;GO:0000990//transcription factor activity, core RNA polymerase binding	GO:0043170//macromolecule metabolic process;GO:0005975//carbohydrate metabolic process;GO:0009987//cellular process;GO:0044237//cellular metabolic process;GO:0032879//regulation of localization;GO:0034654//nucleobase-containing compound biosynthetic process;GO:1902021//regulation of bacterial-type flagellum-dependent cell motility;GO:0046483//heterocycle metabolic process;GO:0044271//cellular nit…
PA0763	1703.33	4753	396.283	1187.07	1.5828	1.47e-17	3.44e-16	yes	mucA	sigma factor AlgU negative regulator MucA [Pseudomonas aeruginosa PAO1] [Pseudomonas aeruginosa]	-	-	-	-	GO:0031224//intrinsic component of membrane;GO:0016020//membrane;GO:0044425//membrane part	GO:0000989//transcription factor activity, transcription factor binding;GO:0000988//transcription factor activity, protein binding	GO:0010556//regulation of macromolecule biosynthetic process;GO:0005975//carbohydrate metabolic process;GO:0009058//biosynthetic process;GO:0044763//single-organism cellular process;GO:1901576//organic substance biosynthetic process;GO:0050789//regulation of biological process;GO:0019219//regulation of nucleobase-containing compound metabolic process;GO:0016051//carbohydrate biosynthetic process;…
PA0766	1224	2558.33	117.207	260.62	1.15289	1.03e-09	1.42e-08	yes	Psefu_3239	serine protease MucD [Pseudomonas aeruginosa BL15] [Pseudomonas aeruginosa]	Environmental Information Processing	Signal transduction	ko02020//Two-component system	K04771	-	GO:0070011//peptidase activity, acting on L-amino acid peptides;GO:0003824//catalytic activity;GO:0004175//endopeptidase activity;GO:0008233//peptidase activity;GO:0016787//hydrolase activity	GO:0019538//protein metabolic process;GO:0044238//primary metabolic process;GO:0043170//macromolecule metabolic process;GO:0008152//metabolic process;GO:0071704//organic substance metabolic process
PA0077	1216	32	49.3133	1.41333	-5.1248	5e-53	3.65e-51	yes	-	type VI secretion protein IcmF [Pseudomonas aeruginosa]	Environmental Information Processing	Membrane transport	ko03070//Bacterial secretion system	K11891	-	-	-
PA0078	404.333	12	40.88	1.32667	-4.94552	8.14e-30	3.14e-28	yes	motB	DotU family type IV/VI secretion system protein [Pseudomonas aeruginosa str. Stone 130] [Pseudomonas aeruginosa]	Environmental Information Processing	Membrane transport	ko03070//Bacterial secretion system	K11892	-	-	-
PA0780	282.333	554.667	51.1333	107.517	1.07222	9.78e-05	0.000662772	yes	lumQ	proline utilization regulator [Pseudomonas aeruginosa PAO1] [Pseudomonas aeruginosa]	-	-	-	-	-	GO:0001071//nucleic acid binding transcription factor activity;GO:0003677//DNA binding;GO:1901363//heterocyclic compound binding;GO:0003676//nucleic acid binding;GO:0005488//binding;GO:0097159//organic cyclic compound binding	GO:0006807//nitrogen compound metabolic process;GO:0044248//cellular catabolic process;GO:0009063//cellular amino acid catabolic process;GO:0046395//carboxylic acid catabolic process;GO:0034645//cellular macromolecule biosynthetic process;GO:0009059//macromolecule biosynthetic process;GO:1901606//alpha-amino acid catabolic process;GO:1901360//organic cyclic compound metabolic process;GO:0044763//…
PA0782	1345.67	3906.33	57.5733	178.88	1.63552	4.7e-15	9.45e-14	yes	putA	bifunctional proline dehydrogenase/pyrroline-5-carboxylate dehydrogenase [Pseudomonas aeruginosa PAO1] [Pseudomonas aeruginosa]	Metabolism	Amino acid metabolism;Global and Overview	ko01100//Metabolic pathways;ko01110//Biosynthesis of secondary metabolites;ko01130//Biosynthesis of antibiotics;ko00330//Arginine and proline metabolism;ko00250//Alanine, aspartate and glutamate metabolism	K13821	-	GO:0016645//oxidoreductase activity, acting on the CH-NH group of donors;GO:0003824//catalytic activity;GO:0016903//oxidoreductase activity, acting on the aldehyde or oxo group of donors;GO:0016646//oxidoreductase activity, acting on the CH-NH group of donors, NAD or NADP as acceptor;GO:0016491//oxidoreductase activity;GO:0016620//oxidoreductase activity, acting on the aldehyde or oxo group of do…	GO:0044238//primary metabolic process;GO:0006536//glutamate metabolic process;GO:0019752//carboxylic acid metabolic process;GO:1901360//organic cyclic compound metabolic process;GO:0044281//small molecule metabolic process;GO:0071704//organic substance metabolic process;GO:0009064//glutamine family amino acid metabolic process;GO:0046483//heterocycle metabolic process;GO:0043436//oxoacid metaboli…
PA0079	451.333	34	47.0633	3.68	-3.67683	1.48e-21	4.18e-20	yes	-	type VI secretion protein [Pseudomonas sp. 2_1_26]	-	-	-	-	-	-	-
PA0788	1280	595.333	55.5867	27.73	-1.00329	1.63e-06	1.51e-05	yes	-	glycosyl transferase family 51 [Pseudomonas aeruginosa VRFPA06] [Pseudomonas aeruginosa]	-	-	-	-	-	-	-
PA0080	218	17	63.3867	5.35333	-3.56567	1.14e-13	2.12e-12	yes	-	lipoprotein [Pseudomonas aeruginosa B136-33] [Pseudomonas aeruginosa]	Environmental Information Processing	Membrane transport	ko03070//Bacterial secretion system	K11906	-	-	-
PA0797	127.333	416.333	24.2567	83.3167	1.78022	3.29e-09	4.27e-08	yes	ydhC	transcriptional regulator [Pseudomonas aeruginosa PAO1] [Pseudomonas aeruginosa]	-	-	-	-	-	GO:0001071//nucleic acid binding transcription factor activity	GO:0043170//macromolecule metabolic process;GO:0034645//cellular macromolecule biosynthetic process;GO:0044237//cellular metabolic process;GO:0009987//cellular process;GO:0044249//cellular biosynthetic process;GO:0008152//metabolic process;GO:0009059//macromolecule biosynthetic process;GO:0010468//regulation of gene expression;GO:0050789//regulation of biological process;GO:0065007//biological re…
PA0081	331.333	141	30.4833	13.8433	-1.13883	0.00216979	0.0107911	yes	-	phosphopeptide-binding protein [Pseudomonas aeruginosa]	Environmental Information Processing	Membrane transport	ko03070//Bacterial secretion system	K11913	-	-	-
PA0810	112.667	212.667	21.75	43.9833	1.01594	0.00380614	0.0173638	yes	-	haloacid dehalogenase [Pseudomonas aeruginosa PAO1] [Pseudomonas aeruginosa]	Metabolism	Xenobiotics biodegradation and metabolism;Global and Overview	ko01100//Metabolic pathways;ko01120//Microbial metabolism in diverse environments;ko00625//Chloroalkane and chloroalkene degradation;ko00361//Chlorocyclohexane and chlorobenzene degradation	K01560	-	GO:0016824//hydrolase activity, acting on acid halide bonds;GO:0003824//catalytic activity;GO:0016787//hydrolase activity	-
PA0082	301.667	30.3333	39.3267	4.25667	-3.20771	4.17e-14	8.03e-13	yes	-	ImpA family type VI secretion-associated protein [Pseudomonas aeruginosa BWHPSA008] [Pseudomonas aeruginosa]	-	-	-	-	-	-	-
PA0820	429.667	153.667	73.9633	27.6633	-1.41884	2.14e-05	0.000161564	yes	-	restriction endonuclease [Pseudomonas aeruginosa SG17M] [Pseudomonas aeruginosa]	-	-	-	-	-	-	-
PA0083	2423.33	89	643.343	25.38	-4.66382	1.27e-69	1.33e-67	yes	-	type VI secretion protein [Pseudomonas sp. 2_1_26]	-	-	-	-	-	-	-
PA0831	116.667	255	16.3433	35.8967	1.13515	0.0097495	0.0383352	yes	oruR	ornithine utilization transcriptional regulator OruR [Pseudomonas aeruginosa PAO1] [Pseudomonas aeruginosa]	-	-	-	-	-	GO:0001071//nucleic acid binding transcription factor activity;GO:0097159//organic cyclic compound binding;GO:0003677//DNA binding;GO:0003676//nucleic acid binding;GO:0005488//binding;GO:1901363//heterocyclic compound binding	GO:0009059//macromolecule biosynthetic process;GO:0019752//carboxylic acid metabolic process;GO:0044710//single-organism metabolic process;GO:0071704//organic substance metabolic process;GO:0044237//cellular metabolic process;GO:0044249//cellular biosynthetic process;GO:0006082//organic acid metabolic process;GO:1901564//organonitrogen compound metabolic process;GO:0065007//biological regulation;…
PA0833	1372	5429.33	262.387	1101.05	2.06911	1.24e-27	4.4e-26	yes	yiaD	Outer membrane protein [Pseudomonas aeruginosa 18A] [Pseudomonas aeruginosa]	-	-	-	-	-	-	-
PA0834	9	63.3333	1.41333	10.2433	2.85751	0.00425254	0.0190866	yes	yihG	acyltransferase [Pseudomonas aeruginosa]	-	-	-	-	-	GO:0003824//catalytic activity;GO:0016740//transferase activity	-
PA0084	12418.3	479	1133.36	46.4167	-4.60982	1.62e-112	3.74e-110	yes	-	EvpB/family type VI secretion protein [Pseudomonas aeruginosa PA14] [Pseudomonas aeruginosa]	-	-	-	-	-	-	-
PA0843	3	30.3333	0.676667	6.89667	3.34938	0.0107859	0.0415566	yes	plcR	phospholipase C accessory protein PlcR [Pseudomonas aeruginosa PAO1] [Pseudomonas aeruginosa]	-	-	-	-	GO:0044464//cell part;GO:0005623//cell	-	-
PA0085	6347	216.333	1795.63	64.95	-4.78902	7.73e-76	9.54e-74	yes	hcp1	protein secretion apparatus assembly protein [Pseudomonas aeruginosa PAO1] [Pseudomonas aeruginosa]	Environmental Information Processing	Membrane transport	ko03070//Bacterial secretion system	K11903	-	-	-
PA0851	435.333	169.667	62.0667	25.7167	-1.27112	0.000108361	0.000727471	yes	ilvA	serine/threonine dehydratase [Pseudomonas aeruginosa]	Metabolism	Global and Overview;Amino acid metabolism	ko01100//Metabolic pathways;ko01110//Biosynthesis of secondary metabolites;ko01130//Biosynthesis of antibiotics;ko01230//Biosynthesis of amino acids;ko01200//Carbon metabolism;ko00260//Glycine, serine and threonine metabolism;ko00290//Valine, leucine and isoleucine biosynthesis	K01754	-	-	-
PA0852	154101	46485	18095.3	5760.2	-1.65143	4.32e-21	1.18e-19	yes	cbpD	chitin-binding protein CbpD [Pseudomonas aeruginosa PAO1] [Pseudomonas aeruginosa]	-	-	-	-	GO:0019012//virion;GO:0044423//virion part	GO:0005488//binding;GO:0097367//carbohydrate derivative binding	-
PA0855	444	122.667	58.6067	17.3633	-1.75502	9.62e-08	1.06e-06	yes	-	Protein of uncharacterised function (DUF2804) [Pseudomonas aeruginosa]	-	-	-	-	-	-	-
PA0086	469	54	76.6133	9.29667	-3.04281	1.16e-19	2.99e-18	yes	-	virulence protein SciE type [Pseudomonas aeruginosa]	-	-	-	-	-	-	-
PA0865	158790	348552	20261.5	46740.5	1.20593	6.02e-12	9.8e-11	yes	hpd	4-hydroxyphenylpyruvate dioxygenase [Pseudomonas aeruginosa PAO1] [Pseudomonas aeruginosa]	Metabolism	Metabolism of cofactors and vitamins;Global and Overview;Amino acid metabolism	ko01100//Metabolic pathways;ko00350//Tyrosine metabolism;ko00360//Phenylalanine metabolism;ko00130//Ubiquinone and other terpenoid-quinone biosynthesis	K00457	-	GO:0043169//cation binding;GO:0016491//oxidoreductase activity;GO:0005488//binding;GO:0043167//ion binding;GO:0003824//catalytic activity	GO:0006082//organic acid metabolic process;GO:1901605//alpha-amino acid metabolic process;GO:0006807//nitrogen compound metabolic process;GO:0044763//single-organism cellular process;GO:0044237//cellular metabolic process;GO:0044710//single-organism metabolic process;GO:0006558//L-phenylalanine metabolic process;GO:0009987//cellular process;GO:1902221//erythrose 4-phosphate/phosphoenolpyruvate fa…
PA0087	125	7.66667	32.8367	2.27333	-3.85243	2.3e-08	2.78e-07	yes	-	type VI secretion system lysozyme [Pseudomonas aeruginosa]	-	-	-	-	-	-	-
[truncated: 29 more rows]
