# Supplementary material for: Putative RNA Ligase RtcB Affects the Switch between T6SS and T3SS in Pseudomonas aeruginosa
Source: Int J Mol Sci. 2021 Nov 22;22(22):12561. doi: 10.3390/ijms222212561 (PMC8619066; doi:10.3390/ijms222212561)
Supplement: Supplementary file 1 [file ijms-22-12561-s001.zip › Table 5. PAO1- rtcB significantly DEGs with Log2FC cut-off.xlsx]

## Sheet: Sheet1
id	PAO_count	RtcB_count	PAO_fpkm	RtcB_fpkm	log2(FC)	Pvalue	FDR	significant	Symbol	Description	KEGG_A_class	KEGG_B_class	Pathway	K_ID	GO Component	GO Function	GO Process
Downregulated
PA5183	4.33333	0	1.18667	0.001	-10.2127	0.00373457	0.0253394	yes	-	glycine zipper 2TM domain protein [Pseudomonas aeruginosa c7447m] [Pseudomonas aeruginosa]	-	-	-	-	-	-	-
PA4583	171.333	3.66667	15.87	0.443333	-5.16177	5.05e-30	7.39e-28	yes	rtcB	RNA-splicing ligase RtcB [Pseudomonas aeruginosa]	-	-	-	-	-	-	-
PA0521	142.667	3.66667	30.45	1.17	-4.70186	1.3e-30	2.06e-28	yes	qoxC	cytochrome C oxidase subunit [Pseudomonas aeruginosa]	-	-	-	-	-	-	-
PA0525	2583.67	82.3333	157.987	7.69667	-4.35943	4.74e-105	3.29e-102	yes	norD	nitric oxide reductase activation protein NorD [Pseudomonas aeruginosa]	-	-	-	-	-	-	-
PA0524	6260.33	265.667	508.013	31.0533	-4.03205	1.29e-129	1.43e-126	yes	norB	nitric oxide reductase subunit B [Pseudomonas aeruginosa]	Metabolism	Energy metabolism;Global and Overview	ko01120//Microbial metabolism in diverse environments;ko00910//Nitrogen metabolism	K04561	-	-	-
PA4613	685	29.6667	48.6933	2.99667	-4.02229	1.61e-41	4.48e-39	yes	katB	catalase [Pseudomonas aeruginosa PAO1] [Pseudomonas aeruginosa]	Metabolism	Amino acid metabolism;Global and Overview;Carbohydrate metabolism	ko01110//Biosynthesis of secondary metabolites;ko01130//Biosynthesis of antibiotics;ko01200//Carbon metabolism;ko00630//Glyoxylate and dicarboxylate metabolism;ko00380//Tryptophan metabolism	K03781	GO:0044464//cell part;GO:0005623//cell	GO:0043169//cation binding;GO:0016209//antioxidant activity;GO:0046906//tetrapyrrole binding;GO:0005488//binding;GO:0003824//catalytic activity;GO:1901363//heterocyclic compound binding;GO:0097159//organic cyclic compound binding;GO:0043167//ion binding	GO:0044237//cellular metabolic process;GO:0044710//single-organism metabolic process;GO:0009987//cellular process;GO:0006950//response to stress;GO:0044699//single-organism process;GO:0072593//reactive oxygen species metabolic process;GO:0042743//hydrogen peroxide metabolic process;GO:0050896//response to stimulus;GO:0008152//metabolic process
PA3390	11.6667	0.666667	4.19667	0.343333	-3.61156	0.00128617	0.0107623	yes	lsrG	antibiotic biosynthesis monooxygenase [Pseudomonas aeruginosa]	-	-	-	-	-	-	-
PA3392	3212	177.667	188.583	15.9133	-3.56689	1.05e-86	5.28e-84	yes	nosZ	nitrous-oxide reductase [Pseudomonas aeruginosa PAO1] [Pseudomonas aeruginosa]	Metabolism	Global and Overview;Energy metabolism	ko01120//Microbial metabolism in diverse environments;ko00910//Nitrogen metabolism	K00376	GO:0044464//cell part;GO:0005623//cell	GO:0016662//oxidoreductase activity, acting on other nitrogenous compounds as donors, cytochrome as acceptor;GO:0016491//oxidoreductase activity;GO:0003824//catalytic activity;GO:0046914//transition metal ion binding;GO:0046872//metal ion binding;GO:0043167//ion binding;GO:0043169//cation binding;GO:0005488//binding;GO:0016661//oxidoreductase activity, acting on other nitrogenous compounds as don…	GO:0008152//metabolic process;GO:0044699//single-organism process;GO:0044710//single-organism metabolic process;GO:1902578//single-organism localization;GO:0006812//cation transport;GO:0006811//ion transport;GO:0006818//hydrogen transport;GO:0051179//localization;GO:0044765//single-organism transport;GO:0006810//transport;GO:0015992//proton transport;GO:0051234//establishment of localization;GO:0…
PA0517	502.667	30	156.263	15.0567	-3.3755	4.95e-18	3.35e-16	yes	nirC	cytochrome c55X [Pseudomonas aeruginosa PAO1] [Pseudomonas aeruginosa]	-	-	-	-	GO:0044464//cell part;GO:0005623//cell	GO:0043167//ion binding;GO:0097159//organic cyclic compound binding;GO:0005488//binding;GO:1901363//heterocyclic compound binding;GO:0043169//cation binding;GO:0046906//tetrapyrrole binding	GO:0044710//single-organism metabolic process;GO:0044699//single-organism process;GO:0008152//metabolic process
PA0140	5579	420	398.753	43.5433	-3.19497	1.18e-101	6.55e-99	yes	ahpF	alkyl hydroperoxide reductase [Pseudomonas aeruginosa PAO1] [Pseudomonas aeruginosa]	-	-	-	-	-	GO:0016651//oxidoreductase activity, acting on NAD(P)H;GO:1901265//nucleoside phosphate binding;GO:0015036//disulfide oxidoreductase activity;GO:0005488//binding;GO:0036094//small molecule binding;GO:0016668//oxidoreductase activity, acting on a sulfur group of donors, NAD(P) as acceptor;GO:1901363//heterocyclic compound binding;GO:0000166//nucleotide binding;GO:0097159//organic cyclic compound b…	GO:0044763//single-organism cellular process;GO:0008152//metabolic process;GO:0044710//single-organism metabolic process;GO:0009987//cellular process;GO:0019725//cellular homeostasis;GO:0065007//biological regulation;GO:0042592//homeostatic process;GO:0044699//single-organism process;GO:0065008//regulation of biological quality
PA0523	2929.33	207.667	739.477	82.33	-3.16701	7.17e-46	2.34e-43	yes	norC	nitric oxide reductase subunit C [Pseudomonas aeruginosa]	Metabolism	Global and Overview;Energy metabolism	ko01120//Microbial metabolism in diverse environments;ko00910//Nitrogen metabolism	K02305	-	-	-
PA0516	1984.33	176.667	188.863	24.5267	-2.94492	6.57e-69	3.04e-66	yes	nirF	protein nirF [Pseudomonas aeruginosa]	-	-	-	-	-	-	-
PA3393	171.333	18.3333	15.0633	2.47333	-2.60651	7.58e-16	4.05e-14	yes	nosD	copper-binding periplasmic protein [Pseudomonas aeruginosa PAO1] [Pseudomonas aeruginosa]	-	-	-	-	GO:0044464//cell part;GO:0005623//cell	-	GO:0044765//single-organism transport;GO:0000041//transition metal ion transport;GO:0006811//ion transport;GO:0030001//metal ion transport;GO:0044699//single-organism process;GO:1902578//single-organism localization;GO:0006812//cation transport;GO:0006810//transport;GO:0051234//establishment of localization;GO:0051179//localization
PA0515	783.667	91.3333	193.46	32.7567	-2.56217	3.17e-40	8.38e-38	yes	nirD	heme d1 biosynthesis protein NirD [Pseudomonas aeruginosa PAO1] [Pseudomonas aeruginosa]	-	-	-	-	-	-	-
PA0513	280.667	32.6667	71.5033	12.2833	-2.54131	5.32e-22	5.01e-20	yes	nirG	heme d1 biosynthesis protein NirG [Pseudomonas aeruginosa PAO1] [Pseudomonas aeruginosa]	-	-	-	-	-	-	-
PA3394	33.3333	4	4.13667	0.763333	-2.43808	7.9e-05	0.000997924	yes	nosF	Daunorubicin/doxorubicin resistance ATP-binding protein DrrA [Pseudomonas aeruginosa]	Environmental Information Processing	Membrane transport	ko02010//ABC transporters	K19340	-	GO:0017111//nucleoside-triphosphatase activity;GO:0016818//hydrolase activity, acting on acid anhydrides, in phosphorus-containing anhydrides;GO:0036094//small molecule binding;GO:0003824//catalytic activity;GO:0016817//hydrolase activity, acting on acid anhydrides;GO:0016787//hydrolase activity;GO:0032549//ribonucleoside binding;GO:1901363//heterocyclic compound binding;GO:0097159//organic cycli…	-
PA0518	859.333	108	303.873	58.4633	-2.37787	4.12e-31	7.16e-29	yes	nirM	cytochrome C-551 [Pseudomonas aeruginosa PAO1] [Pseudomonas aeruginosa]	Environmental Information Processing;Metabolism	Energy metabolism;Global and Overview;Signal transduction	ko01100//Metabolic pathways;ko01120//Microbial metabolism in diverse environments;ko02020//Two-component system;ko00920//Sulfur metabolism	K08738	GO:0044464//cell part;GO:0005623//cell	GO:0005488//binding;GO:0046906//tetrapyrrole binding;GO:0097159//organic cyclic compound binding;GO:0043167//ion binding;GO:1901363//heterocyclic compound binding;GO:0043169//cation binding	GO:0008152//metabolic process;GO:0044699//single-organism process;GO:0044710//single-organism metabolic process
PA0519	11257	1442.67	740.283	147.593	-2.32645	1.52e-29	2.16e-27	yes	nirS	nitrite reductase [Pseudomonas aeruginosa]	Metabolism	Global and Overview;Energy metabolism	ko01120//Microbial metabolism in diverse environments;ko00910//Nitrogen metabolism	K15864	GO:0005623//cell;GO:0044464//cell part	GO:0016661//oxidoreductase activity, acting on other nitrogenous compounds as donors;GO:0016662//oxidoreductase activity, acting on other nitrogenous compounds as donors, cytochrome as acceptor;GO:0016491//oxidoreductase activity;GO:0005488//binding;GO:0043167//ion binding;GO:0097159//organic cyclic compound binding;GO:0046906//tetrapyrrole binding;GO:1901363//heterocyclic compound binding;GO:004…	GO:0044699//single-organism process;GO:0044710//single-organism metabolic process;GO:0008152//metabolic process
PA0848	1184.33	179.333	216.323	46.2733	-2.22494	1.18e-16	6.81e-15	yes	tsaA	alkyl hydroperoxide reductase [Pseudomonas aeruginosa PAO1] [Pseudomonas aeruginosa]	-	-	-	-	-	GO:0003824//catalytic activity;GO:0016209//antioxidant activity	GO:0008152//metabolic process;GO:0044699//single-organism process;GO:0044710//single-organism metabolic process
PA4212	2604.31	365.66	239.39	56.4367	-2.08466	6.51e-07	1.28e-05	yes	phzC	phenazine biosynthesis protein PhzC [Pseudomonas aeruginosa PAO1] [Pseudomonas aeruginosa]	Metabolism	Amino acid metabolism;Global and Overview	ko01100//Metabolic pathways;ko01110//Biosynthesis of secondary metabolites;ko01130//Biosynthesis of antibiotics;ko01230//Biosynthesis of amino acids;ko00400//Phenylalanine, tyrosine and tryptophan biosynthesis	K01626	-	-	-
PA3941	39.3333	7	7.23333	1.70667	-2.08348	0.00124584	0.0104963	yes	At2g33255	HAD hydrolase, family IA [Pseudomonas sp. P179]	-	-	-	-	-	-	-
PA4759	4553.67	709.333	628.393	149.13	-2.0751	2.9e-33	5.38e-31	yes	dapB	dihydrodipicolinate reductase [Pseudomonas aeruginosa PAO1] [Pseudomonas aeruginosa]	Metabolism	Amino acid metabolism;Biosynthesis of other secondary metabolites;Global and Overview	ko01100//Metabolic pathways;ko01110//Biosynthesis of secondary metabolites;ko01120//Microbial metabolism in diverse environments;ko01130//Biosynthesis of antibiotics;ko01230//Biosynthesis of amino acids;ko00300//Lysine biosynthesis;ko00261//Monobactam biosynthesis	K00215	-	GO:0005488//binding;GO:1901363//heterocyclic compound binding;GO:0016725//oxidoreductase activity, acting on CH or CH2 groups;GO:0003824//catalytic activity;GO:0016628//oxidoreductase activity, acting on the CH-CH group of donors, NAD or NADP as acceptor;GO:0036094//small molecule binding;GO:1901265//nucleoside phosphate binding;GO:0043167//ion binding;GO:0043168//anion binding;GO:0000166//nucleo…	GO:1901607//alpha-amino acid biosynthetic process;GO:0046394//carboxylic acid biosynthetic process;GO:0008152//metabolic process;GO:0006553//lysine metabolic process;GO:0009067//aspartate family amino acid biosynthetic process;GO:0009058//biosynthetic process;GO:1901605//alpha-amino acid metabolic process;GO:0043436//oxoacid metabolic process;GO:0009987//cellular process;GO:0006520//cellular amin…
PA0514	395.667	61.3333	84.3733	20.26	-2.05815	8.81e-17	5.16e-15	yes	nirL	heme d1 biosynthesis protein NirL [Pseudomonas aeruginosa PAO1] [Pseudomonas aeruginosa]	-	-	-	-	-	-	-
Upregulated
PA5181	2392	6553.33	115.08	461.697	2.00431	1.93e-49	6.69e-47	yes	Mb2924c	oxidoreductase [Pseudomonas aeruginosa PAO1] [Pseudomonas aeruginosa]	-	-	-	-	-	GO:0005488//binding;GO:0003824//catalytic activity;GO:0043167//ion binding;GO:0051540//metal cluster binding;GO:0043169//cation binding;GO:0051536//iron-sulfur cluster binding;GO:0046914//transition metal ion binding;GO:0046872//metal ion binding	GO:0044699//single-organism process;GO:0044710//single-organism metabolic process;GO:0008152//metabolic process
PA4191	17	42.3333	1.87	7.62	2.02675	3.45e-05	0.000482305	yes	DDB_G0283291	iron oxidase [Pseudomonas aeruginosa]	-	-	-	-	-	GO:0016491//oxidoreductase activity;GO:0016705//oxidoreductase activity, acting on paired donors, with incorporation or reduction of molecular oxygen;GO:0043169//cation binding;GO:0005488//binding;GO:0003824//catalytic activity;GO:0043167//ion binding	GO:0008152//metabolic process;GO:0044710//single-organism metabolic process;GO:0044699//single-organism process
PA1369	28.3333	73.6667	4.17	17.6067	2.078	2.8e-07	5.98e-06	yes	-	MULTISPECIES: hypothetical protein [Pseudomonas]	-	-	-	-	-	-	-
PA2036	4	10	0.826667	3.49333	2.07923	0.00706421	0.0413219	yes	-	methyltransferase domain protein [Pseudomonas aeruginosa]	-	-	-	-	-	GO:0003824//catalytic activity;GO:0030580//quinone cofactor methyltransferase activity;GO:0016740//transferase activity;GO:0016741//transferase activity, transferring one-carbon groups;GO:0008168//methyltransferase activity;GO:0008757//S-adenosylmethionine-dependent methyltransferase activity;GO:0008169//C-methyltransferase activity	GO:0008152//metabolic process
PA2370	66	178	7.18667	30.4233	2.08178	1.95e-13	9.09e-12	yes	-	type VI secretion protein [Pseudomonas aeruginosa PA14] [Pseudomonas aeruginosa]	-	-	-	-	-	-	-
PA0695	5.33333	14	0.776667	3.29	2.08272	0.0033095	0.0229028	yes	-	TonB family domain-containing protein [Pseudomonas sp. P179]	-	-	-	-	-	-	-
PA5097	184.333	542.667	14.6067	61.9967	2.08556	1e-25	1.14e-23	yes	proY	amino acid permease [Pseudomonas aeruginosa PAO1] [Pseudomonas aeruginosa]	-	-	-	-	GO:0031224//intrinsic component of membrane;GO:0016020//membrane;GO:0044425//membrane part	GO:0005342//organic acid transmembrane transporter activity;GO:0005215//transporter activity;GO:0046943//carboxylic acid transmembrane transporter activity;GO:0008509//anion transmembrane transporter activity;GO:0008514//organic anion transmembrane transporter activity;GO:0022892//substrate-specific transporter activity;GO:0022891//substrate-specific transmembrane transporter activity;GO:0015075/…	GO:1902578//single-organism localization;GO:0006820//anion transport;GO:0044699//single-organism process;GO:0006811//ion transport;GO:0009987//cellular process;GO:0071702//organic substance transport;GO:0044765//single-organism transport;GO:0015711//organic anion transport;GO:0044763//single-organism cellular process;GO:0015849//organic acid transport;GO:0046942//carboxylic acid transport;GO:0051…
PA2203	4	13.3333	0.666667	2.86667	2.10434	0.00197472	0.0150735	yes	gltJ	amino acid permease [Pseudomonas aeruginosa PAO1] [Pseudomonas aeruginosa]	-	-	-	-	GO:0016020//membrane;GO:0044425//membrane part;GO:0031224//intrinsic component of membrane	-	GO:0051234//establishment of localization;GO:0051179//localization
PA4625	1203.33	3640.67	20.9433	90.21	2.1068	5.24e-43	1.53e-40	yes	hxuA	hemagglutination protein [Pseudomonas aeruginosa]	-	-	-	-	-	-	-
PA0645	18.6667	50	8.85667	38.19	2.10836	3.57e-06	6.06e-05	yes	-	phage protein [Pseudomonas aeruginosa]	-	-	-	-	-	-	-
PA5087	13	36	1.69	7.31	2.11285	1.27e-05	0.000194701	yes	-	sel1 repeat family protein [Pseudomonas aeruginosa PAO581] [Pseudomonas aeruginosa]	-	-	-	-	-	-	-
PA1635	9.66667	29.6667	1.98667	8.68333	2.1279	1.21e-05	0.000187856	yes	kdpC	potassium-transporting ATPase subunit C [Pseudomonas aeruginosa PAO1] [Pseudomonas aeruginosa]	Environmental Information Processing	Signal transduction	ko02020//Two-component system	K01548	GO:0032991//macromolecular complex;GO:0044425//membrane part;GO:0098796//membrane protein complex;GO:1902495//transmembrane transporter complex;GO:1990351//transporter complex;GO:0090533//cation-transporting ATPase complex;GO:1902494//catalytic complex;GO:0016021//integral component of membrane;GO:1904949//ATPase complex;GO:0043234//protein complex;GO:0098533//ATPase dependent transmembrane trans…	GO:0015399//primary active transmembrane transporter activity;GO:1901363//heterocyclic compound binding;GO:0042623//ATPase activity, coupled;GO:0016462//pyrophosphatase activity;GO:0036094//small molecule binding;GO:0097367//carbohydrate derivative binding;GO:0016887//ATPase activity;GO:0003824//catalytic activity;GO:0032550//purine ribonucleoside binding;GO:0015405//P-P-bond-hydrolysis-driven tr…	GO:0044699//single-organism process;GO:0044765//single-organism transport;GO:0051234//establishment of localization;GO:0006810//transport;GO:0034220//ion transmembrane transport;GO:0006812//cation transport;GO:0055085//transmembrane transport;GO:0009987//cellular process;GO:0030001//metal ion transport;GO:0006811//ion transport;GO:1902578//single-organism localization;GO:0051179//localization;GO:…
PA2365	377.667	1127.33	77.3467	339.5	2.134	2.75e-37	6.12e-35	yes	-	type VI secretion protein [Pseudomonas sp. 2_1_26]	-	-	-	-	-	-	-
PA5256	7.33333	20.6667	1.72	7.63667	2.15053	0.000340344	0.00354839	yes	dsbB2	disulfide bond formation protein [Pseudomonas aeruginosa PAO1] [Pseudomonas aeruginosa]	-	-	-	-	-	-	GO:0044267//cellular protein metabolic process;GO:0008152//metabolic process;GO:0009987//cellular process;GO:0019538//protein metabolic process;GO:0044260//cellular macromolecule metabolic process;GO:0044238//primary metabolic process;GO:0071704//organic substance metabolic process;GO:0043170//macromolecule metabolic process;GO:0044237//cellular metabolic process
PA0439	56.3333	176	4.92333	21.9867	2.15892	1.08e-17	6.87e-16	yes	preA	dihydropyrimidine dehydrogenase subunit B [Pseudomonas aeruginosa MPAO1/P1] [Pseudomonas aeruginosa]	Metabolism	Global and Overview;Nucleotide metabolism;Metabolism of cofactors and vitamins;Metabolism of other amino acids	ko01100//Metabolic pathways;ko00240//Pyrimidine metabolism;ko00410//beta-Alanine metabolism;ko00770//Pantothenate and CoA biosynthesis	K17723	-	-	-
PA0085	111.667	346	25.96	117.627	2.17985	2.88e-22	2.81e-20	yes	hcp1	protein secretion apparatus assembly protein [Pseudomonas aeruginosa PAO1] [Pseudomonas aeruginosa]	Environmental Information Processing	Membrane transport	ko03070//Bacterial secretion system	K11903	-	-	-
PA0171	7.33333	25.6667	1.64667	7.57333	2.20138	0.000143176	0.00167149	yes	-	PA0171-like protein [Pseudomonas aeruginosa]	-	-	-	-	-	-	-
PA1317	61.3333	189	6.86	31.5667	2.20212	1.09e-17	6.87e-16	yes	cyoA	cytochrome o ubiquinol oxidase subunit II [Pseudomonas aeruginosa PAO1] [Pseudomonas aeruginosa]	Metabolism	Global and Overview;Energy metabolism	ko01100//Metabolic pathways;ko00190//Oxidative phosphorylation	K02297	GO:0031224//intrinsic component of membrane;GO:0016020//membrane;GO:0016021//integral component of membrane;GO:0044425//membrane part	GO:0046872//metal ion binding;GO:0016491//oxidoreductase activity;GO:0015002//heme-copper terminal oxidase activity;GO:0016682//oxidoreductase activity, acting on diphenols and related substances as donors, oxygen as acceptor;GO:0046914//transition metal ion binding;GO:0016679//oxidoreductase activity, acting on diphenols and related substances as donors;GO:0043167//ion binding;GO:0003824//cataly…	GO:0006811//ion transport;GO:0051179//localization;GO:0044710//single-organism metabolic process;GO:0008152//metabolic process;GO:0015672//monovalent inorganic cation transport;GO:0006810//transport;GO:0006812//cation transport;GO:0051234//establishment of localization;GO:0009987//cellular process;GO:0044765//single-organism transport;GO:0015992//proton transport;GO:0006818//hydrogen transport;GO…
PA0080	12.3333	37.3333	2.95333	13.6433	2.20778	3.44e-07	7.11e-06	yes	-	lipoprotein [Pseudomonas aeruginosa B136-33] [Pseudomonas aeruginosa]	Environmental Information Processing	Membrane transport	ko03070//Bacterial secretion system	K11906	-	-	-
PA0087	2.33333	7	0.493333	2.28	2.2084	0.00711728	0.0415013	yes	-	type VI secretion system lysozyme [Pseudomonas aeruginosa]	-	-	-	-	-	-	-
PA0084	251.667	798.667	18.9533	88.25	2.21914	1.55e-36	3.18e-34	yes	-	EvpB/family type VI secretion protein [Pseudomonas aeruginosa PA14] [Pseudomonas aeruginosa]	-	-	-	-	-	-	-
PA3935	21.6667	67.3333	2.90667	13.6267	2.229	3.06e-10	1e-08	yes	tauD	taurine dioxygenase [Pseudomonas aeruginosa PAO1] [Pseudomonas aeruginosa]	Metabolism	Energy metabolism;Metabolism of other amino acids	ko00920//Sulfur metabolism;ko00430//Taurine and hypotaurine metabolism	K03119	-	GO:0016491//oxidoreductase activity;GO:0003824//catalytic activity	GO:0044699//single-organism process;GO:0008152//metabolic process;GO:0044710//single-organism metabolic process
PA2511	429.667	1371	47.9767	226.437	2.2387	3.4e-43	1.05e-40	yes	andR	transcriptional regulator [Pseudomonas aeruginosa PAO1] [Pseudomonas aeruginosa]	-	-	-	-	-	GO:1901363//heterocyclic compound binding;GO:0001067//regulatory region nucleic acid binding;GO:0003677//DNA binding;GO:0003676//nucleic acid binding;GO:0001071//nucleic acid binding transcription factor activity;GO:0005488//binding;GO:0097159//organic cyclic compound binding;GO:0000975//regulatory region DNA binding	GO:0050789//regulation of biological process;GO:0044237//cellular metabolic process;GO:0008152//metabolic process;GO:0065007//biological regulation;GO:0010468//regulation of gene expression;GO:0071704//organic substance metabolic process;GO:0044260//cellular macromolecule metabolic process;GO:0009059//macromolecule biosynthetic process;GO:1901576//organic substance biosynthetic process;GO:0044249…
PA0646	298.667	891.667	32.05	152.737	2.25265	1.84e-15	9.57e-14	yes	-	phage tail protein [Pseudomonas aeruginosa]	-	-	-	-	-	-	-
PA0282	97.3333	328.333	13.4167	64.4233	2.26356	1.11e-26	1.37e-24	yes	cysT	sulfate transporter CysT [Pseudomonas aeruginosa PAO1] [Pseudomonas aeruginosa]	Metabolism;Environmental Information Processing	Membrane transport;Energy metabolism	ko02010//ABC transporters;ko00920//Sulfur metabolism	K02046	GO:0031224//intrinsic component of membrane;GO:0044425//membrane part;GO:0016020//membrane	GO:1901682//sulfur compound transmembrane transporter activity;GO:0022891//substrate-specific transmembrane transporter activity;GO:0008509//anion transmembrane transporter activity;GO:0015116//sulfate transmembrane transporter activity;GO:0015075//ion transmembrane transporter activity;GO:0005215//transporter activity;GO:0022857//transmembrane transporter activity;GO:0015103//inorganic anion tra…	GO:0072348//sulfur compound transport;GO:0006810//transport;GO:0051179//localization;GO:0015698//inorganic anion transport;GO:0006811//ion transport;GO:1902578//single-organism localization;GO:0044765//single-organism transport;GO:0006820//anion transport;GO:0051234//establishment of localization;GO:0008272//sulfate transport;GO:0044699//single-organism process
PA0440	39	132.667	3.22	15.7067	2.28624	3.1e-17	1.85e-15	yes	sudA	oxidoreductase [Pseudomonas aeruginosa PAO1] [Pseudomonas aeruginosa]	Metabolism	Metabolism of cofactors and vitamins;Nucleotide metabolism;Global and Overview;Metabolism of other amino acids	ko01100//Metabolic pathways;ko00240//Pyrimidine metabolism;ko00410//beta-Alanine metabolism;ko00770//Pantothenate and CoA biosynthesis	K17722	-	GO:0005488//binding;GO:0051540//metal cluster binding	GO:0044699//single-organism process;GO:0044710//single-organism metabolic process;GO:0008152//metabolic process
PA5282	2.66667	10.6667	0.28	1.37333	2.29418	0.00365945	0.0248905	yes	-	MFS transporter [Pseudomonas aeruginosa]	-	-	-	-	GO:0044425//membrane part;GO:0016020//membrane;GO:0031224//intrinsic component of membrane	-	GO:0044699//single-organism process;GO:0044763//single-organism cellular process;GO:0009987//cellular process
PA0283	244.667	824.667	27.66	138.073	2.31956	1e-35	1.98e-33	yes	sbp	sulfate-binding protein [Pseudomonas aeruginosa PAO1] [Pseudomonas aeruginosa]	Metabolism;Environmental Information Processing	Energy metabolism;Membrane transport	ko02010//ABC transporters;ko00920//Sulfur metabolism	K02048	GO:0042597//periplasmic space;GO:0044464//cell part;GO:0005623//cell	GO:0022891//substrate-specific transmembrane transporter activity;GO:0015116//sulfate transmembrane transporter activity;GO:0022857//transmembrane transporter activity;GO:0022892//substrate-specific transporter activity;GO:0015075//ion transmembrane transporter activity;GO:1901682//sulfur compound transmembrane transporter activity;GO:0008509//anion transmembrane transporter activity;GO:0005215//…	GO:0006810//transport;GO:0006811//ion transport;GO:1902578//single-organism localization;GO:0044765//single-organism transport;GO:0008272//sulfate transport;GO:0044699//single-organism process;GO:0051179//localization;GO:0072348//sulfur compound transport;GO:0051234//establishment of localization;GO:0015698//inorganic anion transport;GO:0006820//anion transport
PA0909	2	7	0.86	4.37333	2.34632	0.00719967	0.0418062	yes	-	Uncharacterised protein [Acinetobacter baumannii]	-	-	-	-	-	-	-
PA5386	33.6667	123.333	3.88333	19.89	2.35668	7.89e-13	3.48e-11	yes	lcdH	3-hydroxybutyryl-CoA dehydrogenase [Pseudomonas sp. HMSC05H02]	-	-	-	-	-	-	-
PA4106	5	15.6667	0.686667	3.66667	2.41679	0.00776213	0.0445141	yes	PA4106	UPF0276 protein [Pseudomonas aeruginosa BWHPSA018] [Pseudomonas aeruginosa]	-	-	-	-	-	-	-
PA1704	2.66667	9.66667	0.693333	3.86667	2.47947	0.00115597	0.00986747	yes	lcrR	transcriptional regulator PcrR [Pseudomonas aeruginosa PAO1] [Pseudomonas aeruginosa]	-	-	-	-	-	-	GO:0042221//response to chemical;GO:0050896//response to stimulus;GO:0051592//response to calcium ion;GO:0010035//response to inorganic substance;GO:0010038//response to metal ion
PA5098	550.667	2200	40.4133	231.787	2.51989	1.63e-53	6.97e-51	yes	hutH	histidine ammonia-lyase [Pseudomonas aeruginosa PAO1] [Pseudomonas aeruginosa]	Metabolism	Amino acid metabolism;Global and Overview	ko01100//Metabolic pathways;ko00340//Histidine metabolism	K01745	GO:0005623//cell;GO:0044424//intracellular part;GO:0005622//intracellular;GO:0044464//cell part	GO:0016841//ammonia-lyase activity;GO:0003824//catalytic activity;GO:0016829//lyase activity;GO:0016840//carbon-nitrogen lyase activity	GO:0034641//cellular nitrogen compound metabolic process;GO:0044281//small molecule metabolic process;GO:0006547//histidine metabolic process;GO:0006536//glutamate metabolic process;GO:0006807//nitrogen compound metabolic process;GO:0044238//primary metabolic process;GO:0019752//carboxylic acid metabolic process;GO:0071704//organic substance metabolic process;GO:0044763//single-organism cellular …
PA4139	175.333	783	66.6967	404.893	2.60186	1.14e-21	1e-19	yes	-	Uncharacterised protein [Serratia marcescens]	-	-	-	-	-	-	-
PA2768	1.66667	8	0.413333	2.63333	2.67151	0.00188816	0.0145357	yes	-	membrane protein [Pseudomonas aeruginosa WC55] [Pseudomonas aeruginosa]	-	-	-	-	-	-	-
PA0083	38.3333	185.333	8.41333	57.1767	2.76468	1.02e-23	1.05e-21	yes	-	type VI secretion protein [Pseudomonas sp. 2_1_26]	-	-	-	-	-	-	-
PA1168	12.3333	61.3333	4.26667	30.1833	2.82257	9.34e-12	3.76e-10	yes	-	Uncharacterised protein [Enterobacter cloacae]	-	-	-	-	-	-	-
PA0284	2.66667	14.6667	1.8	13.4533	2.90189	5.24e-05	0.000708524	yes	-	organosulfur compounds A [Pseudomonas aeruginosa]	-	-	-	-	-	-	-
PA0985	79.6667	366.667	6.12667	47.53	2.95566	1.23e-09	3.78e-08	yes	cib	pyocin S5 [Pseudomonas aeruginosa]	-	-	-	-	-	-	-
PA5385	22.6667	129.333	5.50667	42.9233	2.96251	6.44e-19	4.83e-17	yes	lcdH	carnitine dehydrogenase [Pseudomonas aeruginosa]	-	-	-	-	-	-	-
PA1634	36.6667	188	1.96	15.3533	2.96963	1.14e-26	1.38e-24	yes	kdpB	potassium-transporting ATPase subunit B [Pseudomonas aeruginosa PAO1] [Pseudomonas aeruginosa]	Environmental Information Processing	Signal transduction	ko02020//Two-component system	K01547	GO:1990351//transporter complex;GO:0090533//cation-transporting ATPase complex;GO:1902494//catalytic complex;GO:0032991//macromolecular complex;GO:1904949//ATPase complex;GO:0016020//membrane;GO:0016021//integral component of membrane;GO:0098533//ATPase dependent transmembrane transport complex;GO:0031224//intrinsic component of membrane;GO:1902495//transmembrane transporter complex;GO:0098796//m…	GO:0097159//organic cyclic compound binding;GO:0015405//P-P-bond-hydrolysis-driven transmembrane transporter activity;GO:0016818//hydrolase activity, acting on acid anhydrides, in phosphorus-containing anhydrides;GO:0036094//small molecule binding;GO:0001883//purine nucleoside binding;GO:0043167//ion binding;GO:0043169//cation binding;GO:0032550//purine ribonucleoside binding;GO:0015075//ion tran…	GO:0009987//cellular process;GO:0044765//single-organism transport;GO:0006810//transport;GO:0006811//ion transport;GO:0044699//single-organism process;GO:0055085//transmembrane transport;GO:0051179//localization;GO:1902578//single-organism localization;GO:0044763//single-organism cellular process;GO:0051234//establishment of localization;GO:0034220//ion transmembrane transport;GO:0030001//metal i…
PA0280	91	561	10.4633	93.5267	3.16004	2.92e-53	1.16e-50	yes	cysA	sulfate.thiosulfate ABC transporter ATP-binding protein CysA [Pseudomonas aeruginosa PAO1] [Pseudomonas aeruginosa]	Metabolism;Environmental Information Processing	Energy metabolism;Membrane transport	ko02010//ABC transporters;ko00920//Sulfur metabolism	K02045	GO:0016020//membrane;GO:0032991//macromolecular complex;GO:0043234//protein complex	GO:0015116//sulfate transmembrane transporter activity;GO:0022804//active transmembrane transporter activity;GO:0015399//primary active transmembrane transporter activity;GO:0022892//substrate-specific transporter activity;GO:0005488//binding;GO:0015405//P-P-bond-hydrolysis-driven transmembrane transporter activity;GO:0015103//inorganic anion transmembrane transporter activity;GO:1901682//sulfur …	GO:0006810//transport;GO:0008272//sulfate transport;GO:0072348//sulfur compound transport;GO:1902578//single-organism localization;GO:0044763//single-organism cellular process;GO:0006811//ion transport;GO:0051234//establishment of localization;GO:0051179//localization;GO:0009987//cellular process;GO:0044765//single-organism transport;GO:0044699//single-organism process;GO:0006820//anion transport…
PA2682	527	3214.67	47.64	426.433	3.16207	4.12e-102	2.55e-99	yes	tcbE	carboxymethylenebutenolidase [Pseudomonas aeruginosa]	Metabolism	Xenobiotics biodegradation and metabolism;Global and Overview	ko01100//Metabolic pathways;ko01110//Biosynthesis of secondary metabolites;ko01120//Microbial metabolism in diverse environments;ko01130//Biosynthesis of antibiotics;ko00364//Fluorobenzoate degradation;ko00361//Chlorocyclohexane and chlorobenzene degradation;ko00623//Toluene degradation	K01061	-	-	-
PA3936	2	15.3333	0.32	2.91667	3.18818	2.96e-05	0.00041919	yes	tauC	taurine ABC transporter permease [Pseudomonas aeruginosa PAO1] [Pseudomonas aeruginosa]	Environmental Information Processing;Metabolism	Membrane transport;Energy metabolism	ko02010//ABC transporters;ko00920//Sulfur metabolism	K15552	GO:0044425//membrane part;GO:0016020//membrane;GO:0031224//intrinsic component of membrane	-	-
PA1845	2	12	0.426667	3.97	3.21796	1.76e-05	0.000262193	yes	-	Uncharacterised protein [Acinetobacter baumannii]	-	-	-	-	-	-	-
PA5387	22.3333	154	2.89333	28.3967	3.29492	1.7e-21	1.45e-19	yes	kce	carnitine dehydrogenase [Pseudomonas aeruginosa PAO1] [Pseudomonas aeruginosa]	-	-	-	-	-	GO:0003824//catalytic activity	GO:0019752//carboxylic acid metabolic process;GO:0009987//cellular process;GO:0044281//small molecule metabolic process;GO:0043436//oxoacid metabolic process;GO:0008152//metabolic process;GO:0006082//organic acid metabolic process;GO:0071704//organic substance metabolic process;GO:0006083//acetate metabolic process;GO:0044699//single-organism process;GO:0044763//single-organism cellular process;G…
PA3661	3	19.3333	0.996667	9.84	3.30348	4.41e-06	7.41e-05	yes	-	Uncharacterized protein PAE221_04112 [Pseudomonas aeruginosa]	-	-	-	-	-	-	-
PA4820	1	5.66667	0.303333	3.00667	3.30919	0.00230918	0.0172012	yes	-	membrane protein [Pseudomonas aeruginosa VRFPA03] [Pseudomonas aeruginosa]	-	-	-	-	-	-	-
PA5388	46.6667	329.667	5.60667	60.5633	3.43323	4.1e-38	9.49e-36	yes	gbuC	glycine/betaine ABC transporter substrate-binding protein [Pseudomonas aeruginosa]	Environmental Information Processing	Membrane transport	ko02010//ABC transporters	K02002	-	-	-
PA2507	49.3333	361.333	5.95667	64.56	3.43806	2.66e-50	9.86e-48	yes	catA	catechol 1,2-dioxygenase [Pseudomonas aeruginosa PAO1] [Pseudomonas aeruginosa]	Metabolism	Global and Overview;Xenobiotics biodegradation and metabolism	ko01100//Metabolic pathways;ko01120//Microbial metabolism in diverse environments;ko00362//Benzoate degradation;ko01220//Degradation of aromatic compounds;ko00364//Fluorobenzoate degradation;ko00361//Chlorocyclohexane and chlorobenzene degradation;ko00623//Toluene degradation	K03381	-	GO:0016701//oxidoreductase activity, acting on single donors with incorporation of molecular oxygen;GO:0046914//transition metal ion binding;GO:0046872//metal ion binding;GO:0043169//cation binding;GO:0016491//oxidoreductase activity;GO:0016702//oxidoreductase activity, acting on single donors with incorporation of molecular oxygen, incorporation of two atoms of oxygen;GO:0019114//catechol dioxyg…	GO:0071704//organic substance metabolic process;GO:0018958//phenol-containing compound metabolic process;GO:0009987//cellular process;GO:0009712//catechol-containing compound metabolic process;GO:0008152//metabolic process;GO:1901360//organic cyclic compound metabolic process;GO:0006725//cellular aromatic compound metabolic process;GO:0044237//cellular metabolic process;GO:0044699//single-organis…
PA2512	6815	52591.7	549.853	6217.25	3.49916	1.37e-137	1.91e-134	yes	antA	anthranilate dioxygenase large subunit [Pseudomonas aeruginosa PAO1] [Pseudomonas aeruginosa]	Metabolism	Global and Overview;Xenobiotics biodegradation and metabolism	ko01120//Microbial metabolism in diverse environments;ko00627//Aminobenzoate degradation	K05599	-	GO:0051540//metal cluster binding;GO:0051536//iron-sulfur cluster binding;GO:0016491//oxidoreductase activity;GO:0043169//cation binding;GO:0043167//ion binding;GO:0051213//dioxygenase activity;GO:0016705//oxidoreductase activity, acting on paired donors, with incorporation or reduction of molecular oxygen;GO:0003824//catalytic activity;GO:0005488//binding;GO:0016708//oxidoreductase activity, act…	GO:0009987//cellular process;GO:0044237//cellular metabolic process;GO:0044710//single-organism metabolic process;GO:0044699//single-organism process;GO:0008152//metabolic process;GO:0006725//cellular aromatic compound metabolic process
PA0281	51	417.667	6.96667	78.8467	3.50051	1.25e-30	2.05e-28	yes	cysW	sulfate transporter CysW [Pseudomonas aeruginosa PAO1] [Pseudomonas aeruginosa]	Metabolism;Environmental Information Processing	Energy metabolism;Membrane transport	ko02010//ABC transporters;ko00920//Sulfur metabolism	K02047	GO:0044425//membrane part;GO:0016020//membrane;GO:0031224//intrinsic component of membrane	GO:0008509//anion transmembrane transporter activity;GO:0015116//sulfate transmembrane transporter activity;GO:0022892//substrate-specific transporter activity;GO:0022891//substrate-specific transmembrane transporter activity;GO:0005215//transporter activity;GO:0015103//inorganic anion transmembrane transporter activity;GO:0015075//ion transmembrane transporter activity;GO:0022857//transmembrane …	GO:0006810//transport;GO:0051179//localization;GO:0008272//sulfate transport;GO:0044765//single-organism transport;GO:0015698//inorganic anion transport;GO:0072348//sulfur compound transport;GO:0006811//ion transport;GO:0051234//establishment of localization;GO:0006820//anion transport;GO:1902578//single-organism localization;GO:0044699//single-organism process
PA2513	3060.67	23227	694.57	7875.82	3.50324	4.31e-114	3.43e-111	yes	antB	anthranilate dioxygenase small subunit [Pseudomonas aeruginosa]	Metabolism	Xenobiotics biodegradation and metabolism;Global and Overview	ko01120//Microbial metabolism in diverse environments;ko00627//Aminobenzoate degradation	K05600	-	-	-
PA2514	910	7042.67	99.6933	1144.5	3.52107	8.77e-127	8.12e-124	yes	antC	anthranilate dioxygenase reductase [Pseudomonas aeruginosa PAO1] [Pseudomonas aeruginosa]	Metabolism	Global and Overview;Xenobiotics biodegradation and metabolism	ko01120//Microbial metabolism in diverse environments;ko00627//Aminobenzoate degradation	K11311	-	GO:0051536//iron-sulfur cluster binding;GO:0005488//binding;GO:0043169//cation binding;GO:0043167//ion binding;GO:0016491//oxidoreductase activity;GO:0051540//metal cluster binding;GO:0003824//catalytic activity	GO:0044710//single-organism metabolic process;GO:0008152//metabolic process;GO:0044699//single-organism process
PA2509	11.3333	87.3333	1.15667	13.5167	3.54669	2.48e-16	1.41e-14	yes	catB	muconate cycloisomerase I [Pseudomonas aeruginosa PAO1] [Pseudomonas aeruginosa]	Metabolism	Global and Overview;Xenobiotics biodegradation and metabolism	ko01100//Metabolic pathways;ko01120//Microbial metabolism in diverse environments;ko00362//Benzoate degradation;ko01220//Degradation of aromatic compounds;ko00364//Fluorobenzoate degradation;ko00361//Chlorocyclohexane and chlorobenzene degradation;ko00623//Toluene degradation	K01856	-	GO:0016853//isomerase activity;GO:0043169//cation binding;GO:0046872//metal ion binding;GO:0046914//transition metal ion binding;GO:0016872//intramolecular lyase activity;GO:0005488//binding;GO:0043167//ion binding;GO:0003824//catalytic activity	GO:1901360//organic cyclic compound metabolic process;GO:0018874//benzoate metabolic process;GO:0044238//primary metabolic process;GO:0044710//single-organism metabolic process;GO:0044281//small molecule metabolic process;GO:0019752//carboxylic acid metabolic process;GO:0006807//nitrogen compound metabolic process;GO:0009987//cellular process;GO:0008152//metabolic process;GO:0044699//single-organ…
PA1320	2.33333	21.3333	0.776667	10.0567	3.69471	1.38e-08	3.64e-07	yes	cyoD	cytochrome o ubiquinol oxidase subunit IV [Pseudomonas aeruginosa PAO1] [Pseudomonas aeruginosa]	Metabolism	Energy metabolism;Global and Overview	ko01100//Metabolic pathways;ko00190//Oxidative phosphorylation	K02300	GO:0016020//membrane;GO:0044425//membrane part;GO:0031224//intrinsic component of membrane	GO:0016682//oxidoreductase activity, acting on diphenols and related substances as donors, oxygen as acceptor;GO:0003824//catalytic activity;GO:0016491//oxidoreductase activity;GO:0016679//oxidoreductase activity, acting on diphenols and related substances as donors	GO:0051234//establishment of localization;GO:0015988//energy coupled proton transmembrane transport, against electrochemical gradient;GO:0009987//cellular process;GO:0015672//monovalent inorganic cation transport;GO:0044765//single-organism transport;GO:0055085//transmembrane transport;GO:0044710//single-organism metabolic process;GO:0015992//proton transport;GO:0006812//cation transport;GO:00342…
PA3608	0.666667	6	0.09	1.17667	3.70864	0.000352706	0.00365331	yes	potB	polyamine ABC transporter permease PotB [Pseudomonas aeruginosa PAO1] [Pseudomonas aeruginosa]	Environmental Information Processing	Membrane transport	ko02010//ABC transporters	K11071	GO:0031224//intrinsic component of membrane;GO:0044425//membrane part;GO:0016020//membrane	-	GO:0051179//localization;GO:0051234//establishment of localization;GO:0006812//cation transport;GO:0044765//single-organism transport;GO:1902578//single-organism localization;GO:0006811//ion transport;GO:0015695//organic cation transport;GO:0071702//organic substance transport;GO:0006810//transport;GO:0044699//single-organism process
PA2508	11.6667	120	4.69	68.02	3.8583	3.5e-29	4.86e-27	yes	catC	muconolactone delta-isomerase [Pseudomonas aeruginosa PAO1] [Pseudomonas aeruginosa]	Metabolism	Xenobiotics biodegradation and metabolism;Global and Overview	ko01100//Metabolic pathways;ko01120//Microbial metabolism in diverse environments;ko00362//Benzoate degradation;ko01220//Degradation of aromatic compounds	K03464	-	GO:0016860//intramolecular oxidoreductase activity;GO:0016863//intramolecular oxidoreductase activity, transposing C=C bonds;GO:0016853//isomerase activity;GO:0003824//catalytic activity	GO:0008152//metabolic process;GO:0009987//cellular process;GO:0044248//cellular catabolic process;GO:0006725//cellular aromatic compound metabolic process;GO:0019439//aromatic compound catabolic process;GO:0044237//cellular metabolic process;GO:0009056//catabolic process
PA1633	9.33333	111.667	0.633333	10.28	4.02073	7.95e-24	8.34e-22	yes	kdpA	potassium-transporting ATPase subunit A [Pseudomonas aeruginosa PAO1] [Pseudomonas aeruginosa]	Environmental Information Processing	Signal transduction	ko02020//Two-component system	K01546	GO:0031224//intrinsic component of membrane;GO:0098796//membrane protein complex;GO:1990351//transporter complex;GO:1902494//catalytic complex;GO:0098533//ATPase dependent transmembrane transport complex;GO:0090533//cation-transporting ATPase complex;GO:0043234//protein complex;GO:0016020//membrane;GO:0032991//macromolecular complex;GO:0044425//membrane part;GO:0016021//integral component of memb…	GO:0036094//small molecule binding;GO:0043492//ATPase activity, coupled to movement of substances;GO:0016818//hydrolase activity, acting on acid anhydrides, in phosphorus-containing anhydrides;GO:0003824//catalytic activity;GO:0022891//substrate-specific transmembrane transporter activity;GO:0008324//cation transmembrane transporter activity;GO:0042623//ATPase activity, coupled;GO:0005488//bindin…	GO:0044765//single-organism transport;GO:0051234//establishment of localization;GO:0051179//localization;GO:0034220//ion transmembrane transport;GO:0006811//ion transport;GO:0006810//transport;GO:0030001//metal ion transport;GO:0044699//single-organism process;GO:1902578//single-organism localization;GO:0044763//single-organism cellular process;GO:0006812//cation transport;GO:0055085//transmembra…
PA4584	126.333	10554.7	17.5867	2122.81	6.91535	0	0	yes	ycgL	nucleotidyltransferase [Pseudomonas aeruginosa]	-	-	-	-	-	-	-
PA4585	40	4260.33	4.40667	690.207	7.2912	1.53e-281	2.83e-278	yes	rtcA	RNA 3'-terminal-phosphate cyclase [Pseudomonas aeruginosa PAO1] [Pseudomonas aeruginosa]	-	-	-	-	GO:0044424//intracellular part;GO:0044464//cell part;GO:0005622//intracellular;GO:0005623//cell	GO:0097367//carbohydrate derivative binding;GO:0009975//cyclase activity;GO:0003824//catalytic activity;GO:0016779//nucleotidyltransferase activity;GO:0005488//binding;GO:0016740//transferase activity;GO:0016772//transferase activity, transferring phosphorus-containing groups;GO:0032550//purine ribonucleoside binding;GO:0097159//organic cyclic compound binding;GO:0001883//purine nucleoside bindin…	GO:0010467//gene expression;GO:0008152//metabolic process;GO:0043170//macromolecule metabolic process;GO:0071704//organic substance metabolic process
PA4582	49.3333	21960.7	4.85333	3125.09	9.33071	0	0	yes	PYRAB06580	SPFH domain / Band 7 family protein [Pseudomonas aeruginosa PAO581] [Pseudomonas aeruginosa]	-	-	-	-	-	-	-
PA0474	0	4.66667	0.001	2.56333	11.3238	0.00198779	0.015111	yes	Acot13	esterase [Pseudomonas aeruginosa PAO1] [Pseudomonas aeruginosa]	-	-	-	-	-	GO:0003824//catalytic activity	-
PA4586	0	55.3333	0.001	24.2367	14.5649	2.03e-26	2.4e-24	yes	-	lipoprotein [Pseudomonas aeruginosa BL10] [Pseudomonas aeruginosa]	-	-	-	-	-	-	-
