# Supplementary material for: Putative RNA Ligase RtcB Affects the Switch between T6SS and T3SS in Pseudomonas aeruginosa
Source: Int J Mol Sci. 2021 Nov 22;22(22):12561. doi: 10.3390/ijms222212561 (PMC8619066; doi:10.3390/ijms222212561)
Supplement: Supplementary file 1 [file ijms-22-12561-s001.zip › Table 6. retS- rtcBretS significantly DEGs with Log2FC cut-off.xlsx]

## Sheet: Sheet1
id	RetS_count	DD_count	RetS_fpkm	DD_fpkm	log2(FC)	Pvalue	FDR	significant	Symbol	Description	KEGG_A_class	KEGG_B_class	Pathway	K_ID	GO Component	GO Function	GO Process
Downregulated
PA4583	243.667	0	26.9033	0.001	-14.7155	6.39e-29	2.4e-27	yes	rtcB	RNA-splicing ligase RtcB [Pseudomonas aeruginosa]	-	-	-	-	-	-	-
PA3906	26.3333	0	10.0733	0.001	-13.2983	0.000663733	0.00385062	yes	-	Uncharacterized protein PAE221_03847 [Pseudomonas aeruginosa]	-	-	-	-	-	-	-
PA0263	51976.5	52.4067	13710.6	14.6633	-9.86886	8.54e-246	2.37e-242	yes	hcpA	major exported protein, partial [Pseudomonas aeruginosa 3578] [Pseudomonas aeruginosa]	Environmental Information Processing	Membrane transport	ko03070//Bacterial secretion system	K11903	-	-	-
PA2512	80608	85.6667	7882.9	9.10333	-9.75812	4.16e-256	2.31e-252	yes	antA	anthranilate dioxygenase large subunit [Pseudomonas aeruginosa PAO1] [Pseudomonas aeruginosa]	Metabolism	Global and Overview;Xenobiotics biodegradation and metabolism	ko01120//Microbial metabolism in diverse environments;ko00627//Aminobenzoate degradation	K05599	-	GO:0051540//metal cluster binding;GO:0051536//iron-sulfur cluster binding;GO:0016491//oxidoreductase activity;GO:0043169//cation binding;GO:0043167//ion binding;GO:0051213//dioxygenase activity;GO:0016705//oxidoreductase activity, acting on paired donors, with incorporation or reduction of molecular oxygen;GO:0003824//catalytic activity;GO:0005488//binding;GO:0016708//oxidoreductase activity, act…	GO:0009987//cellular process;GO:0044237//cellular metabolic process;GO:0044710//single-organism metabolic process;GO:0044699//single-organism process;GO:0008152//metabolic process;GO:0006725//cellular aromatic compound metabolic process
PA2514	11486.3	14.6667	1524.75	2.18667	-9.44563	1.05e-200	1.46e-197	yes	antC	anthranilate dioxygenase reductase [Pseudomonas aeruginosa PAO1] [Pseudomonas aeruginosa]	Metabolism	Global and Overview;Xenobiotics biodegradation and metabolism	ko01120//Microbial metabolism in diverse environments;ko00627//Aminobenzoate degradation	K11311	-	GO:0051536//iron-sulfur cluster binding;GO:0005488//binding;GO:0043169//cation binding;GO:0043167//ion binding;GO:0016491//oxidoreductase activity;GO:0051540//metal cluster binding;GO:0003824//catalytic activity	GO:0044710//single-organism metabolic process;GO:0008152//metabolic process;GO:0044699//single-organism process
PA2513	35088.3	50	9739.44	15.1333	-9.32997	6.4e-231	1.18e-227	yes	antB	anthranilate dioxygenase small subunit [Pseudomonas aeruginosa]	Metabolism	Xenobiotics biodegradation and metabolism;Global and Overview	ko01120//Microbial metabolism in diverse environments;ko00627//Aminobenzoate degradation	K05600	-	-	-
PA1512	40492.8	91.8767	10655.7	25.0567	-8.73222	8.95e-189	8.29e-186	yes	hcpA	major exported protein, partial [Pseudomonas aeruginosa 3578] [Pseudomonas aeruginosa]	Environmental Information Processing	Membrane transport	ko03070//Bacterial secretion system	K11903	-	-	-
PA2370	627	3.66667	85.3033	0.453333	-7.55589	1.21e-47	8e-46	yes	-	type VI secretion protein [Pseudomonas aeruginosa PA14] [Pseudomonas aeruginosa]	-	-	-	-	-	-	-
PA5267	23136.3	134.717	6011.89	37.49	-7.32517	5.53e-171	4.38e-168	yes	hcpA	major exported protein, partial [Pseudomonas aeruginosa 3578] [Pseudomonas aeruginosa]	Environmental Information Processing	Membrane transport	ko03070//Bacterial secretion system	K11903	-	-	-
PA0993	496.667	3	94.1633	0.666667	-7.14206	3.07e-48	2.05e-46	yes	yadV	chaperone CupC2 [Pseudomonas aeruginosa PAO1] [Pseudomonas aeruginosa]	-	-	-	-	GO:0044464//cell part;GO:0005623//cell	-	GO:0044699//single-organism process;GO:0016043//cellular component organization;GO:0009987//cellular process;GO:0071840//cellular component organization or biogenesis;GO:0044763//single-organism cellular process;GO:0045229//external encapsulating structure organization;GO:0006457//protein folding;GO:0030030//cell projection organization
PA2367	4002	32	1083.54	8.89333	-6.92882	1.92e-81	2.67e-79	yes	hcp1	Hcp1 family type VI secretion system effector [Pseudomonas aeruginosa str. Stone 130] [Pseudomonas aeruginosa]	Environmental Information Processing	Membrane transport	ko03070//Bacterial secretion system	K11903	-	-	-
PA1671	988.333	8.33333	137.32	1.13667	-6.91659	8.59e-67	8.52e-65	yes	pkaA	serine-threonine kinase Stk1 [Pseudomonas aeruginosa PAO1] [Pseudomonas aeruginosa]	-	-	-	-	-	GO:0016301//kinase activity;GO:0004672//protein kinase activity;GO:0032550//purine ribonucleoside binding;GO:0036094//small molecule binding;GO:0005488//binding;GO:1901363//heterocyclic compound binding;GO:0016740//transferase activity;GO:0097159//organic cyclic compound binding;GO:0097367//carbohydrate derivative binding;GO:0032549//ribonucleoside binding;GO:0016772//transferase activity, transf…	GO:0015031//protein transport;GO:0071702//organic substance transport;GO:0008152//metabolic process;GO:0044260//cellular macromolecule metabolic process;GO:0043170//macromolecule metabolic process;GO:0008104//protein localization;GO:0032940//secretion by cell;GO:0009987//cellular process;GO:0051179//localization;GO:0006810//transport;GO:0071704//organic substance metabolic process;GO:0044763//sin…
PA0992	6730	55.6667	1501.59	12.7633	-6.87834	8.69e-127	2.54e-124	yes	fimA	fimbrial subunit CupC1 [Pseudomonas aeruginosa]	-	-	-	-	-	-	-
PA0261	1452.33	12.3333	400.983	3.73333	-6.74693	8.27e-87	1.31e-84	yes	-	Uncharacterised protein [Enterobacter cloacae]	-	-	-	-	-	-	-
PA1663	5645.67	54.3333	510.873	5.25	-6.6045	3.22e-151	1.37e-148	yes	zraR	transcriptional regulator [Pseudomonas aeruginosa PAO1] [Pseudomonas aeruginosa]	-	-	-	-	-	GO:0001882//nucleoside binding;GO:0036094//small molecule binding;GO:1901363//heterocyclic compound binding;GO:0032549//ribonucleoside binding;GO:0005488//binding;GO:0001883//purine nucleoside binding;GO:0003676//nucleic acid binding;GO:0005515//protein binding;GO:0003677//DNA binding;GO:0097367//carbohydrate derivative binding;GO:0097159//organic cyclic compound binding;GO:0032550//purine ribonu…	GO:0008152//metabolic process;GO:0050794//regulation of cellular process;GO:0051179//localization;GO:0071704//organic substance metabolic process;GO:0071702//organic substance transport;GO:0015031//protein transport;GO:1902578//single-organism localization;GO:0010468//regulation of gene expression;GO:0044763//single-organism cellular process;GO:1901576//organic substance biosynthetic process;GO:0…
PA1668	3959.33	38.3333	621.333	6.58333	-6.56041	2.36e-115	5.95e-113	yes	-	membrane protein [Pseudomonas aeruginosa]	Environmental Information Processing	Membrane transport	ko03070//Bacterial secretion system	K11892	-	-	-
PA1659	3528.33	37.3333	1198.36	12.77	-6.55216	1.92e-74	2.13e-72	yes	-	type VI secretion system lysozyme-like protein [Pseudomonas sp. 2_1_26]	-	-	-	-	-	-	-
PA1658	123509	1303	11399.4	128.813	-6.46753	6.52e-189	7.24e-186	yes	-	EvpB/family type VI secretion protein [Pseudomonas sp. 2_1_26]	-	-	-	-	-	-	-
PA1510	13964.7	154	1090.43	13.1033	-6.37882	1.45e-74	1.64e-72	yes	-	PGAP1-like family protein [Pseudomonas aeruginosa PAO581] [Pseudomonas aeruginosa]	-	-	-	-	-	GO:0003824//catalytic activity;GO:0016787//hydrolase activity	GO:0051234//establishment of localization;GO:0051179//localization;GO:0033036//macromolecule localization;GO:0015031//protein transport;GO:0006810//transport;GO:0008104//protein localization;GO:0071702//organic substance transport;GO:0045184//establishment of protein localization
PA2371	2615	30.6667	138.843	1.77333	-6.29085	1.67e-107	3.7e-105	yes	clpV1	ClpA/B-type protease [Pseudomonas aeruginosa PAO1] [Pseudomonas aeruginosa]	Environmental Information Processing	Membrane transport	ko03070//Bacterial secretion system	K11907	-	GO:0016787//hydrolase activity;GO:0097367//carbohydrate derivative binding;GO:0032549//ribonucleoside binding;GO:0003824//catalytic activity;GO:0001882//nucleoside binding;GO:0032550//purine ribonucleoside binding;GO:1901363//heterocyclic compound binding;GO:0005488//binding;GO:0001883//purine nucleoside binding;GO:0036094//small molecule binding;GO:0097159//organic cyclic compound binding	GO:0043170//macromolecule metabolic process;GO:0044238//primary metabolic process;GO:0071704//organic substance metabolic process;GO:0008152//metabolic process;GO:0019538//protein metabolic process
PA1667	10303	123.667	1060.47	13.56	-6.2892	3.64e-140	1.45e-137	yes	-	type VI secretion protein [Pseudomonas aeruginosa]	-	-	-	-	-	-	-
PA1661	4485.67	54	613.557	7.84667	-6.28897	3.52e-105	7.51e-103	yes	-	type VI secretion protein [Pseudomonas aeruginosa PAO1-GFP] [Pseudomonas aeruginosa]	-	-	-	-	-	-	-
PA1665	6676.33	81.3333	762.307	9.86333	-6.27215	2.28e-139	8.44e-137	yes	-	signal peptide protein [Pseudomonas aeruginosa RP73] [Pseudomonas aeruginosa]	-	-	-	-	-	-	-
PA2369	1370	16.3333	104.29	1.36333	-6.25732	8.73e-87	1.35e-84	yes	-	type VI secretion system protein ImpG [Pseudomonas aeruginosa MPAO1/P1] [Pseudomonas aeruginosa]	-	-	-	-	-	-	-
PA1666	4389.67	56	1181.55	16.0867	-6.19868	5.92e-131	1.83e-128	yes	-	Type VI secretion lipoprotein/VasD [Pseudomonas aeruginosa 18A] [Pseudomonas aeruginosa]	Environmental Information Processing	Membrane transport	ko03070//Bacterial secretion system	K11906	-	-	-
PA0262	20272.7	262.537	892.05	12.45	-6.16291	2.02e-76	2.55e-74	yes	-	Rhs element Vgr family protein [Pseudomonas aeruginosa PAO581] [Pseudomonas aeruginosa]	Environmental Information Processing	Membrane transport	ko03070//Bacterial secretion system	K11904	-	-	-
PA1660	9366.33	124	812.18	11.38	-6.15723	3.1e-153	1.57e-150	yes	-	type VI secretion protein [Pseudomonas aeruginosa]	-	-	-	-	-	-	-
PA1511	18191	239.463	969.877	13.62	-6.154	2e-120	5.29e-118	yes	-	type VI secretion system Vgr family protein [Pseudomonas sp. P179]	Environmental Information Processing	Membrane transport	ko03070//Bacterial secretion system	K11904	-	-	-
PA2509	515.333	6.33333	62.2533	0.886667	-6.13362	7.02e-42	3.86e-40	yes	catB	muconate cycloisomerase I [Pseudomonas aeruginosa PAO1] [Pseudomonas aeruginosa]	Metabolism	Global and Overview;Xenobiotics biodegradation and metabolism	ko01100//Metabolic pathways;ko01120//Microbial metabolism in diverse environments;ko00362//Benzoate degradation;ko01220//Degradation of aromatic compounds;ko00364//Fluorobenzoate degradation;ko00361//Chlorocyclohexane and chlorobenzene degradation;ko00623//Toluene degradation	K01856	-	GO:0016853//isomerase activity;GO:0043169//cation binding;GO:0046872//metal ion binding;GO:0046914//transition metal ion binding;GO:0016872//intramolecular lyase activity;GO:0005488//binding;GO:0043167//ion binding;GO:0003824//catalytic activity	GO:1901360//organic cyclic compound metabolic process;GO:0018874//benzoate metabolic process;GO:0044238//primary metabolic process;GO:0044710//single-organism metabolic process;GO:0044281//small molecule metabolic process;GO:0019752//carboxylic acid metabolic process;GO:0006807//nitrogen compound metabolic process;GO:0009987//cellular process;GO:0008152//metabolic process;GO:0044699//single-organ…
PA1662	23575.7	330.333	1217.01	18.27	-6.05772	1.56e-163	9.64e-161	yes	clpV1	ClpA/B-type protease [Pseudomonas aeruginosa]	Environmental Information Processing	Membrane transport	ko03070//Bacterial secretion system	K11907	-	-	-
PA1669	15605.7	225	609.02	9.17667	-6.05238	1.99e-134	6.48e-132	yes	-	type VI secretion protein IcmF [Pseudomonas aeruginosa BWHPSA016] [Pseudomonas aeruginosa]	Environmental Information Processing	Membrane transport	ko03070//Bacterial secretion system	K11891	-	-	-
PA0260	15230.7	214.667	955.613	14.4833	-6.04396	6.52e-122	1.81e-119	yes	-	DUF3274 domain-containing protein [Pseudomonas aeruginosa]	-	-	-	-	-	-	-
PA1670	2109.33	32	394.63	6.25	-5.9805	9.51e-100	1.82e-97	yes	prpC	serine/threonine phosphoprotein phosphatase Stp1 [Pseudomonas aeruginosa PAO1] [Pseudomonas aeruginosa]	Environmental Information Processing	Membrane transport	ko03070//Bacterial secretion system	K11915	-	-	GO:0071702//organic substance transport;GO:0051179//localization;GO:0009987//cellular process;GO:0051649//establishment of localization in cell;GO:0015031//protein transport;GO:0009306//protein secretion;GO:0044765//single-organism transport;GO:0051234//establishment of localization;GO:0044699//single-organism process;GO:0045184//establishment of protein localization;GO:0006810//transport;GO:0008…
PA1657	31495.7	466.333	8426.44	134.13	-5.97322	1.94e-160	1.08e-157	yes	-	type VI secretion protein [Pseudomonas sp. 2_1_26]	-	-	-	-	-	-	-
PA2366	12426	189.667	1138.32	18.5	-5.94324	2.43e-151	1.12e-148	yes	-	type VI secretion protein, EvpB/ family [Pseudomonas aeruginosa]	-	-	-	-	-	-	-
PA2508	1232.67	19.6667	564.497	9.86667	-5.83826	2.38e-53	1.76e-51	yes	catC	muconolactone delta-isomerase [Pseudomonas aeruginosa PAO1] [Pseudomonas aeruginosa]	Metabolism	Xenobiotics biodegradation and metabolism;Global and Overview	ko01100//Metabolic pathways;ko01120//Microbial metabolism in diverse environments;ko00362//Benzoate degradation;ko01220//Degradation of aromatic compounds	K03464	-	GO:0016860//intramolecular oxidoreductase activity;GO:0016863//intramolecular oxidoreductase activity, transposing C=C bonds;GO:0016853//isomerase activity;GO:0003824//catalytic activity	GO:0008152//metabolic process;GO:0009987//cellular process;GO:0044248//cellular catabolic process;GO:0006725//cellular aromatic compound metabolic process;GO:0019439//aromatic compound catabolic process;GO:0044237//cellular metabolic process;GO:0009056//catabolic process
PA2365	4780.67	82.6667	1189.42	21.6967	-5.77664	3.11e-113	7.5e-111	yes	-	type VI secretion protein [Pseudomonas sp. 2_1_26]	-	-	-	-	-	-	-
PA3291	685.667	11.3333	157.427	2.90667	-5.75917	9.45e-08	1.04e-06	yes	-	DUF3304 domain-containing protein [Pseudomonas aeruginosa]	-	-	-	-	-	-	-
PA5266	1568.67	28	102.587	1.93667	-5.72712	1.68e-85	2.52e-83	yes	-	Rhs element Vgr family protein [Pseudomonas aeruginosa PAO581] [Pseudomonas aeruginosa]	Environmental Information Processing	Membrane transport	ko03070//Bacterial secretion system	K11904	-	-	-
PA2091	38.6667	0.666667	3.82	0.0766667	-5.63883	0.000748583	0.0042627	yes	ybfB	MFS transporter [Pseudomonas aeruginosa]	-	-	-	-	-	-	-
PA2360	1331.33	27.3333	166.903	3.6	-5.53487	2.81e-69	2.83e-67	yes	-	ImpA family type VI secretion-associated protein [Pseudomonas aeruginosa PAO1-GFP] [Pseudomonas aeruginosa]	-	-	-	-	-	-	-
PA3488	4889.67	102	624.73	14.4667	-5.43243	2.72e-46	1.7e-44	yes	-	Uncharacterised protein [Enterobacter cloacae]	-	-	-	-	-	-	-
PA2362	264	5.66667	48.2633	1.12333	-5.42507	9.36e-18	2.24e-16	yes	-	type VI secretion system protein ImpK [Pseudomonas aeruginosa MPAO1/P1] [Pseudomonas aeruginosa]	Environmental Information Processing	Membrane transport	ko03070//Bacterial secretion system	K11892	-	-	-
PA3487	22546.3	521	935.73	22.92	-5.35141	3e-137	1.04e-134	yes	pldA	phospholipase D [Pseudomonas aeruginosa PAO1] [Pseudomonas aeruginosa]	-	-	-	-	-	-	-
PA3486	6565.99	163.06	373.323	9.69667	-5.26679	3.02e-88	5.08e-86	yes	-	type VI secretion system Vgr family protein [Pseudomonas sp. P179]	Environmental Information Processing	Membrane transport	ko03070//Bacterial secretion system	K11904	-	-	-
PA3293	1052	26.6667	178.203	4.80333	-5.21334	6.22e-61	5.48e-59	yes	-	Uncharacterised protein [Pseudomonas aeruginosa]	-	-	-	-	-	-	-
PA0072	53	1.33333	5.84333	0.166667	-5.13175	7.11e-06	5.98e-05	yes	-	ABC transporter permease [Pseudomonas aeruginosa]	-	-	-	-	-	-	-
PA0077	1216	32	49.3133	1.41333	-5.1248	5e-53	3.65e-51	yes	-	type VI secretion protein IcmF [Pseudomonas aeruginosa]	Environmental Information Processing	Membrane transport	ko03070//Bacterial secretion system	K11891	-	-	-
PA3294	3568.68	95.2733	234.947	6.77333	-5.11632	1.9e-90	3.29e-88	yes	-	Rhs element Vgr family protein [Pseudomonas aeruginosa PAO581] [Pseudomonas aeruginosa]	Environmental Information Processing	Membrane transport	ko03070//Bacterial secretion system	K11904	-	-	-
PA2204	2025.67	55.3333	337.483	9.83	-5.10148	1.3e-65	1.27e-63	yes	glnH	ABC transporter [Pseudomonas aeruginosa PAO1] [Pseudomonas aeruginosa]	-	-	-	-	-	-	-
PA1508	544.333	14.6667	275.72	8.26333	-5.06034	1.36e-25	4.52e-24	yes	-	PAAR motif family protein [Pseudomonas aeruginosa PAO581] [Pseudomonas aeruginosa]	-	-	-	-	-	-	-
PA2361	1668.33	47.6667	59.89	1.81667	-5.04295	3.11e-77	4.02e-75	yes	-	type VI secretion system protein ImpL [Pseudomonas aeruginosa MPAO1/P1] [Pseudomonas aeruginosa]	Environmental Information Processing	Membrane transport	ko03070//Bacterial secretion system	K11891	-	-	-
PA1509	9761.33	274.333	1148.03	35.2867	-5.02389	1.61e-79	2.13e-77	yes	-	membrane protein [Pseudomonas aeruginosa]	-	-	-	-	-	-	-
PA0078	404.333	12	40.88	1.32667	-4.94552	8.14e-30	3.14e-28	yes	motB	DotU family type IV/VI secretion system protein [Pseudomonas aeruginosa str. Stone 130] [Pseudomonas aeruginosa]	Environmental Information Processing	Membrane transport	ko03070//Bacterial secretion system	K11892	-	-	-
PA4962	28.3333	0.666667	6.60333	0.216667	-4.92965	0.00798578	0.0328423	yes	ybcI	inner membrane protein ybcI [Pseudomonas aeruginosa PAO581] [Pseudomonas aeruginosa]	-	-	-	-	-	-	-
PA4298	31.6667	1	14.5367	0.486667	-4.90062	0.00071084	0.00408127	yes	-	Protein of uncharacterised function (DUF3613) [Pseudomonas aeruginosa]	-	-	-	-	-	-	-
PA2507	3909.67	124.667	569.977	19.2067	-4.89122	9.01e-96	1.61e-93	yes	catA	catechol 1,2-dioxygenase [Pseudomonas aeruginosa PAO1] [Pseudomonas aeruginosa]	Metabolism	Global and Overview;Xenobiotics biodegradation and metabolism	ko01100//Metabolic pathways;ko01120//Microbial metabolism in diverse environments;ko00362//Benzoate degradation;ko01220//Degradation of aromatic compounds;ko00364//Fluorobenzoate degradation;ko00361//Chlorocyclohexane and chlorobenzene degradation;ko00623//Toluene degradation	K03381	-	GO:0016701//oxidoreductase activity, acting on single donors with incorporation of molecular oxygen;GO:0046914//transition metal ion binding;GO:0046872//metal ion binding;GO:0043169//cation binding;GO:0016491//oxidoreductase activity;GO:0016702//oxidoreductase activity, acting on single donors with incorporation of molecular oxygen, incorporation of two atoms of oxygen;GO:0019114//catechol dioxyg…	GO:0071704//organic substance metabolic process;GO:0018958//phenol-containing compound metabolic process;GO:0009987//cellular process;GO:0009712//catechol-containing compound metabolic process;GO:0008152//metabolic process;GO:1901360//organic cyclic compound metabolic process;GO:0006725//cellular aromatic compound metabolic process;GO:0044237//cellular metabolic process;GO:0044699//single-organis…
PA3907	93.6667	3	16.3333	0.563333	-4.85769	2.08e-09	2.75e-08	yes	-	restriction endonuclease fold toxin 5 family protein [Pseudomonas aeruginosa PAO581] [Pseudomonas aeruginosa]	-	-	-	-	-	-	GO:0006807//nitrogen compound metabolic process;GO:0046483//heterocycle metabolic process;GO:0090304//nucleic acid metabolic process;GO:0009987//cellular process;GO:0006139//nucleobase-containing compound metabolic process;GO:0006725//cellular aromatic compound metabolic process;GO:0044237//cellular metabolic process;GO:0044238//primary metabolic process;GO:1901360//organic cyclic compound metabo…
PA0050	118	3.66667	114.51	4.01667	-4.83333	9.14e-11	1.35e-09	yes	-	Uncharacterised protein [Enterobacter cloacae]	-	-	-	-	-	-	-
PA4489	5865.33	194.333	176.863	6.24667	-4.8234	2.19e-104	4.5e-102	yes	PA4489	UPF0192 protein [Pseudomonas sp. P179]	-	-	-	-	-	-	-
PA4487	533.333	18	92.7033	3.33	-4.79903	2.63e-28	9.62e-27	yes	yfaP	signal peptide protein [Pseudomonas aeruginosa RP73] [Pseudomonas aeruginosa]	-	-	-	-	-	-	-
PA0085	6347	216.333	1795.63	64.95	-4.78902	7.73e-76	9.54e-74	yes	hcp1	protein secretion apparatus assembly protein [Pseudomonas aeruginosa PAO1] [Pseudomonas aeruginosa]	Environmental Information Processing	Membrane transport	ko03070//Bacterial secretion system	K11903	-	-	-
PA1656	18779	656	1655.47	62.37	-4.73025	7.29e-85	1.07e-82	yes	-	type VI secretion-associated protein [Pseudomonas sp. 2_1_26]	-	-	-	-	-	-	-
PA0083	2423.33	89	643.343	25.38	-4.66382	1.27e-69	1.33e-67	yes	-	type VI secretion protein [Pseudomonas sp. 2_1_26]	-	-	-	-	-	-	-
PA0088	407.333	16.3333	29.9167	1.18333	-4.66002	1.22e-17	2.89e-16	yes	-	type VI secretion system protein ImpG [Pseudomonas aeruginosa MPAO1/P1] [Pseudomonas aeruginosa]	-	-	-	-	-	-	-
PA4490	1192.67	45.6667	254.903	10.1233	-4.65419	6.14e-55	4.67e-53	yes	PA4490	Protein of uncharacterised function (DUF1175) [Pseudomonas aeruginosa]	-	-	-	-	-	-	-
PA0985	1691.67	60.3333	147.037	5.92333	-4.63362	6.03e-13	1.08e-11	yes	cib	pyocin S5 [Pseudomonas aeruginosa]	-	-	-	-	-	-	-
PA0098	283.333	11	37.9733	1.53667	-4.62711	1.39e-21	3.95e-20	yes	-	3-oxoacyl-ACP synthase [Pseudomonas aeruginosa PAO1] [Pseudomonas aeruginosa]	Metabolism	Lipid metabolism;Global and Overview;Metabolism of cofactors and vitamins	ko01100//Metabolic pathways;ko01212//Fatty acid metabolism;ko00061//Fatty acid biosynthesis;ko00780//Biotin metabolism	K00647	-	-	-
PA0084	12418.3	479	1133.36	46.4167	-4.60982	1.62e-112	3.74e-110	yes	-	EvpB/family type VI secretion protein [Pseudomonas aeruginosa PA14] [Pseudomonas aeruginosa]	-	-	-	-	-	-	-
PA5089	1646.67	64	99.7567	4.09333	-4.60707	3.86e-61	3.46e-59	yes	PLDGAMMA1	phospholipase D family protein [Pseudomonas aeruginosa PAO581] [Pseudomonas aeruginosa]	-	-	-	-	-	-	-
PA0074	769.333	31	33.39	1.42	-4.55545	1.35e-32	5.86e-31	yes	pknB	serine/threonine protein kinase [Pseudomonas aeruginosa]	Environmental Information Processing	Membrane transport	ko03070//Bacterial secretion system	K11912	-	-	-
PA0173	255.667	9.66667	32.3367	1.40333	-4.52624	3.88e-16	8.35e-15	yes	cheB2	chemotaxis response regulator protein-glutamate methylesterase [Pseudomonas aeruginosa PAO1] [Pseudomonas aeruginosa]	Cellular Processes;Environmental Information Processing	Cell motility;Signal transduction	ko02020//Two-component system;ko02030//Bacterial chemotaxis	K03412	-	-	-
PA2368	85.3333	3.66667	27.8633	1.21667	-4.51736	7.89e-07	7.65e-06	yes	-	type VI secretion system lysozyme-like protein [Pseudomonas aeruginosa X24509] [Pseudomonas aeruginosa]	-	-	-	-	-	-	-
PA1914	1301.67	57	142.85	6.46	-4.46682	3.44e-36	1.63e-34	yes	-	halovibrin [Pseudomonas aeruginosa]	-	-	-	-	-	-	-
PA4650	84.3333	3.66667	20.4967	0.936667	-4.45171	4.54e-06	3.96e-05	yes	-	Sigma-fimbriae uncharacterized subunit [Pseudomonas aeruginosa PA1R] [Pseudomonas aeruginosa]	-	-	-	-	-	-	-
PA2538	207.333	8.33333	62.0933	2.84667	-4.44709	3.79e-15	7.66e-14	yes	-	Uncharacterised protein [Pseudomonas aeruginosa]	-	-	-	-	-	-	-
PA4306	473.667	20.6667	302.823	13.9067	-4.44463	1.63e-14	3.18e-13	yes	-	type IVb pilin Flp [Pseudomonas aeruginosa]	-	-	-	-	-	-	-
PA0090	3142.33	135.667	158.597	7.31	-4.43935	4.54e-83	6.47e-81	yes	clpV1	secretion protein ClpV1 [Pseudomonas aeruginosa PAO1] [Pseudomonas aeruginosa]	Environmental Information Processing	Membrane transport	ko03070//Bacterial secretion system	K11907	GO:0044464//cell part;GO:0005623//cell;GO:0005622//intracellular;GO:0044424//intracellular part	GO:1901363//heterocyclic compound binding;GO:0032550//purine ribonucleoside binding;GO:0005488//binding;GO:0036094//small molecule binding;GO:0001882//nucleoside binding;GO:0097159//organic cyclic compound binding;GO:0097367//carbohydrate derivative binding;GO:0001883//purine nucleoside binding;GO:0032549//ribonucleoside binding	-
PA2791	15.6667	0.666667	7.35667	0.343333	-4.42137	0.0021255	0.0106122	yes	-	Uncharacterised protein [Acinetobacter baumannii]	-	-	-	-	-	-	-
PA3292	325	14.3333	51.3167	2.42667	-4.40238	1.45e-25	4.77e-24	yes	-	DUF3304 domain-containing protein [Pseudomonas aeruginosa]	-	-	-	-	-	-	-
PA4651	738.667	34	128.81	6.11333	-4.39714	4.46e-42	2.48e-40	yes	-	pili assembly chaperone [Pseudomonas aeruginosa]	-	-	-	-	-	-	-
PA2792	764	36.6667	175.623	8.38667	-4.38824	6.23e-30	2.42e-28	yes	-	Uncharacterised protein [Acinetobacter baumannii]	-	-	-	-	-	-	-
PA3947	1410.33	63.3333	162.657	7.81333	-4.37975	2.66e-62	2.46e-60	yes	cph2	DNA-binding response regulator RocR [Pseudomonas aeruginosa PAO1] [Pseudomonas aeruginosa]	-	-	-	-	-	GO:0005488//binding;GO:0043167//ion binding;GO:0043169//cation binding	GO:2001141//regulation of RNA biosynthetic process;GO:0009889//regulation of biosynthetic process;GO:0050789//regulation of biological process;GO:0006355//regulation of transcription, DNA-templated;GO:0060255//regulation of macromolecule metabolic process;GO:0065007//biological regulation;GO:0010468//regulation of gene expression;GO:0051171//regulation of nitrogen compound metabolic process;GO:00…
PA0075	54.3333	2.33333	10.4433	0.506667	-4.3654	0.00023269	0.00146806	yes	prpC	serine/threonine phosphatase [Pseudomonas aeruginosa PAO1] [Pseudomonas aeruginosa]	Environmental Information Processing	Membrane transport	ko03070//Bacterial secretion system	K11915	-	GO:0016787//hydrolase activity;GO:0004721//phosphoprotein phosphatase activity;GO:0016788//hydrolase activity, acting on ester bonds;GO:0003824//catalytic activity;GO:0042578//phosphoric ester hydrolase activity;GO:0016791//phosphatase activity	GO:0044237//cellular metabolic process;GO:0008152//metabolic process;GO:0051223//regulation of protein transport;GO:0032879//regulation of localization;GO:0050794//regulation of cellular process;GO:0051046//regulation of secretion;GO:0050708//regulation of protein secretion;GO:0065007//biological regulation;GO:0006796//phosphate-containing compound metabolic process;GO:0009987//cellular process;G…
PA2729	351	17.3333	35.94	1.79333	-4.32487	3.16e-24	1.01e-22	yes	-	Uncharacterised protein [Pseudomonas aeruginosa]	-	-	-	-	-	-	-
PA0174	232	10	51.9033	2.63333	-4.30087	1.19e-12	2.06e-11	yes	cheD	chemotaxis protein CheD [Pseudomonas aeruginosa]	Cellular Processes	Cell motility	ko02030//Bacterial chemotaxis	K03411	-	-	-
PA0099	609	28.6667	69.58	3.65	-4.2527	5.06e-23	1.5e-21	yes	-	GHH signature containing HNH/Endo VII supernuclease toxin 2 family protein [Pseudomonas aeruginosa PAO581] [Pseudomonas aeruginosa]	-	-	-	-	-	-	-
PA5090	1294	62.6667	74.1667	3.89333	-4.25169	1.57e-50	1.09e-48	yes	-	type VI secretion system Vgr family protein [Pseudomonas sp. P179]	Environmental Information Processing	Membrane transport	ko03070//Bacterial secretion system	K11904	-	-	-
PA2703	323	16.6667	186.957	10.2067	-4.19512	9.53e-24	2.97e-22	yes	-	Uncharacterised protein [Enterobacter cloacae]	-	-	-	-	-	-	-
PA1891	17	1	5.81667	0.32	-4.18405	0.00354201	0.0164014	yes	-	Uncharacterised protein [Pseudomonas aeruginosa]	-	-	-	-	-	-	-
PA4652	174.333	9.33333	10.0033	0.556667	-4.16752	3.79e-14	7.34e-13	yes	sfmD	outer membrane usher family protein [Pseudomonas aeruginosa PAO581] [Pseudomonas aeruginosa]	-	-	-	-	GO:0016020//membrane;GO:0044425//membrane part;GO:0031224//intrinsic component of membrane;GO:0019867//outer membrane	-	GO:0051179//localization;GO:0051234//establishment of localization
PA3484	3998.67	226	446.063	26.4167	-4.07773	2.9e-75	3.42e-73	yes	-	Uncharacterised protein [Enterobacter cloacae]	-	-	-	-	-	-	-
PA0089	309.667	18.3333	41.0733	2.44333	-4.07128	3.86e-20	1.02e-18	yes	-	type VI secretion protein [Pseudomonas aeruginosa]	-	-	-	-	-	-	-
PA3948	3569.33	201	768.433	46.17	-4.05689	5.65e-75	6.54e-73	yes	fimZ	two-component response regulator RocA1 [Pseudomonas aeruginosa PAO1] [Pseudomonas aeruginosa]	Environmental Information Processing	Signal transduction	ko02020//Two-component system	K07690	-	GO:1901363//heterocyclic compound binding;GO:0005488//binding;GO:0001071//nucleic acid binding transcription factor activity;GO:0097159//organic cyclic compound binding;GO:0004871//signal transducer activity;GO:0003676//nucleic acid binding	GO:0031326//regulation of cellular biosynthetic process;GO:0051171//regulation of nitrogen compound metabolic process;GO:0009889//regulation of biosynthetic process;GO:0050789//regulation of biological process;GO:0060255//regulation of macromolecule metabolic process;GO:1903506//regulation of nucleic acid-templated transcription;GO:0019219//regulation of nucleobase-containing compound metabolic p…
PA5088	392	22	61	3.67667	-4.05234	9.97e-27	3.44e-25	yes	-	lipoprotein [Pseudomonas aeruginosa]	-	-	-	-	-	-	-
PA3905	82.6667	4.66667	21.6367	1.34667	-4.00601	3.8e-06	3.35e-05	yes	-	Uncharacterised protein [Pseudomonas aeruginosa]	-	-	-	-	-	-	-
PA4649	128.333	7	33.1433	2.07667	-3.99638	4.03e-08	4.68e-07	yes	pru	spore coat protein U [Pseudomonas aeruginosa HB13] [Pseudomonas aeruginosa]	-	-	-	-	-	-	-
PA2539	624	37.3333	66.04	4.26667	-3.95216	3.33e-25	1.07e-23	yes	ynbD	ser/threonine protein phosphatase [Pseudomonas aeruginosa]	-	-	-	-	-	-	-
PA5265	2447	149	102.72	6.7	-3.93841	1.45e-60	1.26e-58	yes	-	Uncharacterised protein [Pseudomonas aeruginosa]	-	-	-	-	-	-	-
PA0091	925.49	55.4033	64.3867	4.2	-3.9383	6.43e-32	2.68e-30	yes	-	type VI secretion system protein VgrG [Pseudomonas aeruginosa]	Environmental Information Processing	Membrane transport	ko03070//Bacterial secretion system	K11904	-	-	-
PA5113	1643	100	160.557	10.4733	-3.93829	5.64e-58	4.61e-56	yes	-	membrane protein [Pseudomonas aeruginosa]	-	-	-	-	-	-	-
PA2726	75.3333	5	16.0367	1.06	-3.91924	2.44e-05	0.000182381	yes	nrdG	radical activating enzyme [Pseudomonas aeruginosa PAO1] [Pseudomonas aeruginosa]	-	-	-	-	-	-	-
PA0097	493.667	32.3333	57.5667	3.83333	-3.90856	7.7e-23	2.25e-21	yes	-	Uncharacterised protein [Acinetobacter baumannii]	-	-	-	-	-	-	-
PA1887	1164	74	236.613	15.9333	-3.89241	9.27e-41	4.9e-39	yes	-	Uncharacterised protein [Pseudomonas aeruginosa]	-	-	-	-	-	-	-
PA5181	3457	218.667	201.25	13.6967	-3.87709	8.69e-56	6.8e-54	yes	Mb2924c	oxidoreductase [Pseudomonas aeruginosa PAO1] [Pseudomonas aeruginosa]	-	-	-	-	-	GO:0005488//binding;GO:0003824//catalytic activity;GO:0043167//ion binding;GO:0051540//metal cluster binding;GO:0043169//cation binding;GO:0051536//iron-sulfur cluster binding;GO:0046914//transition metal ion binding;GO:0046872//metal ion binding	GO:0044699//single-organism process;GO:0044710//single-organism metabolic process;GO:0008152//metabolic process
PA5180	543.667	34.6667	88.4633	6.08	-3.86294	5.64e-32	2.37e-30	yes	fdhD	sulfurtransferase FdhD [Pseudomonas otitidis]	-	-	-	-	-	-	-
PA0087	125	7.66667	32.8367	2.27333	-3.85243	2.3e-08	2.78e-07	yes	-	type VI secretion system lysozyme [Pseudomonas aeruginosa]	-	-	-	-	-	-	-
PA2725	867.667	59.3333	63.2633	4.54667	-3.79849	4.02e-40	2.05e-38	yes	clpB1	chaperone [Pseudomonas aeruginosa]	-	-	-	-	-	-	-
PA1888	4966.67	342	477.827	34.3767	-3.79699	1.26e-55	9.7e-54	yes	-	Uncharacterised protein [Pseudomonas aeruginosa]	-	-	-	-	-	-	-
PA5100	7452	513.333	611.54	44.2867	-3.7875	7.7e-73	8.38e-71	yes	hutU	urocanate hydratase [Pseudomonas aeruginosa]	Metabolism	Global and Overview;Amino acid metabolism	ko01100//Metabolic pathways;ko00340//Histidine metabolism	K01712	-	-	-
PA4491	5575.33	383.333	431.99	31.4767	-3.77864	1.08e-75	1.31e-73	yes	yfaA	DUF2138 domain-containing protein [Pseudomonas aeruginosa]	-	-	-	-	-	-	-
PA2702	2047	141.667	579.54	42.2767	-3.77697	1.42e-49	9.72e-48	yes	-	Uncharacterised protein [Acinetobacter baumannii]	-	-	-	-	-	-	-
PA0126	1149	81.6667	255.1	18.76	-3.76533	1.65e-43	9.35e-42	yes	-	Uncharacterised protein [Pseudomonas aeruginosa]	-	-	-	-	-	-	-
PA0101	533	39.3333	58.13	4.39667	-3.7248	2.17e-21	6.05e-20	yes	-	HEAT repeat-containing protein [Pseudomonas aeruginosa]	-	-	-	-	-	-	-
PA3450	606.333	48	134.5	10.5133	-3.67731	7.94e-13	1.41e-11	yes	DDB_G0282517	antioxidant protein [Pseudomonas aeruginosa PAO1] [Pseudomonas aeruginosa]	-	-	-	-	-	GO:0016209//antioxidant activity;GO:0003824//catalytic activity	GO:0044710//single-organism metabolic process;GO:0008152//metabolic process;GO:0044699//single-organism process
PA0079	451.333	34	47.0633	3.68	-3.67683	1.48e-21	4.18e-20	yes	-	type VI secretion protein [Pseudomonas sp. 2_1_26]	-	-	-	-	-	-	-
PA2302	32152.3	2371.67	688.327	53.9033	-3.67465	2.92e-81	3.95e-79	yes	lgrC	non-ribosomal peptide synthetase [Pseudomonas aeruginosa]	-	-	-	-	-	-	-
PA2536	1030.67	79	151.35	11.8633	-3.67331	2.24e-32	9.63e-31	yes	cdsA	phosphatidate cytidylyltransferase [Pseudomonas aeruginosa PAO1] [Pseudomonas aeruginosa]	Metabolism	Lipid metabolism;Global and Overview	ko01100//Metabolic pathways;ko01110//Biosynthesis of secondary metabolites;ko00564//Glycerophospholipid metabolism	K00981	-	GO:0016772//transferase activity, transferring phosphorus-containing groups;GO:0016740//transferase activity;GO:0003824//catalytic activity	-
PA1893	768	59	43.2	3.46667	-3.63941	8.88e-34	3.94e-32	yes	quiP	penicillin acylase family protein [Pseudomonas aeruginosa]	-	-	-	-	-	-	-
PA1791	126.333	9.33333	12.44	1.01	-3.62256	5e-06	4.3e-05	yes	-	membrane protease subunit, stomatin/prohibitin [Pseudomonas aeruginosa VRFPA03] [Pseudomonas aeruginosa]	-	-	-	-	-	-	-
PA0277	679.667	54.6667	122.953	10.1633	-3.59667	4.82e-31	1.95e-29	yes	loiP	peptidase M48 family protein [Pseudomonas aeruginosa PAO581] [Pseudomonas aeruginosa]	-	-	-	-	-	GO:0016787//hydrolase activity;GO:0008233//peptidase activity;GO:0003824//catalytic activity;GO:0070011//peptidase activity, acting on L-amino acid peptides	GO:0008152//metabolic process;GO:0019538//protein metabolic process;GO:0043170//macromolecule metabolic process;GO:0071704//organic substance metabolic process;GO:0044238//primary metabolic process
PA0080	218	17	63.3867	5.35333	-3.56567	1.14e-13	2.12e-12	yes	-	lipoprotein [Pseudomonas aeruginosa B136-33] [Pseudomonas aeruginosa]	Environmental Information Processing	Membrane transport	ko03070//Bacterial secretion system	K11906	-	-	-
PA2540	7819	635.667	609.627	51.87	-3.55495	9.32e-62	8.48e-60	yes	DDB_G0269086	Phospholipase YtpA [Pseudomonas aeruginosa]	-	-	-	-	-	-	-
PA4648	1371.33	110	338.073	28.8067	-3.55286	9.22e-42	5.02e-40	yes	-	Spore coat protein U [Pseudomonas aeruginosa HB13] [Pseudomonas aeruginosa]	-	-	-	-	-	-	-
PA0175	3601.67	294.667	584.537	49.9967	-3.54739	1.42e-56	1.12e-54	yes	cheR2	chemotaxis protein methyltransferase [Pseudomonas aeruginosa PAO1] [Pseudomonas aeruginosa]	Environmental Information Processing;Cellular Processes	Signal transduction;Cell motility	ko02020//Two-component system;ko02030//Bacterial chemotaxis	K00575	-	-	-
PA3619	915	76.3333	124.37	10.7267	-3.53536	6.22e-34	2.79e-32	yes	tolB	WD40-like Beta Propeller Repeat family protein [Pseudomonas aeruginosa PAO581] [Pseudomonas aeruginosa]	-	-	-	-	-	-	-
PA3290	4950.67	406	253.603	22.4167	-3.49993	3.94e-59	3.27e-57	yes	-	Rhs element Vgr protein [Pseudomonas aeruginosa]	-	-	-	-	-	-	-
PA3728	12203	1018	317.27	28.2367	-3.49007	6.26e-72	6.68e-70	yes	-	AAA domain family protein [Pseudomonas aeruginosa PAO581] [Pseudomonas aeruginosa]	-	-	-	-	-	GO:0017111//nucleoside-triphosphatase activity;GO:0016787//hydrolase activity;GO:0016817//hydrolase activity, acting on acid anhydrides;GO:0016818//hydrolase activity, acting on acid anhydrides, in phosphorus-containing anhydrides;GO:0003824//catalytic activity;GO:0016462//pyrophosphatase activity	-
PA0094	1192.33	102.333	374.85	33.4933	-3.48437	3.92e-41	2.09e-39	yes	-	Uncharacterized conserved protein [Pseudomonas aeruginosa]	-	-	-	-	-	-	-
PA0259	9472.33	795.333	895.56	80.5833	-3.47424	2.69e-69	2.76e-67	yes	-	Protein of uncharacterised function (DUF2875) [Enterobacter cloacae]	-	-	-	-	-	-	-
PA0073	56	5	10.1967	0.93	-3.45472	0.00150326	0.00791851	yes	lolD2	ABC transporter ATP-binding protein [Pseudomonas aeruginosa]	-	-	-	-	-	-	-
PA0040	403.21	34.22	32.7133	2.98667	-3.45327	1.64e-20	4.39e-19	yes	cdiB	hemolysin activation/secretion protein [Pseudomonas aeruginosa PAK] [Pseudomonas aeruginosa]	-	-	-	-	-	-	-
PA0499	138	11.6667	26.1433	2.46	-3.40971	1.12e-06	1.06e-05	yes	fimB	pili assembly chaperone [Pseudomonas aeruginosa]	-	-	-	-	GO:0005623//cell;GO:0044464//cell part	-	GO:0045229//external encapsulating structure organization;GO:0044763//single-organism cellular process;GO:0016043//cellular component organization;GO:0030030//cell projection organization;GO:0009987//cellular process;GO:0006457//protein folding;GO:0071840//cellular component organization or biogenesis;GO:0044699//single-organism process
PA4085	96.6667	8.33333	17.75	1.67667	-3.40415	1.66e-06	1.53e-05	yes	fimB	chaperone CupB2 [Pseudomonas aeruginosa]	-	-	-	-	-	-	-
PA1894	1535	136.333	302.42	28.6367	-3.40062	9.3e-45	5.55e-43	yes	-	2OG-Fe(II) oxygenase superfamily protein [Pseudomonas aeruginosa]	-	-	-	-	-	-	-
PA3367	118.667	11	46.8533	4.45667	-3.39411	2.12e-06	1.93e-05	yes	ydcA	Uncharacterised protein [Enterobacter cloacae]	-	-	-	-	-	-	-
PA2678	78	6.66667	12.9933	1.24333	-3.38549	1.53e-05	0.000119286	yes	rfbA	sugar ABC transporter permease [Pseudomonas aeruginosa VRFPA07] [Pseudomonas aeruginosa]	Environmental Information Processing	Membrane transport	ko02010//ABC transporters	K09690	GO:0016020//membrane;GO:0031224//intrinsic component of membrane;GO:0044425//membrane part	-	GO:0051179//localization;GO:0051234//establishment of localization
PA5136	551.333	48.3333	50.1667	4.80333	-3.38462	1.8e-24	5.78e-23	yes	-	Uncharacterised protein [Enterobacter cloacae]	-	-	-	-	-	-	-
PA3727	847.333	76.6667	164.517	15.76	-3.38389	8.02e-27	2.8e-25	yes	CHLREDRAFT_190403	nuclease [Pseudomonas aeruginosa RP73] [Pseudomonas aeruginosa]	-	-	-	-	-	-	-
PA0177	1688	153.667	476.163	45.8667	-3.37594	1.57e-42	8.83e-41	yes	cheW	purine-binding chemotaxis protein [Pseudomonas aeruginosa PAO1] [Pseudomonas aeruginosa]	Environmental Information Processing;Cellular Processes	Cell motility;Signal transduction	ko02020//Two-component system;ko02030//Bacterial chemotaxis	K03408	GO:0005623//cell;GO:0044464//cell part	-	GO:0050896//response to stimulus;GO:0065007//biological regulation;GO:0042221//response to chemical;GO:0050789//regulation of biological process;GO:0050794//regulation of cellular process
PA2780	708	62.3333	273.467	26.3467	-3.37567	3.7e-19	9.25e-18	yes	-	transcriptional regulator [Pseudomonas aeruginosa]	-	-	-	-	-	-	-
PA2560	713.333	67.3333	345.44	33.3733	-3.37167	5.41e-23	1.6e-21	yes	-	Uncharacterised protein [Enterobacter cloacae]	-	-	-	-	-	-	-
PA5106	2032	186.667	205.077	19.9867	-3.35905	5.44e-44	3.11e-42	yes	mtaD	N-formimino-L-glutamate deiminase [Pseudomonas aeruginosa PAO1] [Pseudomonas aeruginosa]	Metabolism	Amino acid metabolism	ko00340//Histidine metabolism	K05603	-	GO:0043167//ion binding;GO:0005488//binding;GO:0016787//hydrolase activity;GO:0043169//cation binding;GO:0003824//catalytic activity	-
PA0047	80.3333	7.66667	21.7767	2.14333	-3.34485	8.64e-06	7.18e-05	yes	-	lipoprotein [Pseudomonas aeruginosa]	-	-	-	-	-	-	-
PA3335	1989	187	361.54	35.8733	-3.33317	1.73e-47	1.13e-45	yes	-	SAM-dependent methyltransferase [Pseudomonas aeruginosa SCV20265] [Pseudomonas aeruginosa]	-	-	-	-	-	-	-
PA2570	949.667	89	362.257	36.06	-3.32854	1.68e-16	3.73e-15	yes	lecA	PA-I galactophilic lectin [Pseudomonas aeruginosa PAO1] [Pseudomonas aeruginosa]	-	-	-	-	GO:0005623//cell;GO:0044464//cell part	GO:0005488//binding	GO:0044699//single-organism process;GO:0098609//cell-cell adhesion;GO:0044763//single-organism cellular process;GO:0009987//cellular process;GO:0098742//cell-cell adhesion via plasma-membrane adhesion molecules;GO:0007155//cell adhesion;GO:0022610//biological adhesion
PA0041	4060.55	380.507	51.95	5.18	-3.3261	4.78e-57	3.85e-55	yes	cdiA	hemagglutinin [Pseudomonas aeruginosa]	-	-	-	-	-	-	-
PA5099	153	15.3333	15.0633	1.51333	-3.31524	0.0017923	0.00918822	yes	FCY2	transporter [Pseudomonas aeruginosa PAO1] [Pseudomonas aeruginosa]	-	-	-	-	-	GO:0022857//transmembrane transporter activity;GO:0022892//substrate-specific transporter activity;GO:0005215//transporter activity;GO:0022891//substrate-specific transmembrane transporter activity	GO:0006810//transport;GO:0044765//single-organism transport;GO:0044699//single-organism process;GO:0051179//localization;GO:0051234//establishment of localization;GO:1902578//single-organism localization
PA2303	5214.33	494.667	703.423	71.3533	-3.30134	2.28e-49	1.55e-47	yes	At3g21360	protein AmbD [Pseudomonas aeruginosa PAO1] [Pseudomonas aeruginosa]	-	-	-	-	-	-	GO:0008152//metabolic process;GO:0044710//single-organism metabolic process;GO:0044699//single-organism process
PA3361	42719.3	4124.67	16967.1	1729.07	-3.29467	7.83e-47	5.05e-45	yes	-	fucose-binding lectin PA-IIL [Pseudomonas aeruginosa PAO1] [Pseudomonas aeruginosa]	-	-	-	-	-	GO:0005488//binding;GO:0043167//ion binding;GO:0043169//cation binding	GO:0009987//cellular process;GO:0044764//multi-organism cellular process;GO:0051704//multi-organism process
PA3485	242.333	24	75.88	7.78333	-3.28526	2.85e-13	5.18e-12	yes	-	Uncharacterised protein [Pseudomonas aeruginosa]	-	-	-	-	-	-	-
PA5087	130	13	20.1833	2.07333	-3.28314	4.15e-06	3.64e-05	yes	-	sel1 repeat family protein [Pseudomonas aeruginosa PAO581] [Pseudomonas aeruginosa]	-	-	-	-	-	-	-
PA0563	690.333	65.6667	266.967	27.53	-3.27758	6.84e-28	2.45e-26	yes	yhaI	DUF805 domain-containing protein [Pseudomonas aeruginosa]	-	-	-	-	-	-	-
PA4653	113.333	11.3333	16.4867	1.71667	-3.26362	2.72e-07	2.8e-06	yes	-	Sigma-fimbriae tip adhesin [Pseudomonas aeruginosa 18A] [Pseudomonas aeruginosa]	-	-	-	-	-	-	-
PA5264	389.333	37.6667	54.76	5.78	-3.24398	9.03e-18	2.17e-16	yes	-	Uncharacterised protein [Pseudomonas aeruginosa]	-	-	-	-	-	-	-
PA4302	458.667	46.3333	49.6467	5.24333	-3.24314	8.83e-22	2.51e-20	yes	trbB	ATPase TadA [Pseudomonas aeruginosa PAO1] [Pseudomonas aeruginosa]	-	-	-	-	-	GO:0043169//cation binding;GO:0043167//ion binding;GO:0004000//adenosine deaminase activity;GO:0019239//deaminase activity;GO:0046914//transition metal ion binding;GO:0005488//binding;GO:0016787//hydrolase activity;GO:0016814//hydrolase activity, acting on carbon-nitrogen (but not peptide) bonds, in cyclic amidines;GO:0003824//catalytic activity;GO:0016810//hydrolase activity, acting on carbon-ni…	GO:0034660//ncRNA metabolic process;GO:0090304//nucleic acid metabolic process;GO:0051179//localization;GO:0043412//macromolecule modification;GO:0006396//RNA processing;GO:1901360//organic cyclic compound metabolic process;GO:0006807//nitrogen compound metabolic process;GO:0071704//organic substance metabolic process;GO:0016070//RNA metabolic process;GO:0006725//cellular aromatic compound metabo…
PA0082	301.667	30.3333	39.3267	4.25667	-3.20771	4.17e-14	8.03e-13	yes	-	ImpA family type VI secretion-associated protein [Pseudomonas aeruginosa BWHPSA008] [Pseudomonas aeruginosa]	-	-	-	-	-	-	-
PA2774	311.333	31.6667	71.74	7.79	-3.20308	3.27e-16	7.15e-15	yes	-	Uncharacterised protein [Enterobacter cloacae]	-	-	-	-	-	-	-
PA2684	2108	215	72.4633	7.94333	-3.18943	4.59e-46	2.83e-44	yes	rhsA	RHS repeat-associated core domain protein [Pseudomonas aeruginosa PAO581] [Pseudomonas aeruginosa]	-	-	-	-	-	-	-
PA4086	675.667	70.3333	166.483	18.53	-3.16744	2.57e-17	5.97e-16	yes	-	fimbrial subunit CupB1 [Pseudomonas aeruginosa PAO1] [Pseudomonas aeruginosa]	-	-	-	-	GO:0005623//cell;GO:0042995//cell projection;GO:0044464//cell part	-	-
PA2062	1331	136.333	152.993	17.05	-3.16563	1.8e-35	8.46e-34	yes	iscS	pyridoxal-phosphate dependent protein [Pseudomonas aeruginosa PAO1] [Pseudomonas aeruginosa]	Metabolism;Genetic Information Processing	Metabolism of cofactors and vitamins;Global and Overview;Folding, sorting and degradation	ko01100//Metabolic pathways;ko04122//Sulfur relay system;ko00730//Thiamine metabolism	K04487	-	GO:0005488//binding;GO:0043168//anion binding;GO:0043167//ion binding	-
PA3661	315	31.6667	113.607	12.6967	-3.16153	1.67e-07	1.78e-06	yes	-	Uncharacterized protein PAE221_04112 [Pseudomonas aeruginosa]	-	-	-	-	-	-	-
PA0045	569.667	62.3333	113.53	12.7067	-3.15942	3.93e-21	1.08e-19	yes	-	curli production assembly protein CsgG [Pseudomonas aeruginosa]	-	-	-	-	-	-	-
PA3908	128.667	14	24.9433	2.79667	-3.15687	2.51e-07	2.6e-06	yes	-	immunity 32 family protein [Pseudomonas aeruginosa PAO581] [Pseudomonas aeruginosa]	-	-	-	-	-	-	-
PA5098	492.667	54.3333	44.3433	5.00667	-3.14679	5.14e-21	1.4e-19	yes	hutH	histidine ammonia-lyase [Pseudomonas aeruginosa PAO1] [Pseudomonas aeruginosa]	Metabolism	Amino acid metabolism;Global and Overview	ko01100//Metabolic pathways;ko00340//Histidine metabolism	K01745	GO:0005623//cell;GO:0044424//intracellular part;GO:0005622//intracellular;GO:0044464//cell part	GO:0016841//ammonia-lyase activity;GO:0003824//catalytic activity;GO:0016829//lyase activity;GO:0016840//carbon-nitrogen lyase activity	GO:0034641//cellular nitrogen compound metabolic process;GO:0044281//small molecule metabolic process;GO:0006547//histidine metabolic process;GO:0006536//glutamate metabolic process;GO:0006807//nitrogen compound metabolic process;GO:0044238//primary metabolic process;GO:0019752//carboxylic acid metabolic process;GO:0071704//organic substance metabolic process;GO:0044763//single-organism cellular …
PA3333	2696.33	289.333	371.557	42.2667	-3.13599	2.66e-52	1.89e-50	yes	fabH	3-oxoacyl-ACP synthase [Pseudomonas aeruginosa PAO1] [Pseudomonas aeruginosa]	Metabolism	Global and Overview;Lipid metabolism	ko01100//Metabolic pathways;ko01212//Fatty acid metabolism;ko00061//Fatty acid biosynthesis	K00648	-	-	-
PA2455	80.6667	9	20.8833	2.38333	-3.1313	0.000293558	0.00181698	yes	-	GNAT family N-acetyltransferase [Pseudomonas aeruginosa]	-	-	-	-	-	-	-
PA0178	4906	533.333	349.707	40.2133	-3.1204	5.24e-52	3.69e-50	yes	cheA	chemotaxis protein CheA [Pseudomonas aeruginosa]	Environmental Information Processing;Cellular Processes	Cell motility;Signal transduction	ko02020//Two-component system;ko02030//Bacterial chemotaxis	K03407	-	-	-
PA0070	8669	945.667	1291.58	149.537	-3.11057	3.82e-59	3.21e-57	yes	-	Autotransporter adhesin [Pseudomonas aeruginosa 18A] [Pseudomonas aeruginosa]	-	-	-	-	-	-	-
PA1451	122.667	12.6667	12.2533	1.42333	-3.10583	1.87e-06	1.71e-05	yes	ygcG	TLP18.3, Psb32 and MOLO-1 founding s of phosphatase family protein [Pseudomonas aeruginosa PAO581] [Pseudomonas aeruginosa]	-	-	-	-	-	-	-
PA0176	23292.3	2553.33	1553.4	181.523	-3.09721	1.22e-59	1.04e-57	yes	tcp	aerotaxis transducer Aer2 [Pseudomonas aeruginosa PAO1] [Pseudomonas aeruginosa]	Cellular Processes;Environmental Information Processing	Signal transduction;Cell motility	ko02020//Two-component system;ko02030//Bacterial chemotaxis	K03406	GO:0031224//intrinsic component of membrane;GO:0016020//membrane;GO:0044425//membrane part	GO:0043167//ion binding;GO:0005488//binding;GO:0043169//cation binding	GO:0006935//chemotaxis;GO:0042221//response to chemical;GO:0050794//regulation of cellular process;GO:0065007//biological regulation;GO:0040011//locomotion;GO:0042330//taxis;GO:0050896//response to stimulus;GO:0009454//aerotaxis;GO:0050789//regulation of biological process;GO:0009605//response to external stimulus;GO:0009453//energy taxis
PA0007	2640	289.667	209.5	24.6733	-3.08593	9.36e-42	5.04e-40	yes	NGR_a03230	Uncharacterised protein [Pseudomonas aeruginosa]	-	-	-	-	-	-	-
PA2677	206	23.3333	16.3767	1.93	-3.08497	5.62e-08	6.4e-07	yes	hxcR	type II secretion protein [Pseudomonas aeruginosa PAO1] [Pseudomonas aeruginosa]	Environmental Information Processing	Membrane transport	ko03070//Bacterial secretion system	K02454	-	-	GO:0051179//localization;GO:0051234//establishment of localization
PA2463	636.123	70.78	49.9167	5.92333	-3.07504	4.8e-17	1.11e-15	yes	cdiB	hemolysin secretion/activation ShlB/FhaC/HecB family protein [Pseudomonas aeruginosa PAO1-VE2] [Pseudomonas aeruginosa]	-	-	-	-	-	-	-
PA4303	375	41.6667	43.4067	5.15333	-3.07434	7.68e-17	1.74e-15	yes	-	TadZ [Pseudomonas aeruginosa PAO1] [Pseudomonas aeruginosa]	-	-	-	-	-	-	-
PA3045	86.6667	9.66667	19.1933	2.29667	-3.06299	1.06e-05	8.61e-05	yes	fimZ	LuxR family transcriptional regulator [Pseudomonas aeruginosa]	Environmental Information Processing	Signal transduction	ko02020//Two-component system	K07690	-	GO:0003676//nucleic acid binding;GO:0097159//organic cyclic compound binding;GO:0005488//binding;GO:1901363//heterocyclic compound binding;GO:0001071//nucleic acid binding transcription factor activity	GO:0048519//negative regulation of biological process;GO:0071704//organic substance metabolic process;GO:0043170//macromolecule metabolic process;GO:0009058//biosynthetic process;GO:0060255//regulation of macromolecule metabolic process;GO:0034645//cellular macromolecule biosynthetic process;GO:0019222//regulation of metabolic process;GO:0009059//macromolecule biosynthetic process;GO:0065007//bio…
PA4299	336.667	37.6667	61.9967	7.47667	-3.05172	3.48e-15	7.04e-14	yes	PA4299	type II secretion system protein TadD [Pseudomonas aeruginosa PAO1] [Pseudomonas aeruginosa]	-	-	-	-	-	-	-
PA0086	469	54	76.6133	9.29667	-3.04281	1.16e-19	2.99e-18	yes	-	virulence protein SciE type [Pseudomonas aeruginosa]	-	-	-	-	-	-	-
PA2682	2273.67	261	248.153	30.3333	-3.03226	4.68e-44	2.71e-42	yes	tcbE	carboxymethylenebutenolidase [Pseudomonas aeruginosa]	Metabolism	Xenobiotics biodegradation and metabolism;Global and Overview	ko01100//Metabolic pathways;ko01110//Biosynthesis of secondary metabolites;ko01120//Microbial metabolism in diverse environments;ko01130//Biosynthesis of antibiotics;ko00364//Fluorobenzoate degradation;ko00361//Chlorocyclohexane and chlorobenzene degradation;ko00623//Toluene degradation	K01061	-	-	-
PA2781	596.667	66.6667	233.713	28.6633	-3.02746	4.54e-14	8.66e-13	yes	-	Uncharacterised protein [Pseudomonas aeruginosa]	-	-	-	-	-	-	-
PA2462	13280.1	1523.49	106.33	13.12	-3.01871	1.02e-40	5.33e-39	yes	cdiA	hemagglutinin [Pseudomonas aeruginosa PAO1H2O] [Pseudomonas aeruginosa]	-	-	-	-	-	-	-
PA4488	476	54	38.82	4.79667	-3.0167	3.37e-16	7.34e-15	yes	yfaQ	stage II sporulation family protein [Pseudomonas aeruginosa PAO581] [Pseudomonas aeruginosa]	-	-	-	-	-	-	-
PA0100	1247.33	143.333	183.573	22.7433	-3.01284	2.8e-31	1.15e-29	yes	-	Beta-propeller repeat TECPR [Variovorax paradoxus S110] [Variovorax paradoxus]	-	-	-	-	-	-	-
PA2537	642.333	74.3333	137.8	17.24	-2.99874	1.4e-23	4.33e-22	yes	SLC1	acyltransferase [Pseudomonas aeruginosa PAO1] [Pseudomonas aeruginosa]	-	-	-	-	-	GO:0003824//catalytic activity;GO:0016740//transferase activity	-
PA0096	114	14	35.46	4.45	-2.99432	3.93e-05	0.000285485	yes	-	Mll2356 protein [Pseudomonas aeruginosa 18A] [Pseudomonas aeruginosa]	-	-	-	-	-	-	-
PA1276	47	5.66667	6.07333	0.763333	-2.9921	0.0059615	0.0256179	yes	cobC	threonine-phosphate decarboxylase [Pseudomonas aeruginosa PA38182] [Pseudomonas aeruginosa]	Metabolism	Metabolism of cofactors and vitamins;Global and Overview	ko01100//Metabolic pathways;ko00860//Porphyrin and chlorophyll metabolism	K02225	GO:0044464//cell part;GO:0044424//intracellular part;GO:0005622//intracellular;GO:0005623//cell	GO:0016829//lyase activity;GO:0005488//binding;GO:0016830//carbon-carbon lyase activity;GO:0016831//carboxy-lyase activity;GO:0043167//ion binding;GO:0043168//anion binding;GO:0003824//catalytic activity	GO:1901360//organic cyclic compound metabolic process;GO:0044237//cellular metabolic process;GO:1901564//organonitrogen compound metabolic process;GO:0006807//nitrogen compound metabolic process;GO:0046483//heterocycle metabolic process;GO:0009987//cellular process;GO:0071704//organic substance metabolic process;GO:0006767//water-soluble vitamin metabolic process;GO:0044281//small molecule metabo…
PA2304	4892	595	620.227	78.53	-2.98148	1.82e-39	9.2e-38	yes	At3g21360	protein AmbC [Pseudomonas aeruginosa PAO1] [Pseudomonas aeruginosa]	-	-	-	-	-	-	GO:0044710//single-organism metabolic process;GO:0044699//single-organism process;GO:0008152//metabolic process
PA2328	1242.33	146.333	141.233	18.03	-2.96961	4.19e-30	1.64e-28	yes	nrtA	ABC transporter substrate-binding protein [Pseudomonas aeruginosa VRFPA03] [Pseudomonas aeruginosa]	-	-	-	-	-	-	-
PA1895	3188	396.333	341.257	44.0933	-2.95222	2.87e-40	1.49e-38	yes	-	tRNA (adenosine(37)-N6)-threonylcarbamoyltransferase complex dimerization subunit type 1 TsaB [Pseudomonas aeruginosa]	-	-	-	-	-	-	-
PA1396	242	29.6667	20.9733	2.76	-2.92582	4.76e-10	6.74e-09	yes	rpfC	two-component sensor [Pseudomonas aeruginosa MPAO1/P1] [Pseudomonas aeruginosa]	-	-	-	-	-	-	-
PA2511	1069.67	133	146.677	19.3133	-2.92497	5.06e-31	2.03e-29	yes	andR	transcriptional regulator [Pseudomonas aeruginosa PAO1] [Pseudomonas aeruginosa]	-	-	-	-	-	GO:1901363//heterocyclic compound binding;GO:0001067//regulatory region nucleic acid binding;GO:0003677//DNA binding;GO:0003676//nucleic acid binding;GO:0001071//nucleic acid binding transcription factor activity;GO:0005488//binding;GO:0097159//organic cyclic compound binding;GO:0000975//regulatory region DNA binding	GO:0050789//regulation of biological process;GO:0044237//cellular metabolic process;GO:0008152//metabolic process;GO:0065007//biological regulation;GO:0010468//regulation of gene expression;GO:0071704//organic substance metabolic process;GO:0044260//cellular macromolecule metabolic process;GO:0009059//macromolecule biosynthetic process;GO:1901576//organic substance biosynthetic process;GO:0044249…
PA3329	7130.67	903.667	734.787	98.09	-2.90515	3.16e-45	1.91e-43	yes	ppsB	Malonyl CoA-acyl carrier protein transacylase [Pseudomonas aeruginosa PA1R] [Pseudomonas aeruginosa]	-	-	-	-	-	-	-
PA2444	1780.13	227.97	194.1	25.9967	-2.9004	2.44e-35	1.13e-33	yes	glyA2	serine hydroxymethyltransferase [Pseudomonas aeruginosa]	Metabolism	Metabolism of cofactors and vitamins;Carbohydrate metabolism;Global and Overview;Energy metabolism;Metabolism of other amino acids;Amino acid metabolism	ko01100//Metabolic pathways;ko01110//Biosynthesis of secondary metabolites;ko01120//Microbial metabolism in diverse environments;ko01130//Biosynthesis of antibiotics;ko01230//Biosynthesis of amino acids;ko01200//Carbon metabolism;ko00630//Glyoxylate and dicarboxylate metabolism;ko00260//Glycine, serine and threonine metabolism;ko00680//Methane metabolism;ko00670//One carbon pool by folate;ko00460…	K00600	-	-	-
PA1892	161.333	20.6667	29.8967	4.02333	-2.89352	6.44e-08	7.24e-07	yes	-	Uncharacterised protein [Enterobacter cloacae]	-	-	-	-	-	-	-
PA2327	306.333	37	54.7533	7.43	-2.88151	6.09e-11	9.2e-10	yes	cmpB	ABC transporter permease [Pseudomonas aeruginosa]	-	-	-	-	GO:0016020//membrane;GO:0031224//intrinsic component of membrane;GO:0044425//membrane part	-	-
PA3336	909	117.667	108.837	14.82	-2.87655	2.54e-16	5.6e-15	yes	ytbD	major facilitator superfamily transporter [Pseudomonas aeruginosa PAO1] [Pseudomonas aeruginosa]	-	-	-	-	-	-	GO:0044699//single-organism process;GO:0044763//single-organism cellular process;GO:0009987//cellular process
PA1370	601.667	74.6667	43.78	6.01333	-2.86404	6.25e-17	1.43e-15	yes	-	Uncharacterised protein [Yersinia kristensenii]	-	-	-	-	-	-	-
PA3729	16540.7	2127	1084.41	149.52	-2.8585	1.73e-44	1.02e-42	yes	yqiK	Inner membrane protein YqiK [Pseudomonas aeruginosa 18A] [Pseudomonas aeruginosa]	-	-	-	-	-	-	-
PA2363	1487.67	193.333	153.95	21.3833	-2.8479	1.72e-30	6.8e-29	yes	-	type VI secretion protein [Pseudomonas sp. P179]	-	-	-	-	-	-	-
PA2301	520	67.3333	129.313	18.1967	-2.82912	2.11e-19	5.37e-18	yes	-	tRNA synthetase [Pseudomonas aeruginosa]	-	-	-	-	-	-	-
PA2464	1104.67	147.333	292.19	41.1533	-2.82783	2.35e-23	7.17e-22	yes	-	Uncharacterised protein [Enterobacter cloacae]	-	-	-	-	-	-	-
PA3332	2039.33	269.667	647.363	91.86	-2.81707	3.38e-35	1.55e-33	yes	PA3332	putativ isomerase [Pseudomonas aeruginosa UCBPP-PA14] [Pseudomonas aeruginosa]	-	-	-	-	-	-	-
PA3331	13200.7	1770.67	1436.41	203.973	-2.81601	2.06e-46	1.3e-44	yes	cyp107B1	cytochrome P450 [Pseudomonas aeruginosa PAO1] [Pseudomonas aeruginosa]	Metabolism	Xenobiotics biodegradation and metabolism;Global and Overview;Metabolism of terpenoids and polyketides	ko01100//Metabolic pathways;ko01110//Biosynthesis of secondary metabolites;ko01120//Microbial metabolism in diverse environments;ko00627//Aminobenzoate degradation;ko00903//Limonene and pinene degradation;ko00363//Bisphenol degradation;ko00624//Polycyclic aromatic hydrocarbon degradation	K00517	-	GO:0043167//ion binding;GO:0005488//binding;GO:0046872//metal ion binding;GO:0043169//cation binding;GO:0003824//catalytic activity;GO:0016491//oxidoreductase activity;GO:0097159//organic cyclic compound binding;GO:1901363//heterocyclic compound binding;GO:0046906//tetrapyrrole binding;GO:0046914//transition metal ion binding	GO:0008152//metabolic process;GO:0044699//single-organism process;GO:0044710//single-organism metabolic process
PA2329	1358.67	186.333	222.357	32.0633	-2.79388	3.45e-32	1.47e-30	yes	ssuB1	ABC transporter ATP-binding protein [Pseudomonas aeruginosa PAO1] [Pseudomonas aeruginosa]	-	-	-	-	-	GO:0017111//nucleoside-triphosphatase activity;GO:0016817//hydrolase activity, acting on acid anhydrides;GO:0016462//pyrophosphatase activity;GO:0003824//catalytic activity;GO:0016787//hydrolase activity;GO:0016818//hydrolase activity, acting on acid anhydrides, in phosphorus-containing anhydrides	-
PA3021	1771	241	617.537	90.11	-2.77677	3.12e-26	1.06e-24	yes	-	MULTISPECIES: DUF1311 domain-containing protein [Pseudomonas]	-	-	-	-	-	-	-
PA2445	9855.67	1365.67	466.273	68.6033	-2.76483	1.15e-46	7.35e-45	yes	gcvP1	glycine dehydrogenase (aminomethyl-transferring) [Pseudomonas aeruginosa]	Metabolism	Amino acid metabolism;Global and Overview;Carbohydrate metabolism	ko01100//Metabolic pathways;ko01110//Biosynthesis of secondary metabolites;ko01130//Biosynthesis of antibiotics;ko01200//Carbon metabolism;ko00630//Glyoxylate and dicarboxylate metabolism;ko00260//Glycine, serine and threonine metabolism	K00281	-	-	-
PA0076	62.3333	8.33333	12.58	1.86	-2.75776	0.00109808	0.0059653	yes	-	type VI secretion system protein ImpM [Pseudomonas aeruginosa MPAO1/P1] [Pseudomonas aeruginosa]	-	-	-	-	-	-	-
PA3715	488.333	67.6667	82.55	12.22	-2.75602	1.42e-19	3.63e-18	yes	-	ABC-type multidrug transport system, ATPase and permease component [Pseudomonas aeruginosa SCV20265] [Pseudomonas aeruginosa]	-	-	-	-	-	-	-
PA3334	245	33.3333	135.717	20.2567	-2.74413	9.86e-10	1.36e-08	yes	-	acyl carrier protein [Pseudomonas aeruginosa PAO1] [Pseudomonas aeruginosa]	-	-	-	-	-	-	-
PA0234	272.667	38	43.5567	6.52667	-2.73848	1.79e-10	2.6e-09	yes	-	nucleoside-binding protein [Pseudomonas aeruginosa]	-	-	-	-	-	-	-
PA2299	290.333	40.6667	52.4267	7.86	-2.7377	2.55e-13	4.69e-12	yes	yvoA	transcriptional regulator [Pseudomonas aeruginosa PAO1] [Pseudomonas aeruginosa]	-	-	-	-	-	GO:0001071//nucleic acid binding transcription factor activity	GO:0060255//regulation of macromolecule metabolic process;GO:0044249//cellular biosynthetic process;GO:0034645//cellular macromolecule biosynthetic process;GO:0044237//cellular metabolic process;GO:0065007//biological regulation;GO:1901576//organic substance biosynthetic process;GO:0050789//regulation of biological process;GO:0010468//regulation of gene expression;GO:0008152//metabolic process;GO…
PA2300	137185	19378.3	12886.7	1933.51	-2.7366	1.62e-53	1.21e-51	yes	chiD	chitinase [Pseudomonas aeruginosa PAO1] [Pseudomonas aeruginosa]	-	-	-	-	-	GO:0003824//catalytic activity;GO:0005488//binding;GO:0016787//hydrolase activity	GO:0044238//primary metabolic process;GO:0008152//metabolic process
PA2581	7888	1127.67	1039.36	158.507	-2.71308	4.05e-39	2.01e-37	yes	-	lipoprotein [Pseudomonas aeruginosa VRFPA04] [Pseudomonas aeruginosa]	-	-	-	-	-	-	-
PA2240	212.667	31.6667	20.6933	3.18667	-2.69905	7.96e-08	8.86e-07	yes	-	biofilm formation protein PslJ [Pseudomonas aeruginosa PAO1] [Pseudomonas aeruginosa]	-	-	-	-	-	-	-
PA2374	112.333	16	28.2333	4.35	-2.69831	1.74e-05	0.000133528	yes	-	MORN repeat variant family protein [Pseudomonas aeruginosa PAO1-VE2] [Pseudomonas aeruginosa]	-	-	-	-	-	-	-
PA1612	67	9	12.02	1.87333	-2.68176	0.00178705	0.00917826	yes	-	ABC transporter substrate-binding protein [Pseudomonas aeruginosa]	-	-	-	-	-	-	-
PA4123	822	120.667	76.6833	11.9567	-2.6811	5.5e-24	1.73e-22	yes	hpcC	5-carboxy-2-hydroxymuconate semialdehyde dehydrogenase [Pseudomonas aeruginosa PAO1] [Pseudomonas aeruginosa]	Metabolism	Global and Overview;Amino acid metabolism	ko01120//Microbial metabolism in diverse environments;ko01220//Degradation of aromatic compounds;ko00350//Tyrosine metabolism	K00151	-	GO:0016491//oxidoreductase activity;GO:0003824//catalytic activity;GO:0016903//oxidoreductase activity, acting on the aldehyde or oxo group of donors;GO:0016620//oxidoreductase activity, acting on the aldehyde or oxo group of donors, NAD or NADP as acceptor	GO:0019336//phenol-containing compound catabolic process;GO:0018958//phenol-containing compound metabolic process;GO:0008152//metabolic process;GO:0044699//single-organism process;GO:0044710//single-organism metabolic process;GO:1901615//organic hydroxy compound metabolic process;GO:0071704//organic substance metabolic process;GO:0044237//cellular metabolic process;GO:1901360//organic cyclic comp…
PA3328	3226.67	474.333	375.327	59.09	-2.66716	1.88e-35	8.76e-34	yes	hpxO	FAD-dependent monooxygenase [Pseudomonas aeruginosa PAO1] [Pseudomonas aeruginosa]	-	-	-	-	-	GO:0003824//catalytic activity	GO:0044699//single-organism process;GO:0008152//metabolic process;GO:0044710//single-organism metabolic process
PA3330	7006.33	1066.33	1054.29	168.337	-2.64685	1.13e-28	4.21e-27	yes	Rdh7	short-chain dehydrogenase [Pseudomonas aeruginosa]	-	-	-	-	-	GO:0003824//catalytic activity	GO:0008152//metabolic process;GO:0044699//single-organism process;GO:0044710//single-organism metabolic process
PA2285	35.3333	5	6.87667	1.1	-2.64421	0.0114067	0.043466	yes	-	peptidase M48, Ste24p [Pseudomonas aeruginosa PA38182] [Pseudomonas aeruginosa]	-	-	-	-	-	-	-
PA2330	2901.67	441.667	372.057	59.5733	-2.64278	1.49e-31	6.17e-30	yes	-	acyl-CoA dehydrogenase [Pseudomonas aeruginosa]	-	-	-	-	-	-	-
PA5033	246.333	34.3333	33.5433	5.39667	-2.63589	4.16e-07	4.16e-06	yes	-	Uncharacterised protein [Acinetobacter baumannii]	-	-	-	-	-	-	-
PA1091	2110	323	56.8933	9.22	-2.62542	7.61e-35	3.47e-33	yes	rfbC	flagellar glycosyl transferase FgtA [Pseudomonas aeruginosa]	-	-	-	-	-	-	-
PA1613	866.667	134	56.4833	9.16333	-2.62388	3.28e-22	9.38e-21	yes	btuB	tonB dependent receptor family protein [Pseudomonas aeruginosa PAO581] [Pseudomonas aeruginosa]	-	-	-	-	GO:0031224//intrinsic component of membrane;GO:0044425//membrane part;GO:0016020//membrane;GO:0019867//outer membrane	GO:0043167//ion binding;GO:0046872//metal ion binding;GO:0043169//cation binding;GO:0005488//binding;GO:0046914//transition metal ion binding	GO:1902578//single-organism localization;GO:0051234//establishment of localization;GO:0006810//transport;GO:0044699//single-organism process;GO:0051179//localization;GO:1901678//iron coordination entity transport;GO:0044765//single-organism transport;GO:0015688//iron chelate transport
PA2775	332.667	52	104.85	17.2	-2.60785	4.48e-13	8.05e-12	yes	-	Protein of uncharacterised function (DUF3592) [Enterobacter cloacae]	-	-	-	-	-	-	-
PA2242	301.333	48.6667	39.7033	6.60667	-2.58727	1.27e-09	1.72e-08	yes	-	possible acetyltransferase [Pseudomonas aeruginosa NCMG1179] [Pseudomonas aeruginosa]	-	-	-	-	-	GO:0016740//transferase activity;GO:0003824//catalytic activity;GO:0016746//transferase activity, transferring acyl groups	-
PA1898	79.3333	12.3333	14.3733	2.40333	-2.58029	0.00698992	0.0291913	yes	solR	quorum-sensing control repressor [Pseudomonas aeruginosa NCMG1179] [Pseudomonas aeruginosa]	Environmental Information Processing	Signal transduction	ko02020//Two-component system	K07782	-	GO:0001067//regulatory region nucleic acid binding;GO:0097159//organic cyclic compound binding;GO:0000975//regulatory region DNA binding;GO:0005488//binding;GO:0003677//DNA binding;GO:1901363//heterocyclic compound binding;GO:0001071//nucleic acid binding transcription factor activity;GO:0003676//nucleic acid binding	GO:0009890//negative regulation of biosynthetic process;GO:1901576//organic substance biosynthetic process;GO:0071704//organic substance metabolic process;GO:0009059//macromolecule biosynthetic process;GO:0051704//multi-organism process;GO:0065008//regulation of biological quality;GO:0044260//cellular macromolecule metabolic process;GO:0048519//negative regulation of biological process;GO:0050789…
PA1395	174.333	28.3333	56.81	9.66	-2.55605	7.14e-08	8e-07	yes	-	lipoprotein [Pseudomonas aeruginosa PA38182] [Pseudomonas aeruginosa]	-	-	-	-	-	-	-
PA1896	968	154.667	112.817	19.2467	-2.5513	2.5e-22	7.23e-21	yes	-	Uncharacterised protein [Acinetobacter baumannii]	-	-	-	-	-	-	-
PA2432	360.333	58.6667	53.2167	9.19	-2.53374	2.41e-12	4.08e-11	yes	HI_1364	bistable expression regulator BexR [Pseudomonas aeruginosa PAO1] [Pseudomonas aeruginosa]	-	-	-	-	-	GO:0001071//nucleic acid binding transcription factor activity	GO:0050789//regulation of biological process;GO:0009058//biosynthetic process;GO:0044237//cellular metabolic process;GO:0009059//macromolecule biosynthetic process;GO:0010468//regulation of gene expression;GO:0043170//macromolecule metabolic process;GO:0034645//cellular macromolecule biosynthetic process;GO:0009987//cellular process;GO:0044260//cellular macromolecule metabolic process;GO:0071704/…
PA2331	5895.67	966	1437.94	248.67	-2.5317	2.4e-36	1.15e-34	yes	-	alkylhydroperoxidase [Pseudomonas sp. HMSC058B07]	-	-	-	-	-	-	-
PA2083	206.333	34.3333	22.1833	3.85	-2.52655	2.45e-08	2.94e-07	yes	cbdA	aromatic-ring-hydroxylating dioxygenase subunit alpha [Pseudomonas aeruginosa]	Metabolism	Xenobiotics biodegradation and metabolism;Global and Overview	ko01100//Metabolic pathways;ko01120//Microbial metabolism in diverse environments;ko00362//Benzoate degradation;ko01220//Degradation of aromatic compounds;ko00364//Fluorobenzoate degradation;ko00622//Xylene degradation	K05549	-	-	-
PA4304	462.333	75	50.09	8.75	-2.51717	4.28e-16	9.18e-15	yes	exeD	type II/III secretion system protein [Pseudomonas aeruginosa]	-	-	-	-	-	-	-
PA3850	1511.33	245.667	226.827	39.6333	-2.5168	8.91e-27	3.09e-25	yes	-	Uncharacterised protein [Enterobacter cloacae]	-	-	-	-	-	-	-
PA0989	71	11	17.1667	3.02667	-2.50381	0.00145637	0.00770807	yes	-	Uncharacterised protein [Acinetobacter baumannii]	-	-	-	-	-	-	-
PA3730	731	124.333	157.443	27.86	-2.49857	1.31e-15	2.72e-14	yes	-	ubiquinone biosynthesis hydroxylase [Pseudomonas aeruginosa VRFPA09] [Pseudomonas aeruginosa]	-	-	-	-	-	-	-
PA3188	96.3333	17.3333	16.0733	2.84667	-2.49732	0.000378454	0.00231407	yes	PH1216	sugar ABC transporter permease [Pseudomonas aeruginosa PAO1] [Pseudomonas aeruginosa]	Environmental Information Processing	Membrane transport	ko02010//ABC transporters	K17317	GO:0016020//membrane;GO:0031224//intrinsic component of membrane;GO:0044425//membrane part	-	GO:0051234//establishment of localization;GO:0044765//single-organism transport;GO:0044699//single-organism process;GO:1902578//single-organism localization;GO:0006810//transport;GO:0051179//localization
PA1277	86	13.3333	7.48	1.32667	-2.49523	0.00413349	0.0185823	yes	cobQ	cobyric acid synthase [Pseudomonas aeruginosa PAO1] [Pseudomonas aeruginosa]	Metabolism	Global and Overview;Metabolism of cofactors and vitamins	ko01100//Metabolic pathways;ko00860//Porphyrin and chlorophyll metabolism	K02232	-	GO:0016787//hydrolase activity;GO:0016820//hydrolase activity, acting on acid anhydrides, catalyzing transmembrane movement of substances;GO:0017111//nucleoside-triphosphatase activity;GO:0016887//ATPase activity;GO:0015399//primary active transmembrane transporter activity;GO:0016817//hydrolase activity, acting on acid anhydrides;GO:0022857//transmembrane transporter activity;GO:0003824//catalyt…	GO:0009235//cobalamin metabolic process;GO:0033013//tetrapyrrole metabolic process;GO:1901605//alpha-amino acid metabolic process;GO:0006766//vitamin metabolic process;GO:0006767//water-soluble vitamin metabolic process;GO:0044710//single-organism metabolic process;GO:0044763//single-organism cellular process;GO:0044237//cellular metabolic process;GO:0044699//single-organism process;GO:0044281//s…
PA1845	121	20	31.4533	5.66333	-2.47349	7.06e-05	0.000491462	yes	-	Uncharacterised protein [Acinetobacter baumannii]	-	-	-	-	-	-	-
PA2895	211.667	35.3333	35.6133	6.46667	-2.46132	0.000729444	0.00416226	yes	-	Uncharacterised protein [Pseudomonas aeruginosa]	-	-	-	-	-	-	-
PA0735	276.667	48.3333	47.4533	8.65333	-2.45518	1.21e-08	1.5e-07	yes	-	DUF4824 domain-containing protein [Pseudomonas aeruginosa]	-	-	-	-	-	-	-
PA3983	536.667	94.6667	89.0467	16.3467	-2.44557	4.2e-14	8.07e-13	yes	corC	magnesium transporter [Pseudomonas aeruginosa]	-	-	-	-	-	-	-
PA2454	238.667	41	38.3433	7.09	-2.43512	9.42e-10	1.3e-08	yes	ubiG	SAM-dependent methyltransferase [Pseudomonas aeruginosa]	-	-	-	-	-	-	-
PA4492	1093	188.333	184.393	34.1433	-2.43311	5.02e-23	1.5e-21	yes	yfaP	signal peptide protein [Pseudomonas aeruginosa RP73] [Pseudomonas aeruginosa]	-	-	-	-	-	-	-
PA2239	425	78.6667	52.8533	10.0167	-2.39959	4.07e-12	6.74e-11	yes	rfbU	biofilm formation protein PslI [Pseudomonas aeruginosa PAO1] [Pseudomonas aeruginosa]	-	-	-	-	-	-	-
PA2541	540.667	99.6667	118.943	22.5633	-2.39822	7.78e-11	1.16e-09	yes	ynbA	CDP-alcohol phosphatidyltransferase [Pseudomonas aeruginosa PAO1] [Pseudomonas aeruginosa]	Metabolism	Lipid metabolism;Global and Overview	ko01100//Metabolic pathways;ko00564//Glycerophospholipid metabolism	K00995	-	GO:0016740//transferase activity;GO:0016772//transferase activity, transferring phosphorus-containing groups;GO:0003824//catalytic activity	-
PA5097	144.667	24	13.74	2.61	-2.39626	3.57e-05	0.000259445	yes	proY	amino acid permease [Pseudomonas aeruginosa PAO1] [Pseudomonas aeruginosa]	-	-	-	-	GO:0031224//intrinsic component of membrane;GO:0016020//membrane;GO:0044425//membrane part	GO:0005342//organic acid transmembrane transporter activity;GO:0005215//transporter activity;GO:0046943//carboxylic acid transmembrane transporter activity;GO:0008509//anion transmembrane transporter activity;GO:0008514//organic anion transmembrane transporter activity;GO:0022892//substrate-specific transporter activity;GO:0022891//substrate-specific transmembrane transporter activity;GO:0015075/…	GO:1902578//single-organism localization;GO:0006820//anion transport;GO:0044699//single-organism process;GO:0006811//ion transport;GO:0009987//cellular process;GO:0071702//organic substance transport;GO:0044765//single-organism transport;GO:0015711//organic anion transport;GO:0044763//single-organism cellular process;GO:0015849//organic acid transport;GO:0046942//carboxylic acid transport;GO:0051…
PA1798	73.6667	14.6667	7.71333	1.47333	-2.38827	0.00898786	0.0359774	yes	rstB	two-component sensor histidine kinase [Pseudomonas aeruginosa]	Environmental Information Processing	Signal transduction	ko02020//Two-component system	K18072	-	-	-
PA0730	684.667	121	100.29	19.25	-2.38125	4.18e-10	5.96e-09	yes	phaG	(R)-3-hydroxydecanoyl-ACP:CoA transacylase [Pseudomonas aeruginosa PAO1] [Pseudomonas aeruginosa]	-	-	-	-	-	-	-
PA4082	316.333	58	14.2167	2.75667	-2.36659	2.84e-11	4.39e-10	yes	hxuA	adhesive protein CupB5 [Pseudomonas aeruginosa]	-	-	-	-	-	-	-
PA3679	114	20.3333	12.3833	2.40667	-2.36329	7.48e-05	0.000517938	yes	-	cytochrome P450 [Pseudomonas aeruginosa PA38182] [Pseudomonas aeruginosa]	-	-	-	-	-	GO:1901363//heterocyclic compound binding;GO:0003824//catalytic activity;GO:0046872//metal ion binding;GO:0016491//oxidoreductase activity;GO:0043169//cation binding;GO:0046914//transition metal ion binding;GO:0005488//binding;GO:0097159//organic cyclic compound binding;GO:0046906//tetrapyrrole binding;GO:0043167//ion binding	GO:0044699//single-organism process;GO:0044710//single-organism metabolic process;GO:0008152//metabolic process
PA3212	255.667	47.6667	43.5267	8.49	-2.35806	1.16e-07	1.26e-06	yes	mkl	ABC transporter ATP-binding protein [Pseudomonas aeruginosa]	Environmental Information Processing	Membrane transport	ko02010//ABC transporters	K02065	-	GO:0017111//nucleoside-triphosphatase activity;GO:0097367//carbohydrate derivative binding;GO:0003824//catalytic activity;GO:0097159//organic cyclic compound binding;GO:0036094//small molecule binding;GO:0016818//hydrolase activity, acting on acid anhydrides, in phosphorus-containing anhydrides;GO:0032549//ribonucleoside binding;GO:0016817//hydrolase activity, acting on acid anhydrides;GO:0001883…	-
PA2503	142	26.3333	15.8767	3.10333	-2.35502	1.06e-05	8.61e-05	yes	-	SMI1/KNR4 family protein [Pseudomonas aeruginosa]	-	-	-	-	-	-	-
PA4122	391.333	71.6667	68.8267	13.5433	-2.34538	3.26e-12	5.46e-11	yes	hpaG	4-hydroxyphenylacetate degradation bifunctional isomerase/decarboxylase [Pseudomonas aeruginosa PAO581] [Pseudomonas aeruginosa]	Metabolism	Amino acid metabolism;Global and Overview	ko01120//Microbial metabolism in diverse environments;ko01220//Degradation of aromatic compounds;ko00350//Tyrosine metabolism	K05921	-	GO:0016863//intramolecular oxidoreductase activity, transposing C=C bonds;GO:0016830//carbon-carbon lyase activity;GO:0016829//lyase activity;GO:0016860//intramolecular oxidoreductase activity;GO:0016853//isomerase activity;GO:0016831//carboxy-lyase activity;GO:0003824//catalytic activity	GO:0044237//cellular metabolic process;GO:0009987//cellular process;GO:1901360//organic cyclic compound metabolic process;GO:0019439//aromatic compound catabolic process;GO:0019336//phenol-containing compound catabolic process;GO:0008152//metabolic process;GO:1901615//organic hydroxy compound metabolic process;GO:0009056//catabolic process;GO:0006725//cellular aromatic compound metabolic process;…
PA1939	11048	2049	760.317	149.82	-2.34337	1.09e-30	4.34e-29	yes	-	ATP-dependent endonuclease [Pseudomonas aeruginosa]	-	-	-	-	-	-	-
PA1107	218.667	39.3333	24.93	4.92667	-2.3392	1.24e-07	1.34e-06	yes	SPA0883	FOG: GGDEF domain [Pseudomonas aeruginosa 18A] [Pseudomonas aeruginosa]	-	-	-	-	-	-	-
PA1069	7524	1381	442.033	87.6467	-2.33438	3.4e-26	1.15e-24	yes	-	tetratrico peptide repeat family protein [Pseudomonas aeruginosa PAO581] [Pseudomonas aeruginosa]	-	-	-	-	-	-	-
PA5059	459.667	86	103.147	20.5167	-2.32983	1.62e-10	2.37e-09	yes	-	transcriptional regulator [Pseudomonas aeruginosa PAO1] [Pseudomonas aeruginosa]	-	-	-	-	-	-	GO:1901576//organic substance biosynthetic process;GO:0044260//cellular macromolecule metabolic process;GO:0044237//cellular metabolic process;GO:0034645//cellular macromolecule biosynthetic process;GO:0009058//biosynthetic process;GO:0065007//biological regulation;GO:0010468//regulation of gene expression;GO:0009987//cellular process;GO:0060255//regulation of macromolecule metabolic process;GO:0…
PA3946	502.667	92.6667	18.7933	3.74667	-2.32654	6.53e-14	1.22e-12	yes	bvgS	two-component sensor [Pseudomonas aeruginosa PAO1] [Pseudomonas aeruginosa]	Environmental Information Processing	Signal transduction	ko02020//Two-component system	K07679	-	GO:0004673//protein histidine kinase activity;GO:0016775//phosphotransferase activity, nitrogenous group as acceptor;GO:0003824//catalytic activity;GO:0016301//kinase activity;GO:0016772//transferase activity, transferring phosphorus-containing groups;GO:0016773//phosphotransferase activity, alcohol group as acceptor;GO:0004672//protein kinase activity;GO:0016740//transferase activity;GO:0060089/…	GO:0035556//intracellular signal transduction;GO:0006793//phosphorus metabolic process;GO:0009987//cellular process;GO:0050896//response to stimulus;GO:0044699//single-organism process;GO:0044763//single-organism cellular process;GO:0008152//metabolic process;GO:0050789//regulation of biological process;GO:0007165//signal transduction;GO:0007154//cell communication;GO:0044237//cellular metabolic …
PA5441	1496.33	284.667	93.35	18.8133	-2.31089	2.47e-25	8.07e-24	yes	-	outer membrane assembly lipoprotein YfiO [Pseudomonas aeruginosa]	-	-	-	-	-	-	-
PA4222	566.667	107.667	44.3433	8.95	-2.30876	1.76e-14	3.44e-13	yes	irtB	ABC transporter ATP-binding protein [Pseudomonas aeruginosa]	-	-	-	-	-	-	-
PA2373	1125.67	210	75.72	15.3367	-2.30369	2.9e-15	5.94e-14	yes	-	Rhs element Vgr family protein [Pseudomonas aeruginosa c7447m] [Pseudomonas aeruginosa]	Environmental Information Processing	Membrane transport	ko03070//Bacterial secretion system	K11904	-	-	-
PA3930	4732	927.333	443.58	92.2967	-2.26484	2.28e-30	8.97e-29	yes	cydA	cyanide insensitive terminal oxidase [Pseudomonas aeruginosa PAO1] [Pseudomonas aeruginosa]	Environmental Information Processing;Metabolism	Global and Overview;Energy metabolism;Signal transduction	ko01100//Metabolic pathways;ko02020//Two-component system;ko00190//Oxidative phosphorylation	K00425	-	-	-
PA2237	979.333	195.667	101.867	21.3267	-2.25595	2e-18	4.87e-17	yes	-	biofilm formation protein PslG [Pseudomonas aeruginosa PAO1] [Pseudomonas aeruginosa]	-	-	-	-	-	GO:0016787//hydrolase activity;GO:0003824//catalytic activity	GO:0008152//metabolic process;GO:0044238//primary metabolic process
PA4141	4419.33	855.667	1988.83	420.407	-2.24206	2.95e-16	6.48e-15	yes	-	Uncharacterised protein [Enterobacter cloacae]	-	-	-	-	-	-	-
PA2628	62	11.6667	9.22	1.95333	-2.23883	0.00389649	0.0176887	yes	HP_1234	membrane protein [Pseudomonas aeruginosa VRFPA07] [Pseudomonas aeruginosa]	-	-	-	-	-	-	-
PA2260	104.333	20	17.7633	3.82667	-2.21474	0.00159948	0.00836517	yes	-	KguE [Pseudomonas aeruginosa PAO1] [Pseudomonas aeruginosa]	-	-	-	-	-	-	-
PA4332	623.333	127.333	76.0433	16.4667	-2.20727	3.56e-16	7.7e-15	yes	ydaM	FOG: GGDEF domain [Pseudomonas aeruginosa 18A] [Pseudomonas aeruginosa]	-	-	-	-	-	-	-
PA2793	1035.33	207.667	135.587	29.4233	-2.20418	9.92e-18	2.36e-16	yes	-	lipoprotein [Pseudomonas sp. St29]	-	-	-	-	-	-	-
PA0338	1010	208.667	123.39	26.9533	-2.19469	8.79e-17	1.98e-15	yes	ydaM	GGDEF domain-containing protein [Pseudomonas aeruginosa]	-	-	-	-	-	-	-
PA1174	9517	1961.67	519.343	113.903	-2.18888	3.24e-31	1.32e-29	yes	napA	nitrate reductase catalytic subunit [Pseudomonas aeruginosa]	Metabolism	Global and Overview;Energy metabolism	ko01120//Microbial metabolism in diverse environments;ko00910//Nitrogen metabolism	K02567	-	-	-
PA3866	2220.94	447.457	128.213	28.1267	-2.18854	1.34e-09	1.82e-08	yes	pys2	pyocin protein [Pseudomonas aeruginosa]	-	-	-	-	-	-	-
PA1874	7687.67	1578.33	141.13	31.0367	-2.18498	1.44e-29	5.46e-28	yes	-	Ig-like domain repeat protein [Pseudomonas aeruginosa]	-	-	-	-	-	-	-
PA0226	234.667	49	36.8167	8.15333	-2.1749	3.04e-07	3.11e-06	yes	catI	CoA transferase subunit A [Pseudomonas aeruginosa PAO1] [Pseudomonas aeruginosa]	Metabolism	Xenobiotics biodegradation and metabolism;Carbohydrate metabolism;Global and Overview	ko01120//Microbial metabolism in diverse environments;ko00650//Butanoate metabolism;ko00643//Styrene degradation	K01039	-	GO:0003824//catalytic activity;GO:0016740//transferase activity;GO:0016782//transferase activity, transferring sulfur-containing groups	-
PA1940	405	85.3333	47.6433	10.6467	-2.16187	3.51e-09	4.53e-08	yes	NGR_a03210	catalase family protein [Pseudomonas aeruginosa PAO581] [Pseudomonas aeruginosa]	-	-	-	-	-	GO:0046906//tetrapyrrole binding;GO:0097159//organic cyclic compound binding;GO:0005488//binding;GO:1901363//heterocyclic compound binding	GO:0008152//metabolic process;GO:0044710//single-organism metabolic process;GO:0050896//response to stimulus;GO:0044699//single-organism process;GO:0006950//response to stress
PA3105	3388.33	703	231.623	51.8333	-2.15983	1.43e-23	4.4e-22	yes	xcpQ	type II secretion system protein GspD [Pseudomonas aeruginosa]	Environmental Information Processing	Membrane transport	ko03070//Bacterial secretion system	K02453	-	-	-
PA0046	70.3333	14	27.1833	6.08333	-2.15979	0.00379151	0.0173255	yes	-	DUF4810 domain-containing protein [Pseudomonas aeruginosa]	-	-	-	-	-	-	-
PA0095	1700	354.427	102.973	23.1233	-2.15485	2.78e-15	5.71e-14	yes	-	Rhs element Vgr family protein [Pseudomonas aeruginosa PAO581] [Pseudomonas aeruginosa]	Environmental Information Processing	Membrane transport	ko03070//Bacterial secretion system	K11904	-	-	-
PA1941	4450	942.667	318.077	71.8467	-2.14638	2.5e-25	8.12e-24	yes	NGR_a03230	cytochrome c family protein [Pseudomonas aeruginosa PAO581] [Pseudomonas aeruginosa]	-	-	-	-	-	GO:0005488//binding;GO:1901363//heterocyclic compound binding;GO:0097159//organic cyclic compound binding;GO:0046906//tetrapyrrole binding	-
PA5160	117	23.3333	10.0533	2.28333	-2.13846	0.00100348	0.00554361	yes	emrB	MFS transporter [Pseudomonas aeruginosa]	-	-	-	-	-	-	-
PA5290	211.667	45.3333	19.64	4.46333	-2.1376	2.05e-07	2.17e-06	yes	comM	ATP-dependent protease [Pseudomonas aeruginosa]	-	-	-	-	-	-	-
PA2782	125.667	26	25.3267	5.75667	-2.13735	0.000282	0.00175523	yes	-	Uncharacterised protein [Enterobacter cloacae]	-	-	-	-	-	-	-
PA5104	190	42	44.6667	10.1833	-2.13299	2.41e-06	2.18e-05	yes	-	histidine utilization protein [Pseudomonas aeruginosa]	-	-	-	-	-	-	-
PA1897	1115	241.333	199.137	45.4733	-2.13067	7.16e-19	1.77e-17	yes	sur2	Sterol desaturase [Pseudomonas aeruginosa PA99] [Pseudomonas aeruginosa]	-	-	-	-	-	-	-
PA3327	28871.3	6374	563.693	130.047	-2.11588	1.38e-27	4.89e-26	yes	dhbF	non-ribosomal peptide synthetase [Pseudomonas aeruginosa]	-	-	-	-	-	-	-
PA0227	356	82	62.4067	14.53	-2.10267	2.2e-08	2.68e-07	yes	catJ	CoA transferase subunit B [Pseudomonas aeruginosa PAO1] [Pseudomonas aeruginosa]	Metabolism	Carbohydrate metabolism;Global and Overview;Xenobiotics biodegradation and metabolism	ko01120//Microbial metabolism in diverse environments;ko00650//Butanoate metabolism;ko00643//Styrene degradation	K01040	-	GO:0016782//transferase activity, transferring sulfur-containing groups;GO:0016740//transferase activity;GO:0003824//catalytic activity	-
PA4229	703.333	155	125.887	29.5833	-2.08927	7.79e-15	1.56e-13	yes	-	pyochelin biosynthetic protein PchC [Pseudomonas aeruginosa PAO1] [Pseudomonas aeruginosa]	-	-	-	-	-	GO:0003824//catalytic activity;GO:0016787//hydrolase activity	GO:0018130//heterocycle biosynthetic process;GO:0009987//cellular process;GO:0044237//cellular metabolic process;GO:0008152//metabolic process;GO:0044249//cellular biosynthetic process;GO:0046483//heterocycle metabolic process;GO:0009058//biosynthetic process
PA0064	301.333	66.3333	41.4733	9.84333	-2.07497	1.48e-09	1.97e-08	yes	-	Uncharacterised protein [Pseudomonas aeruginosa]	-	-	-	-	-	-	-
PA3791	1252.33	277	370.037	87.9067	-2.07362	8.71e-20	2.25e-18	yes	-	DUF2946 domain-containing protein [Pseudomonas aeruginosa]	-	-	-	-	-	-	-
PA4317	634	140.667	115.343	27.4233	-2.07246	9.99e-12	1.6e-10	yes	-	probable proline and glycine rich transmembrane protein [Pseudomonas aeruginosa 18A] [Pseudomonas aeruginosa]	-	-	-	-	-	-	-
PA2380	53.3333	11.6667	30.52	7.27667	-2.06841	0.00665572	0.0279943	yes	-	Uncharacterized protein PAE221_02031 [Pseudomonas aeruginosa]	-	-	-	-	-	-	-
PA1331	189.667	40.6667	16.3367	3.90667	-2.0641	3.41e-05	0.000248812	yes	yegH	TerC family protein [Pseudomonas aeruginosa BWHPSA024] [Pseudomonas aeruginosa]	-	-	-	-	GO:0044425//membrane part;GO:0031224//intrinsic component of membrane;GO:0016020//membrane	GO:0005488//binding;GO:1901265//nucleoside phosphate binding;GO:0036094//small molecule binding;GO:1901363//heterocyclic compound binding;GO:0000166//nucleotide binding;GO:0003824//catalytic activity;GO:0016491//oxidoreductase activity;GO:0097159//organic cyclic compound binding	GO:0044699//single-organism process;GO:0044710//single-organism metabolic process;GO:0008152//metabolic process
PA0498	254.667	55.6667	33.77	8.16	-2.0491	1.21e-06	1.14e-05	yes	-	fimbrial family protein [Pseudomonas aeruginosa PAO581] [Pseudomonas aeruginosa]	-	-	-	-	GO:0005623//cell;GO:0042995//cell projection;GO:0044464//cell part	-	-
PA2238	600	138.333	68.4367	16.5933	-2.04417	1.18e-12	2.05e-11	yes	pimA	biofilm formation protein PslH [Pseudomonas aeruginosa]	-	-	-	-	-	-	-
PA3213	350.667	77.6667	50.9233	12.3933	-2.03876	6.03e-09	7.67e-08	yes	bll6063	ABC-type transporter, periplasmic component [Pseudomonas aeruginosa UCBPP-PA14] [Pseudomonas aeruginosa]	Environmental Information Processing	Membrane transport	ko02010//ABC transporters	K02067	-	-	-
PA3190	3340	771	365.373	89.0633	-2.03647	3.43e-20	9.11e-19	yes	R03301	sugar ABC transporter substrate-binding protein [Pseudomonas aeruginosa PAO1] [Pseudomonas aeruginosa]	Environmental Information Processing	Membrane transport	ko02010//ABC transporters	K17315	-	-	GO:0006810//transport;GO:0044765//single-organism transport;GO:0044699//single-organism process;GO:1902578//single-organism localization;GO:0051179//localization;GO:0051234//establishment of localization
PA0093	420.333	97.6667	44.4233	10.85	-2.03362	2.14e-11	3.33e-10	yes	rhsB	PAAR motif family protein [Pseudomonas aeruginosa PAO581] [Pseudomonas aeruginosa]	-	-	-	-	-	-	-
PA4300	64.6667	15.3333	9.79333	2.40333	-2.02676	0.0104641	0.0406554	yes	-	type II secretion system protein TadC [Pseudomonas aeruginosa PAO1] [Pseudomonas aeruginosa]	-	-	-	-	-	-	-
PA0994	464.333	108	24.8067	6.17	-2.00739	8.96e-10	1.25e-08	yes	fimD	usher CupC3 [Pseudomonas aeruginosa]	-	-	-	-	-	-	-
PA0534	1183	286	126.293	31.4767	-2.00442	1.49e-14	2.92e-13	yes	puuB	Oxidoreductase [Pseudomonas aeruginosa 18A] [Pseudomonas aeruginosa]	-	-	-	-	-	-	-
PA4323	71.6667	16	7	1.74667	-2.00275	0.012186	0.0461819	yes	-	DUF58 domain-containing protein [Pseudomonas aeruginosa]	-	-	-	-	-	-	-
PA1175	157.333	35.6667	63.41	15.8333	-2.00175	7.84e-05	0.00053838	yes	napD	NapD protein of periplasmic nitrate reductase [Pseudomonas aeruginosa]	-	-	-	-	-	-	-
PA3919	2018.33	469	196.32	49.0467	-2.00098	1.81e-21	5.06e-20	yes	ML0627	PhoH family protein [Pseudomonas aeruginosa MPAO1/P1] [Pseudomonas aeruginosa]	-	-	-	-	-	-	-
Upregulated
PA1500	52.3333	193.667	8.01333	32.0533	2	3.34e-06	2.97e-05	yes	glxR	oxidoreductase [Pseudomonas aeruginosa PAO1] [Pseudomonas aeruginosa]	Metabolism	Global and Overview;Carbohydrate metabolism	ko01100//Metabolic pathways;ko00630//Glyoxylate and dicarboxylate metabolism	K00042	-	GO:1901363//heterocyclic compound binding;GO:0016616//oxidoreductase activity, acting on the CH-OH group of donors, NAD or NADP as acceptor;GO:0003824//catalytic activity;GO:0016614//oxidoreductase activity, acting on CH-OH group of donors;GO:0005488//binding;GO:0016491//oxidoreductase activity;GO:0097159//organic cyclic compound binding;GO:0000166//nucleotide binding;GO:1901265//nucleoside phosp…	GO:0051186//cofactor metabolic process;GO:0006796//phosphate-containing compound metabolic process;GO:0072524//pyridine-containing compound metabolic process;GO:1901360//organic cyclic compound metabolic process;GO:0071704//organic substance metabolic process;GO:0019637//organophosphate metabolic process;GO:0008152//metabolic process;GO:0006725//cellular aromatic compound metabolic process;GO:004…
PA3901	64	246.667	3.73333	15	2.00643	9.03e-07	8.68e-06	yes	fecA	Fe(III) dicitrate transporter FecA [Pseudomonas aeruginosa]	-	-	-	-	-	-	-
PA0752	50	193.667	4.62333	18.6933	2.01552	7.5e-06	6.29e-05	yes	-	tripartite tricarboxylate transporter TctA family protein [Pseudomonas aeruginosa PAO581] [Pseudomonas aeruginosa]	Environmental Information Processing	Signal transduction	ko02020//Two-component system	K07793	-	-	-
PA3889	63.3333	248	9.38333	38.0333	2.01909	1.39e-07	1.49e-06	yes	osmX	ABC transporter [Pseudomonas aeruginosa PAO1] [Pseudomonas aeruginosa]	Environmental Information Processing	Membrane transport	ko02010//ABC transporters	K05845	-	-	GO:0051179//localization;GO:0051234//establishment of localization
PA2426	159.667	626	39.2433	159.543	2.02343	8.67e-13	1.53e-11	yes	-	extracytoplasmic-function sigma-70 factor [Pseudomonas aeruginosa PAO1] [Pseudomonas aeruginosa]	-	-	-	-	-	GO:0000990//transcription factor activity, core RNA polymerase binding;GO:0000996//core DNA-dependent RNA polymerase binding promoter specificity activity;GO:0000988//transcription factor activity, protein binding;GO:0001071//nucleic acid binding transcription factor activity	GO:0019222//regulation of metabolic process;GO:0006807//nitrogen compound metabolic process;GO:0090304//nucleic acid metabolic process;GO:0006139//nucleobase-containing compound metabolic process;GO:0065007//biological regulation;GO:0060255//regulation of macromolecule metabolic process;GO:0034654//nucleobase-containing compound biosynthetic process;GO:0009889//regulation of biosynthetic process;…
PA3891	172	667	20.4267	83.3133	2.02809	1.33e-13	2.46e-12	yes	osmV	ABC transporter ATP-binding protein [Pseudomonas aeruginosa PAO1] [Pseudomonas aeruginosa]	Environmental Information Processing	Membrane transport	ko02010//ABC transporters	K05847	-	GO:0016817//hydrolase activity, acting on acid anhydrides;GO:0032549//ribonucleoside binding;GO:0001882//nucleoside binding;GO:0097159//organic cyclic compound binding;GO:0001883//purine nucleoside binding;GO:0016787//hydrolase activity;GO:1901363//heterocyclic compound binding;GO:0097367//carbohydrate derivative binding;GO:0003824//catalytic activity;GO:0016462//pyrophosphatase activity;GO:00360…	GO:0044699//single-organism process;GO:0044765//single-organism transport;GO:0006811//ion transport;GO:0051179//localization;GO:0006810//transport;GO:0051234//establishment of localization;GO:0006812//cation transport;GO:1902578//single-organism localization
PA4341	30.6667	118.667	5.36667	22.0033	2.03562	0.000413138	0.00251507	yes	yagI	transcriptional regulator [Pseudomonas aeruginosa]	-	-	-	-	-	-	-
PA0301	2291.67	8892.33	283.7	1167.3	2.04074	1.88e-27	6.61e-26	yes	spuE	spermidine ABC transporter substrate-binding protein SpuE [Pseudomonas aeruginosa PAO1] [Pseudomonas aeruginosa]	Environmental Information Processing	Membrane transport	ko02010//ABC transporters	K11073	GO:0005623//cell;GO:0044464//cell part	GO:0005488//binding;GO:0019808//polyamine binding	GO:1902578//single-organism localization;GO:0051704//multi-organism process;GO:0044699//single-organism process;GO:0006810//transport;GO:0051234//establishment of localization;GO:0044765//single-organism transport;GO:0051179//localization
PA0106	305.333	1215.67	26.5533	110.69	2.05956	1.35e-17	3.18e-16	yes	ctaD	cytochrome C oxidase subunit I [Pseudomonas aeruginosa PAO1] [Pseudomonas aeruginosa]	Metabolism	Global and Overview;Energy metabolism	ko01100//Metabolic pathways;ko00190//Oxidative phosphorylation	K02274	GO:0016020//membrane;GO:0044425//membrane part;GO:0031224//intrinsic component of membrane	GO:0043169//cation binding;GO:0097159//organic cyclic compound binding;GO:0003824//catalytic activity;GO:0046872//metal ion binding;GO:0043167//ion binding;GO:1901363//heterocyclic compound binding;GO:0046914//transition metal ion binding;GO:0046906//tetrapyrrole binding;GO:0005488//binding	GO:0044765//single-organism transport;GO:0044710//single-organism metabolic process;GO:0006818//hydrogen transport;GO:0015992//proton transport;GO:0006812//cation transport;GO:0006810//transport;GO:0006091//generation of precursor metabolites and energy;GO:1902578//single-organism localization;GO:0051234//establishment of localization;GO:0044699//single-organism process;GO:0055114//oxidation-redu…
PA0108	114.333	451.667	17.67	73.72	2.06075	2.36e-12	4.01e-11	yes	ctaE	cytochrome c oxidase, subunit III [Pseudomonas sp. HMSC05H02]	Metabolism	Energy metabolism;Global and Overview	ko01100//Metabolic pathways;ko00190//Oxidative phosphorylation	K02276	GO:0031224//intrinsic component of membrane;GO:0016020//membrane;GO:0044425//membrane part	GO:0003824//catalytic activity;GO:0016491//oxidoreductase activity	GO:0009987//cellular process;GO:0055114//oxidation-reduction process;GO:0006812//cation transport;GO:0006091//generation of precursor metabolites and energy;GO:0044237//cellular metabolic process;GO:0015980//energy derivation by oxidation of organic compounds;GO:0006811//ion transport;GO:0044765//single-organism transport;GO:0008152//metabolic process;GO:0006818//hydrogen transport;GO:0044763//si…
PA0833	1372	5429.33	262.387	1101.05	2.06911	1.24e-27	4.4e-26	yes	yiaD	Outer membrane protein [Pseudomonas aeruginosa 18A] [Pseudomonas aeruginosa]	-	-	-	-	-	-	-
PA5372	93.6667	365	7.52333	31.59	2.07002	2.64e-08	3.14e-07	yes	betA	choline dehydrogenase [Pseudomonas aeruginosa PAO1] [Pseudomonas aeruginosa]	Metabolism	Amino acid metabolism;Global and Overview	ko01100//Metabolic pathways;ko00260//Glycine, serine and threonine metabolism	K00108	-	GO:1901265//nucleoside phosphate binding;GO:0005488//binding;GO:0003824//catalytic activity;GO:0016903//oxidoreductase activity, acting on the aldehyde or oxo group of donors;GO:1901363//heterocyclic compound binding;GO:0000166//nucleotide binding;GO:0036094//small molecule binding;GO:0016614//oxidoreductase activity, acting on CH-OH group of donors;GO:0016491//oxidoreductase activity;GO:0097159/…	GO:0044710//single-organism metabolic process;GO:0006066//alcohol metabolic process;GO:0044281//small molecule metabolic process;GO:0044699//single-organism process;GO:0071704//organic substance metabolic process;GO:0044763//single-organism cellular process;GO:0042439//ethanolamine-containing compound metabolic process;GO:0008152//metabolic process;GO:0006807//nitrogen compound metabolic process;…
PA4054	1081	4387.67	136.113	580.19	2.09172	2.96e-22	8.52e-21	yes	ribB	bifunctional 3,4-dihydroxy-2-butanone 4-phosphate synthase/GTP cyclohydrolase II-like protein [Pseudomonas aeruginosa PAO1] [Pseudomonas aeruginosa]	Metabolism	Global and Overview;Metabolism of cofactors and vitamins	ko01100//Metabolic pathways;ko01110//Biosynthesis of secondary metabolites;ko00740//Riboflavin metabolism	K14652	-	GO:0019238//cyclohydrolase activity;GO:0003824//catalytic activity;GO:0016830//carbon-carbon lyase activity;GO:0003933//GTP cyclohydrolase activity;GO:0016810//hydrolase activity, acting on carbon-nitrogen (but not peptide) bonds;GO:0016829//lyase activity;GO:0005488//binding;GO:0016814//hydrolase activity, acting on carbon-nitrogen (but not peptide) bonds, in cyclic amidines;GO:0016740//transfer…	GO:0042592//homeostatic process;GO:0044710//single-organism metabolic process;GO:0071704//organic substance metabolic process;GO:0044237//cellular metabolic process;GO:0042726//flavin-containing compound metabolic process;GO:0006766//vitamin metabolic process;GO:0098771//inorganic ion homeostasis;GO:0055065//metal ion homeostasis;GO:0065008//regulation of biological quality;GO:0044763//single-org…
PA4134	46.6667	196.333	27.29	116.36	2.09215	0.0082707	0.0337391	yes	-	cytochrome Cbb oxidase CcoQ [Pseudomonas aeruginosa PA1] [Pseudomonas aeruginosa]	-	-	-	-	-	-	-
PA3890	34.6667	140.333	7.16667	30.5933	2.09384	1.78e-05	0.000135848	yes	osmW	ABC transporter permease [Pseudomonas aeruginosa PAO1] [Pseudomonas aeruginosa]	Environmental Information Processing	Membrane transport	ko02010//ABC transporters	K05846	GO:0044425//membrane part;GO:0016020//membrane;GO:0031224//intrinsic component of membrane	-	-
PA5233	65	272.667	22.0067	94.5	2.10237	4.91e-06	4.23e-05	yes	-	flagellar basal body-associated protein FliL [Pseudomonas sp. HMSC05H02]	-	-	-	-	GO:0043228//non-membrane-bounded organelle;GO:0044422//organelle part;GO:0005622//intracellular;GO:0009288//bacterial-type flagellum;GO:0044461//bacterial-type flagellum part;GO:0005623//cell;GO:0043226//organelle;GO:0044424//intracellular part;GO:0044464//cell part;GO:0042995//cell projection;GO:0044463//cell projection part	-	GO:0044699//single-organism process;GO:0001539//cilium or flagellum-dependent cell motility;GO:0044763//single-organism cellular process;GO:0051674//localization of cell;GO:0051179//localization;GO:0097588//archaeal or bacterial-type flagellum-dependent cell motility;GO:0006928//movement of cell or subcellular component;GO:0048870//cell motility;GO:0009987//cellular process;GO:0040011//locomotion
PA3927	21.6667	89.6667	3.82333	16.46	2.10606	0.00254772	0.0123321	yes	yeaM	transcriptional regulator [Pseudomonas aeruginosa MPAO1/P1] [Pseudomonas aeruginosa]	-	-	-	-	-	GO:0001071//nucleic acid binding transcription factor activity;GO:1901363//heterocyclic compound binding;GO:0097159//organic cyclic compound binding;GO:0003676//nucleic acid binding;GO:0003677//DNA binding;GO:0005488//binding	GO:0060255//regulation of macromolecule metabolic process;GO:0009987//cellular process;GO:0071704//organic substance metabolic process;GO:0044260//cellular macromolecule metabolic process;GO:0009058//biosynthetic process;GO:0009059//macromolecule biosynthetic process;GO:0010468//regulation of gene expression;GO:0034645//cellular macromolecule biosynthetic process;GO:0065007//biological regulation…
PA5209	138	559	13.6233	58.8567	2.11113	6.46e-14	1.22e-12	yes	ygiF	CYTH domain-containing protein [Pseudomonas aeruginosa]	-	-	-	-	-	-	-
PA0754	247	1026.33	34.5167	151.24	2.13147	3.91e-19	9.74e-18	yes	yflP	C4-dicarboxylate ABC transporter substrate-binding protein [Pseudomonas aeruginosa]	Environmental Information Processing	Signal transduction	ko02020//Two-component system	K07795	-	-	-
PA2190	193.667	789	75.2267	335.463	2.15684	1.24e-07	1.34e-06	yes	gsiB	glucose starvation-inducible protein B [Pseudomonas aeruginosa LES431] [Pseudomonas aeruginosa]	-	-	-	-	-	-	-
PA1592	1709	7185.33	971.957	4400.04	2.17855	1.34e-07	1.44e-06	yes	-	lipoprotein [Pseudomonas aeruginosa MRSN 317] [Pseudomonas aeruginosa]	-	-	-	-	-	-	-
PA5543	60.3333	249.667	20.28	92.0567	2.18246	2.21e-08	2.68e-07	yes	-	DUF1850 domain-containing protein [Pseudomonas aeruginosa 18A] [Pseudomonas aeruginosa]	-	-	-	-	-	-	-
PA4198	238.333	1042.67	20.2567	93.4667	2.20606	4.83e-19	1.2e-17	yes	AAE7	acyl-CoA synthetase [Pseudomonas aeruginosa PAO1] [Pseudomonas aeruginosa]	-	-	-	-	-	-	-
PA4567	174.667	759.667	93.8033	433.437	2.20811	5.28e-06	4.53e-05	yes	rpmA	50S ribosomal protein L27 [Pseudomonas aeruginosa PAO1] [Pseudomonas aeruginosa]	Genetic Information Processing	Translation	ko03010//Ribosome	K02899	GO:0044424//intracellular part;GO:1990904//ribonucleoprotein complex;GO:0044464//cell part;GO:0005623//cell;GO:0030529//intracellular ribonucleoprotein complex;GO:0032991//macromolecular complex;GO:0005622//intracellular	-	GO:0043170//macromolecule metabolic process;GO:0010467//gene expression;GO:0071704//organic substance metabolic process;GO:0008152//metabolic process
PA4709	151	661	19.27	89.1967	2.21063	1.23e-16	2.75e-15	yes	hmuS	hemin degrading factor [Pseudomonas aeruginosa PAO1] [Pseudomonas aeruginosa]	-	-	-	-	-	-	-
PA3233	33	145.333	2.57667	11.9567	2.21424	0.013058	0.0485585	yes	-	cyclic nucleotide-binding domain protein [Pseudomonas aeruginosa PAO581] [Pseudomonas aeruginosa]	-	-	-	-	-	GO:0016740//transferase activity;GO:0003824//catalytic activity;GO:0070569//uridylyltransferase activity;GO:0016779//nucleotidyltransferase activity;GO:0016772//transferase activity, transferring phosphorus-containing groups	-
PA3584	291.667	1290.33	25.9067	122.267	2.23864	5.48e-23	1.61e-21	yes	glpD	glycerol-3-phosphate dehydrogenase [Pseudomonas aeruginosa PAO1] [Pseudomonas aeruginosa]	Metabolism	Lipid metabolism;Global and Overview	ko01110//Biosynthesis of secondary metabolites;ko00564//Glycerophospholipid metabolism	K00111	GO:0005622//intracellular;GO:0044464//cell part;GO:0005737//cytoplasm;GO:0005623//cell;GO:0044424//intracellular part;GO:0044444//cytoplasmic part	GO:0003824//catalytic activity;GO:0016614//oxidoreductase activity, acting on CH-OH group of donors;GO:0052590//sn-glycerol-3-phosphate:ubiquinone oxidoreductase activity;GO:0016901//oxidoreductase activity, acting on the CH-OH group of donors, quinone or similar compound as acceptor;GO:0016491//oxidoreductase activity;GO:0004368//glycerol-3-phosphate dehydrogenase activity	GO:1901615//organic hydroxy compound metabolic process;GO:0044238//primary metabolic process;GO:0006796//phosphate-containing compound metabolic process;GO:0052646//alditol phosphate metabolic process;GO:0044237//cellular metabolic process;GO:0006793//phosphorus metabolic process;GO:0071704//organic substance metabolic process;GO:0005975//carbohydrate metabolic process;GO:0044262//cellular carboh…
PA4584	142	619.667	23.4333	111.127	2.24557	3.13e-15	6.38e-14	yes	ycgL	nucleotidyltransferase [Pseudomonas aeruginosa]	-	-	-	-	-	-	-
PA4290	65.3333	297	5.51	26.8133	2.28283	2.25e-09	2.96e-08	yes	dcrA	chemotaxis transducer [Pseudomonas aeruginosa PAO1] [Pseudomonas aeruginosa]	Environmental Information Processing;Cellular Processes	Cell motility;Signal transduction	ko02020//Two-component system;ko02030//Bacterial chemotaxis	K03406	-	-	GO:0050794//regulation of cellular process;GO:0065007//biological regulation;GO:0050789//regulation of biological process
PA3888	40	192.333	7.86	38.4067	2.28876	0.00888247	0.0356068	yes	osmY	ABC transporter permease [Pseudomonas aeruginosa PAO1] [Pseudomonas aeruginosa]	Environmental Information Processing	Membrane transport	ko02010//ABC transporters	K05846	GO:0031224//intrinsic component of membrane;GO:0016020//membrane;GO:0044425//membrane part	-	-
PA1607	95.3333	429	28.9733	142.01	2.29319	0.000197296	0.00126197	yes	MT3179	HxlR family transcriptional regulator [Pseudomonas sp. YS-1p]	-	-	-	-	-	-	-
PA3925	648.667	2997.67	74.91	367.673	2.29519	3.45e-28	1.25e-26	yes	thlA	acyl-CoA thiolase [Pseudomonas aeruginosa PAO1] [Pseudomonas aeruginosa]	Environmental Information Processing;Metabolism	Global and Overview;Lipid metabolism;Carbohydrate metabolism;Metabolism of terpenoids and polyketides;Signal transduction;Amino acid metabolism;Xenobiotics biodegradation and metabolism	ko01100//Metabolic pathways;ko01110//Biosynthesis of secondary metabolites;ko01120//Microbial metabolism in diverse environments;ko01130//Biosynthesis of antibiotics;ko02020//Two-component system;ko01200//Carbon metabolism;ko00620//Pyruvate metabolism;ko00630//Glyoxylate and dicarboxylate metabolism;ko01212//Fatty acid metabolism;ko00280//Valine, leucine and isoleucine degradation;ko00640//Propan…	K00626	-	GO:0003824//catalytic activity;GO:0016746//transferase activity, transferring acyl groups;GO:0016740//transferase activity	-
PA1016	77.3333	377.667	9.56	47.4867	2.31244	0.00841706	0.0340857	yes	SCP2	thiolase [Pseudomonas aeruginosa]	-	-	-	-	-	GO:0016740//transferase activity;GO:0003824//catalytic activity;GO:0016746//transferase activity, transferring acyl groups	-
PA0887	981	4546	67.7133	337.063	2.31551	2.59e-23	7.86e-22	yes	acsA1	acetyl-CoA synthetase [Pseudomonas aeruginosa PAO1] [Pseudomonas aeruginosa]	Metabolism	Carbohydrate metabolism;Global and Overview;Energy metabolism	ko01100//Metabolic pathways;ko01110//Biosynthesis of secondary metabolites;ko01120//Microbial metabolism in diverse environments;ko01130//Biosynthesis of antibiotics;ko01200//Carbon metabolism;ko00620//Pyruvate metabolism;ko00640//Propanoate metabolism;ko00010//Glycolysis / Gluconeogenesis;ko00680//Methane metabolism	K01895	-	-	-
PA1507	74	370.333	7.75333	38.7733	2.32218	0.00795108	0.0327238	yes	uacT	transporter [Pseudomonas aeruginosa PAO1] [Pseudomonas aeruginosa]	-	-	-	-	GO:0031224//intrinsic component of membrane;GO:0016020//membrane;GO:0044425//membrane part	-	GO:0044699//single-organism process;GO:0044763//single-organism cellular process;GO:0009987//cellular process;GO:0051234//establishment of localization;GO:0051179//localization
PA1947	651.333	3138.33	58.51	294.993	2.33393	5.74e-28	2.07e-26	yes	rbsA3	ribose transporter RbsA [Pseudomonas aeruginosa PAO1] [Pseudomonas aeruginosa]	Environmental Information Processing	Membrane transport	ko02010//ABC transporters	K10441	-	GO:0097159//organic cyclic compound binding;GO:0016818//hydrolase activity, acting on acid anhydrides, in phosphorus-containing anhydrides;GO:1901363//heterocyclic compound binding;GO:0016787//hydrolase activity;GO:0001882//nucleoside binding;GO:0017111//nucleoside-triphosphatase activity;GO:0032549//ribonucleoside binding;GO:0005488//binding;GO:0003824//catalytic activity;GO:0097367//carbohydrat…	-
PA2704	34.3333	176.667	4.94333	24.9633	2.33625	0.00639414	0.0271409	yes	oruR	transcriptional regulator [Pseudomonas aeruginosa PAO1] [Pseudomonas aeruginosa]	-	-	-	-	-	GO:0001071//nucleic acid binding transcription factor activity;GO:0003676//nucleic acid binding;GO:0097159//organic cyclic compound binding;GO:0005488//binding;GO:0003677//DNA binding;GO:1901363//heterocyclic compound binding	GO:0043170//macromolecule metabolic process;GO:0044249//cellular biosynthetic process;GO:0009059//macromolecule biosynthetic process;GO:0034645//cellular macromolecule biosynthetic process;GO:0008152//metabolic process;GO:0010468//regulation of gene expression;GO:0019222//regulation of metabolic process;GO:0050789//regulation of biological process;GO:0060255//regulation of macromolecule metabolic…
PA4055	244.333	1189	51.4533	260.48	2.33984	2.15e-19	5.45e-18	yes	ribE	riboflavin synthase subunit alpha [Pseudomonas aeruginosa PAO1] [Pseudomonas aeruginosa]	Metabolism	Global and Overview;Metabolism of cofactors and vitamins	ko01100//Metabolic pathways;ko01110//Biosynthesis of secondary metabolites;ko00740//Riboflavin metabolism	K00793	-	GO:0016765//transferase activity, transferring alkyl or aryl (other than methyl) groups;GO:0003824//catalytic activity;GO:0016740//transferase activity	GO:0042726//flavin-containing compound metabolic process;GO:0046483//heterocycle metabolic process;GO:0006766//vitamin metabolic process;GO:0006771//riboflavin metabolic process;GO:0044710//single-organism metabolic process;GO:0034641//cellular nitrogen compound metabolic process;GO:0044699//single-organism process;GO:0006767//water-soluble vitamin metabolic process;GO:0008152//metabolic process;…
PA2126	45	224.333	10	51.21	2.35643	0.00652315	0.027604	yes	ybdM	transcriptional regulator [Pseudomonas aeruginosa HB15] [Pseudomonas aeruginosa]	-	-	-	-	-	-	-
PA0478	53	252	14.97	76.8367	2.35972	4.21e-10	5.97e-09	yes	SAT2	acetyltransferase, GNAT family [Pseudomonas sp. HMSC05H02]	-	-	-	-	-	GO:0003824//catalytic activity	-
PA4182	126.667	630.333	27.6933	143.443	2.37287	6.52e-12	1.06e-10	yes	paiB	transcriptional regulator [Pseudomonas aeruginosa BL04] [Pseudomonas aeruginosa]	-	-	-	-	-	GO:0003824//catalytic activity	GO:0008152//metabolic process;GO:0044699//single-organism process;GO:0044710//single-organism metabolic process
PA4710	288.333	1442.33	17.2667	91.27	2.40215	1.02e-25	3.41e-24	yes	hpuB	heme/hemoglobin uptake outer membrane receptor PhuR [Pseudomonas aeruginosa PAO1] [Pseudomonas aeruginosa]	-	-	-	-	GO:0016020//membrane;GO:0019867//outer membrane	-	GO:0051234//establishment of localization;GO:0051179//localization
PA4554	1985	9850.33	77.0033	409.213	2.40986	3.12e-33	1.37e-31	yes	pilY1	type IV pilus biogenesis factor PilY1 [Pseudomonas aeruginosa]	-	-	-	-	-	-	-
PA0153	120.667	606.333	22.7567	120.987	2.41049	2.64e-12	4.46e-11	yes	pcaH	protocatechuate 3,4-dioxygenase subunit beta [Pseudomonas aeruginosa PAO1] [Pseudomonas aeruginosa]	Metabolism	Xenobiotics biodegradation and metabolism;Global and Overview	ko01100//Metabolic pathways;ko01120//Microbial metabolism in diverse environments;ko00362//Benzoate degradation;ko01220//Degradation of aromatic compounds	K00449	-	GO:0016491//oxidoreductase activity;GO:0043169//cation binding;GO:0005488//binding;GO:0046914//transition metal ion binding;GO:0051213//dioxygenase activity;GO:0005506//iron ion binding;GO:0046872//metal ion binding;GO:0016702//oxidoreductase activity, acting on single donors with incorporation of molecular oxygen, incorporation of two atoms of oxygen;GO:0043167//ion binding;GO:0003824//catalytic…	GO:1901575//organic substance catabolic process;GO:0019439//aromatic compound catabolic process;GO:0071704//organic substance metabolic process;GO:0044237//cellular metabolic process;GO:0044248//cellular catabolic process;GO:0009712//catechol-containing compound metabolic process;GO:1901616//organic hydroxy compound catabolic process;GO:0019336//phenol-containing compound catabolic process;GO:190…
PA4731	21	108.333	7.7	41.4033	2.42682	0.00802427	0.0329274	yes	panD	aspartate 1-decarboxylase [Pseudomonas aeruginosa]	Metabolism	Metabolism of cofactors and vitamins;Global and Overview;Metabolism of other amino acids	ko01100//Metabolic pathways;ko01110//Biosynthesis of secondary metabolites;ko00410//beta-Alanine metabolism;ko00770//Pantothenate and CoA biosynthesis	K01579	-	-	-
PA5081	4	20.3333	1.14333	6.31	2.46439	0.0128758	0.0479453	yes	-	pyrophosphatase [Pseudomonas aeruginosa]	-	-	-	-	-	-	-
PA2127	52	278.333	6.01	33.17	2.46444	2.26e-09	2.96e-08	yes	ybdN	phosphoadenosine phosphosulfate reductase [Pseudomonas aeruginosa]	-	-	-	-	-	-	-
PA0105	236.333	1247.33	28.3733	161.26	2.50678	1.19e-23	3.68e-22	yes	ctaC	cytochrome C oxidase subunit II [Pseudomonas aeruginosa PAO1] [Pseudomonas aeruginosa]	Metabolism	Energy metabolism;Global and Overview	ko01100//Metabolic pathways;ko00190//Oxidative phosphorylation	K02275	GO:0031224//intrinsic component of membrane;GO:0044425//membrane part;GO:0016020//membrane	GO:1901363//heterocyclic compound binding;GO:0003824//catalytic activity;GO:0046914//transition metal ion binding;GO:0046872//metal ion binding;GO:0005488//binding;GO:0097159//organic cyclic compound binding;GO:0043169//cation binding;GO:0046906//tetrapyrrole binding;GO:0043167//ion binding	GO:0006091//generation of precursor metabolites and energy;GO:0015672//monovalent inorganic cation transport;GO:0008152//metabolic process;GO:0006812//cation transport;GO:0006818//hydrogen transport;GO:0006810//transport;GO:0044710//single-organism metabolic process;GO:0009987//cellular process;GO:0051179//localization;GO:0044765//single-organism transport;GO:0044237//cellular metabolic process;G…
PA1502	36.6667	209.667	2.93333	17.09	2.54254	6.25e-08	7.03e-07	yes	gcl	glyoxylate carboligase [Pseudomonas aeruginosa PAO1] [Pseudomonas aeruginosa]	Metabolism	Global and Overview;Carbohydrate metabolism	ko01100//Metabolic pathways;ko00630//Glyoxylate and dicarboxylate metabolism	K01608	-	GO:0036094//small molecule binding;GO:0019842//vitamin binding;GO:0016829//lyase activity;GO:0016830//carbon-carbon lyase activity;GO:0016831//carboxy-lyase activity;GO:0003824//catalytic activity;GO:0005488//binding	GO:1901575//organic substance catabolic process;GO:1901615//organic hydroxy compound metabolic process;GO:0019752//carboxylic acid metabolic process;GO:0043436//oxoacid metabolic process;GO:0044237//cellular metabolic process;GO:0034308//primary alcohol metabolic process;GO:0008152//metabolic process;GO:0044712//single-organism catabolic process;GO:0071704//organic substance metabolic process;GO:…
PA1852	649.667	3723	333.227	1946.1	2.54601	3e-07	3.07e-06	yes	-	Uncharacterized protein PAE221_01813 [Pseudomonas aeruginosa]	-	-	-	-	-	-	-
PA3913	11.6667	67.6667	1.71	9.99	2.54649	0.00987843	0.0387598	yes	yhbU	protease [Pseudomonas aeruginosa PAO1] [Pseudomonas aeruginosa]	-	-	-	-	-	GO:0016787//hydrolase activity;GO:0003824//catalytic activity	-
PA3410	9.66667	56	2.69667	15.7867	2.54946	0.0132174	0.0490553	yes	fecI	DNA-directed RNA polymerase sigma-70 factor [Pseudomonas aeruginosa]	-	-	-	-	-	-	-
PA1695	24.3333	126	2.79	16.5833	2.5714	0.0015492	0.00814504	yes	yscP	type III secretion system needle length determinant [Pseudomonas aeruginosa]	Environmental Information Processing	Membrane transport	ko03070//Bacterial secretion system	K04057	-	-	-
PA4158	9	51.6667	1.58	9.45	2.58039	0.0125774	0.047214	yes	fepC	ferric enterobactin transporter FepC [Pseudomonas aeruginosa PAO1] [Pseudomonas aeruginosa]	Environmental Information Processing	Membrane transport	ko02010//ABC transporters	K02013	-	GO:0001883//purine nucleoside binding;GO:1901363//heterocyclic compound binding;GO:0003824//catalytic activity;GO:0017111//nucleoside-triphosphatase activity;GO:0036094//small molecule binding;GO:0005488//binding;GO:0001882//nucleoside binding;GO:0016462//pyrophosphatase activity;GO:0016817//hydrolase activity, acting on acid anhydrides;GO:0032550//purine ribonucleoside binding;GO:0016787//hydrol…	GO:0051234//establishment of localization;GO:0006826//iron ion transport;GO:0006812//cation transport;GO:0030001//metal ion transport;GO:0072512//trivalent inorganic cation transport;GO:0044765//single-organism transport;GO:0044699//single-organism process;GO:0051179//localization;GO:0000041//transition metal ion transport;GO:0006811//ion transport;GO:0006810//transport;GO:0015682//ferric iron tr…
PA1190	142	839	33.64	203.947	2.59994	2.58e-12	4.37e-11	yes	yohC	MULTISPECIES: YIP1 family protein [Pseudomonas]	-	-	-	-	-	-	-
PA3514	11.3333	69.6667	1.88333	11.49	2.60902	0.00878947	0.0353617	yes	MJ0412	ABC transporter ATP-binding protein [Pseudomonas aeruginosa]	-	-	-	-	-	-	-
PA5462	14.3333	84.3333	6.86333	41.99	2.61306	0.00117844	0.00635216	yes	-	Holliday junction resolvase [Pseudomonas aeruginosa RP73] [Pseudomonas aeruginosa]	-	-	-	-	-	-	-
PA4553	214.333	1233	49.7333	304.68	2.61501	3.26e-29	1.23e-27	yes	-	type 4 fimbrial biogenesis protein PilX [Pseudomonas aeruginosa PAO1] [Pseudomonas aeruginosa]	-	-	-	-	-	-	GO:0040011//locomotion;GO:0051179//localization;GO:0044763//single-organism cellular process;GO:0048870//cell motility;GO:0051674//localization of cell;GO:0009987//cellular process;GO:0044699//single-organism process;GO:0006928//movement of cell or subcellular component
PA5545	2330	13689.3	334.697	2066.62	2.62634	3.86e-40	1.99e-38	yes	bcsP31	C4-dicarboxylate ABC transporter [Pseudomonas aeruginosa]	-	-	-	-	-	-	-
PA1501	27	162.333	4.84	29.8967	2.62691	5.63e-06	4.81e-05	yes	hyi	hydroxypyruvate isomerase [Pseudomonas aeruginosa]	Metabolism	Carbohydrate metabolism;Global and Overview	ko01100//Metabolic pathways;ko00630//Glyoxylate and dicarboxylate metabolism	K01816	-	-	-
PA1716	30	183.667	2.33667	14.4667	2.63021	2.22e-07	2.32e-06	yes	yscC	Type III secretion outer membrane protein [Pseudomonas aeruginosa PA21_ST175] [Pseudomonas aeruginosa]	Environmental Information Processing	Membrane transport	ko03070//Bacterial secretion system	K03219	GO:0019867//outer membrane;GO:0016020//membrane	GO:0022892//substrate-specific transporter activity;GO:0005215//transporter activity	GO:0051641//cellular localization;GO:0033036//macromolecule localization;GO:0006810//transport;GO:0045184//establishment of protein localization;GO:0008104//protein localization;GO:0044699//single-organism process;GO:0046903//secretion;GO:0032940//secretion by cell;GO:0071702//organic substance transport;GO:0044765//single-organism transport;GO:0015031//protein transport;GO:0044763//single-organi…
PA0165	14	83	2.30667	14.5567	2.6578	0.00609232	0.0260992	yes	ompK	membrane protein [Pseudomonas aeruginosa WC55] [Pseudomonas aeruginosa]	-	-	-	-	-	-	-
PA2322	17.3333	110.333	1.81667	11.8033	2.69983	0.00281614	0.0134208	yes	gnuT	gluconate permease [Pseudomonas aeruginosa PAO1] [Pseudomonas aeruginosa]	-	-	-	-	-	-	-
PA4168	48.6667	296	2.75667	17.92	2.70057	3.67e-11	5.62e-10	yes	fpvA	second ferric pyoverdine receptor FpvB [Pseudomonas aeruginosa PAO1] [Pseudomonas aeruginosa]	-	-	-	-	GO:0019867//outer membrane;GO:0016020//membrane	GO:0046914//transition metal ion binding;GO:0043169//cation binding;GO:0046872//metal ion binding;GO:0005488//binding;GO:0043167//ion binding	GO:0006810//transport;GO:0015688//iron chelate transport;GO:1902578//single-organism localization;GO:1901678//iron coordination entity transport;GO:0044699//single-organism process;GO:0051179//localization;GO:0044765//single-organism transport;GO:0051234//establishment of localization
PA4209	1672	10499	229.207	1507.19	2.71714	7.89e-37	3.81e-35	yes	sfmM3	phenazine-specific methyltransferase [Pseudomonas aeruginosa PAO1] [Pseudomonas aeruginosa]	-	-	-	-	-	GO:0003824//catalytic activity;GO:0016741//transferase activity, transferring one-carbon groups;GO:0008168//methyltransferase activity;GO:0016740//transferase activity	GO:0008152//metabolic process
PA1946	1309.67	8138.67	185.22	1226.72	2.7275	2.01e-39	1.01e-37	yes	rbsB	ribose ABC transporter substrate-binding protein [Pseudomonas aeruginosa PAO1] [Pseudomonas aeruginosa]	Environmental Information Processing;Cellular Processes	Cell motility;Membrane transport	ko02010//ABC transporters;ko02030//Bacterial chemotaxis	K10439	-	-	-
PA0241	4.66667	30	0.48	3.23667	2.7534	0.0128196	0.0477839	yes	exuT	major facilitator superfamily transporter [Pseudomonas aeruginosa PAO1] [Pseudomonas aeruginosa]	-	-	-	-	-	-	GO:0044699//single-organism process;GO:0044763//single-organism cellular process;GO:0009987//cellular process
PA0112	13	94.6667	1.74667	12.5733	2.84769	0.00206446	0.0103727	yes	ctaA	cytochrome B561 [Pseudomonas aeruginosa WC55] [Pseudomonas aeruginosa]	Environmental Information Processing;Metabolism	Global and Overview;Energy metabolism;Signal transduction;Metabolism of cofactors and vitamins	ko01100//Metabolic pathways;ko01110//Biosynthesis of secondary metabolites;ko02020//Two-component system;ko00190//Oxidative phosphorylation;ko00860//Porphyrin and chlorophyll metabolism	K02259	-	-	-
PA4882	8.33333	58	1.53	11.07	2.85505	0.00455277	0.0202702	yes	yedY	oxidoreductase molybdopterin binding domain protein [Pseudomonas sp. HMSC05H02]	-	-	-	-	-	-	-
PA0834	9	63.3333	1.41333	10.2433	2.85751	0.00425254	0.0190866	yes	yihG	acyltransferase [Pseudomonas aeruginosa]	-	-	-	-	-	GO:0003824//catalytic activity;GO:0016740//transferase activity	-
PA5387	11.3333	80.3333	1.82667	13.27	2.86088	0.00226546	0.0111605	yes	kce	carnitine dehydrogenase [Pseudomonas aeruginosa PAO1] [Pseudomonas aeruginosa]	-	-	-	-	-	GO:0003824//catalytic activity	GO:0019752//carboxylic acid metabolic process;GO:0009987//cellular process;GO:0044281//small molecule metabolic process;GO:0043436//oxoacid metabolic process;GO:0008152//metabolic process;GO:0006082//organic acid metabolic process;GO:0071704//organic substance metabolic process;GO:0006083//acetate metabolic process;GO:0044699//single-organism process;GO:0044763//single-organism cellular process;G…
PA0755	5.33333	38	0.586667	4.29667	2.8726	0.0063275	0.0269404	yes	nicP	cis-aconitate porin OpdH [Pseudomonas aeruginosa PAO1] [Pseudomonas aeruginosa]	-	-	-	-	GO:0044425//membrane part;GO:0031224//intrinsic component of membrane;GO:0016020//membrane	GO:0005215//transporter activity;GO:0022803//passive transmembrane transporter activity;GO:0022829//wide pore channel activity;GO:0022857//transmembrane transporter activity;GO:0015267//channel activity	GO:0044763//single-organism cellular process;GO:0009987//cellular process;GO:0044699//single-organism process
PA0144	4	28	0.893333	6.54333	2.87276	0.0097916	0.0384462	yes	SPCC191.05c	nucleoside 2-deoxyribosyltransferase family protein [Pseudomonas aeruginosa PAO581] [Pseudomonas aeruginosa]	-	-	-	-	-	GO:0016799//hydrolase activity, hydrolyzing N-glycosyl compounds;GO:0016763//transferase activity, transferring pentosyl groups;GO:0016798//hydrolase activity, acting on glycosyl bonds;GO:0016757//transferase activity, transferring glycosyl groups;GO:0016787//hydrolase activity;GO:0003824//catalytic activity;GO:0016740//transferase activity	-
PA1146	3.33333	24.3333	0.41	3.04	2.89038	0.00906185	0.0361692	yes	dhaT	amino acid permease [Pseudomonas aeruginosa PADK2_CF510] [Pseudomonas aeruginosa]	Metabolism	Xenobiotics biodegradation and metabolism;Lipid metabolism;Global and Overview;Carbohydrate metabolism	ko01120//Microbial metabolism in diverse environments;ko00650//Butanoate metabolism;ko00051//Fructose and mannose metabolism;ko00625//Chloroalkane and chloroalkene degradation;ko00363//Bisphenol degradation;ko00591//Linoleic acid metabolism	K00100	-	-	-
PA0110	19	139.333	3.39	25.1933	2.89368	0.000707751	0.00406774	yes	SHY1	SURF1 family protein [Pseudomonas aeruginosa PAO1-VE2] [Pseudomonas aeruginosa]	-	-	-	-	-	-	-
PA0931	196.667	1442.33	12.3867	93.5267	2.91659	5.12e-14	9.67e-13	yes	pfeA	TonB-dependent siderophore receptor [Pseudomonas aeruginosa]	Environmental Information Processing	Signal transduction	ko02020//Two-component system	K19611	-	-	-
PA0733	3.33333	24.3333	0.666667	5.04333	2.91934	0.00513499	0.0225714	yes	rsuA	ribosomal small subunit pseudouridine synthase A [Pseudomonas aeruginosa PAO1] [Pseudomonas aeruginosa]	-	-	-	-	-	-	-
PA3519	4.66667	36.3333	0.643333	4.93333	2.93892	0.0060884	0.0260992	yes	-	Pyrroloquinoline quinone (Coenzyme PQQ) biosynthesis protein C [Pseudomonas aeruginosa PA38182] [Pseudomonas aeruginosa]	-	-	-	-	-	-	-
PA5388	30.6667	228	4.56333	35.12	2.94413	2.11e-09	2.79e-08	yes	gbuC	glycine/betaine ABC transporter substrate-binding protein [Pseudomonas aeruginosa]	Environmental Information Processing	Membrane transport	ko02010//ABC transporters	K02002	-	-	-
PA4551	195.333	1378.33	46.5733	359.873	2.94991	1.76e-20	4.7e-19	yes	-	type 4 fimbrial biogenesis protein PilV [Pseudomonas aeruginosa PAO1] [Pseudomonas aeruginosa]	-	-	-	-	-	-	GO:0044699//single-organism process;GO:0051179//localization;GO:0009987//cellular process;GO:0048870//cell motility;GO:0006928//movement of cell or subcellular component;GO:0009297//pilus assembly;GO:0051674//localization of cell;GO:0016043//cellular component organization;GO:0030030//cell projection organization;GO:0022607//cellular component assembly;GO:0071840//cellular component organization …
PA3781	5.66667	48.3333	0.696667	5.40667	2.9562	0.0128215	0.0477839	yes	siaT	transporter [Pseudomonas aeruginosa]	-	-	-	-	-	-	-
PA5137	136.333	1021.33	24.5267	197.43	3.00892	1.55e-28	5.74e-27	yes	-	amino acid ABC transporter substrate-binding protein [Pseudomonas aeruginosa]	-	-	-	-	-	-	-
PA3390	1.33333	12	0.676667	5.81333	3.10285	0.0122968	0.0465385	yes	lsrG	antibiotic biosynthesis monooxygenase [Pseudomonas aeruginosa]	-	-	-	-	-	-	-
PA2429	2.33333	20	1.36	11.69	3.1036	0.00627927	0.0268173	yes	-	Uncharacterised protein [Pseudomonas aeruginosa]	-	-	-	-	-	-	-
PA4552	449	3547	72.3533	624.107	3.10866	7.01e-21	1.9e-19	yes	-	type 4 fimbrial biogenesis protein PilW [Pseudomonas aeruginosa PAO1] [Pseudomonas aeruginosa]	-	-	-	-	-	-	GO:0040011//locomotion;GO:0043711//pilus organization;GO:0044085//cellular component biogenesis;GO:0044763//single-organism cellular process;GO:0016043//cellular component organization;GO:0006928//movement of cell or subcellular component;GO:0048870//cell motility;GO:0051179//localization;GO:0022607//cellular component assembly;GO:0009987//cellular process;GO:0051674//localization of cell;GO:0071…
PA5315	8.33333	71.3333	7.46333	65.9767	3.14406	0.00912337	0.0363625	yes	rpmG	50S ribosomal protein L33 [Pseudomonas aeruginosa PAO1] [Pseudomonas aeruginosa]	Genetic Information Processing	Translation	ko03010//Ribosome	K02913	GO:0044464//cell part;GO:0044446//intracellular organelle part;GO:0043226//organelle;GO:0043229//intracellular organelle;GO:1990904//ribonucleoprotein complex;GO:0005840//ribosome;GO:0030529//intracellular ribonucleoprotein complex;GO:0032991//macromolecular complex;GO:0044422//organelle part;GO:0043228//non-membrane-bounded organelle;GO:0043232//intracellular non-membrane-bounded organelle;GO:00…	GO:1901363//heterocyclic compound binding;GO:0003676//nucleic acid binding;GO:0097159//organic cyclic compound binding;GO:0005198//structural molecule activity;GO:0005488//binding	GO:0008152//metabolic process;GO:0043170//macromolecule metabolic process;GO:0071704//organic substance metabolic process;GO:0010467//gene expression
PA0476	49	427.333	3.92333	35.3133	3.17006	5.39e-20	1.41e-18	yes	pucI	permease [Pseudomonas aeruginosa]	-	-	-	-	-	-	-
PA5440	23.6667	209.667	2.38667	21.7667	3.18905	6.94e-05	0.000483287	yes	yegQ	peptidase [Pseudomonas aeruginosa PAO1] [Pseudomonas aeruginosa]	-	-	-	-	-	GO:0016787//hydrolase activity;GO:0003824//catalytic activity	-
PA0913	258	2251.67	24.7467	226.663	3.19524	1.51e-34	6.81e-33	yes	mgtE	Mg transporter MgtE [Pseudomonas aeruginosa]	-	-	-	-	GO:0031224//intrinsic component of membrane;GO:0044425//membrane part;GO:0016020//membrane	GO:0022857//transmembrane transporter activity;GO:0005488//binding;GO:0005215//transporter activity;GO:0043169//cation binding;GO:0022892//substrate-specific transporter activity;GO:0008324//cation transmembrane transporter activity;GO:0015075//ion transmembrane transporter activity;GO:0043167//ion binding;GO:0022891//substrate-specific transmembrane transporter activity;GO:0022890//inorganic cat…	GO:0072511//divalent inorganic cation transport;GO:0030001//metal ion transport;GO:0070838//divalent metal ion transport;GO:0006811//ion transport;GO:0044699//single-organism process;GO:0051179//localization;GO:0044765//single-organism transport;GO:1902578//single-organism localization;GO:0006812//cation transport;GO:0006810//transport;GO:0051234//establishment of localization
PA4635	15.6667	151.333	3.28333	30.3067	3.2064	0.000142119	0.00093048	yes	mgtC	Mg(2+) transport ATPase protein C [Pseudomonas aeruginosa 18A] [Pseudomonas aeruginosa]	-	-	-	-	-	-	-
PA0240	2	17.6667	0.23	2.15667	3.2291	0.00780228	0.0322069	yes	galP	porin [Pseudomonas aeruginosa PAO1] [Pseudomonas aeruginosa]	-	-	-	-	GO:0031224//intrinsic component of membrane;GO:0016020//membrane;GO:0044425//membrane part	GO:0005215//transporter activity;GO:0022803//passive transmembrane transporter activity;GO:0022857//transmembrane transporter activity;GO:0022829//wide pore channel activity;GO:0015267//channel activity	GO:0044763//single-organism cellular process;GO:0009987//cellular process;GO:0044699//single-organism process
PA3578	221	1923.67	37.8767	355.657	3.2311	1.58e-45	9.67e-44	yes	PA3578	isomerase [Pseudomonas aeruginosa]	-	-	-	-	-	-	-
PA4181	63.3333	567.667	11.95	113.693	3.25007	1.43e-25	4.72e-24	yes	-	B3/4 domain protein [Pseudomonas aeruginosa PAO581] [Pseudomonas aeruginosa]	-	-	-	-	-	GO:0016876//ligase activity, forming aminoacyl-tRNA and related compounds;GO:0003676//nucleic acid binding;GO:0001883//purine nucleoside binding;GO:0003824//catalytic activity;GO:0016874//ligase activity;GO:0016875//ligase activity, forming carbon-oxygen bonds;GO:0001882//nucleoside binding;GO:0005488//binding;GO:0032550//purine ribonucleoside binding;GO:1901363//heterocyclic compound binding;GO:…	-
PA0111	13.6667	130.333	3.42667	32.95	3.2654	0.000170975	0.00110507	yes	-	probable transmembrane protein [Pseudomonas aeruginosa RB] [Pseudomonas aeruginosa]	-	-	-	-	-	-	-
PA4550	551	4749.33	141.587	1367.83	3.27214	6.78e-13	1.21e-11	yes	epsG	type 4 fimbrial biogenesis protein FimU [Pseudomonas aeruginosa PAO1] [Pseudomonas aeruginosa]	-	-	-	-	GO:0043234//protein complex;GO:0032991//macromolecular complex	-	GO:0006928//movement of cell or subcellular component;GO:0043711//pilus organization;GO:0040011//locomotion;GO:0044763//single-organism cellular process;GO:0046903//secretion;GO:0044085//cellular component biogenesis;GO:0016043//cellular component organization;GO:0044765//single-organism transport;GO:0030030//cell projection organization;GO:0009987//cellular process;GO:0051234//establishment of l…
PA0843	3	30.3333	0.676667	6.89667	3.34938	0.0107859	0.0415566	yes	plcR	phospholipase C accessory protein PlcR [Pseudomonas aeruginosa PAO1] [Pseudomonas aeruginosa]	-	-	-	-	GO:0044464//cell part;GO:0005623//cell	-	-
PA1721	3	28.6667	0.973333	10.0533	3.3686	0.00294119	0.0139688	yes	yscH	type III export protein PscH [Pseudomonas aeruginosa PAO1] [Pseudomonas aeruginosa]	-	-	-	-	GO:0032991//macromolecular complex;GO:0043234//protein complex	-	GO:0009306//protein secretion;GO:0051649//establishment of localization in cell;GO:0032940//secretion by cell;GO:0008104//protein localization;GO:0051641//cellular localization;GO:0006810//transport;GO:0051234//establishment of localization;GO:0015031//protein transport;GO:0046903//secretion;GO:0009987//cellular process;GO:1902578//single-organism localization;GO:0044763//single-organism cellular…
PA3038	532	5836.67	56.79	664.48	3.54852	2.93e-65	2.81e-63	yes	nicP	porin [Pseudomonas aeruginosa PAO1] [Pseudomonas aeruginosa]	-	-	-	-	GO:0016020//membrane;GO:0044425//membrane part;GO:0031224//intrinsic component of membrane	GO:0022857//transmembrane transporter activity;GO:0022803//passive transmembrane transporter activity;GO:0005215//transporter activity;GO:0022829//wide pore channel activity;GO:0015267//channel activity	GO:0009987//cellular process;GO:0044699//single-organism process;GO:0044763//single-organism cellular process
PA0758	170	1882.67	27.8467	327.777	3.55714	2.24e-52	1.61e-50	yes	-	HDOD domain protein [Pseudomonas aeruginosa PAO581] [Pseudomonas aeruginosa]	-	-	-	-	-	-	-
PA2027	70.3333	763.333	23.6367	285.55	3.59464	1.24e-26	4.25e-25	yes	-	Uncharacterized protein PAE221_00397 [Pseudomonas aeruginosa]	-	-	-	-	-	-	-
PA3518	4.66667	53.3333	0.633333	7.74667	3.61254	0.000781552	0.00443679	yes	-	iron-containing redox enzyme family protein [Pseudomonas aeruginosa c7447m] [Pseudomonas aeruginosa]	-	-	-	-	GO:0005623//cell;GO:0044464//cell part	-	-
PA0734	27	334.333	14.1733	176.617	3.63937	1.37e-06	1.29e-05	yes	-	cysteine-rich CWC family protein [Pseudomonas aeruginosa PAO581] [Pseudomonas aeruginosa]	-	-	-	-	-	-	-
PA4599	4.33333	54.3333	0.526667	6.84667	3.70044	0.000214072	0.00135987	yes	acrA	resistance-nodulation-cell division (RND) multidrug efflux membrane fusion protein MexC [Pseudomonas aeruginosa PAO1] [Pseudomonas aeruginosa]	-	-	-	-	-	-	GO:0009987//cellular process;GO:0044763//single-organism cellular process;GO:0044699//single-organism process
PA2689	0.666667	9	0.116667	1.52	3.70361	0.0125757	0.047214	yes	besA	esterase [Pseudomonas aeruginosa]	-	-	-	-	-	-	-
PA3912	2.66667	44.6667	0.473333	6.94333	3.8747	0.00105365	0.0057691	yes	yhbV	U32 family peptidase [Pseudomonas aeruginosa]	-	-	-	-	-	-	-
PA1700	1.66667	23.3333	0.606667	8.97	3.88613	0.00114177	0.00616046	yes	sycN	type III secretion chaperone SycN [Pseudomonas aeruginosa]	-	-	-	-	-	-	-
PA1428	0.666667	10	0.223333	3.41333	3.93391	0.00531308	0.023282	yes	yjaB	GNAT family N-acetyltransferase [Pseudomonas aeruginosa]	-	-	-	-	-	-	-
PA3396	0.666667	10	0.16	2.6	4.02237	0.00818412	0.033435	yes	-	acessory protein NosL [Pseudomonas aeruginosa PAO1] [Pseudomonas aeruginosa]	-	-	-	-	-	-	-
PA4789	0.666667	11.3333	0.316667	5.37333	4.08478	0.0070565	0.0294348	yes	DCTPP1	pyrophosphatase [Pseudomonas aeruginosa RP73] [Pseudomonas aeruginosa]	-	-	-	-	-	-	-
PA2863	7.33333	125.333	1.20667	20.95	4.11785	6.57e-07	6.46e-06	yes	lifO	lipase chaperone, partial [Pseudomonas aeruginosa]	-	-	-	-	-	-	-
PA0125	1.33333	25	0.896667	15.7867	4.13799	0.000976089	0.00542467	yes	NGR_a02810	Ribbon-helix-helix protein, CopG family [Pseudomonas sp. HMSC05H02]	-	-	-	-	-	-	-
PA1983	0.333333	6.66667	0.123333	2.23667	4.18072	0.0126626	0.0474698	yes	qgdA	cytochrome c-550 PedF [Pseudomonas aeruginosa]	-	-	-	-	-	-	-
PA1019	1	21.6667	0.12	2.28	4.24793	0.00109303	0.00594369	yes	mucK	cis,cis-muconate transporter MucK [Pseudomonas aeruginosa PAO1] [Pseudomonas aeruginosa]	-	-	-	-	GO:0044425//membrane part;GO:0031224//intrinsic component of membrane;GO:0016020//membrane	-	GO:0044763//single-organism cellular process;GO:0044699//single-organism process;GO:0009987//cellular process
PA4365	2.66667	50.3333	0.623333	12.1533	4.2852	4.47e-05	0.000322975	yes	argO	transporter [Pseudomonas aeruginosa PAO1] [Pseudomonas aeruginosa]	-	-	-	-	GO:0016020//membrane;GO:0044425//membrane part;GO:0031224//intrinsic component of membrane	-	GO:0044699//single-organism process;GO:0006820//anion transport;GO:0015711//organic anion transport;GO:0046942//carboxylic acid transport;GO:0071702//organic substance transport;GO:0006811//ion transport;GO:0051179//localization;GO:0015849//organic acid transport;GO:1902578//single-organism localization;GO:0006810//transport;GO:0051234//establishment of localization;GO:0044765//single-organism tr…
PA3358	0.333333	7.66667	0.06	1.18333	4.30175	0.0124158	0.0468928	yes	yvbV	EamA family transporter [Pseudomonas aeruginosa]	-	-	-	-	-	-	-
PA4677	38	723.667	4.29667	84.7867	4.30255	3.69e-08	4.3e-07	yes	SCRN2	acyl-coenzyme A:6-aminopenicillanic acid acyl-transferase family protein [Pseudomonas aeruginosa PAO581] [Pseudomonas aeruginosa]	-	-	-	-	-	GO:0070011//peptidase activity, acting on L-amino acid peptides;GO:0008238//exopeptidase activity;GO:0016787//hydrolase activity;GO:0008233//peptidase activity;GO:0003824//catalytic activity	-
PA2913	0.666667	13.3333	0.09	1.96	4.44478	0.00265353	0.0127774	yes	btuF	iron ABC transporter substrate-binding protein [Pseudomonas aeruginosa HB13] [Pseudomonas aeruginosa]	Environmental Information Processing	Membrane transport	ko02010//ABC transporters	K02016	-	-	-
PA1713	9.66667	216	1.67333	37.7567	4.49593	5.42e-11	8.22e-10	yes	exsA	exoenzyme S transcriptional regulator ExsA [Pseudomonas aeruginosa PAO1] [Pseudomonas aeruginosa]	-	-	-	-	-	GO:0001067//regulatory region nucleic acid binding;GO:0000975//regulatory region DNA binding;GO:1901363//heterocyclic compound binding;GO:0003676//nucleic acid binding;GO:0001071//nucleic acid binding transcription factor activity;GO:0097159//organic cyclic compound binding;GO:0005488//binding;GO:0003677//DNA binding	GO:0051046//regulation of secretion;GO:0010468//regulation of gene expression;GO:0050708//regulation of protein secretion;GO:0044249//cellular biosynthetic process;GO:1901576//organic substance biosynthetic process;GO:0006807//nitrogen compound metabolic process;GO:0060255//regulation of macromolecule metabolic process;GO:0032774//RNA biosynthetic process;GO:0019438//aromatic compound biosyntheti…
PA2868	2.33333	53	0.93	21.31	4.51816	0.00121239	0.00650984	yes	-	terminase [Pseudomonas aeruginosa RP73] [Pseudomonas aeruginosa]	-	-	-	-	-	-	-
PA1710	45.6667	1009.33	13.64	338.043	4.63129	1.96e-28	7.19e-27	yes	exsC	exoenzyme S synthesis protein ExsC [Pseudomonas aeruginosa PAO1] [Pseudomonas aeruginosa]	-	-	-	-	GO:0044425//membrane part;GO:0016020//membrane;GO:0031224//intrinsic component of membrane	-	GO:2000112//regulation of cellular macromolecule biosynthetic process;GO:0044699//single-organism process;GO:0070201//regulation of establishment of protein localization;GO:0051171//regulation of nitrogen compound metabolic process;GO:0060255//regulation of macromolecule metabolic process;GO:0019219//regulation of nucleobase-containing compound metabolic process;GO:0046903//secretion;GO:0051179//…
PA0753	1	23.3333	0.273333	6.95	4.66828	0.000931762	0.00520961	yes	-	tripartite tricarboxylate transporter TctB family protein [Pseudomonas aeruginosa PAO581] [Pseudomonas aeruginosa]	Environmental Information Processing	Signal transduction	ko02020//Two-component system	K07794	-	-	-
PA3841-exos	276.667	6729	26.6433	715.143	4.74639	2.04e-37	9.93e-36	yes	aexT	exoenzyme S [Pseudomonas aeruginosa PAO1] [Pseudomonas aeruginosa]	-	-	-	-	-	-	GO:0050789//regulation of biological process;GO:0051704//multi-organism process;GO:0051336//regulation of hydrolase activity;GO:0019222//regulation of metabolic process;GO:0043087//regulation of GTPase activity;GO:0065009//regulation of molecular function;GO:0065007//biological regulation;GO:0050790//regulation of catalytic activity
PA1714	47.3333	1292.67	8.18333	227.1	4.7945	5.11e-09	6.55e-08	yes	-	ExsD [Pseudomonas aeruginosa PAO1] [Pseudomonas aeruginosa]	-	-	-	-	-	-	GO:0051100//negative regulation of binding;GO:0065007//biological regulation;GO:1903506//regulation of nucleic acid-templated transcription;GO:0042221//response to chemical;GO:0019222//regulation of metabolic process;GO:2001141//regulation of RNA biosynthetic process;GO:1903530//regulation of secretion by cell;GO:0032880//regulation of protein localization;GO:0051223//regulation of protein transp…
PA2862	75.3333	2105.33	11.4	322.17	4.82072	1.08e-07	1.17e-06	yes	lip	lactonizing lipase [Pseudomonas aeruginosa PAO1] [Pseudomonas aeruginosa]	Metabolism	Lipid metabolism;Global and Overview	ko01100//Metabolic pathways;ko00561//Glycerolipid metabolism	K01046	GO:0005623//cell;GO:0005622//intracellular;GO:0044464//cell part;GO:0044424//intracellular part	GO:0016782//transferase activity, transferring sulfur-containing groups;GO:0003824//catalytic activity;GO:0051540//metal cluster binding;GO:0016783//sulfurtransferase activity;GO:0005488//binding;GO:0051536//iron-sulfur cluster binding;GO:0043167//ion binding;GO:0016787//hydrolase activity;GO:0043169//cation binding;GO:0016788//hydrolase activity, acting on ester bonds;GO:0016740//transferase act…	GO:1901576//organic substance biosynthetic process;GO:0046394//carboxylic acid biosynthetic process;GO:0006633//fatty acid biosynthetic process;GO:0071704//organic substance metabolic process;GO:0019538//protein metabolic process;GO:0006082//organic acid metabolic process;GO:0044710//single-organism metabolic process;GO:0016053//organic acid biosynthetic process;GO:0044763//single-organism cellul…
PA4582	75	2081	9.25333	262.977	4.82882	2.79e-44	1.63e-42	yes	PYRAB06580	SPFH domain / Band 7 family protein [Pseudomonas aeruginosa PAO581] [Pseudomonas aeruginosa]	-	-	-	-	-	-	-
PA1715	2	62.3333	0.74	21.7133	4.87491	5.58e-06	4.77e-05	yes	yscB	type III export apparatus protein [Pseudomonas aeruginosa PAO1] [Pseudomonas aeruginosa]	-	-	-	-	-	-	GO:0051704//multi-organism process;GO:0046903//secretion;GO:0032940//secretion by cell;GO:0051179//localization;GO:0065007//biological regulation;GO:0051223//regulation of protein transport;GO:0015031//protein transport;GO:0051049//regulation of transport;GO:0006810//transport;GO:0051234//establishment of localization;GO:0033036//macromolecule localization;GO:0044765//single-organism transport;GO…
PA4364	1.66667	55.3333	0.67	19.93	4.89464	3e-05	0.000220833	yes	-	ACT domain protein [Pseudomonas aeruginosa PAO581] [Pseudomonas aeruginosa]	-	-	-	-	-	-	-
PA1699	1.66667	52.6667	0.89	27.5633	4.9528	1.78e-06	1.64e-05	yes	tyeA	Pcr1 [Pseudomonas aeruginosa]	-	-	-	-	-	-	-
PA1697	11	332.667	1.04333	36.2033	5.11685	1.01e-15	2.12e-14	yes	yscN	EscN/YscN/HrcN family type III secretion system ATPase [Pseudomonas aeruginosa]	Environmental Information Processing	Membrane transport	ko03070//Bacterial secretion system	K03224	-	-	-
PA0044	154.333	5022	15.1467	528.803	5.12566	4.95e-96	9.16e-94	yes	aexT	exoenzyme T [Pseudomonas aeruginosa PAO1] [Pseudomonas aeruginosa]	-	-	-	-	-	-	GO:0043087//regulation of GTPase activity;GO:0051704//multi-organism process;GO:0051336//regulation of hydrolase activity;GO:0050789//regulation of biological process;GO:0019222//regulation of metabolic process;GO:0065007//biological regulation;GO:0050790//regulation of catalytic activity;GO:0065009//regulation of molecular function
PA1974	0.333333	11.6667	0.0366667	1.37	5.22356	0.00120412	0.00647173	yes	-	membrane protein [Pseudomonas aeruginosa]	-	-	-	-	-	-	-
PA1719	0.666667	28	0.416667	16.3467	5.29396	5.03e-05	0.000359443	yes	pscF	type III export protein PscF [Pseudomonas aeruginosa PAO1] [Pseudomonas aeruginosa]	Environmental Information Processing	Membrane transport	ko03070//Bacterial secretion system	K03221	-	GO:0005215//transporter activity;GO:0022892//substrate-specific transporter activity	GO:0032940//secretion by cell;GO:0033036//macromolecule localization;GO:0051704//multi-organism process;GO:0051641//cellular localization;GO:0044699//single-organism process;GO:0008104//protein localization;GO:0071702//organic substance transport;GO:0051649//establishment of localization in cell;GO:0009987//cellular process;GO:0046903//secretion;GO:1902578//single-organism localization;GO:0051234…
PA1696	0.333333	13	0.09	4.07667	5.50132	0.000960585	0.00535459	yes	yscO	translocation protein in type III secretion [Pseudomonas aeruginosa PAO1] [Pseudomonas aeruginosa]	Environmental Information Processing	Membrane transport	ko03070//Bacterial secretion system	K04056	-	-	GO:0032940//secretion by cell;GO:0051179//localization;GO:0051649//establishment of localization in cell;GO:0015031//protein transport;GO:0044765//single-organism transport;GO:0044699//single-organism process;GO:0008104//protein localization;GO:0009987//cellular process;GO:0045184//establishment of protein localization;GO:0033036//macromolecule localization;GO:0006810//transport;GO:0044763//singl…
PA1694	0.666667	41.6667	0.116667	6.52	5.80441	3.03e-06	2.7e-05	yes	yscQ	type III secretion system protein [Pseudomonas aeruginosa]	Environmental Information Processing	Membrane transport	ko03070//Bacterial secretion system	K03225	-	-	-
PA2191	9	499	1.13667	64.18	5.81924	4.37e-32	1.85e-30	yes	cya	adenylate cyclase [Pseudomonas aeruginosa PAO1] [Pseudomonas aeruginosa]	-	-	-	-	-	GO:0004016//adenylate cyclase activity;GO:0003824//catalytic activity;GO:0016849//phosphorus-oxygen lyase activity;GO:0016829//lyase activity;GO:0009975//cyclase activity	GO:0019693//ribose phosphate metabolic process;GO:0006139//nucleobase-containing compound metabolic process;GO:0006753//nucleoside phosphate metabolic process;GO:0008152//metabolic process;GO:0009987//cellular process;GO:0019637//organophosphate metabolic process;GO:0009259//ribonucleotide metabolic process;GO:0044281//small molecule metabolic process;GO:0071704//organic substance metabolic proce…
PA1298	0.333333	23	0.193333	12.1133	5.96936	4.86e-05	0.000348705	yes	rcnR	Transcriptional repressor RcnR [Pseudomonas aeruginosa]	-	-	-	-	-	-	-
PA3842	13	797.667	5.25	330.22	5.97497	9.94e-33	4.35e-31	yes	yerA	chaperone [Pseudomonas aeruginosa PAO1] [Pseudomonas aeruginosa]	-	-	-	-	-	-	GO:0051223//regulation of protein transport;GO:0051704//multi-organism process;GO:0051049//regulation of transport;GO:0050789//regulation of biological process;GO:0065007//biological regulation;GO:0032880//regulation of protein localization;GO:0070201//regulation of establishment of protein localization;GO:0032879//regulation of localization
PA4823	0.666667	41	0.41	27.6033	6.07307	9.19e-06	7.59e-05	yes	-	Uncharacterised protein [Enterobacter cloacae]	-	-	-	-	-	-	-
PA1698	3	204.333	0.486667	34.5633	6.15016	1.62e-22	4.7e-21	yes	yopN	type III secretion outer membrane protein PopN [Pseudomonas aeruginosa PAO1] [Pseudomonas aeruginosa]	Environmental Information Processing	Membrane transport	ko03070//Bacterial secretion system	K04058	GO:0016020//membrane;GO:0044464//cell part;GO:0005623//cell	-	GO:0070201//regulation of establishment of protein localization;GO:1903530//regulation of secretion by cell;GO:0051046//regulation of secretion;GO:0051049//regulation of transport;GO:0032879//regulation of localization;GO:0060341//regulation of cellular localization;GO:0032880//regulation of protein localization;GO:0051223//regulation of protein transport;GO:0050789//regulation of biological proc…
PA4822	27.6667	2774.67	2.38333	242.183	6.66698	3.5e-21	9.71e-20	yes	yjbB	na+/Pi-cotransporter family protein [Pseudomonas aeruginosa PAO581] [Pseudomonas aeruginosa]	-	-	-	-	-	-	GO:0006817//phosphate ion transport;GO:1902578//single-organism localization;GO:0006810//transport;GO:0006820//anion transport;GO:0006811//ion transport;GO:0015698//inorganic anion transport;GO:0051234//establishment of localization;GO:0044699//single-organism process;GO:0051179//localization;GO:0044765//single-organism transport
PA1712	4.33333	444.667	1.46	156.437	6.74347	1.12e-37	5.49e-36	yes	exsB	exoenzyme S synthesis protein ExsB [Pseudomonas aeruginosa PAO1] [Pseudomonas aeruginosa]	-	-	-	-	-	-	-
PA1706	21.3333	2400.33	3.21333	394.553	6.94001	3.31e-104	6.57e-102	yes	lcrV	type III secretion protein PcrV [Pseudomonas aeruginosa PAO1] [Pseudomonas aeruginosa]	-	-	-	-	GO:0032991//macromolecular complex;GO:0043234//protein complex	-	GO:0051649//establishment of localization in cell;GO:0051179//localization;GO:0009987//cellular process;GO:0051641//cellular localization;GO:1902578//single-organism localization;GO:0051234//establishment of localization;GO:0033036//macromolecule localization;GO:0045184//establishment of protein localization;GO:0006810//transport;GO:0032940//secretion by cell;GO:0044763//single-organism cellular …
PA4825	1083.67	126585	55.0167	6783.22	6.94596	5.7e-170	3.95e-167	yes	mgtB	magnesium-translocating P-type ATPase [Pseudomonas aeruginosa]	-	-	-	-	-	-	-
PA4824	32	4562.33	5.98	848.72	7.149	6.34e-20	1.64e-18	yes	-	Uncharacterised protein [Pseudomonas aeruginosa]	-	-	-	-	-	-	-
PA1709	22.6667	3309.67	3.61667	539.98	7.2221	1.27e-29	4.85e-28	yes	yopD	translocator outer membrane protein PopD [Pseudomonas aeruginosa PAO1] [Pseudomonas aeruginosa]	-	-	-	-	-	GO:0005488//binding;GO:0005515//protein binding	GO:0051701//interaction with host;GO:0051704//multi-organism process;GO:0044766//multi-organism transport;GO:0051234//establishment of localization;GO:0006810//transport;GO:1902579//multi-organism localization;GO:0044417//translocation of molecules into host;GO:0044419//interspecies interaction between organisms;GO:0051836//translocation of molecules into other organism involved in symbiotic inte…
PA1708	45	6879.33	5.39333	849.213	7.29881	1.65e-87	2.7e-85	yes	yopB	translocator protein PopB [Pseudomonas aeruginosa]	-	-	-	-	-	-	-
PA4826	0.333333	58.3333	0.196667	39.46	7.64849	2.38e-08	2.87e-07	yes	-	Uncharacterised protein [Enterobacter cloacae]	-	-	-	-	-	-	-
PA1707	2	560	0.576667	162.653	8.13985	4.55e-63	4.28e-61	yes	lcrH	CesD/SycD/LcrH family type III secretion system chaperone [Pseudomonas aeruginosa]	-	-	-	-	-	-	-
PA1971	0	6	0.001	0.73	9.51175	0.00531918	0.0232903	yes	braZ	branched-chain amino acid transport system 3 carrier protein [Pseudomonas aeruginosa PAO1] [Pseudomonas aeruginosa]	-	-	-	-	GO:0031224//intrinsic component of membrane;GO:0044425//membrane part;GO:0016020//membrane	GO:0008514//organic anion transmembrane transporter activity;GO:0022891//substrate-specific transmembrane transporter activity;GO:0005215//transporter activity;GO:0008324//cation transmembrane transporter activity;GO:0022857//transmembrane transporter activity;GO:0008509//anion transmembrane transporter activity;GO:0015075//ion transmembrane transporter activity;GO:0015171//amino acid transmembra…	GO:0009987//cellular process;GO:0015849//organic acid transport;GO:0044763//single-organism cellular process;GO:0055085//transmembrane transport;GO:1902578//single-organism localization;GO:0034220//ion transmembrane transport;GO:0006820//anion transport;GO:0071705//nitrogen compound transport;GO:0051179//localization;GO:0006812//cation transport;GO:0044699//single-organism process;GO:0071702//org…
PA4637	0	4.33333	0.001	2.21	11.1098	0.011724	0.0445725	yes	-	lipoprotein [Pseudomonas aeruginosa]	-	-	-	-	-	-	-
PA1718	0	8.66667	0.001	6.05333	12.5635	0.000977245	0.00542566	yes	pscE	type III export protein PscE [Pseudomonas aeruginosa PAO1] [Pseudomonas aeruginosa]	-	-	-	-	-	-	GO:0008104//protein localization;GO:0044763//single-organism cellular process;GO:1902578//single-organism localization;GO:0009306//protein secretion;GO:0044765//single-organism transport;GO:0006810//transport;GO:0051234//establishment of localization;GO:0051641//cellular localization;GO:0033036//macromolecule localization;GO:0071702//organic substance transport;GO:0051704//multi-organism process;…
PA1717	0	69.3333	0.001	7.82	12.933	7.15e-11	1.07e-09	yes	yscD	type III export protein PscD [Pseudomonas aeruginosa PAO1] [Pseudomonas aeruginosa]	-	-	-	-	-	-	GO:1902578//single-organism localization;GO:0044763//single-organism cellular process;GO:0044765//single-organism transport;GO:0051649//establishment of localization in cell;GO:0015031//protein transport;GO:0006810//transport;GO:0009306//protein secretion;GO:0046903//secretion;GO:0009987//cellular process;GO:0033036//macromolecule localization;GO:0008104//protein localization;GO:0071702//organic …
PA2146	0	15.3333	0.001	13.1667	13.6846	0.00173447	0.00892474	yes	ymdF	Conidiation-specific protein 10 [Pseudomonas aeruginosa 18A] [Pseudomonas aeruginosa]	-	-	-	-	-	-	-
PA1711	0	45.6667	0.001	26.44	14.6904	1.01e-07	1.1e-06	yes	-	ExsE [Pseudomonas aeruginosa PAO1] [Pseudomonas aeruginosa]	-	-	-	-	-	GO:0005515//protein binding;GO:0005488//binding	GO:0050789//regulation of biological process;GO:0050794//regulation of cellular process;GO:0010038//response to metal ion;GO:0050896//response to stimulus;GO:0051049//regulation of transport;GO:1903530//regulation of secretion by cell;GO:0051223//regulation of protein transport;GO:0050708//regulation of protein secretion;GO:0042221//response to chemical;GO:0065007//biological regulation;GO:007020…
PA1705	0	142	0.001	70.1467	16.0981	8.05e-17	1.82e-15	yes	lcrG	type III secretion regulator [Pseudomonas aeruginosa PAO1] [Pseudomonas aeruginosa]	-	-	-	-	-	-	GO:0060341//regulation of cellular localization;GO:0032880//regulation of protein localization;GO:0050794//regulation of cellular process;GO:0050708//regulation of protein secretion;GO:0050789//regulation of biological process;GO:0051223//regulation of protein transport;GO:0051046//regulation of secretion;GO:0070201//regulation of establishment of protein localization;GO:0051049//regulation of tr…
